# Supplementary material for: Assessment of reproducibility and biological variability of fasting and postprandial plasma metabolite concentrations using 1H NMR spectroscopy
Source: PLoS One. 2019 Jun 20;14(6):e0218549. doi: 10.1371/journal.pone.0218549 (PMC6586348; doi:10.1371/journal.pone.0218549)
Supplement: S1 Dataset — (ZIP) [file pone.0218549.s003.zip]

Archive with 7 entries (6 files):
- SupplementalData/
- SupplementalData/fasting_biological.dat
- SupplementalData/fasting_technical.dat
- SupplementalData/long_biological.dat
- SupplementalData/postprandial_biological.dat
- SupplementalData/postprandial_technical.dat
- SupplementalData/short_biological.dat
