# Supplementary material for: Assessment of reproducibility and biological variability of fasting and postprandial plasma metabolite concentrations using 1H NMR spectroscopy
Source: PLoS One. 2019 Jun 20;14(6):e0218549. doi: 10.1371/journal.pone.0218549 (PMC6586348; doi:10.1371/journal.pone.0218549)
Supplement: S1 Dataset — (ZIP) [file pone.0218549.s003.zip › SupplementalData/fasting_biological.dat]

ID	XXLVLDLP	XXLVLDLL	XXLVLDLPL	XXLVLDLC	XXLVLDLCE	XXLVLDLFC	XXLVLDLTG	XLVLDLP	XLVLDLL	XLVLDLPL	XLVLDLC	XLVLDLCE	XLVLDLFC	XLVLDLTG	LVLDLP	LVLDLL	LVLDLPL	LVLDLC	LVLDLCE	LVLDLFC	LVLDLTG	MVLDLP	MVLDLL	MVLDLPL	MVLDLC	MVLDLCE	MVLDLFC	MVLDLTG	SVLDLP	SVLDLL	SVLDLPL	SVLDLC	SVLDLCE	SVLDLFC	SVLDLTG	XSVLDLP	XSVLDLL	XSVLDLPL	XSVLDLC	XSVLDLCE	XSVLDLFC	XSVLDLTG	IDLP	IDLL	IDLPL	IDLC	IDLCE	IDLFC	IDLTG
1	-1.33642962962943e-10	-0.028835796296292	-0.00331261481481442	-0.00583607592592573	-0.00351000611111081	-0.00232672777777768	-0.019689925925923	-7.7987272727265e-10	-0.0766370909090906	-0.0127270181818175	-0.0168376654545448	-0.00948643636363676	-0.00735154727272625	-0.0470805454545487	-4.32878947368401e-09	-0.252377543859638	-0.0453692982456184	-0.0613036491228068	-0.0320761578947345	-0.0292292964912243	-0.145678070175431	-1.18716379310349e-08	-0.395579310344841	-0.0751946551724142	-0.104979137931048	-0.0564091379310345	-0.0485886206896649	-0.21539482758623	-1.29386206896561e-08	-0.248396551724163	-0.0407963793103495	-0.0898855172413787	-0.0589898275862144	-0.0309151724137913	-0.117717241379306	-1.1061034482758e-08	-0.137012068965511	-0.0258277586206867	-0.0735741379310283	-0.0575498275862072	-0.0160418965517224	-0.037527413793098	-1.98165517241332e-08	-0.195603448275861	-0.0361689655172443	-0.134029310344839	-0.111122413793111	-0.0229098275862086	-0.025349999999992
1	-1.13901661044177e-10	-0.0246310629718876	-0.00305512815261044	-0.00476303610080644	-0.00266526376612903	-0.00212996802811245	-0.016728691075502	-6.68624973282444e-10	-0.0654620160687022	-0.0110323966793893	-0.0136544909236641	-0.00749121031679389	-0.00616421835496183	-0.0407779429680152	-3.20353553604238e-09	-0.187215319151942	-0.0343255556183744	-0.0450321732367493	-0.0223029057208479	-0.0227295219293287	-0.107835159208869	-8.03580350877197e-09	-0.266818947368422	-0.0512270526315791	-0.0664499298245615	-0.0331309405594406	-0.0338940596491227	-0.149120701754386	-7.70052097902095e-09	-0.142962237762238	-0.0230242307692308	-0.0378051748251747	-0.0205026608391608	-0.0173010839160839	-0.0806790877192979	-3.78792307692306e-09	-0.0419699300699301	-0.00723562937062924	-0.0098772727272725	-0.00573447552447552	-0.0041530419580419	-0.0248066083916084	-6.42611888111886e-09	-0.0579800699300691	-0.0110306643356641	-0.0261318531468536	-0.0206714335664331	-0.00556195804195813	-0.0207994755244755
2	-1.67262151898731e-10	-0.03594343670886	-0.00447639556962011	-0.00652625886075977	-0.00359128405063283	-0.00293478360759505	-0.0249433417721514	-8.80221235294104e-10	-0.0861442411764677	-0.0145676794117642	-0.0176786776470589	-0.00941912588235263	-0.00825866411764694	-0.0539097647058836	-4.19407567567556e-09	-0.244343135135129	-0.0439775675675693	-0.0577944486486483	-0.0284912648648652	-0.0293034810810809	-0.142576216216213	-9.68644385026701e-09	-0.321682887700523	-0.0600042245989274	-0.0831178609625701	-0.0431694117647082	-0.0399014438502657	-0.178659893048122	-8.01422459893008e-09	-0.150390909090901	-0.0276704278074849	-0.0429955080213903	-0.0254598395721928	-0.017557860962568	-0.0797203208556192	-3.35561497326181e-09	-0.0369561497326184	-0.00107748663101464	-0.0163494117647046	-0.01691844919786	0.000602941176471139	-0.0196228877005337	3.05641711230035e-09	0.0413711229946614	0.0187486631016061	0.0302770053475984	0.00652459893048601	0.0237563101604293	-0.00763679144384939
2	-1.58972326031747e-10	-0.0341806625396826	-0.00453477085079364	-0.00581087831746032	-0.00278511585079364	-0.00302566785714286	-0.0238349234920636	-1.02381610942249e-09	-0.0989686930091187	-0.0161367720364741	-0.0178588145896656	-0.00936738237082067	-0.00849106899696049	-0.064974838905775	-5.32809854227405e-09	-0.308578950437318	-0.0555308688046647	-0.0677351078717201	-0.031247443148688	-0.0364918454810496	-0.185311865889213	-1.14081604584527e-08	-0.375847564469914	-0.0706199713467049	-0.0847409742120346	-0.0366595128939827	-0.0480399140401146	-0.2204564756447	-9.60942693409743e-09	-0.172875931232092	-0.040600888252149	-0.0192041547277935	0.00251042979942683	-0.0217028080229227	-0.113068968481375	4.14097421203442e-10	0.0188899713467048	0.00795584527220617	0.0401668767908309	0.0323898853868195	0.00778991404011455	-0.0291910888252149	1.50138395415472e-08	0.171342693409742	0.044399369627507	0.14152681948424	0.0956401146131809	0.0458835243553009	-0.0147938681948424
3	7.94678481012694e-11	0.01715656329114	0.0021466044303799	0.00334464113924023	0.00192901594936717	0.00141881639240495	0.0116546582278486	6.36978764705896e-10	0.0616957588235323	0.0100253205882358	0.0115363223529411	0.00628487411764737	0.00525133588235306	0.0401402352941164	4.60092432432444e-09	0.265556864864871	0.0484824324324307	0.0570455513513518	0.0275987351351349	0.0294365189189191	0.160123783783787	1.2243556149733e-08	0.405617112299477	0.0779857754010726	0.0987821390374299	0.0496005882352917	0.0491785561497343	0.228440106951878	1.31157754010699e-08	0.249409090909099	0.0503295721925151	0.0744044919786097	0.0412601604278072	0.033142139037432	0.124679679144381	8.23438502673819e-09	0.100043850267382	0.0325225133689854	0.0348505882352954	0.01886155080214	0.0159229411764711	0.0326771122994663	2.21364171123004e-08	0.224071122994661	0.0524486631016062	0.150577005347598	0.114724598930486	0.0358563101604293	0.0208332085561506
3	-4.39623260317465e-11	-0.00960366253968265	-0.00136777085079364	-0.00185467831746031	-0.000809715850793636	-0.00104486785714286	-0.00637892349206355	-3.25816109422492e-10	-0.0313486930091187	-0.00509677203647414	-0.00529981458966565	-0.00270038237082067	-0.0026005689969605	-0.0209508389057751	-1.38009854227406e-09	-0.0803789504373181	-0.0150308688046647	-0.0177351078717202	-0.00733744314868798	-0.0103978454810496	-0.0476118658892131	-1.95816045845273e-09	-0.0646475644699145	-0.0124499713467049	-0.0133409742120345	-0.00363951289398275	-0.00972991404011461	-0.0388564756447001	-1.32942693409743e-09	-0.0214759312320918	-0.006300888252149	0.00619584527220645	0.00881042979942684	-0.00264280802292266	-0.0213689684813753	4.54097421203441e-10	0.0128899713467048	0.0121558452722062	0.0151668767908309	0.00838988538681947	0.00678991404011455	-0.0144510888252149	1.42138395415472e-08	0.160342693409742	0.042899369627507	0.13372681948424	0.0947401146131809	0.0389835243553008	-0.0161238681948424
4	-9.00321518987306e-11	-0.01932343670886	-0.0024703955696201	-0.00317835886075977	-0.00142798405063282	-0.00175018360759505	-0.0136753417721514	-5.29121235294104e-10	-0.0510442411764678	-0.00792467941176422	-0.00920367764705887	-0.00485512588235263	-0.00434966411764694	-0.0339297647058836	-2.29107567567556e-09	-0.131743135135129	-0.0219475675675692	-0.0274444486486483	-0.0122412648648652	-0.0152134810810809	-0.0823762162162126	-4.13644385026701e-09	-0.133282887700523	-0.0222142245989274	-0.0222178609625701	-0.00487941176470827	-0.0173714438502657	-0.088859893048122	-5.14224598930074e-10	0.00340909090909896	0.000929572192515069	0.0384044919786097	0.0358601604278072	0.00253213903743195	-0.0360203208556192	8.56438502673819e-09	0.118043850267382	0.0458225133689854	0.0706505882352954	0.0468615508021401	0.0237829411764711	0.00157711229946633	3.28364171123004e-08	0.347071122994661	0.0937486631016061	0.240477005347598	0.164624598930486	0.0759563101604294	0.0127332085561506
4	-7.23733096085409e-11	-0.0154360284697509	-0.00199448007117439	-0.00241887224199289	-0.00120515784341637	-0.00121271462633452	-0.0110288825622776	-2.77790387096773e-10	-0.0273119741935483	-0.0049778548387097	-0.00557038161290322	-0.00278132161290321	-0.00278667322580643	-0.0167726032258065	-8.58556011730198e-10	-0.0502575073313781	-0.00896336363636372	-0.0118577096774193	-0.00510419941348972	-0.00675448387096774	-0.0294455425219941	-2.39945930232556e-09	-0.0789255813953483	-0.0150434011627909	-0.0175244186046511	-0.00784220930232559	-0.00970154069767459	-0.046371308139535	-1.13466472303203e-09	-0.0221626822157433	0.000851486880466511	-0.0131350437317785	-0.0112692186588922	-0.00183839650145772	-0.0098781341107872	-4.5623188405779e-11	-0.00540028985507265	-0.00286391304347827	-0.0115328115942028	-0.00766813623188401	-0.00385292753623187	0.00909600000000007	-4.51098550724633e-09	-0.0543875362318832	-0.0130189244186049	-0.0575564825581398	-0.0451279069767449	-0.012326511627907	0.0150269208211144
5	9.77678481012694e-11	0.02143656329114	0.0029076044303799	0.00494464113924023	0.00299801594936717	0.00194581639240495	0.0135846582278486	8.35978764705896e-10	0.0812957588235323	0.0146953205882358	0.0152663223529411	0.00821487411764737	0.00705133588235306	0.0513402352941164	5.98092432432444e-09	0.347256864864871	0.0666824324324308	0.0783455513513518	0.0390087351351349	0.0393765189189191	0.202223783783787	1.7703556149733e-08	0.594617112299477	0.118885775401072	0.16748213903743	0.0940005882352918	0.0734785561497342	0.308040106951878	2.51857754010699e-08	0.498709090909099	0.0979295721925151	0.20580449197861	0.137160160427807	0.0687421390374319	0.194479679144381	2.84243850267382e-08	0.356643850267381	0.116522513368985	0.155250588235295	0.09776155080214	0.0573929411764712	0.0848771122994663	6.68364171123004e-08	0.672071122994661	0.172648663101606	0.419977005347599	0.303424598930486	0.116556310160429	0.0798332085561506
5	-8.12733096085409e-11	-0.0174360284697509	-0.00205848007117439	-0.00342687224199289	-0.00226565784341637	-0.00116171462633452	-0.0119488825622776	-2.27790387096773e-10	-0.0232619741935483	-0.0046978548387097	-0.00645038161290322	-0.00342732161290321	-0.00302767322580643	-0.0121026032258065	-5.52556011730199e-10	-0.0335575073313781	-0.00626336363636371	-0.0112777096774193	-0.00652419941348972	-0.00474448387096773	-0.0160455425219941	-2.00945930232556e-09	-0.0693255813953483	-0.0128434011627909	-0.027524418604651	-0.0199322093023256	-0.0076115406976746	-0.028971308139535	-1.27466472303203e-09	-0.0291626822157434	0.00185148688046651	-0.0301350437317785	-0.0275192186588921	-0.00264839650145772	-0.000878134110787196	-3.90562318840578e-09	-0.0572002898550727	-0.0178639130434782	-0.0462328115942028	-0.034968136231884	-0.0112429275362319	0.00689600000000006	-1.78709855072463e-08	-0.195287536231883	-0.0457189244186049	-0.16205648255814	-0.122727906976745	-0.039326511627907	0.0113269208211144
6	7.66678481012694e-11	0.01648656329114	0.0021256044303799	0.00277464113924023	0.00124501594936718	0.00152681639240495	0.0115846582278486	7.10978764705896e-10	0.0680957588235323	0.0103753205882358	0.0114063223529411	0.00621487411764737	0.00519133588235306	0.0463402352941164	5.23092432432444e-09	0.300256864864871	0.0536824324324307	0.0609455513513517	0.0285587351351349	0.0324065189189191	0.185623783783787	1.3883556149733e-08	0.454617112299477	0.0857857754010726	0.0974821390374299	0.0420005882352917	0.0554785561497343	0.271640106951878	1.42457754010699e-08	0.263509090909099	0.0521295721925151	0.0579044919786097	0.0242601604278072	0.033642139037432	0.153479679144381	3.8743850267382e-09	0.0373438502673815	0.00142251336898536	-0.00384941176470461	-0.00593844919785996	0.00208294117647114	0.0397771122994664	6.64171123003572e-11	-0.0104288770053386	-0.0119513368983939	-0.0147229946524015	0.000324598930486031	-0.0150436898395707	0.0162332085561506
6	1.77137673968254e-10	0.0380763374603174	0.00464722914920636	0.00698632168253969	0.00387028414920636	0.00311413214285714	0.0264410765079364	1.17368389057751e-09	0.113871306990881	0.0183132279635259	0.0220601854103344	0.0121576176291793	0.00990243100303951	0.0735391610942249	7.32990145772594e-09	0.423221049562682	0.0748991311953354	0.0933348921282799	0.046022556851312	0.0473121545189504	0.254988134110787	1.92018395415473e-08	0.632652435530085	0.117250028653295	0.149259025787965	0.0722904871060173	0.0769700859598854	0.3661435243553	1.79105730659026e-08	0.332524068767909	0.062099111747851	0.0816958452722065	0.0407104297994268	0.0408871919770773	0.188831031518625	5.92409742120344e-09	0.0633899713467048	0.00465584527220617	0.0158668767908309	0.0130898853868195	0.00278991404011456	0.0428689111747851	2.99383954154721e-09	0.0184426934097421	-0.012700630372493	0.0164268194842403	0.0346401146131809	-0.0182164756446992	0.0147361318051576
7	-1.46352151898731e-10	-0.03130343670886	-0.0040333955696201	-0.00479535886075978	-0.00195198405063282	-0.00284358360759505	-0.0224753417721514	-1.0371212352941e-09	-0.0995142411764677	-0.0153016794117642	-0.0169906776470589	-0.00918612588235263	-0.00780466411764694	-0.0672197647058836	-5.91507567567556e-09	-0.339443135135129	-0.0585675675675693	-0.0705144486486482	-0.0341312648648652	-0.0363804810810809	-0.210366216216213	-1.5032443850267e-08	-0.484982887700523	-0.0885642245989274	-0.0852178609625701	-0.0283694117647083	-0.0568814438502657	-0.311159893048122	-1.36242245989301e-08	-0.242990909090901	-0.0485704278074849	-0.0306955080213904	-0.00473983957219281	-0.026037860962568	-0.163720320855619	8.03438502673819e-09	0.120943850267382	0.0665225133689854	0.0816505882352954	0.0537615508021401	0.0278529411764711	-0.0272428877005337	6.12364171123004e-08	0.651071122994661	0.173248663101606	0.455977005347599	0.305324598930486	0.150556310160429	0.0223332085561506
7	-1.51752326031746e-10	-0.0324976625396826	-0.00413677085079364	-0.00533567831746032	-0.00257161585079364	-0.00276376785714286	-0.0230259234920636	-1.05641610942249e-09	-0.101528693009119	-0.0161077720364741	-0.0175098145896656	-0.00954638237082067	-0.0079641689969605	-0.067907838905775	-6.68809854227405e-09	-0.384308950437318	-0.0677408688046647	-0.0803651078717201	-0.039131443148688	-0.0412308454810496	-0.236211865889213	-1.79731604584527e-08	-0.585447564469915	-0.108859971346705	-0.119340974212035	-0.0505295128939827	-0.0688099140401146	-0.3572964756447	-1.78294269340974e-08	-0.330075931232092	-0.064860888252149	-0.0770041547277936	-0.0378395702005732	-0.0391128080229227	-0.188268968481375	2.34097421203444e-10	0.0179899713467048	0.0248558452722062	0.0316668767908309	0.0238898853868195	0.00775991404011455	-0.0385210888252149	2.83138395415472e-08	0.305342693409742	0.089299369627507	0.20492681948424	0.122140114613181	0.0827835243553009	0.0108361318051576
8	-5.08321518987306e-11	-0.01093343670886	-0.0013853955696201	-0.00190835886075977	-0.000938984050632825	-0.000969183607595052	-0.00763534177215138	-2.09021235294104e-10	-0.0206142411764678	-0.00381467941176422	-0.00438367764705887	-0.00217012588235263	-0.00221766411764694	-0.0124097647058836	-5.2007567567556e-10	-0.0311431351351287	-0.00529756756756925	-0.00870444864864829	-0.00372126486486515	-0.0049834810810809	-0.0171762162162126	-1.54644385026701e-09	-0.0527828877005226	-0.0101142245989274	-0.0158178609625701	-0.00749941176470826	-0.00834144385026572	-0.0268598930481221	-1.63422459893007e-09	-0.033190909090901	-0.00397042780748492	-0.0168955080213903	-0.0114398395721928	-0.00552786096256804	-0.0123203208556192	-2.56561497326181e-09	-0.0327561497326184	-0.00207748663101464	-0.0226494117647046	-0.01826844919786	-0.00439705882352886	-0.00802288770053367	-5.34358288769965e-09	-0.0540288770053385	-0.00555133689839383	-0.0436229946524016	-0.037375401069514	-0.00624368983957067	-0.00488679144384939
8	-1.52883309608541e-10	-0.0328690284697509	-0.00412818007117439	-0.0059144722419929	-0.00316950784341637	-0.00274501462633452	-0.0228258825622776	-8.13190387096773e-10	-0.0795319741935483	-0.0133808548387097	-0.0162033816129032	-0.00860932161290322	-0.00759417322580643	-0.0499426032258065	-3.99455601173019e-09	-0.232257507331378	-0.0411533636363637	-0.0536177096774193	-0.0257541994134897	-0.0278644838709677	-0.137445542521994	-1.01094593023256e-08	-0.334725581395348	-0.0629934011627909	-0.0820244186046511	-0.0400422093023256	-0.0419815406976746	-0.189771308139535	-8.73466472303203e-09	-0.162562682215743	-0.0280485131195335	-0.0419350437317785	-0.0210792186588921	-0.0208183965014577	-0.0926781341107873	-1.93562318840578e-09	-0.0198002898550727	0.00353608695652175	-0.00463281159420281	-0.003108136231884	-0.00147292753623187	-0.0187539999999999	-2.84098550724633e-09	-0.0269875362318832	0.00338107558139512	-0.0300564825581398	-0.0328279069767449	0.00277348837209298	-0.0015730791788856
9	-6.60321518987306e-11	-0.01405343670886	-0.0015863955696201	-0.00253235886075977	-0.00168898405063282	-0.000843183607595052	-0.00993534177215138	-1.27021235294104e-10	-0.0133042411764678	-0.00253467941176422	-0.00447367764705887	-0.00244912588235263	-0.00202166411764694	-0.00630976470588362	5.49243243244397e-11	0.00205686486487128	0.00109243243243074	-0.00287444864864828	-0.00242126486486515	-0.000453481081080905	0.00382378378378736	7.35561497329909e-11	0.00111711229947732	0.00168577540107257	-0.00581786096257009	-0.00660941176470828	0.000818556149734284	0.00524010695187794	2.60577540106992e-09	0.050109090909099	0.0182295721925151	0.00940449197860967	0.00126016042780718	0.00817213903743197	0.0223796791443808	1.84438502673819e-09	0.0172438502673815	0.00272251336898536	-0.0054494117647046	-0.00673844919785996	0.00134294117647113	0.0199771122994663	-7.35358288769965e-09	-0.0879288770053386	-0.0187513368983938	-0.0879229946524016	-0.066675401069514	-0.0211436898395706	0.0187332085561506
9	-8.11623260317465e-11	-0.0172436625396826	-0.00238477085079364	-0.00218167831746031	-0.000635715850793636	-0.00154586785714286	-0.0126789234920635	-5.22116109422493e-10	-0.0500786930091187	-0.00810177203647414	-0.00796981458966565	-0.00383738237082067	-0.0041325689969605	-0.0340008389057751	-2.76009854227405e-09	-0.158678950437318	-0.0284908688046647	-0.0315751078717201	-0.013117443148688	-0.0184578454810496	-0.0986118658892131	-6.09816045845272e-09	-0.197747564469914	-0.0380499713467049	-0.0347409742120345	-0.00947951289398275	-0.0252199140401146	-0.1250564756447	-4.55942693409743e-09	-0.0794759312320919	-0.018200888252149	-4.15472779352816e-06	0.0103104297994268	-0.0103228080229227	-0.0611689684813753	3.31409742120344e-09	0.0478899713467048	0.00955584527220618	0.0438668767908309	0.0370898853868195	0.00671991404011456	-0.00543108882521493	7.75383954154721e-09	0.080742693409742	0.016399369627507	0.0600268194842404	0.0453401146131809	0.0146835243553008	0.00433613180515758
10	-1.26292151898731e-10	-0.02720343670886	-0.0033043955696201	-0.00533135886075977	-0.00321268405063283	-0.00211818360759505	-0.0185753417721514	-5.26621235294104e-10	-0.0525942411764678	-0.00945267941176422	-0.0127516776470589	-0.00678012588235263	-0.00597166411764694	-0.0303897647058836	-1.98607567567556e-09	-0.118043135135129	-0.0216375675675692	-0.0327544486486483	-0.0165012648648652	-0.0162634810810809	-0.0636762162162126	-4.33644385026701e-09	-0.149082887700523	-0.0293142245989274	-0.05101786096257	-0.0310194117647083	-0.0200214438502657	-0.0687598930481221	-3.13422459893007e-09	-0.0638909090909009	-0.0106704278074849	-0.0325955080213903	-0.0233698395721928	-0.00923786096256805	-0.0206203208556192	-5.5556149732618e-09	-0.0744561497326185	-0.0207774866310146	-0.0486494117647046	-0.0372984491978599	-0.0113870588235289	-0.00502288770053367	-2.11735828876996e-08	-0.221228877005338	-0.0473513368983938	-0.166122994652402	-0.127375401069514	-0.0387436898395707	-0.00778679144384939
10	-1.24182326031746e-10	-0.0266736625396827	-0.00329177085079364	-0.00498967831746031	-0.00297131585079364	-0.00201786785714285	-0.0183889234920636	-5.34816109422493e-10	-0.0532386930091187	-0.00947677203647414	-0.0126118145896657	-0.00671938237082068	-0.0058925689969605	-0.0311508389057751	-2.33709854227405e-09	-0.137978950437318	-0.0252308688046647	-0.0368251078717201	-0.019077443148688	-0.0177378454810496	-0.0760118658892131	-5.65816045845272e-09	-0.191247564469914	-0.0376499713467049	-0.0585409742120345	-0.0346895128939827	-0.0238099140401146	-0.0951564756447002	-5.00942693409742e-09	-0.0995759312320919	-0.016800888252149	-0.0458041547277936	-0.0332895702005732	-0.0125428080229227	-0.0369689684813753	-5.92590257879656e-09	-0.0794100286532953	-0.0243441547277938	-0.0490331232091691	-0.0356201146131805	-0.0133900859598854	-0.00613108882521492	-1.84661604584528e-08	-0.194657306590258	-0.045300630372493	-0.14787318051576	-0.113859885386819	-0.0340164756446991	-0.00146386819484242
11	NA	NA	NA	NA	NA	NA	NA	-9.55221235294104e-10	-0.0934042411764677	-0.0157366794117642	-0.0189996776470589	-0.0100791258823526	-0.00892116411764693	-0.0586797647058836	-4.61007567567556e-09	-0.267543135135129	-0.0470575675675693	-0.0613044486486483	-0.0297712648648652	-0.0315334810810809	-0.159176216216213	-1.1206443850267e-08	-0.370382887700523	-0.0680542245989274	-0.0916178609625701	-0.0468494117647082	-0.0447814438502657	-0.210659893048122	-8.22422459893008e-09	-0.151090909090901	-0.0215704278074849	-0.0390955080213903	-0.0230498395721928	-0.016037860962568	-0.0905203208556192	-8.95614973261807e-10	-0.00795614973261847	0.00282251336898538	-0.0016494117647046	-0.00393844919785996	0.00224294117647114	-0.00902288770053366	1.25641711230036e-09	0.0132711229946615	0.00974866310160614	-0.00602299465240161	-0.0189754010695139	0.0129563101604293	0.00953320855615063
11	-9.66623260317465e-11	-0.0207436625396827	-0.00261077085079364	-0.00360667831746031	-0.00185271585079364	-0.00175386785714286	-0.0145289234920635	-5.65916109422493e-10	-0.0550486930091187	-0.00910377203647414	-0.0106428145896657	-0.00563138237082068	-0.0050115689969605	-0.0353008389057751	-2.90309854227405e-09	-0.168278950437318	-0.0301308688046647	-0.0379151078717201	-0.018407443148688	-0.0194978454810496	-0.100211865889213	-7.03816045845272e-09	-0.231547564469915	-0.0430499713467049	-0.0537409742120345	-0.0254495128939828	-0.0282699140401146	-0.1348564756447	-6.10942693409743e-09	-0.111275931232092	-0.018400888252149	-0.0233041547277935	-0.0108695702005732	-0.0123928080229227	-0.0695689684813753	-3.59025787965585e-11	0.00428997134670482	0.00385584527220617	0.0113668767908309	0.00878988538681947	0.00257991404011456	-0.0109310888252149	2.98383954154721e-09	0.0329426934097421	0.00919936962750701	0.0228268194842403	0.0124401146131809	0.0103835243553009	0.000936131805157583
12	NA	NA	NA	NA	NA	NA	NA	-8.38421235294104e-10	-0.0827942411764677	-0.0136376794117642	-0.0191086776470589	-0.0107415258823526	-0.00836766411764694	-0.0500497647058836	-3.93307567567556e-09	-0.229943135135129	-0.0396775675675693	-0.0584844486486483	-0.0315612648648652	-0.0269234810810809	-0.131776216216213	-1.0486443850267e-08	-0.347182887700523	-0.0639842245989274	-0.0893178609625701	-0.0489394117647082	-0.0404214438502657	-0.193859893048122	-8.13422459893008e-09	-0.150790909090901	-0.0171704278074849	-0.0487955080213903	-0.0350598395721928	-0.013757860962568	-0.0847203208556192	-2.73561497326181e-09	-0.0348561497326184	0.00492251336898537	-0.0317494117647046	-0.02994844919786	-0.00183705882352886	-0.00792288770053366	1.26641711230035e-09	0.0114711229946615	0.0139486631016061	-0.0159229946524015	-0.028975401069514	0.0130563101604294	0.0133332085561506
12	-1.14672326031746e-10	-0.0245036625396826	-0.00295577085079364	-0.00404367831746031	-0.00203771585079364	-0.00200586785714286	-0.0175089234920636	-7.19516109422493e-10	-0.0696386930091187	-0.0109507720364741	-0.0131178145896657	-0.00717038237082068	-0.0059475689969605	-0.0455708389057751	-4.02709854227405e-09	-0.231978950437318	-0.0404708688046647	-0.0504251078717201	-0.025187443148688	-0.0252378454810496	-0.141111865889213	-1.03881604584527e-08	-0.338647564469915	-0.0628799713467049	-0.0702409742120345	-0.0307695128939827	-0.0395199140401146	-0.2054564756447	-9.00942693409743e-09	-0.161975931232092	-0.027800888252149	-0.0283041547277935	-0.0116095702005732	-0.0166828080229227	-0.105868968481375	9.74097421203442e-10	0.0182899713467048	0.0121558452722062	0.0173668767908309	0.0113898853868195	0.00603991404011455	-0.0112310888252149	8.1238395415472e-09	0.0846426934097419	0.024499369627507	0.0495268194842404	0.0264401146131809	0.0230835243553008	0.0105361318051576
13	NA	NA	NA	NA	NA	NA	NA	-7.14221235294104e-10	-0.0709842411764678	-0.0116046794117642	-0.0175746776470589	-0.0101011258823526	-0.00747366411764694	-0.0418097647058836	-3.24907567567556e-09	-0.190643135135129	-0.0325875675675692	-0.0509944486486483	-0.0287812648648652	-0.0222134810810809	-0.106976216216213	-8.89644385026701e-09	-0.295582887700523	-0.0533142245989274	-0.0805178609625701	-0.0461394117647082	-0.0343314438502657	-0.161859893048122	-6.71422459893008e-09	-0.124390909090901	-0.0102704278074849	-0.0430955080213903	-0.0325398395721928	-0.0105978609625681	-0.0709203208556192	-2.87561497326181e-09	-0.0369561497326184	0.00922251336898536	-0.0384494117647046	-0.0376084491978599	-0.000797058823528857	-0.00782288770053367	-8.13582887699648e-10	-0.00992887700533851	0.0122486631016061	-0.0319229946524015	-0.040275401069514	0.00835631016042933	0.00973320855615062
13	-8.52623260317465e-11	-0.0183436625396827	-0.00199077085079364	-0.00367967831746031	-0.00226871585079364	-0.00141086785714286	-0.0126689234920635	-4.41616109422492e-10	-0.0435486930091187	-0.00677677203647414	-0.0103648145896657	-0.00619738237082068	-0.0041675689969605	-0.0264008389057751	-2.04309854227405e-09	-0.119178950437318	-0.0202008688046647	-0.0309751078717202	-0.018117443148688	-0.0128578454810496	-0.0680118658892131	-5.07816045845273e-09	-0.165847564469914	-0.0307499713467049	-0.0372409742120345	-0.0192795128939827	-0.0179499140401146	-0.0978564756447002	-3.08942693409742e-09	-0.0507759312320919	-0.00360088825214899	-0.00130415472779352	-8.95702005731642e-05	-0.00122280802292267	-0.0458689684813753	3.04409742120344e-09	0.0424899713467048	0.0206558452722062	0.0230668767908308	0.0136898853868195	0.00928991404011455	-0.00123108882521492	1.27138395415472e-08	0.132342693409742	0.035699369627507	0.0851268194842403	0.0571401146131809	0.0280835243553008	0.0109361318051576
14	3.47367848101269e-10	0.07473656329114	0.00952660443037989	0.0136246411392402	0.00730401594936717	0.00631881639240495	0.0516246582278486	2.3449787647059e-09	0.227595758823532	0.0373953205882358	0.0435263223529411	0.0235648741176474	0.0199613358823531	0.146740235294116	1.43109243243244e-08	0.828156864864871	0.149782432432431	0.182345551351352	0.0884287351351349	0.0939165189189192	0.495823783783788	3.6023556149733e-08	1.18861711229948	0.225685775401072	0.28168213903743	0.136300588235292	0.145378556149734	0.681240106951878	3.383577540107e-08	0.628709090909099	0.122929572192515	0.15100449197861	0.0723601604278073	0.0786421390374319	0.355079679144381	1.15643850267382e-08	0.120043850267382	0.0188225133689854	0.00885058823529541	0.00146155080214004	0.00745294117647114	0.0922771122994663	3.86641711230035e-09	0.00657112299466145	-0.0177513368983938	-0.0251229946524016	0.012424598930486	-0.0375436898395707	0.0494332085561506
14	1.37137673968253e-10	0.0294063374603173	0.00361022914920636	0.00522632168253968	0.00290428414920636	0.00232013214285714	0.0205710765079364	9.01683890577507e-10	0.0873713069908813	0.0140432279635259	0.0167801854103344	0.00943761762917933	0.0073424310030395	0.0565391610942249	5.58990145772595e-09	0.322921049562682	0.0573991311953353	0.0715348921282799	0.036072556851312	0.0354521545189504	0.194088134110787	1.44818395415473e-08	0.476652435530085	0.0889500286532951	0.112659025787965	0.0555904871060173	0.0569700859598854	0.2753435243553	1.34605730659026e-08	0.250224068767908	0.047099111747851	0.0633958452722065	0.0340104297994268	0.0294871919770773	0.139731031518625	5.38409742120344e-09	0.0590899713467048	0.0101558452722062	0.0149668767908309	0.0115898853868195	0.00336991404011456	0.0338689111747851	-1.22616045845279e-09	-0.0246573065902579	-0.015600630372493	-0.0217731805157596	0.000340114613180856	-0.0222164756446991	0.0128361318051576
15	1.60167848101269e-10	0.03464656329114	0.00463660443037989	0.00655464113924023	0.00351701594936717	0.00304181639240495	0.0234546582278486	1.1829787647059e-09	0.114695758823532	0.0194153205882358	0.0210563223529411	0.0110648741176474	0.00999133588235307	0.0742402352941164	7.57092432432444e-09	0.438456864864871	0.0810824324324308	0.0961455513513518	0.0451887351351349	0.0510065189189191	0.261123783783788	1.8733556149733e-08	0.622617112299477	0.120685775401072	0.15768213903743	0.0795005882352918	0.0781785561497342	0.344440106951878	1.95057754010699e-08	0.372709090909099	0.079829572192515	0.10930449197861	0.0578601604278073	0.051442139037432	0.183079679144381	1.26943850267382e-08	0.149843850267382	0.0488225133689854	0.0419505882352954	0.02016155080214	0.0217629411764711	0.0591771122994663	2.76364171123004e-08	0.268071122994661	0.0612486631016061	0.158777005347598	0.124524598930486	0.0343563101604293	0.0478332085561506
15	1.76337673968253e-10	0.0380963374603174	0.00505922914920636	0.00685632168253968	0.00328628414920636	0.00356813214285715	0.0261910765079364	1.39168389057751e-09	0.134471306990881	0.0221432279635259	0.0240501854103344	0.0126276176291793	0.0114224310030395	0.0883391610942249	8.58990145772594e-09	0.496621049562682	0.0909991311953354	0.10763489212828	0.050792556851312	0.0568321545189504	0.297988134110787	2.16918395415473e-08	0.717652435530085	0.138350028653295	0.172259025787965	0.0821904871060173	0.0901700859598854	0.4073435243553	2.44205730659026e-08	0.462924068767908	0.100099111747851	0.126895845272207	0.0647104297994268	0.0621871919770773	0.235531031518625	1.30540974212034e-08	0.146889971346705	0.0315558452722062	0.0374668767908309	0.0224898853868195	0.0149899140401145	0.0778689111747851	1.09138395415472e-08	0.084142693409742	0.012299369627507	0.0173268194842404	0.0270401146131809	-0.00981647564469914	0.0545361318051576
16	-7.14321518987306e-11	-0.01532343670886	-0.0018033955696201	-0.00283635886075977	-0.00167298405063282	-0.00116218360759505	-0.0106853417721514	-2.62321235294104e-10	-0.0261942411764678	-0.00432467941176422	-0.00653367764705887	-0.00350412588235263	-0.00302966411764694	-0.0153397647058836	-5.8207567567556e-10	-0.0349431351351287	-0.00457756756756925	-0.0115044486486483	-0.00632126486486515	-0.0051934810810809	-0.0188762162162126	-3.86443850267007e-10	-0.0134828877005226	-0.000214224598927445	-0.00611786096257009	-0.00421941176470827	-0.00192144385026571	-0.0070598930481221	2.50577540106992e-09	0.0518090909090989	0.0111295721925151	0.0262044919786097	0.0178601604278072	0.00832213903743196	0.0144796791443808	6.0043850267382e-09	0.0750438502673816	0.0277225133689854	0.0286505882352954	0.01546155080214	0.0131229411764711	0.0186771122994663	1.33364171123004e-08	0.132071122994662	0.0388486631016062	0.0693770053475984	0.0424245989304861	0.0269563101604293	0.0237332085561506
16	6.06376739682535e-11	0.0130663374603174	0.00161222914920636	0.00260432168253969	0.00160728414920636	0.000997132142857144	0.00885107650793646	3.17683890577508e-10	0.0315713069908813	0.00583322796352586	0.00712018541033434	0.00378761762917932	0.00333243100303951	0.0185991610942249	1.88290145772594e-09	0.110421049562682	0.0208991311953353	0.0268348921282799	0.012792556851312	0.0140621545189504	0.0626881341107869	4.98183954154728e-09	0.168352435530086	0.0325500286532951	0.0507590257879655	0.0290904871060173	0.0216700859598854	0.0850435243552998	4.53057306590257e-09	0.0916240687679082	0.014699111747851	0.0460958452722065	0.0336104297994268	0.0124871919770773	0.0308310315186247	7.30409742120345e-09	0.0955899713467047	0.0301558452722062	0.0526668767908309	0.0367898853868195	0.0158799140401145	0.0126689111747851	2.09138395415472e-08	0.215342693409742	0.049199369627507	0.15222681948424	0.115040114613181	0.0371835243553008	0.0136361318051576
17	-9.22321518987306e-11	-0.01981343670886	-0.0023443955696201	-0.00390135886075977	-0.00251098405063283	-0.00139018360759505	-0.0135753417721514	-2.99521235294104e-10	-0.0306342411764678	-0.00575467941176422	-0.00902367764705887	-0.00507712588235263	-0.00394866411764694	-0.0158597647058836	-8.2307567567556e-10	-0.0508431351351287	-0.00945756756756925	-0.0198244486486483	-0.0126912648648652	-0.00712348108108091	-0.0215762162162126	-3.00644385026701e-09	-0.104182887700523	-0.0216142245989274	-0.0394178609625701	-0.0272594117647083	-0.0121614438502657	-0.0432598930481221	-4.32422459893008e-09	-0.089690909090901	-0.0131704278074849	-0.0536955080213903	-0.0427098395721928	-0.010977860962568	-0.0228203208556192	-6.2256149732618e-09	-0.0837561497326184	-0.0235774866310146	-0.0530494117647046	-0.0379584491978599	-0.0150970588235289	-0.00712288770053367	-1.66535828876996e-08	-0.177128877005338	-0.0445513368983938	-0.132122994652402	-0.0974754010695139	-0.0347436898395707	-0.000366791443849393
17	2.14376739682535e-11	0.00447633746031735	0.000556229149206359	0.000392321682539688	3.82841492063641e-05	0.000354132142857144	0.00353107650793645	1.65683890577508e-10	0.0155713069908813	0.00215322796352586	0.00206018541033435	0.000987617629179328	0.00107143100303951	0.0113691610942249	1.17490145772594e-09	0.0665210495626819	0.0106691311953353	0.0112348921282799	0.00384255685131203	0.00740215451895043	0.0446881341107868	2.19183954154727e-09	0.0697524355300855	0.0109500286532951	0.0096590257879655	0.000860487106017251	0.00877008595988539	0.0491435243552998	-8.29426934097421e-10	-0.0227759312320919	-0.00450088825214901	-0.0268041547277935	-0.0227295702005732	-0.00412280802292267	0.0086310315186247	-4.92590257879656e-09	-0.0649100286532952	-0.0216441547277938	-0.0333331232091691	-0.0200601146131805	-0.0133100859598854	-0.00983108882521492	-1.16161604584528e-08	-0.118357306590258	-0.036500630372493	-0.0653731805157596	-0.0372598853868191	-0.0281164756446992	-0.0164738681948424
18	-1.51321518987306e-11	-0.00325343670886	-0.000549395569620104	-0.000540358860759775	-0.000299984050632826	-0.000240183607595052	-0.00216534177215138	7.79787647058959e-11	0.00689575882353223	0.000475320588235783	0.000546322352941131	0.000614874117647371	-6.96641176469348e-05	0.00590023529411638	1.29192432432444e-09	0.0729568648648713	0.0125224324324308	0.0131455513513517	0.00671873513513485	0.0063965189189191	0.0473237837837874	3.92355614973300e-09	0.125517112299477	0.0221857754010726	0.0203821390374299	0.00710058823529173	0.0132785561497343	0.083040106951878	3.05577540106992e-09	0.051909090909099	0.00512957219251507	0.00370449197860968	0.000360160427807182	0.00334213903743196	0.0430796791443808	-7.15614973261808e-10	-0.0118561497326185	-0.00897748663101463	-0.00754941176470459	-0.00343844919785996	-0.00411705882352886	0.00467711229946634	-7.28358288769965e-09	-0.0776288770053386	-0.0217513368983938	-0.0530229946524015	-0.0341754010695139	-0.0188436898395707	-0.00286679144384939
18	1.17376739682535e-11	0.00232633746031735	4.62291492063586e-05	8.63216825396878e-05	1.1284149206364e-05	7.51321428571445e-05	0.00219107650793646	1.13683890577508e-10	0.0106713069908813	0.00108322796352586	0.00170018541033435	0.00114761762917933	0.000554431003039506	0.0078891610942249	1.15990145772595e-09	0.0653210495626818	0.0100491311953353	0.0119348921282799	0.00628255685131203	0.00567215451895044	0.0433881341107869	3.85183954154728e-09	0.122552435530086	0.0203500286532951	0.0196590257879655	0.00699048710601725	0.0126700859598854	0.0825435243552998	1.51057306590258e-09	0.0220240687679082	-0.005300888252149	-0.00230415472779352	-0.000789570200573168	-0.00156280802292266	0.0296310315186247	-2.97590257879656e-09	-0.0384100286532952	-0.0213441547277938	-0.00943312320916913	0.000889885386819469	-0.0103100859598854	-0.00763108882521492	-1.09361604584528e-08	-0.109557306590258	-0.036600630372493	-0.0525731805157597	-0.0252598853868191	-0.0272164756446991	-0.0203638681948424
19	NA	NA	NA	NA	NA	NA	NA	-9.58721235294104e-10	-0.0940942411764677	-0.0158236794117642	-0.0199689776470589	-0.0107310258823526	-0.00923806411764693	-0.0583097647058836	-4.78807567567556e-09	-0.279143135135129	-0.0498075675675693	-0.0669344486486483	-0.0336012648648652	-0.0333334810810809	-0.162376216216213	-1.1896443850267e-08	-0.396082887700523	-0.0734142245989274	-0.10449786096257	-0.0552294117647082	-0.0492614438502657	-0.218159893048122	-1.06442245989301e-08	-0.201990909090901	-0.0344704278074849	-0.0649955080213903	-0.0403798395721928	-0.024657860962568	-0.102420320855619	-3.9456149732618e-09	-0.0443561497326184	0.00502251336898536	-0.0247494117647046	-0.02383844919786	-0.000917058823528866	-0.0245928877005337	2.42641711230035e-09	0.0334711229946615	0.0235486631016061	0.0138770053475984	-0.010675401069514	0.0245563101604293	-0.00400679144384938
19	-1.26772326031746e-10	-0.0272636625396827	-0.00339477085079364	-0.00500667831746032	-0.00277451585079364	-0.00223286785714286	-0.0188589234920636	-6.51816109422493e-10	-0.0639886930091187	-0.0106917720364741	-0.0136178145896657	-0.00728438237082068	-0.0063325689969605	-0.0396808389057751	-3.13809854227406e-09	-0.183078950437318	-0.0320408688046647	-0.0440951078717201	-0.021607443148688	-0.0224878454810496	-0.106911865889213	-6.91816045845272e-09	-0.230347564469914	-0.0427499713467049	-0.0602409742120345	-0.0309295128939827	-0.0292799140401146	-0.1273564756447	-4.99942693409743e-09	-0.0921759312320919	-0.015500888252149	-0.0221041547277935	-0.0112595702005732	-0.0108428080229227	-0.0545689684813753	-6.59025787965592e-11	0.00348997134670479	0.0132558452722062	0.000766876790830875	-0.00391011461318054	0.00468991404011456	-0.0105310888252149	7.07383954154721e-09	0.0778426934097421	0.028999369627507	0.0470268194842403	0.0216401146131808	0.0253835243553008	0.00183613180515758
20	-4.23742237762237e-11	-0.00931409510489513	-0.00117000985314685	-0.00237920419580419	-0.00161153797202797	-0.000766622402097897	-0.00576548041958043	-1.86007651006716e-10	-0.0188068389261746	-0.00349901630872486	-0.00519722006711414	-0.00301648901342283	-0.0021849357651007	-0.00891027027027045	-3.79327044025181e-10	-0.0240563522012595	-0.00517056603773561	-0.0117145062499997	-0.00734556875000013	-0.00435970624999987	-0.00854786163522116	-6.14934523809536e-10	-0.024019226190477	-0.00555107142857115	-0.016516839285714	-0.0131872678571427	-0.00337207142857149	0.00298161676646619	-1.72136904761907e-09	-0.0365529761904765	-0.00601630952380963	-0.0229288095238096	-0.0175062678571428	-0.00542160714285693	-0.00760178571428495	-2.44916666666668e-09	-0.0302726190476191	-0.0120308928571428	-0.00812869047619033	-0.00119880952380984	-0.0069598214285714	-0.0101172619047616	-6.21190476190448e-09	-0.060980357142854	-0.0233004191616761	-0.0271491017964052	-0.0110880239520957	-0.0160595688622754	-0.0141595209580835
20	-6.80623260317465e-11	-0.0148736625396826	-0.00199377085079364	-0.00335667831746031	-0.00212571585079364	-0.00123086785714286	-0.00951892349206354	-3.24516109422492e-10	-0.0325286930091187	-0.00639677203647414	-0.00783981458966565	-0.00408538237082067	-0.0037525689969605	-0.0182908389057751	-1.32109854227406e-09	-0.0792789504373182	-0.0160308688046647	-0.0232051078717201	-0.012267443148688	-0.0109378454810496	-0.0400118658892131	-3.00816045845273e-09	-0.106547564469915	-0.0225499713467049	-0.0446409742120345	-0.0304695128939827	-0.0141499140401146	-0.0393564756447001	-5.10942693409742e-09	-0.106175931232092	-0.024200888252149	-0.0549041547277936	-0.0385695702005732	-0.0163328080229227	-0.0270689684813753	-7.01590257879656e-09	-0.0905100286532953	-0.0368241547277938	-0.0376331232091691	-0.0194801146131805	-0.0181800859598854	-0.0160410888252149	-2.35361604584528e-08	-0.242857306590258	-0.069300630372493	-0.15437318051576	-0.104059885386819	-0.0502164756446991	-0.0191738681948424
21	-9.18321518987306e-11	-0.01961343670886	-0.0027343955696201	-0.00250735886075977	-0.000507984050632825	-0.00199918360759505	-0.0143653417721514	-7.30021235294104e-10	-0.0692142411764678	-0.0102756794117642	-0.0100436776470589	-0.00522812588235263	-0.00481766411764694	-0.0488997647058836	-4.19107567567556e-09	-0.239343135135129	-0.0418475675675693	-0.0450044486486483	-0.0187912648648652	-0.0262134810810809	-0.152576216216213	-9.93644385026701e-09	-0.317682887700523	-0.0580342245989274	-0.0436178609625701	-0.00387941176470826	-0.0397514438502657	-0.215959893048122	-7.63422459893008e-09	-0.128490909090901	-0.0276704278074849	0.0109044919786096	0.0257601604278072	-0.014817860962568	-0.111720320855619	7.58438502673819e-09	0.112943850267382	0.0505225133689854	0.0852505882352954	0.06326155080214	0.0220329411764711	-0.0228928877005337	4.29364171123003e-08	0.462071122994661	0.126348663101606	0.334377005347599	0.229324598930486	0.105056310160429	0.00133320855615061
21	-1.18742326031746e-10	-0.0255136625396826	-0.00343677085079364	-0.00409667831746031	-0.00169071585079364	-0.00240596785714286	-0.0179889234920636	-8.49316109422493e-10	-0.0818686930091187	-0.0131727720364741	-0.0143838145896657	-0.00758938237082068	-0.0067945689969605	-0.0543108389057751	-4.95609854227405e-09	-0.286078950437318	-0.0514208688046647	-0.0610751078717201	-0.028377443148688	-0.0326978454810496	-0.173601865889213	-1.23281604584527e-08	-0.402547564469914	-0.0765899713467049	-0.0807409742120345	-0.0303995128939827	-0.0503599140401146	-0.2452564756447	-1.22994269340974e-08	-0.226775931232092	-0.048400888252149	-0.0457041547277936	-0.0170595702005732	-0.0286628080229227	-0.132568968481375	-1.88590257879656e-09	-0.0124100286532952	0.0122558452722062	0.0111668767908309	0.00928988538681947	0.00184991404011455	-0.0358110888252149	1.81138395415472e-08	0.205342693409742	0.061799369627507	0.15712681948424	0.0987401146131809	0.0583835243553008	-0.0135538681948424
22	-1.11232151898731e-10	-0.02367343670886	-0.0030113955696201	-0.00362135886075977	-0.00177698405063282	-0.00184418360759505	-0.0170353417721514	-5.85521235294104e-10	-0.0565242411764678	-0.00933967941176422	-0.00990367764705887	-0.00506612588235263	-0.00483366411764694	-0.0372897647058836	-3.05807567567556e-09	-0.175543135135129	-0.0311975675675692	-0.0355044486486483	-0.0163212648648652	-0.0191834810810809	-0.108876216216213	-7.506443850267e-09	-0.244582887700523	-0.0450142245989274	-0.05001786096257	-0.0212594117647083	-0.0288014438502657	-0.149559893048122	-5.77422459893008e-09	-0.105290909090901	-0.0207704278074849	-0.0204955080213903	-0.00893983957219282	-0.011557860962568	-0.0641203208556192	1.05438502673819e-09	0.0180438502673816	0.0115225133689854	0.0129505882352954	0.00576155080214004	0.00720294117647114	-0.00642288770053368	1.06364171123004e-08	0.113071122994661	0.0373486631016062	0.0624770053475984	0.027224598930486	0.0352563101604293	0.0128332085561506
22	-1.61712326031747e-10	-0.0344816625396826	-0.00426537085079364	-0.00560557831746032	-0.00298511585079364	-0.00262026785714286	-0.0246109234920636	-8.52716109422493e-10	-0.0829786930091187	-0.0138017720364741	-0.0160368145896656	-0.00844338237082068	-0.0075935689969605	-0.0531408389057751	-4.71509854227405e-09	-0.271978950437318	-0.0474908688046647	-0.0591751078717201	-0.028867443148688	-0.0303078454810496	-0.165311865889213	-1.18181604584527e-08	-0.387347564469914	-0.0710199713467049	-0.0879409742120346	-0.0433595128939827	-0.0446299140401146	-0.2283564756447	-8.92942693409743e-09	-0.163375931232092	-0.027600888252149	-0.0379041547277936	-0.0211795702005731	-0.0167328080229227	-0.0978689684813754	9.54097421203446e-10	0.0146899713467048	0.0122558452722062	0.00456687679083087	-0.00201011461318053	0.00650991404011456	-0.00213108882521493	8.82383954154721e-09	0.087842693409742	0.033299369627507	0.0272268194842404	-0.00435988538681913	0.0315835243553008	0.0273361318051576
23	1.70867848101269e-10	0.03683656329114	0.00444660443037989	0.00729464113924022	0.00442501594936717	0.00286881639240495	0.0250946582278486	1.1279787647059e-09	0.110095758823532	0.0180553205882358	0.0227363223529411	0.0128248741176474	0.00991133588235307	0.0693402352941164	7.20092432432444e-09	0.417556864864871	0.0752824324324308	0.0963455513513518	0.0500687351351349	0.0462965189189191	0.245923783783787	1.8803556149733e-08	0.622617112299477	0.118185775401072	0.15818213903743	0.0848005882352918	0.0732785561497342	0.346540106951878	1.82557754010699e-08	0.342409090909099	0.0655295721925151	0.0944044919786097	0.0530601604278072	0.041342139037432	0.182479679144381	7.59438502673819e-09	0.0862438502673815	0.0231225133689854	0.0206505882352954	0.01126155080214	0.00938294117647114	0.0423771122994663	1.05364171123004e-08	0.0990711229946614	0.0192486631016061	0.0611770053475984	0.0578245989304861	0.00345631016042935	0.0183332085561506
23	1.47237673968253e-10	0.0316463374603174	0.00362322914920636	0.00632632168253968	0.00405928414920636	0.00226913214285714	0.0217010765079364	8.34683890577507e-10	0.0819713069908813	0.0134532279635259	0.0181101854103344	0.0102876176291793	0.0078224310030395	0.0504391610942249	5.20990145772595e-09	0.301921049562682	0.0525991311953353	0.0712348921282799	0.038052556851312	0.0331921545189504	0.178088134110787	1.43818395415473e-08	0.477652435530086	0.0880500286532951	0.126159025787965	0.0703904871060173	0.0557700859598854	0.2630435243553	1.32805730659026e-08	0.251424068767908	0.044999111747851	0.0791958452722065	0.0493104297994268	0.0298871919770773	0.127231031518625	6.62409742120344e-09	0.0819899713467047	0.0186558452722062	0.0422668767908309	0.0329898853868195	0.00934991404011456	0.0209689111747851	1.49138395415472e-08	0.154342693409742	0.026499369627507	0.12892681948424	0.113940114613181	0.0150835243553009	-0.00146386819484242
24	NA	NA	NA	NA	NA	NA	NA	NA	NA	NA	NA	NA	NA	NA	-5.63907567567556e-09	-0.327743135135129	-0.0587175675675693	-0.0758544486486482	-0.0372602648648651	-0.0385964810810809	-0.193176216216213	-1.4815443850267e-08	-0.494082887700523	-0.0932142245989274	-0.13323786096257	-0.0726994117647082	-0.0605414438502657	-0.267559893048122	-1.41642245989301e-08	-0.273190909090901	-0.0462704278074849	-0.10085550802139	-0.0661898395721928	-0.034677860962568	-0.126020320855619	-1.10356149732618e-08	-0.139956149732618	-0.0284774866310146	-0.0828894117647046	-0.0661484491978599	-0.0167370588235289	-0.0285328877005337	-2.50735828876997e-08	-0.257428877005339	-0.0458513368983938	-0.203622994652402	-0.172675401069514	-0.0309436898395707	-0.00800679144384939
24	-1.35322326031746e-10	-0.0290336625396827	-0.00373777085079364	-0.00487767831746032	-0.00235731585079364	-0.00252046785714286	-0.0204189234920636	-8.31716109422493e-10	-0.0807586930091187	-0.0132307720364741	-0.0152878145896657	-0.00800538237082068	-0.0072815689969605	-0.0522408389057751	-4.49509854227405e-09	-0.260378950437318	-0.0465708688046647	-0.0577251078717201	-0.027087443148688	-0.0306378454810496	-0.156111865889213	-1.06881604584527e-08	-0.351247564469914	-0.0661399713467049	-0.0775409742120345	-0.0334095128939827	-0.0441699140401146	-0.2075564756447	-9.41942693409743e-09	-0.172375931232092	-0.035300888252149	-0.0324041547277935	-0.0108895702005732	-0.0214928080229227	-0.104768968481375	1.54097421203446e-10	0.0104899713467048	0.0112558452722062	0.0194668767908309	0.0145898853868195	0.00488991404011456	-0.0202210888252149	7.1138395415472e-09	0.0808426934097421	0.026999369627507	0.0573268194842404	0.0310401146131809	0.0262835243553009	-0.00336386819484242
25	-8.42742237762238e-11	-0.0181140951048951	-0.00237400985314685	-0.00335120419580419	-0.00197453797202797	-0.0013756224020979	-0.0123854804195804	-3.22007651006716e-10	-0.0322568389261746	-0.00644901630872486	-0.00755722006711414	-0.00379348901342283	-0.0037659357651007	-0.0170202702702704	-8.88327044025181e-10	-0.0537563522012595	-0.0116905660377356	-0.0168445062499997	-0.00790556875000013	-0.00894970624999987	-0.0264478616352211	-1.45493452380954e-09	-0.0532192261904769	-0.0137510714285712	-0.024816839285714	-0.0163972678571427	-0.00839207142857149	-0.00991838323353383	-2.21136904761907e-09	-0.0499529761904765	-0.00941630952380965	-0.0374288095238096	-0.0293362678571428	-0.00810160714285693	-0.00300178571428495	-8.14916666666668e-09	-0.107072619047619	-0.0418408928571428	-0.0548286904761903	-0.0370588095238098	-0.0177998214285714	-0.0103172619047616	-2.90119047619045e-08	-0.299880357142854	-0.0793004191616761	-0.202749101796405	-0.142888023952096	-0.0598295688622754	-0.0213495209580835
25	-1.30042326031746e-10	-0.0280036625396826	-0.00379477085079364	-0.00480767831746032	-0.00228371585079364	-0.00252386785714286	-0.0193989234920636	-8.12616109422493e-10	-0.0789086930091187	-0.0133947720364741	-0.0145428145896657	-0.00733538237082068	-0.0072075689969605	-0.0509708389057751	-4.23409854227405e-09	-0.245878950437318	-0.0452108688046647	-0.0542651078717201	-0.024237443148688	-0.0300178454810496	-0.146411865889213	-9.47816045845273e-09	-0.313947564469915	-0.0605299713467049	-0.0744409742120345	-0.0332395128939827	-0.0411799140401146	-0.1790564756447	-8.88942693409743e-09	-0.166375931232092	-0.036900888252149	-0.0376041547277935	-0.0143895702005732	-0.0232528080229227	-0.0917689684813753	-2.16590257879656e-09	-0.0191100286532952	-0.00824415472779384	0.0146668767908309	0.0169898853868195	-0.00238008595988545	-0.0255210888252149	-3.89616045845279e-09	-0.031557306590258	-0.008800630372493	-0.00397318051575962	-0.00275988538681914	-0.00111647564469916	-0.0188038681948424
26	-2.04497933333336e-10	-0.0438585666666673	-0.00566700999999998	-0.00749877999999993	-0.00388923500000004	-0.00360971133333329	-0.0306929733333337	-1.18856230263155e-09	-0.115841605263156	-0.0195909999999997	-0.022538105263158	-0.011756879605263	-0.0107807447368419	-0.0737117171052622	-6.46726143790867e-09	-0.375240000000011	-0.0676193398692819	-0.084207614379083	-0.0395272810457527	-0.044683977124182	-0.223430392156869	-1.60032352941174e-08	-0.528949673202608	-0.101312287581698	-0.125557058823532	-0.0595945098039215	-0.0659600000000014	-0.302126143790857	-1.35100653594774e-08	-0.248994117647064	-0.0493317647058834	-0.0522878431372547	-0.0207367320261438	-0.0315373202614378	-0.147375163398692	-2.44986928104582e-09	-0.0225999999999985	-0.00985032679738404	0.0141078431372539	0.0173350980392151	-0.0031732026143784	-0.0268331372549017	-1.09162745098029e-08	-0.110286928104564	-0.021515032679735	-0.0808228758169843	-0.0671014379084885	-0.0138211111111069	-0.0079640522875816
26	-1.47362326031747e-10	-0.0314936625396827	-0.00420497085079364	-0.00488267831746032	-0.00225971585079364	-0.00262226785714286	-0.0224029234920636	-8.33716109422493e-10	-0.0809686930091187	-0.0136817720364741	-0.0150078145896657	-0.00760638237082068	-0.0074015689969605	-0.0522808389057751	-4.35609854227405e-09	-0.252278950437318	-0.0458608688046647	-0.0545051078717201	-0.024257443148688	-0.0302478454810496	-0.151911865889213	-1.00781604584527e-08	-0.331547564469915	-0.0645699713467049	-0.0721409742120345	-0.0297895128939827	-0.0423299140401146	-0.1948564756447	-8.14942693409742e-09	-0.147075931232092	-0.033900888252149	-0.0163041547277935	0.00391042979942684	-0.0201928080229227	-0.0968689684813754	1.51409742120345e-09	0.0267899713467048	-0.00314415472779383	0.0437668767908309	0.0416898853868195	0.00205991404011455	-0.0138610888252149	-7.09616045845278e-09	-0.075257306590258	-0.020300630372493	-0.0527731805157597	-0.0363598853868191	-0.0164164756446991	-0.00216386819484242
27	-6.35742237762238e-11	-0.0136240951048951	-0.00176400985314685	-0.00246820419580419	-0.00151053797202797	-0.000957622402097897	-0.00939548041958043	-2.04007651006716e-10	-0.0206068389261746	-0.00406901630872486	-0.00542722006711414	-0.00286448901342283	-0.0025629357651007	-0.00993027027027044	-2.10327044025179e-10	-0.0143563522012595	-0.0030005660377356	-0.00920450624999972	-0.00528556875000013	-0.00391970624999987	-0.00344786163522111	6.15065476190463e-10	0.016480773809523	0.00134892857142884	-0.00661683928571401	-0.00803726785714267	0.00143792857142851	0.0264816167664662	6.78630952380934e-10	0.0103470238095236	-0.00211630952380965	-0.000928809523809566	-0.00128626785714276	0.000298392857143061	0.0133982142857151	-7.19166666666679e-10	-0.00857261904761909	-0.0116308928571428	0.00307130952380966	0.00430119047619017	-0.0012498214285714	-1.72619047615558e-05	-7.70190476190448e-09	-0.080880357142854	-0.0239004191616761	-0.0575491017964053	-0.0399880239520957	-0.0175595688622754	-0.00295952095808351
27	-1.97623260317465e-11	-0.00416366253968264	-0.000816770850793641	-0.000176678317460312	0.000249284149206364	-0.000425867857142855	-0.00316892349206354	-1.07316109422492e-10	-0.0099286930091187	-0.00185677203647414	-0.000609814589665651	5.76176291793265e-05	-0.000667568996960495	-0.0075008389057751	-4.50985422740559e-11	-0.00287895043731815	-0.00131086880466469	0.00045489212827987	0.00194255685131203	-0.00148784548104958	-0.00201186588921309	1.58183954154727e-09	0.0519524355300855	0.00755002865329508	0.0152590257879655	0.0104904871060173	0.00477008595988538	0.0291435243552999	1.56057306590258e-09	0.0311240687679082	-0.00360088825214899	0.0225958452722065	0.0204104297994269	0.00216719197707733	0.0121310315186247	3.02409742120344e-09	0.0422899713467048	-0.00194415472779383	0.0438668767908309	0.0396898853868195	0.00421991404011457	0.000268911174785071	3.70383954154722e-09	0.040242693409742	-0.00110063037249302	0.0461268194842403	0.0442401146131809	0.00198352435530086	-0.00481386819484242
28	-4.19742237762237e-11	-0.00879409510489513	-0.00089800985314685	-0.00126620419580419	-0.000810537972027971	-0.000455622402097896	-0.00662548041958043	-7.40076510067158e-11	-0.00760683892617461	-0.00110901630872485	-0.00249722006711415	-0.00145548901342283	-0.0010409357651007	-0.00278027027027044	3.4667295597482e-10	0.0200436477987405	0.0052294339622644	0.00167549375000029	-0.000155568750000123	0.00183029375000013	0.0118521383647789	1.67506547619046e-09	0.0573807738095229	0.0129489285714288	0.016483160714286	0.00787273214285732	0.00860792857142851	0.0326816167664662	4.88863095238093e-09	0.0987470238095235	0.0255836904761904	0.0398711904761904	0.0238137321428573	0.0160583928571431	0.0332982142857151	6.24083333333332e-09	0.076327380952381	0.0273691071428572	0.0231713095238097	0.00830119047619017	0.0149001785714286	0.0257827380952385	1.07780952380955e-08	0.101719642857146	0.0301995808383239	0.0384508982035948	0.0205119760479043	0.0179404311377246	0.0295404790419165
28	-5.42623260317465e-11	-0.0114836625396826	-0.00139577085079364	-0.00178267831746031	-0.00105871585079364	-0.000723867857142855	-0.00830892349206354	-1.55316109422492e-10	-0.0153486930091187	-0.00268677203647414	-0.00342981458966565	-0.00181438237082067	-0.00161256899696049	-0.00923083890577509	-4.73098542274055e-10	-0.0271789504373182	-0.00478086880466469	-0.00534510787172013	-0.00220744314868797	-0.00313784548104958	-0.0170118658892131	-2.1816045845273e-10	-0.00654756446991447	-0.000949971346704904	5.90257879654942e-05	0.000710487106017257	-0.000669914040114624	-0.00555647564470012	2.70057306590258e-09	0.0571240687679082	0.015399111747851	0.0295958452722064	0.0198104297994268	0.00975719197707733	0.0121310315186247	2.40409742120344e-09	0.0301899713467048	0.00485584527220617	0.0136668767908309	0.00658988538681947	0.00710991404011455	0.0115689111747851	-2.56160458452788e-10	-0.0058573065902579	-0.000200630372493004	-0.0128731805157596	-0.0117598853868191	-0.00111647564469916	0.00733613180515759
29	-1.09032151898731e-10	-0.02345343670886	-0.0029683955696201	-0.00444635886075978	-0.00266098405063283	-0.00178618360759505	-0.0160353417721514	-4.51721235294104e-10	-0.0447042411764678	-0.00816467941176422	-0.00986367764705887	-0.00513212588235263	-0.00473066411764694	-0.0266797647058836	-1.81007567567556e-09	-0.106343135135129	-0.0199875675675693	-0.0261644486486483	-0.0123412648648652	-0.0138234810810809	-0.0601762162162126	-3.89644385026701e-09	-0.133482887700523	-0.0263142245989274	-0.0441178609625701	-0.0263494117647083	-0.0177414438502657	-0.0630598930481221	-2.54422459893007e-09	-0.0517909090909009	-0.00747042780748492	-0.0269955080213903	-0.0194598395721928	-0.00751786096256805	-0.0174203208556192	-4.64561497326181e-09	-0.0606561497326184	-0.0229774866310146	-0.0313494117647046	-0.02192844919786	-0.00942705882352887	-0.00632288770053367	-1.84335828876996e-08	-0.190528877005339	-0.0431513368983938	-0.136922994652402	-0.104175401069514	-0.0327436898395706	-0.0104567914438494
29	NA	NA	NA	NA	NA	NA	NA	-4.96490387096773e-10	-0.0496819741935483	-0.0086558548387097	-0.0125923816129032	-0.00701932161290322	-0.00557267322580643	-0.0284326032258065	-1.7495560117302e-09	-0.103857507331378	-0.0179733636363637	-0.0298377096774194	-0.0162241994134897	-0.0136144838709677	-0.0560455425219941	-3.65945930232556e-09	-0.124125581395348	-0.0214434011627909	-0.0416244186046511	-0.0266122093023256	-0.0150015406976746	-0.061071308139535	-2.84664723032034e-10	-0.00266268221574337	0.00805148688046651	-0.00123504373177849	-0.00390921865889215	0.00262160349854228	-0.00947813411078724	1.43437681159422e-09	0.0170997101449274	0.0104360869565217	-3.2811594202817e-05	-0.004408136231884	0.00430707246376812	0.00669600000000007	3.69901449275366e-09	0.0362124637681168	0.0151810755813951	0.00894351744186027	-0.00182790697674496	0.010773488372093	0.0109269208211144
30	NA	NA	NA	NA	NA	NA	NA	NA	NA	NA	NA	NA	NA	NA	-4.77832704402518e-09	-0.279856352201259	-0.0510205660377356	-0.0709445062499998	-0.0361455687500002	-0.0347897062499999	-0.159147861635221	-1.14649345238095e-08	-0.385919226190477	-0.0733710714285712	-0.114366839285714	-0.0670172678571426	-0.0473520714285715	-0.193318383233534	-9.56136904761907e-09	-0.185452976190476	-0.0264163095238096	-0.0765288095238096	-0.0546362678571428	-0.0219316071428569	-0.0825017857142849	-9.18916666666668e-09	-0.117572619047619	-0.0352208928571428	-0.0624286904761904	-0.0459388095238098	-0.0165298214285714	-0.0199072619047615	-2.64419047619045e-08	-0.272980357142854	-0.0614004191616761	-0.203849101796405	-0.160788023952096	-0.0430595688622754	-0.0111995209580835
30	-1.21002326031746e-10	-0.0262236625396826	-0.00337977085079364	-0.00531767831746032	-0.00312031585079364	-0.00219686785714285	-0.0175189234920636	-6.71816109422493e-10	-0.0662686930091187	-0.0119867720364741	-0.0142898145896657	-0.00754038237082068	-0.0067505689969605	-0.0399908389057751	-3.37209854227405e-09	-0.198078950437318	-0.0374808688046647	-0.0496151078717201	-0.025047443148688	-0.0245678454810496	-0.110911865889213	-8.73816045845273e-09	-0.295247564469915	-0.0588199713467049	-0.0882409742120346	-0.0508095128939827	-0.0374699140401146	-0.1481564756447	-1.09494269340974e-08	-0.215775931232092	-0.042000888252149	-0.0871041547277936	-0.0575095702005732	-0.0296228080229227	-0.0866689684813753	-1.14759025787966e-08	-0.144410028653295	-0.0471541547277938	-0.0639331232091691	-0.0406101146131805	-0.0233400859598854	-0.0333210888252149	-3.12661604584528e-08	-0.317457306590258	-0.081400630372493	-0.20417318051576	-0.146959885386819	-0.0572164756446992	-0.0319138681948424
31	6.11257762237763e-11	0.0133759048951049	0.00205799014685315	0.00238779580419581	0.000802462027972028	0.0015863775979021	0.00892451958041957	6.98992348993284e-10	0.0667931610738254	0.0111209836912751	0.0100827799328859	0.00496451098657717	0.0051280642348993	0.0468497297297295	5.09867295597482e-09	0.293743647798741	0.0559294339622644	0.0579754937500003	0.0248044312499999	0.0331602937500002	0.178552138364779	1.33850654761905e-08	0.444080773809523	0.0892489285714288	0.105383160714286	0.0463727321428573	0.0590079285714285	0.254581616766466	1.81286309523809e-08	0.348447023809523	0.0806836904761903	0.10197119047619	0.0503137321428572	0.0515583928571431	0.165798214285715	1.56208333333333e-08	0.184327380952381	0.0519691071428572	0.0583713095238097	0.0334011904761902	0.0249301785714286	0.0739827380952385	2.98780952380955e-08	0.284019642857146	0.0650995808383239	0.145050898203595	0.106611976047904	0.0384404311377246	0.0700404790419165
31	2.53767396825351e-12	0.000566337460317354	4.52291492063585e-05	2.73216825396878e-05	-0.000165715850793636	0.000193132142857145	0.000501076507936456	1.83683890577508e-10	0.0167713069908813	0.00186322796352586	0.00160018541033435	0.00105761762917933	0.000538431003039505	0.0133491610942249	1.55190145772594e-09	0.0879210495626819	0.0147291311953353	0.0156348921282799	0.00684255685131202	0.00880215451895042	0.0575881341107869	3.63183954154727e-09	0.117252435530085	0.0196500286532951	0.0198590257879655	0.00469048710601726	0.0151700859598854	0.0776435243552998	3.52057306590258e-09	0.0590240687679081	0.014799111747851	-0.00670415472779355	-0.0132795702005732	0.00656719197707733	0.0510310315186247	-7.2590257879656e-10	-0.0193100286532952	-0.0183441547277938	-0.0204331232091691	-0.00958011461318053	-0.0108100859598854	0.0194689111747851	-1.67661604584528e-08	-0.187657306590258	-0.058100630372493	-0.13987318051576	-0.0886598853868191	-0.0512164756446991	0.0104361318051576
32	-8.55742237762238e-11	-0.0184940951048951	-0.00238800985314685	-0.00357620419580419	-0.00198853797202797	-0.0015866224020979	-0.0125254804195804	-4.22707651006716e-10	-0.0416968389261746	-0.00716901630872486	-0.00914722006711414	-0.00484848901342283	-0.0042959357651007	-0.0241602702702704	-1.51732704402518e-09	-0.0897563522012595	-0.0158305660377356	-0.0249845062499997	-0.0118755687500001	-0.0130997062499999	-0.0502478616352212	-2.18493452380954e-09	-0.0747192261904771	-0.0141510714285711	-0.023516839285714	-0.0121472678571427	-0.0114020714285715	-0.0321183832335338	-7.81369047619066e-10	-0.0133529761904765	-0.00521630952380964	0.00357119047619044	0.00661373214285724	-0.00302160714285693	-0.0117017857142849	1.28083333333332e-09	0.0208273809523809	0.0102691071428572	0.0177713095238097	0.0124011904761902	0.00537017857142861	-0.00721726190476155	6.35809523809551e-09	0.072019642857146	0.0229995808383239	0.0517508982035948	0.0328119760479043	0.0190404311377246	-0.00633952095808352
32	1.51037673968254e-10	0.0323763374603174	0.00402722914920636	0.00582632168253968	0.00336528414920636	0.00245713214285714	0.0225210765079364	9.10683890577507e-10	0.0886713069908813	0.0151932279635259	0.0170901854103344	0.00909761762917933	0.0079924310030395	0.0563391610942249	5.75990145772595e-09	0.332721049562682	0.0605991311953353	0.0720348921282799	0.034632556851312	0.0374121545189504	0.200088134110787	1.54418395415473e-08	0.511652435530085	0.0967500286532951	0.130159025787965	0.0686904871060173	0.0613700859598854	0.2849435243553	1.49505730659026e-08	0.287624068767908	0.050899111747851	0.103695845272206	0.0683104297994269	0.0353871919770773	0.133031031518625	1.14540974212034e-08	0.143889971346705	0.0439558452722062	0.0687668767908308	0.0488898853868195	0.0198799140401146	0.0311689111747851	2.77138395415472e-08	0.283342693409742	0.0628993696275069	0.20682681948424	0.165740114613181	0.0410835243553009	0.0140361318051576
33	-1.71024223776224e-10	-0.0367740951048951	-0.00479200985314685	-0.00669440419580419	-0.00379863797202797	-0.0028957224020979	-0.0252844804195804	-8.28507651006716e-10	-0.0816268389261746	-0.0148740163087248	-0.0170762200671142	-0.00868148901342283	-0.00839393576510071	-0.0484502702702705	-3.84432704402518e-09	-0.22485635220126	-0.0420205660377356	-0.0545145062499997	-0.0252555687500001	-0.0292597062499999	-0.129647861635221	-8.66493452380953e-09	-0.292719226190477	-0.0578910714285711	-0.085616839285714	-0.0473772678571427	-0.0382320714285715	-0.144318383233534	-7.93136904761907e-09	-0.157852976190476	-0.0295163095238096	-0.0678288095238097	-0.0450462678571428	-0.0227516071428569	-0.0605017857142849	-9.33916666666668e-09	-0.120972619047619	-0.0449208928571428	-0.0585286904761903	-0.0381188095238098	-0.0204198214285714	-0.0175372619047615	-3.25619047619045e-08	-0.336980357142854	-0.0817004191616761	-0.241149101796405	-0.181088023952096	-0.0600395688622754	-0.0176895209580835
33	-1.35712326031746e-10	-0.0292336625396826	-0.00370277085079364	-0.00535667831746032	-0.00285491585079364	-0.00250126785714286	-0.0201689234920636	-7.95116109422493e-10	-0.0775086930091187	-0.0129857720364741	-0.0153188145896657	-0.00817338237082068	-0.0071445689969605	-0.0492108389057751	-4.05409854227405e-09	-0.235778950437318	-0.0427408688046647	-0.0542251078717201	-0.025927443148688	-0.0282978454810496	-0.138811865889213	-9.42816045845273e-09	-0.312647564469914	-0.0591599713467049	-0.0766409742120345	-0.0366995128939827	-0.0399799140401146	-0.1767564756447	-7.89942693409743e-09	-0.144475931232092	-0.025800888252149	-0.0300041547277935	-0.0128595702005732	-0.0171228080229227	-0.0886689684813753	-1.66590257879655e-09	-0.0139100286532952	-0.000544154727793815	0.00706687679083088	0.00578988538681947	0.00117991404011456	-0.0203610888252149	-1.26160458452786e-10	0.0062426934097421	0.005299369627507	0.0124268194842404	0.00324011461318087	0.00908352435530086	-0.0113938681948424
34	-1.66114223776224e-10	-0.0357840951048951	-0.00455100985314685	-0.00663710419580419	-0.00367133797202797	-0.0029657224020979	-0.0245914804195804	-9.01507651006716e-10	-0.0883668389261746	-0.0151350163087248	-0.0183372200671142	-0.00981148901342283	-0.00852493576510071	-0.0536702702702705	-4.31432704402518e-09	-0.25185635220126	-0.0458505660377356	-0.0612045062499997	-0.0297455687500001	-0.0314597062499999	-0.146047861635221	-9.96493452380953e-09	-0.332519226190477	-0.0637810714285711	-0.087416839285714	-0.0450272678571427	-0.0424120714285715	-0.176418383233534	-8.79136904761907e-09	-0.166452976190476	-0.0302163095238096	-0.0503288095238096	-0.0288262678571428	-0.0215416071428569	-0.0859017857142849	-5.51916666666668e-09	-0.066072619047619	-0.0152308928571428	-0.0269286904761903	-0.0189688095238098	-0.0079898214285714	-0.0239072619047615	-8.94190476190448e-09	-0.084880357142854	-0.0150004191616761	-0.0581491017964052	-0.0524880239520957	-0.00575956886227537	-0.0152295209580835
34	-1.45732326031747e-10	-0.0313936625396826	-0.00401977085079364	-0.00581797831746032	-0.00321801585079364	-0.00259986785714286	-0.0215549234920636	-7.95716109422493e-10	-0.0777786930091187	-0.0131837720364741	-0.0158178145896657	-0.00854538237082068	-0.0072725689969605	-0.0487808389057751	-4.19409854227405e-09	-0.243978950437318	-0.0439408688046647	-0.0563751078717201	-0.026957443148688	-0.0294078454810496	-0.143711865889213	-1.03981604584527e-08	-0.345647564469915	-0.0652999713467049	-0.0877409742120346	-0.0439195128939827	-0.0437799140401146	-0.1926564756447	-8.55942693409743e-09	-0.160275931232092	-0.025700888252149	-0.0457041547277936	-0.0254995702005731	-0.0202328080229227	-0.0888689684813753	-3.88590257879656e-09	-0.0460100286532952	-0.0116441547277938	-0.0143331232091691	-0.00651011461318053	-0.00790008595988544	-0.0200210888252149	-8.80616045845280e-09	-0.0876573065902581	-0.015300630372493	-0.0632731805157597	-0.0537598853868191	-0.00951647564469915	-0.00902386819484241
35	1.77220666666638e-11	0.00362243333333274	0.000611990000000017	2.18200000000672e-05	-0.000207435000000039	0.000230088666666707	0.00298802666666626	1.99937697368448e-10	0.0184883947368442	0.00290700000000031	0.00158889473684197	0.000727120394737038	0.000861955263158098	0.0140682828947378	1.47873856209132e-09	0.0840599999999893	0.014730660130718	0.015862385620917	0.0079027189542473	0.00793702287581797	0.0534696078431308	3.27676470588255e-09	0.107050326797392	0.0206777124183015	0.0229929411764681	0.0114954901960786	0.0114999999999986	0.0631738562091433	4.60993464052257e-09	0.0903058823529355	0.0290682352941166	0.0273121568627453	0.0151632679738562	0.0121526797385622	0.0339248366013077	2.46013071895418e-09	0.0292000000000015	0.0133496732026159	0.0085078431372539	0.00633509803921513	0.00218679738562161	0.00743686274509832	-3.97627450980291e-09	-0.0455869281045643	-0.00691503267973501	-0.0364228758169843	-0.0195014379084886	-0.0169211111111069	-0.0022640522875816
35	5.36376739682535e-11	0.0115863374603174	0.00180122914920636	0.00185232168253969	0.000684284149206364	0.00116913214285714	0.00793107650793646	4.69683890577507e-10	0.0454713069908813	0.00791322796352586	0.00796018541033435	0.00383761762917932	0.0041224310030395	0.0296391610942249	2.68990145772594e-09	0.157821049562682	0.0307991311953353	0.0376348921282799	0.017822556851312	0.0197821545189504	0.0893881341107869	5.41183954154728e-09	0.182152435530086	0.0398500286532951	0.0488590257879655	0.0243904871060173	0.0244700859598854	0.0935435243552998	8.88057306590257e-09	0.173824068767908	0.056599111747851	0.0483958452722064	0.0216104297994268	0.0267871919770773	0.0689310315186246	6.10409742120344e-09	0.0665899713467048	0.0242558452722062	0.00506687679083088	-0.000610114613180534	0.00561991404011456	0.0372689111747851	1.13839541547208e-10	-0.020457306590258	0.00199936962750703	-0.0594731805157597	-0.0423598853868191	-0.0171164756446991	0.0370361318051576
36	4.77257762237763e-11	0.0107459048951049	0.00131699014685315	0.00355879580419581	0.00264146202797203	0.000913377597902102	0.00587451958041957	3.84992348993284e-10	0.0385931610738254	0.00733098369127515	0.00979277993288586	0.00564451098657717	0.0041480642348993	0.0226497297297296	3.13867295597482e-09	0.18494364779874	0.0367294339622644	0.0476754937500003	0.0266744312499999	0.0210402937500001	0.0991521383647788	1.05550654761905e-08	0.362080773809523	0.0743489285714288	0.122383160714286	0.0767727321428573	0.0456079285714285	0.169781616766466	1.86086309523809e-08	0.376247023809523	0.0806836904761903	0.17047119047619	0.114713732142857	0.0557583928571431	0.125098214285715	2.54208333333333e-08	0.320427380952381	0.0999691071428572	0.14627130952381	0.0944011904761902	0.0518701785714286	0.0741827380952385	6.42780952380955e-08	0.649019642857146	0.160099580838324	0.408650898203595	0.292611976047904	0.116040431137725	0.0764404790419165
36	1.22437673968253e-10	0.0267563374603173	0.00320922914920636	0.00652632168253969	0.00445728414920636	0.00207013214285714	0.0170210765079364	7.64683890577507e-10	0.0756713069908813	0.0133532279635259	0.0177701854103344	0.0104476176291793	0.0073224310030395	0.0445391610942249	4.78990145772595e-09	0.280721049562682	0.0526991311953353	0.0723348921282799	0.040602556851312	0.0317321545189504	0.155688134110787	1.46218395415473e-08	0.493652435530085	0.0964500286532951	0.149759025787965	0.0904904871060173	0.0592700859598854	0.2471435243553	2.10405730659026e-08	0.413924068767909	0.0808991117478509	0.165395845272207	0.110310429799427	0.0550871919770773	0.167231031518625	2.41040974212035e-08	0.299689971346705	0.0848558452722062	0.136366876790831	0.0923898853868195	0.0439799140401146	0.078568911174785	4.41138395415472e-08	0.433342693409742	0.102599369627507	0.25822681948424	0.192640114613181	0.0655835243553009	0.0722361318051576
37	NA	NA	NA	NA	NA	NA	NA	NA	NA	NA	NA	NA	NA	NA	NA	NA	NA	NA	NA	NA	NA	-1.86269345238095e-08	-0.618319226190477	-0.119301071428571	-0.154516839285714	-0.0774872678571426	-0.0770420714285715	-0.339618383233534	-2.03713690476191e-08	-0.392952976190477	-0.0784163095238097	-0.13398880952381	-0.0813662678571427	-0.0526216071428569	-0.180601785714285	-1.40191666666667e-08	-0.173572619047619	-0.0438508928571428	-0.0806186904761904	-0.0555888095238098	-0.0250298214285714	-0.0490772619047616	-2.50219047619045e-08	-0.250280357142854	-0.0525004191616761	-0.180249101796405	-0.150788023952096	-0.0294595688622754	-0.0210595209580835
37	NA	NA	NA	NA	NA	NA	NA	NA	NA	NA	NA	NA	NA	NA	NA	NA	NA	NA	NA	NA	NA	-1.90161604584527e-08	-0.623647564469915	-0.119239971346705	-0.135090974212035	-0.0588795128939827	-0.0762099140401146	-0.3693464756447	-2.07594269340974e-08	-0.389775931232092	-0.0842108882521491	-0.0985841547277935	-0.0479395702005732	-0.0506428080229227	-0.207008968481375	-5.30590257879656e-09	-0.0535100286532952	-0.00724415472779383	0.00446687679083086	0.0115898853868195	-0.00705008595988544	-0.0508110888252149	6.32383954154721e-09	0.078942693409742	0.023799369627507	0.0669268194842404	0.0347401146131809	0.0321835243553008	-0.0117138681948424
38	-1.62274223776224e-10	-0.0348940951048951	-0.00442200985314685	-0.00620120419580419	-0.00321573797202797	-0.0029850224020979	-0.0242754804195804	-9.69107651006716e-10	-0.0945268389261746	-0.0154740163087249	-0.0190882200671142	-0.0103984890134228	-0.00868893576510071	-0.0587402702702705	-4.88732704402518e-09	-0.284156352201259	-0.0511305660377356	-0.0671945062499998	-0.0331055687500002	-0.0340897062499998	-0.167047861635221	-1.14649345238095e-08	-0.378819226190477	-0.0726410714285712	-0.088716839285714	-0.0407372678571427	-0.0480220714285715	-0.212618383233534	-1.12213690476191e-08	-0.208852976190476	-0.0422163095238096	-0.0499288095238096	-0.0233762678571428	-0.0265516071428569	-0.116701785714285	-4.39916666666668e-09	-0.0459726190476191	-0.00393089285714282	-0.00672869047619035	-0.00429880952380983	-0.0024598214285714	-0.0351872619047616	3.13809523809552e-09	0.0473196428571461	0.0166995808383239	0.0487508982035948	0.0271119760479043	0.0217404311377246	-0.0217395209580835
38	-1.32342326031746e-10	-0.0284136625396826	-0.00376777085079364	-0.00463567831746031	-0.00206071585079364	-0.00257556785714286	-0.0200089234920636	-9.16216109422493e-10	-0.0883586930091187	-0.0141207720364741	-0.0157218145896657	-0.00841038237082068	-0.0073115689969605	-0.0585108389057751	-5.14209854227405e-09	-0.297178950437318	-0.0535808688046647	-0.0644651078717201	-0.030617443148688	-0.0338478454810496	-0.179081865889213	-1.22581604584527e-08	-0.401947564469914	-0.0774199713467049	-0.0846409742120346	-0.0340895128939827	-0.0505199140401146	-0.2398564756447	-1.26794269340974e-08	-0.234075931232092	-0.051300888252149	-0.0465041547277936	-0.0163795702005732	-0.0301128080229227	-0.136168968481375	-3.81590257879655e-09	-0.0358100286532951	-0.00224415472779382	0.00626687679083088	0.00718988538681947	-0.000920085959885441	-0.0398810888252149	8.9338395415472e-09	0.110342693409742	0.029999369627507	0.10272681948424	0.0675401146131809	0.0351835243553008	-0.0227438681948424
39	1.47125776223776e-10	0.0314459048951049	0.00394699014685315	0.00510879580419581	0.00254646202797203	0.0025593775979021	0.0223945195804196	8.02992348993284e-10	0.0785931610738254	0.0133509836912751	0.0160327799328859	0.00823451098657717	0.00780806423489929	0.0504497297297295	4.64867295597482e-09	0.270943647798741	0.0485294339622644	0.0612754937500002	0.0283744312499999	0.0329302937500002	0.159852138364779	1.15050654761905e-08	0.381080773809523	0.0721489285714288	0.093483160714286	0.0446727321428573	0.0488079285714285	0.220681616766466	8.14863095238093e-09	0.150847023809524	0.0257836904761904	0.0374711904761904	0.0193137321428573	0.0182583928571431	0.0875982142857151	2.77083333333332e-09	0.0319273809523809	0.000769107142857185	0.0184713095238097	0.0190011904761901	-0.000479821428571398	0.0126827380952384	7.61809523809553e-09	0.077619642857146	0.00329958083832392	0.0732508982035947	0.0734119760479043	-0.0002595688622754	-0.00245952095808351
39	1.02737673968253e-10	0.0219863374603174	0.00287822914920636	0.00348632168253968	0.00156328414920636	0.00191813214285714	0.0156210765079364	6.86683890577507e-10	0.0664713069908813	0.0109632279635259	0.0120201854103343	0.00629761762917932	0.0057224310030395	0.0434391610942249	4.18990145772595e-09	0.242021049562682	0.0434991311953353	0.0517348921282799	0.023382556851312	0.0283821545189504	0.146688134110787	1.04118395415473e-08	0.341652435530086	0.0641500286532951	0.0742590257879654	0.0310904871060173	0.0431700859598854	0.2033435243553	8.49057306590257e-09	0.156024068767908	0.028099111747851	0.0336958452722064	0.0147104297994268	0.0189871919770773	0.0941310315186247	1.99409742120344e-09	0.0175899713467048	-0.00394415472779383	-0.00253312320916912	-0.00151011461318053	-0.00096008595988544	0.0240689111747851	-6.04616045845279e-09	-0.071957306590258	-0.030100630372493	-0.0491731805157596	-0.0208598853868191	-0.0283164756446992	0.00723613180515758
40	NA	NA	NA	NA	NA	NA	NA	NA	NA	NA	NA	NA	NA	NA	-5.52232704402518e-09	-0.321456352201259	-0.0575705660377356	-0.0771145062499998	-0.0384555687500002	-0.0386577062499998	-0.188037861635221	-1.37049345238095e-08	-0.455019226190477	-0.0861610714285712	-0.115926839285714	-0.0598672678571427	-0.0560520714285715	-0.248118383233534	-1.24013690476191e-08	-0.234852976190476	-0.0392163095238096	-0.0753288095238096	-0.0466362678571428	-0.0286516071428569	-0.120301785714285	-6.85916666666668e-09	-0.082572619047619	-0.0113308928571428	-0.0416286904761903	-0.0327988095238098	-0.0088598214285714	-0.0296472619047616	-7.72190476190448e-09	-0.072180357142854	-0.00490041916167609	-0.0598491017964053	-0.0616880239520957	0.00184043113772462	-0.0109795209580835
40	-7.14623260317465e-11	-0.0153436625396826	-0.00185277085079364	-0.00293467831746031	-0.00179171585079364	-0.00114286785714286	-0.0105589234920635	-3.15416109422492e-10	-0.0310586930091187	-0.00527677203647414	-0.00691981458966565	-0.00392238237082067	-0.00300056899696049	-0.0188508389057751	-1.64509854227406e-09	-0.0953789504373181	-0.0169208688046647	-0.0217651078717201	-0.010837443148688	-0.0109278454810496	-0.0567118658892131	-4.42816045845273e-09	-0.146447564469914	-0.0271499713467049	-0.0361409742120345	-0.0179195128939827	-0.0181799140401146	-0.0831564756447002	-3.00942693409742e-09	-0.0553759312320918	-0.003500888252149	-0.0171041547277935	-0.0111295702005732	-0.00595280802292267	-0.0346689684813753	-1.00590257879656e-09	-0.0133100286532952	-0.00344415472779383	-0.00623312320916913	-0.00251011461318053	-0.00374008595988544	-0.00353108882521492	-6.96616045845278e-09	-0.075357306590258	-0.014000630372493	-0.0631731805157597	-0.0488598853868191	-0.0143164756446991	0.00193613180515758
41	NA	NA	NA	NA	NA	NA	NA	NA	NA	NA	NA	NA	NA	NA	NA	NA	NA	NA	NA	NA	NA	-1.89529345238095e-08	-0.630419226190477	-0.122731071428571	-0.162446839285714	-0.0852072678571427	-0.0772420714285715	-0.340418383233534	-2.09813690476191e-08	-0.405052976190477	-0.0729763095238097	-0.14593880952381	-0.0932762678571427	-0.0526616071428569	-0.186201785714285	-1.54291666666667e-08	-0.191872619047619	-0.0592508928571428	-0.0799186904761904	-0.0480888095238098	-0.0318198214285714	-0.0527372619047616	-4.03819047619045e-08	-0.412280357142854	-0.102800419161676	-0.278449101796405	-0.205488023952096	-0.0730095688622754	-0.0345395209580835
41	1.28376739682535e-11	0.00246633746031735	0.000549229149206359	-0.000757678317460313	-0.00107471585079364	0.000317132142857145	0.00268107650793645	2.55683890577508e-10	0.0232713069908813	0.00330322796352586	0.00105018541033435	-3.23823708206731e-05	0.00108343100303951	0.0189491610942249	2.42990145772594e-09	0.136421049562682	0.0228991311953353	0.0206348921282799	0.00667255685131203	0.0139121545189504	0.092888134110787	6.82183954154728e-09	0.217652435530086	0.0391500286532951	0.0316590257879655	0.00539048710601727	0.0262700859598854	0.1472435243553	5.91057306590258e-09	0.105924068767908	0.023099111747851	0.0110958452722065	-0.00278957020057317	0.0138871919770773	0.0718310315186247	-4.35590257879656e-09	-0.0609100286532952	-0.0213441547277938	-0.0435331232091691	-0.0340701146131805	-0.00949008595988545	0.00396891117478508	-1.65461604584528e-08	-0.170557306590258	-0.049200630372493	-0.10157318051576	-0.0605598853868192	-0.0409164756446991	-0.0198138681948424
42	-1.09574223776224e-10	-0.0234240951048951	-0.00302700985314685	-0.00380620419580419	-0.00191153797202797	-0.0018946224020979	-0.0165954804195804	-5.34307651006716e-10	-0.0521368389261746	-0.00887901630872485	-0.0102072200671141	-0.00527448901342283	-0.0049319357651007	-0.0318302702702704	-1.98532704402518e-09	-0.11575635220126	-0.0202805660377356	-0.0281445062499997	-0.0126355687500001	-0.0155197062499999	-0.0686478616352211	-2.70493452380954e-09	-0.0880192261904771	-0.0151510714285711	-0.016916839285714	-0.00551726785714268	-0.0114520714285715	-0.0510183832335338	1.62863095238094e-09	0.0404470238095235	0.00888369047619037	0.0377711904761904	0.0297137321428572	0.00806839285714306	-0.00610178571428494	7.20083333333332e-09	0.0969273809523809	0.0325691071428572	0.0545713095238097	0.0339011904761902	0.0206401785714286	0.00978273809523845	2.46780952380955e-08	0.259019642857146	0.0677995808383239	0.173650898203595	0.115911976047904	0.0576404311377246	0.0144404790419165
42	NA	NA	NA	NA	NA	NA	NA	-8.75416109422493e-10	-0.0859186930091187	-0.0147987720364741	-0.0179298145896656	-0.00944238237082067	-0.00848776899696049	-0.0531908389057751	-4.27409854227405e-09	-0.249478950437318	-0.0445908688046647	-0.0597351078717201	-0.029077443148688	-0.0306578454810496	-0.145111865889213	-9.75816045845273e-09	-0.324947564469915	-0.0606099713467049	-0.0861409742120346	-0.0457495128939827	-0.0404199140401146	-0.1781564756447	-7.18942693409742e-09	-0.134675931232092	-0.023200888252149	-0.0383041547277936	-0.0222395702005732	-0.0160328080229227	-0.0731689684813753	-4.15902578796559e-10	-0.00191002865329517	0.00325584527220618	0.00436687679083087	0.00318988538681946	0.00117991404011456	-0.00953108882521491	3.87383954154721e-09	0.0420426934097421	0.014699369627507	0.0206268194842403	0.00334011461318085	0.0172835243553008	0.00673613180515758
43	-8.33215189873059e-12	-0.00178343670886	-0.000316395569620104	-0.000384358860759775	-0.000343984050632825	-4.01836075950523e-05	-0.00108534177215139	1.66978764705896e-10	0.0155957588235322	0.00170532058823578	0.00233632235294113	0.00151487411764737	0.000811335882353064	0.0115702352941164	1.82492432432444e-09	0.104256864864871	0.0174024324324308	0.0217455513513517	0.0117787351351349	0.0099565189189191	0.0651237837837874	5.54355614973299e-09	0.179217112299477	0.0320857754010726	0.0344821390374299	0.0147005882352917	0.0197785561497343	0.112640106951878	5.79577540106992e-09	0.104809090909099	0.0183295721925151	0.0197044919786096	0.00866016042780719	0.011042139037432	0.0668796791443808	-1.42561497326181e-09	-0.0220561497326185	-0.0171774866310146	-0.0126494117647046	-0.00723844919785996	-0.00542705882352886	0.00767711229946633	-1.36535828876996e-08	-0.143328877005339	-0.0388513368983938	-0.0963229946524016	-0.064275401069514	-0.0320436898395706	-0.00822679144384938
43	-6.79623260317465e-11	-0.0146736625396826	-0.00204877085079364	-0.00264967831746031	-0.00135571585079364	-0.00129386785714286	-0.00997892349206354	-3.81016109422492e-10	-0.0372586930091187	-0.00682677203647414	-0.00712981458966565	-0.00351238237082067	-0.0036125689969605	-0.0233008389057751	-1.71809854227406e-09	-0.100878950437318	-0.0202908688046647	-0.0236851078717202	-0.010597443148688	-0.0130978454810496	-0.0569118658892131	-3.62816045845273e-09	-0.123247564469914	-0.0264499713467049	-0.0359409742120345	-0.0187295128939828	-0.0171699140401146	-0.0607564756447002	-5.07942693409742e-09	-0.100775931232092	-0.023600888252149	-0.0384041547277936	-0.0231295702005732	-0.0152228080229227	-0.0388689684813753	-6.34590257879656e-09	-0.0779100286532953	-0.0278441547277938	-0.0283331232091691	-0.0165001146131805	-0.0118100859598854	-0.0217010888252149	-1.59261604584528e-08	-0.157457306590258	-0.043400630372493	-0.0877731805157596	-0.0591598853868191	-0.0286164756446991	-0.0262638681948424
44	2.43257762237762e-11	0.00518590489510489	0.000946990146853151	0.00025979580419581	-0.000499537972027972	0.000759377597902103	0.00398451958041958	4.04992348993284e-10	0.0377931610738254	0.00560098369127514	0.00403277993288585	0.00185451098657717	0.0021780642348993	0.0293497297297295	3.30867295597482e-09	0.18884364779874	0.0342294339622644	0.0326754937500003	0.0128744312499999	0.0197502937500001	0.120752138364779	8.26506547619047e-09	0.269080773809523	0.0507489285714289	0.049883160714286	0.0153727321428573	0.0345079285714285	0.173081616766466	9.31863095238093e-09	0.173047023809524	0.0412836904761904	0.0336711904761904	0.00961373214285724	0.0239583928571431	0.0980982142857151	5.57083333333332e-09	0.0606273809523809	0.00736910714285718	0.0166713095238097	0.0140011904761902	0.00267017857142859	0.0365827380952384	-6.92190476190449e-09	-0.091380357142854	-0.0341004191616761	-0.0875491017964053	-0.0502880239520957	-0.0372595688622754	0.0267404790419165
44	-7.03623260317465e-11	-0.0153936625396826	-0.00178677085079364	-0.00398867831746031	-0.00296491585079364	-0.00102386785714286	-0.00961892349206354	-2.14916109422493e-10	-0.0228686930091187	-0.00532677203647414	-0.00805981458966565	-0.00448138237082067	-0.0035755689969605	-0.00948083890577509	-6.45098542274055e-10	-0.0416789504373181	-0.0101508688046647	-0.0192051078717202	-0.012657443148688	-0.00654784548104957	-0.0123118658892131	-2.62816045845273e-09	-0.0975475644699145	-0.0225499713467049	-0.0543409742120345	-0.0429695128939827	-0.0113299140401146	-0.0206564756447001	-5.71942693409742e-09	-0.124675931232092	-0.020000888252149	-0.0878041547277936	-0.0704495702005731	-0.0173728080229227	-0.0168689684813753	-1.33359025787966e-08	-0.178810028653295	-0.0696241547277937	-0.0956431232091692	-0.0608701146131805	-0.0347800859598854	-0.0135310888252149	-5.07961604584528e-08	-0.533157306590258	-0.144700630372493	-0.36497318051576	-0.252759885386819	-0.112176475644699	-0.0234838681948424
45	-9.75742237762237e-11	-0.0207740951048951	-0.00269200985314685	-0.00297420419580419	-0.00119153797202797	-0.0017826224020979	-0.0151054804195804	-5.66307651006716e-10	-0.0544368389261746	-0.00835901630872485	-0.00936722006711413	-0.00491048901342283	-0.0044559357651007	-0.0354902702702705	-2.34132704402518e-09	-0.134656352201259	-0.0228105660377356	-0.0285945062499997	-0.0119055687500001	-0.0166897062499999	-0.0845478616352212	-3.09493452380954e-09	-0.0970192261904771	-0.0163510714285712	-0.00661683928571401	0.00697273214285732	-0.0135420714285715	-0.0692183832335338	1.80863095238094e-09	0.0515470238095235	0.00838369047619037	0.0663711904761904	0.0572137321428572	0.00914839285714307	-0.023201785714285	1.11108333333333e-08	0.152027380952381	0.0482691071428572	0.0967713095238096	0.0673011904761902	0.0295401785714286	0.00698273809523845	3.30780952380955e-08	0.348019642857146	0.0884995808383239	0.244950898203595	0.174311976047904	0.0705404311377246	0.0114404790419165
45	-3.85623260317465e-11	-0.00816366253968265	-0.00124977085079364	-0.000711678317460313	0.000136284149206364	-0.000847867857142855	-0.00619892349206355	-2.50316109422492e-10	-0.0237086930091187	-0.00366677203647414	-0.00305981458966565	-0.00122838237082067	-0.00183156899696049	-0.0169908389057751	-9.76098542274055e-10	-0.0556789504373181	-0.00951086880466469	-0.00906510787172014	-0.00175744314868798	-0.00730784548104957	-0.0371118658892131	-7.18160458452727e-10	-0.0199475644699145	-0.0034499713467049	0.00905902578796551	0.0134904871060173	-0.00445991404011462	-0.0255564756447002	2.20057306590258e-09	0.0520240687679081	0.00659911174785099	0.0492958452722064	0.0426104297994268	0.00665719197707733	-0.00376896848137529	8.33409742120345e-09	0.111389971346705	0.0303558452722062	0.0712668767908308	0.0530898853868195	0.0181499140401146	0.00966891117478508	2.01138395415472e-08	0.209342693409742	0.049999369627507	0.14832681948424	0.109640114613181	0.0386835243553008	0.0106361318051576
46	-1.96874223776224e-10	-0.0423180951048951	-0.00547560985314685	-0.00744940419580419	-0.00388995797202797	-0.0035594424020979	-0.0293934804195804	NA	NA	NA	NA	NA	NA	NA	-6.55232704402518e-09	-0.379776352201259	-0.0697305660377356	-0.0861345062499998	-0.0418425687500002	-0.0442897062499998	-0.225197861635221	-1.63769345238095e-08	-0.542019226190477	-0.104991071428571	-0.131296839285714	-0.0645472678571427	-0.0667520714285715	-0.300918383233534	-1.76213690476191e-08	-0.335352976190477	-0.0667363095238097	-0.10280880952381	-0.0599462678571428	-0.0428616071428569	-0.165801785714285	-1.00191666666667e-08	-0.118472619047619	-0.0389608928571428	-0.0324286904761903	-0.0143888095238098	-0.0179998214285714	-0.0470872619047616	-1.76919047619045e-08	-0.172480357142854	-0.0461004191616761	-0.102849101796405	-0.0789880239520957	-0.0239595688622754	-0.0269695209580835
46	NA	NA	NA	NA	NA	NA	NA	-8.22216109422493e-10	-0.0808386930091187	-0.0144227720364741	-0.0168358145896656	-0.00870138237082068	-0.00813426899696049	-0.0495808389057751	-4.10509854227405e-09	-0.239778950437318	-0.0440808688046647	-0.0572151078717201	-0.027827443148688	-0.0293878454810496	-0.138511865889213	-9.57816045845273e-09	-0.321647564469914	-0.0628299713467049	-0.0920209742120346	-0.0523195128939827	-0.0396999140401146	-0.1667564756447	-8.60942693409743e-09	-0.168975931232092	-0.033500888252149	-0.0672041547277936	-0.0452695702005732	-0.0219328080229227	-0.0682689684813753	-7.67590257879655e-09	-0.0997100286532952	-0.0378341547277938	-0.0503331232091691	-0.0348401146131805	-0.0154500859598854	-0.0116310888252149	-2.37461604584528e-08	-0.246557306590258	-0.059900630372493	-0.18127318051576	-0.142559885386819	-0.0387164756446991	-0.00538386819484242
47	-9.83779333333362e-11	-0.0210975666666673	-0.00294300999999999	-0.00321617999999993	-0.00126043500000004	-0.00195591133333329	-0.0149319733333337	-6.48462302631552e-10	-0.0624916052631559	-0.0101929999999997	-0.010791105263158	-0.00555187960526297	-0.0052370447368419	-0.0415117171052622	-3.38726143790868e-09	-0.196140000000011	-0.035679339869282	-0.041917614379083	-0.0178472810457527	-0.024062977124182	-0.118530392156869	-7.02323529411745e-09	-0.229649673202608	-0.0447222875816985	-0.0437070588235319	-0.0129045098039214	-0.0308700000000014	-0.141126143790857	-5.03006535947743e-09	-0.0860941176470645	-0.0214317647058834	0.00661215686274529	0.0181632679738562	-0.0115473202614378	-0.0711751633986924	1.84013071895418e-09	0.0347000000000015	0.0113496732026159	0.0445078431372539	0.0362350980392151	0.0082867973856216	-0.0212631372549017	1.40937254901971e-08	0.159813071895436	0.040684967320265	0.134677124183016	0.0963985620915115	0.0382788888888931	-0.0159940522875816
47	-1.42552326031747e-10	-0.0307236625396827	-0.00401077085079364	-0.00574657831746032	-0.00323681585079364	-0.00250966785714286	-0.0209689234920636	-7.98916109422493e-10	-0.0782786930091187	-0.0140007720364741	-0.0157208145896657	-0.00813238237082068	-0.0075885689969605	-0.0485608389057751	-4.15509854227405e-09	-0.242378950437318	-0.0455408688046647	-0.0566351078717201	-0.027397443148688	-0.0292378454810496	-0.140211865889213	-1.00281604584527e-08	-0.337547564469915	-0.0669799713467049	-0.0965009742120346	-0.0536195128939827	-0.0428799140401146	-0.1740564756447	-1.15194269340974e-08	-0.224975931232092	-0.048200888252149	-0.0817041547277936	-0.0507695702005732	-0.0309128080229227	-0.0950689684813754	-1.09159025787966e-08	-0.137410028653295	-0.0532541547277938	-0.0546331232091691	-0.0316501146131805	-0.0230100859598854	-0.0294910888252149	-3.48361604584528e-08	-0.357557306590258	-0.094000630372493	-0.23697318051576	-0.171359885386819	-0.0656264756446991	-0.0265738681948424
48	-1.02674223776224e-10	-0.0220140951048951	-0.00310100985314685	-0.00323720419580419	-0.00111753797202797	-0.0021196224020979	-0.0156754804195804	-6.92407651006716e-10	-0.0664768389261746	-0.0106840163087249	-0.0108872200671141	-0.00543748901342283	-0.0054509357651007	-0.0436802702702705	-3.31532704402518e-09	-0.19125635220126	-0.0350005660377356	-0.0397345062499997	-0.0156755687500001	-0.0240697062499999	-0.117847861635221	-6.05493452380954e-09	-0.196219226190477	-0.0376510714285711	-0.030816839285714	-0.00287726785714268	-0.0279320714285715	-0.123018383233534	-3.52136904761907e-09	-0.0551529761904765	-0.0162163095238096	0.0241711904761905	0.0328137321428572	-0.00860160714285693	-0.0631017857142849	5.00083333333332e-09	0.077227380952381	0.0247691071428572	0.0709713095238096	0.0556011904761902	0.0153901785714286	-0.0185472619047616	1.89780952380955e-08	0.210019642857146	0.054999580838324	0.167650898203595	0.121111976047904	0.0466404311377246	-0.0159295209580835
48	-7.64623260317465e-11	-0.0163936625396826	-0.00239077085079364	-0.00223567831746031	-0.000579715850793636	-0.00165586785714286	-0.0117689234920635	-5.29716109422493e-10	-0.0507686930091187	-0.00824277203647414	-0.00797981458966565	-0.00382238237082067	-0.0041565689969605	-0.0345408389057751	-2.74309854227406e-09	-0.158078950437318	-0.0288808688046647	-0.0311251078717202	-0.011717443148688	-0.0194178454810496	-0.0981118658892131	-5.32816045845272e-09	-0.172847564469914	-0.0338499713467049	-0.0269409742120345	-0.00244951289398274	-0.0244399140401146	-0.1120564756447	-3.53942693409742e-09	-0.0577759312320918	-0.017500888252149	0.0178958452722065	0.0272104297994268	-0.00935280802292268	-0.0580689684813753	4.34409742120344e-09	0.0661899713467048	0.0205558452722062	0.0601668767908309	0.0479898853868195	0.0122199140401146	-0.0145610888252149	1.39138395415472e-08	0.153342693409742	0.040699369627507	0.12342681948424	0.0896401146131809	0.0336835243553008	-0.0106738681948424
49	-2.14779333333361e-11	-0.00451756666666727	-0.000648009999999983	-0.000292179999999933	0.000210564999999961	-0.000502911333333293	-0.00358197333333374	-1.98062302631552e-10	-0.0186116052631559	-0.00233299999999969	-0.00248110526315803	-0.00140287960526296	-0.0010780447368419	-0.0137517171052622	-1.02926143790868e-09	-0.0585400000000107	-0.00937933986928196	-0.010987614379083	-0.00476728104575268	-0.00622297712418203	-0.0381303921568692	-2.02323529411745e-09	-0.0609496732026082	-0.0102222875816985	0.00249294117646809	0.00979549019607857	-0.0073100000000014	-0.0532261437908567	1.79934640522565e-10	0.0155058823529355	0.00376823529411657	0.0384121568627453	0.0337632679738562	0.00465267973856216	-0.0266751633986923	7.59013071895418e-09	0.104900000000002	0.039049673202616	0.0664078431372539	0.0469350980392151	0.0194567973856216	-0.000563137254901673	3.15937254901971e-08	0.334813071895435	0.084884967320265	0.241577124183016	0.172898562091511	0.0687788888888931	0.00803594771241841
49	1.75376739682535e-11	0.00372633746031735	0.000381229149206359	0.000797321682539688	0.000690284149206365	0.000107132142857145	0.00254107650793646	4.16838905775077e-11	0.00457130699088128	0.00113322796352586	0.00170018541033435	0.000917617629179329	0.000780431003039506	0.00170916109422489	4.80901457725945e-10	0.0284210495626818	0.0052591311953353	0.00763489212827986	0.00417255685131203	0.00345215451895042	0.0154881341107869	1.83183954154727e-09	0.0638524355300855	0.0122500286532951	0.0257590257879655	0.0183904871060173	0.00745008595988539	0.0258435243552998	1.77057306590258e-09	0.0386240687679081	0.005299111747851	0.0274958452722065	0.0216104297994268	0.00581719197707733	0.00583103151862471	4.04409742120344e-09	0.0558899713467048	0.0224558452722062	0.0351668767908309	0.0253898853868195	0.00970991404011456	-0.00173108882521492	2.16138395415472e-08	0.230342693409742	0.056999369627507	0.17372681948424	0.127340114613181	0.0464835243553008	3.61318051575847e-05
50	-1.67257933333336e-10	-0.0358375666666673	-0.00462200999999998	-0.00598217999999993	-0.00298043500000004	-0.00300231133333329	-0.0252419733333337	-1.08936230263155e-09	-0.105431605263156	-0.0173579999999997	-0.019364105263158	-0.010329879605263	-0.0090340447368419	-0.0687217171052622	-6.53026143790868e-09	-0.377140000000011	-0.0679093398692819	-0.082047614379083	-0.0396872810457527	-0.042362977124182	-0.227220392156869	-1.73432352941174e-08	-0.569449673202608	-0.108902287581698	-0.126957058823532	-0.0583845098039215	-0.0685800000000013	-0.333626143790857	-1.77100653594774e-08	-0.332494117647064	-0.0643417647058834	-0.0917878431372548	-0.0512067320261438	-0.0406073202614378	-0.176275163398692	-6.72986928104582e-09	-0.0757999999999984	-0.0139503267973841	-0.0199921568627461	-0.0114649019607849	-0.0085532026143784	-0.0418331372549017	-2.46274509802903e-10	0.00881307189543565	0.00788496732026496	0.0122771241830158	-0.00670143790848859	0.0189788888888931	-0.0113040522875816
50	NA	NA	NA	NA	NA	NA	NA	-6.96216109422493e-10	-0.0689186930091187	-0.0118207720364741	-0.0159278145896656	-0.00878438237082067	-0.0071425689969605	-0.0411708389057751	-3.52809854227405e-09	-0.206378950437318	-0.0366808688046647	-0.0519851078717201	-0.027667443148688	-0.0243178454810496	-0.117711865889213	-9.61816045845273e-09	-0.320647564469914	-0.0605399713467049	-0.0875409742120346	-0.0496595128939827	-0.0378599140401146	-0.1726564756447	-8.94942693409743e-09	-0.172775931232092	-0.024000888252149	-0.0700041547277935	-0.0504395702005732	-0.0195828080229227	-0.0787689684813753	-6.16590257879656e-09	-0.0807100286532953	-0.0144441547277938	-0.0540331232091691	-0.0426401146131805	-0.0113600859598854	-0.0122310888252149	-1.29961604584528e-08	-0.137557306590258	-0.025500630372493	-0.11707318051576	-0.0992598853868191	-0.0178164756446991	0.00503613180515758
51	-1.68147933333336e-10	-0.0362275666666673	-0.00466200999999998	-0.00667517999999993	-0.00362333500000004	-0.00305251133333329	-0.0248919733333337	-1.01736230263155e-09	-0.0992916052631559	-0.0167259999999997	-0.019864105263158	-0.010660879605263	-0.0092020447368419	-0.0627117171052622	-5.74526143790868e-09	-0.334040000000011	-0.061199339869282	-0.076817614379083	-0.0374172810457527	-0.039402977124182	-0.196030392156869	-1.47932352941174e-08	-0.490649673202608	-0.0943322875816985	-0.120907058823532	-0.0595345098039214	-0.0613800000000014	-0.275326143790857	-1.45100653594774e-08	-0.274494117647064	-0.0502317647058834	-0.0827878431372547	-0.0479967320261438	-0.0347873202614378	-0.141575163398692	-7.28986928104582e-09	-0.0846999999999985	-0.0211503267973841	-0.0241921568627461	-0.0121649019607849	-0.0120532026143784	-0.0393031372549017	-9.33627450980291e-09	-0.0849869281045644	-0.018715032679735	-0.0413228758169842	-0.0350014379084886	-0.00632111111110693	-0.0250240522875816
51	NA	NA	NA	NA	NA	NA	NA	-8.38916109422493e-10	-0.0823286930091187	-0.0142027720364741	-0.0173728145896656	-0.00946238237082067	-0.0079104689969605	-0.0507508389057751	-4.59109854227405e-09	-0.267478950437318	-0.0489908688046647	-0.0632251078717201	-0.031597443148688	-0.0316278454810496	-0.155311865889213	-1.18881604584527e-08	-0.396347564469914	-0.0760999713467049	-0.105680974212035	-0.0567295128939827	-0.0489499140401146	-0.2145564756447	-1.17894269340974e-08	-0.227275931232092	-0.039600888252149	-0.0823041547277936	-0.0532795702005732	-0.0290528080229227	-0.105268968481375	-8.25590257879655e-09	-0.102410028653295	-0.0304441547277938	-0.0427331232091691	-0.0260401146131805	-0.0167400859598854	-0.0291610888252149	-1.77861604584528e-08	-0.178757306590258	-0.041200630372493	-0.12007318051576	-0.0940598853868191	-0.0260164756446991	-0.0175438681948424
52	-9.80779333333361e-11	-0.0209575666666673	-0.00283500999999998	-0.00314017999999993	-0.00134543500000004	-0.00179491133333329	-0.0149819733333337	-5.46562302631552e-10	-0.0531516052631558	-0.00905299999999968	-0.00991110526315803	-0.00493287960526297	-0.0049740447368419	-0.0341917171052622	-2.81426143790868e-09	-0.163640000000011	-0.029729339869282	-0.036177614379083	-0.0155972810457527	-0.020572977124182	-0.0977303921568691	-6.38323529411745e-09	-0.210249673202608	-0.0408222875816985	-0.0454070588235319	-0.0178445098039214	-0.0275600000000014	-0.124026143790857	-4.41006535947744e-09	-0.0787941176470645	-0.0160317647058834	-0.00808784313725474	0.00236326797385623	-0.0104273202614378	-0.0546751633986923	2.22013071895418e-09	0.0335000000000015	0.00824967320261595	0.0330078431372539	0.0284350980392151	0.0046367973856216	-0.00776313725490168	3.77372549019709e-09	0.0414130718954358	0.010784967320265	0.0309771241830157	0.0204985620915114	0.010478888888893	-0.000464052287581601
52	3.13767396825352e-12	0.000886337460317356	4.52291492063585e-05	0.000770321682539687	0.000596284149206364	0.000174132142857145	7.10765079364538e-05	1.55683890577508e-10	0.0151713069908813	0.00246322796352586	0.00333018541033435	0.00193761762917933	0.00139243100303951	0.0094191610942249	1.35190145772594e-09	0.0788210495626819	0.0152291311953353	0.0193348921282799	0.010942556851312	0.00837215451895042	0.0442881341107868	4.35183954154728e-09	0.146952435530086	0.0291500286532951	0.0444590257879655	0.0267904871060173	0.0176700859598854	0.0733435243552998	7.96057306590257e-09	0.158524068767908	0.033199111747851	0.0675958452722065	0.0461104297994268	0.0214871919770773	0.0578310315186247	9.49409742120345e-09	0.118789971346705	0.0296558452722062	0.0598668767908309	0.0434898853868195	0.0163699140401146	0.0293689111747851	1.40138395415472e-08	0.134342693409742	0.034799369627507	0.0718268194842404	0.0519401146131808	0.0198835243553009	0.0278361318051576
53	2.03220666666639e-11	0.00490243333333273	0.000796990000000017	0.00217482000000007	0.00151056499999996	0.000668088666666707	0.00192802666666626	2.18937697368448e-10	0.0218883947368441	0.0047570000000003	0.00506889473684198	0.00267712039473704	0.0023919552631581	0.0120682828947378	1.34873856209132e-09	0.0811599999999894	0.018330660130718	0.022462385620917	0.0109827189542473	0.011437022875818	0.0403696078431308	3.94676470588255e-09	0.141050326797392	0.0313777124183015	0.0592929411764681	0.0382954901960786	0.0210999999999986	0.0502738562091433	9.86993464052256e-09	0.205505882352936	0.0467682352941166	0.104812156862745	0.0713632679738562	0.0334526797385622	0.0539248366013077	2.04001307189542e-08	0.257600000000002	0.0729496732026159	0.127707843137254	0.0892350980392151	0.0383767973856216	0.0570368627450983	4.52937254901971e-08	0.448813071895436	0.104284967320265	0.273477124183016	0.199298562091511	0.0741788888888931	0.0712359477124184
53	1.47437673968254e-10	0.0319863374603174	0.00434122914920636	0.00589632168253968	0.00269628414920636	0.00319813214285714	0.0217510765079364	1.20468389057751e-09	0.116071306990881	0.0188932279635259	0.0201701854103344	0.0105576176291793	0.0096124310030395	0.0770391610942249	7.33990145772594e-09	0.424621049562682	0.0782991311953354	0.0901348921282799	0.040142556851312	0.0499721545189504	0.256188134110787	1.74318395415473e-08	0.575652435530085	0.111050028653295	0.132059025787965	0.0565904871060173	0.0754700859598854	0.3329435243553	1.81205730659026e-08	0.337924068767908	0.0744991117478509	0.0737958452722064	0.0269104297994268	0.0469871919770773	0.189531031518625	8.07409742120345e-09	0.0797899713467047	0.00915584527220616	-0.00433312320916915	-0.00839011461318053	0.00403991404011457	0.074968911174785	-7.3616045845279e-10	-0.0416573065902579	-0.022300630372493	-0.0810731805157597	-0.0489598853868191	-0.0321164756446992	0.0616361318051576
54	-1.34577933333336e-10	-0.0289375666666673	-0.00382700999999998	-0.00497117999999993	-0.00242443500000004	-0.00254791133333329	-0.0201319733333337	-8.21262302631552e-10	-0.0798216052631559	-0.0134269999999997	-0.015011105263158	-0.00769787960526296	-0.0073130447368419	-0.0513917171052622	-4.40226143790868e-09	-0.255740000000011	-0.046529339869282	-0.056937614379083	-0.0254872810457527	-0.031452977124182	-0.152330392156869	-1.01032352941174e-08	-0.333749673202608	-0.0636222875816985	-0.0771070588235319	-0.0335845098039214	-0.0435600000000014	-0.193026143790857	-7.75006535947744e-09	-0.140594117647064	-0.0279317647058834	-0.0219878431372547	-0.00383673202614377	-0.0181873202614378	-0.0906751633986924	4.60130718954184e-10	0.0147000000000015	0.00674967320261595	0.0280078431372539	0.0237350980392151	0.0043067973856216	-0.0200631372549017	3.4737254901971e-09	0.0447130718954357	0.014584967320265	0.0419771241830158	0.0255985620915115	0.0163788888888931	-0.0118640522875816
54	-1.44332326031746e-10	-0.0309736625396827	-0.00381177085079364	-0.00556567831746032	-0.00310741585079364	-0.00245776785714286	-0.0215919234920636	-7.74516109422493e-10	-0.0755086930091187	-0.0126437720364741	-0.0150318145896657	-0.00817438237082068	-0.0068565689969605	-0.0478308389057751	-3.91709854227405e-09	-0.227278950437318	-0.0404308688046647	-0.0516751078717201	-0.025007443148688	-0.0266678454810496	-0.135111865889213	-8.79816045845273e-09	-0.291147564469915	-0.0538499713467049	-0.0715409742120345	-0.0357395128939827	-0.0357799140401146	-0.1657564756447	-4.72942693409743e-09	-0.0812759312320919	-0.00950088825214901	-0.00660415472779353	0.000210429799426831	-0.00677280802292267	-0.0651689684813753	1.44097421203441e-10	0.00678997134670483	0.00495584527220616	0.00936687679083088	0.00298988538681947	0.00633991404011456	-0.00753108882521492	2.31383954154722e-09	0.0284426934097421	0.015399369627507	0.0124268194842404	-0.00465988538681916	0.0170835243553009	0.000536131805157586
55	-4.04779333333362e-11	-0.00889756666666726	-0.00129900999999998	-0.00205917999999993	-0.00126243500000004	-0.000796911333333293	-0.00554197333333374	-1.83062302631552e-10	-0.0186116052631559	-0.0039729999999997	-0.00475110526315802	-0.00239287960526296	-0.0023560447368419	-0.00986171710526221	-7.30261437908681e-10	-0.0447400000000107	-0.010189339869282	-0.013947614379083	-0.00677728104575268	-0.00717297712418202	-0.0205303921568692	-1.62323529411745e-09	-0.0590496732026082	-0.0148222875816985	-0.0260070588235319	-0.0164745098039214	-0.0095000000000014	-0.0182261437908567	-3.36006535947743e-09	-0.0700941176470645	-0.0183317647058834	-0.0332878431372547	-0.0205367320261438	-0.0127273202614378	-0.0183751633986923	-5.45986928104582e-09	-0.0685999999999985	-0.0288503267973841	-0.0217921568627461	-0.00696490196078486	-0.0148932026143784	-0.0179631372549017	-1.83662745098029e-08	-0.184986928104564	-0.053015032679735	-0.105822875816984	-0.0674014379084886	-0.038421111111107	-0.0262040522875816
55	1.51376739682535e-11	0.00313633746031736	0.000308229149206359	0.000316321682539688	9.62841492063641e-05	0.000220132142857144	0.00252107650793646	2.06683890577508e-10	0.0192713069908813	0.00245322796352586	0.00229018541033435	0.00142761762917933	0.000864431003039505	0.0144891610942249	1.88490145772595e-09	0.106621049562682	0.0179891311953353	0.0190348921282799	0.00914255685131202	0.00988215451895042	0.0695881341107869	5.46183954154728e-09	0.176452435530086	0.0305500286532951	0.0336590257879655	0.0138904871060173	0.0197700859598854	0.1122435243553	4.96057306590257e-09	0.0890240687679081	0.013799111747851	0.0167958452722065	0.00801042979942684	0.00874719197707733	0.0584310315186247	6.54097421203443e-10	0.00358997134670483	-0.00694415472779384	-0.00093312320916913	0.00288988538681947	-0.00381008595988544	0.0114689111747851	-9.92616045845279e-09	-0.107857306590258	-0.034500630372493	-0.0703731805157597	-0.0394598853868191	-0.0310164756446991	-0.00296386819484242
56	-1.17477933333336e-10	-0.0251775666666673	-0.00346300999999998	-0.00385717999999993	-0.00157143500000004	-0.00228591133333329	-0.0178619733333337	-7.87362302631552e-10	-0.0757216052631559	-0.0121189999999997	-0.012821105263158	-0.00657487960526297	-0.0062470447368419	-0.0507817171052622	-4.22926143790868e-09	-0.244140000000011	-0.043339339869282	-0.051387614379083	-0.0225772810457527	-0.028822977124182	-0.149430392156869	-8.97323529411745e-09	-0.293249673202608	-0.0549222875816985	-0.0583070588235319	-0.0202945098039214	-0.0380600000000014	-0.180026143790857	-6.11006535947743e-09	-0.103394117647064	-0.0246317647058834	0.00891215686274528	0.0212632679738562	-0.0123573202614378	-0.0876751633986924	4.87013071895418e-09	0.0752000000000015	0.0251496732026159	0.0680078431372539	0.0524350980392151	0.0155767973856216	-0.0178631372549017	2.45937254901971e-08	0.266813071895436	0.069484967320265	0.201577124183016	0.139098562091511	0.0624788888888931	-0.0036640522875816
56	-2.02623260317465e-11	-0.00438366253968264	-0.000802770850793641	-0.000418678317460312	0.000173284149206364	-0.000591867857142855	-0.00315892349206355	-1.87016109422492e-10	-0.0175586930091187	-0.00262677203647414	-0.00194981458966565	-0.000742382370820672	-0.00120756899696049	-0.0129708389057751	-7.04098542274055e-10	-0.0402789504373182	-0.00682086880466469	-0.00712510787172014	-0.00187744314868798	-0.00524784548104958	-0.0264118658892131	-4.68160458452728e-10	-0.0126475644699146	-0.00164997134670491	0.00595902578796549	0.00849048710601725	-0.00246991404011461	-0.0170564756447001	5.00573065902579e-10	0.0158240687679082	-0.00270088825214901	0.0284958452722065	0.0268104297994268	0.00170719197707733	-0.00996896848137532	7.07409742120345e-09	0.0969899713467047	0.0286558452722062	0.0681668767908308	0.0536898853868195	0.0145199140401146	6.89111747850798e-05	2.46138395415472e-08	0.259342693409742	0.061499369627507	0.19042681948424	0.140240114613181	0.0502835243553008	0.00693613180515758
57	-1.32377933333336e-10	-0.0285875666666673	-0.00365500999999999	-0.00568017999999993	-0.00341453500000004	-0.00226591133333329	-0.0192519733333337	-6.90662302631552e-10	-0.0681516052631559	-0.0121599999999997	-0.014989105263158	-0.00815987960526296	-0.0068290447368419	-0.0410017171052622	-3.32026143790868e-09	-0.195240000000011	-0.036599339869282	-0.050087614379083	-0.0258672810457527	-0.024222977124182	-0.108630392156869	-7.83323529411745e-09	-0.264949673202608	-0.0527222875816985	-0.0804070588235319	-0.0472045098039215	-0.0331600000000014	-0.131826143790857	-8.14006535947744e-09	-0.158194117647064	-0.0305317647058835	-0.0599878431372547	-0.0401267320261438	-0.0198373202614378	-0.0676751633986924	-8.08986928104582e-09	-0.100699999999998	-0.038150326797384	-0.0376921568627461	-0.0210449019607849	-0.0166132026143784	-0.0249231372549017	-1.88662745098029e-08	-0.188486928104564	-0.053715032679735	-0.110022875816984	-0.0764014379084886	-0.033621111111107	-0.0247040522875816
57	4.37673968253514e-13	-0.000203662539682645	0.000162229149206358	-0.00128367831746031	-0.00138871585079364	0.000104132142857145	0.000921076507936456	1.41683890577508e-10	0.0122713069908813	0.00137322796352586	-0.000789814589665651	-0.000852382370820672	6.14310030395054e-05	0.0116991610942249	1.42390145772594e-09	0.0790210495626819	0.0132691311953353	0.00863489212827986	0.000602556851312028	0.00800215451895042	0.0571881341107869	3.22183954154727e-09	0.0997524355300855	0.0174500286532951	0.00315902578796549	-0.00993951289398275	0.0130700859598854	0.0792435243552998	1.37057306590258e-09	0.0169240687679082	0.00759911174785099	-0.0257041547277935	-0.0280095702005731	0.00231719197707733	0.0350310315186247	-5.03590257879656e-09	-0.0707100286532953	-0.0263441547277938	-0.0452331232091691	-0.0298101146131806	-0.0153900859598854	0.000768911174785072	-1.70261604584528e-08	-0.179457306590258	-0.053800630372493	-0.11487318051576	-0.0713598853868191	-0.0434164756446991	-0.0107538681948424
58	-1.21577933333336e-10	-0.0262375666666673	-0.00336800999999999	-0.00496917999999993	-0.00273343500000004	-0.00223691133333329	-0.0179019733333337	-7.01462302631552e-10	-0.0687416052631559	-0.0116829999999997	-0.014291105263158	-0.00766287960526296	-0.0066280447368419	-0.0427717171052622	-3.65326143790868e-09	-0.213440000000011	-0.039319339869282	-0.051207614379083	-0.0250672810457527	-0.026142977124182	-0.122930392156869	-8.90323529411745e-09	-0.296749673202608	-0.0571222875816985	-0.0769070588235319	-0.0387945098039215	-0.0381000000000014	-0.162726143790857	-8.46006535947744e-09	-0.159094117647064	-0.0282317647058834	-0.0460878431372547	-0.0261667320261438	-0.0199373202614378	-0.0847751633986923	-4.81986928104581e-09	-0.0552999999999985	-0.0138503267973841	-0.0144921568627461	-0.00746490196078486	-0.0070132026143784	-0.0269831372549017	-4.87627450980291e-09	-0.0397869281045643	-0.0100150326797351	-0.00722287581698426	-0.00630143790848858	-0.000921111111106936	-0.0225440522875816
58	-1.26922326031746e-10	-0.0275736625396826	-0.00353377085079364	-0.00562247831746032	-0.00311181585079364	-0.00251066785714286	-0.0184189234920635	-8.27916109422493e-10	-0.0807286930091187	-0.0134607720364741	-0.0161908145896657	-0.00887338237082067	-0.0073175689969605	-0.0510808389057751	-4.36509854227405e-09	-0.254278950437318	-0.0465708688046647	-0.0597651078717201	-0.029507443148688	-0.0302578454810496	-0.148011865889213	-1.04981604584527e-08	-0.349547564469914	-0.0665799713467049	-0.0897409742120346	-0.0450895128939827	-0.0446999140401146	-0.1931564756447	-1.11394269340974e-08	-0.209875931232092	-0.039500888252149	-0.0596041547277936	-0.0328595702005732	-0.0267828080229227	-0.110768968481375	-6.55590257879656e-09	-0.0737100286532953	-0.0140441547277938	-0.0193331232091691	-0.0113901146131805	-0.00791008595988545	-0.0404010888252149	-3.17616045845279e-09	-0.0158573065902579	-0.00100063037249297	0.0187268194842403	0.0107401146131809	0.00788352435530085	-0.0335238681948424
59	-1.46747933333336e-10	-0.0315475666666673	-0.00409800999999998	-0.00549517999999993	-0.00278943500000004	-0.00270591133333329	-0.0219519733333337	-8.98362302631551e-10	-0.0873116052631559	-0.0145929999999997	-0.016598105263158	-0.00870787960526296	-0.0078910447368419	-0.0561317171052622	-4.87826143790868e-09	-0.283140000000011	-0.051259339869282	-0.063377614379083	-0.0293372810457527	-0.034042977124182	-0.168530392156869	-1.16132352941174e-08	-0.383449673202608	-0.0725222875816985	-0.0899070588235319	-0.0409845098039215	-0.0489300000000014	-0.221026143790857	-9.68006535947744e-09	-0.177394117647064	-0.0328317647058834	-0.0359878431372547	-0.0140367320261438	-0.0219773202614378	-0.108575163398692	-2.21986928104582e-09	-0.0185999999999985	-0.00155032679738404	0.0098078431372539	0.00853509803921514	0.00131679738562159	-0.0268931372549017	2.03725490197092e-10	0.0131130718954357	0.00868496732026493	0.0208771241830157	0.00709856209151145	0.0137788888888931	-0.0164940522875816
59	-8.69623260317465e-11	-0.0188136625396827	-0.00223277085079364	-0.00402267831746031	-0.00261561585079364	-0.00140686785714286	-0.0125489234920635	-3.18216109422492e-10	-0.0323086930091187	-0.00630677203647414	-0.00872981458966565	-0.00467438237082067	-0.0040515689969605	-0.0172808389057751	-1.16509854227406e-09	-0.0700789504373182	-0.0130508688046647	-0.0213751078717201	-0.011277443148688	-0.0100978454810496	-0.0357118658892131	-2.97816045845273e-09	-0.104047564469914	-0.0200499713467049	-0.0416409742120345	-0.0281195128939827	-0.0134999140401146	-0.0423564756447001	-2.27942693409742e-09	-0.0498759312320919	-0.001300888252149	-0.0401041547277936	-0.0334095702005732	-0.00668280802292266	-0.00846896848137532	-6.10590257879656e-09	-0.0835100286532953	-0.0239441547277938	-0.0567331232091691	-0.0424301146131805	-0.0143400859598854	-0.00273108882521492	-2.23661604584528e-08	-0.235857306590258	-0.053900630372493	-0.17667318051576	-0.132459885386819	-0.0443164756446991	-0.00517386819484242
60	-1.21974223776224e-10	-0.0258440951048951	-0.00323200985314685	-0.00358920419580419	-0.00159953797202797	-0.0019906224020979	-0.0190154804195804	-6.36807651006716e-10	-0.0615768389261746	-0.00972901630872485	-0.0112372200671141	-0.00585248901342283	-0.0053839357651007	-0.0393802702702705	-2.96232704402518e-09	-0.16975635220126	-0.0284605660377356	-0.0355445062499997	-0.0159255687500001	-0.0196197062499999	-0.107047861635221	-6.21493452380953e-09	-0.198419226190477	-0.0350510714285711	-0.029516839285714	-0.00676726785714268	-0.0227220714285715	-0.129118383233534	-1.25136904761907e-09	-0.0100529761904764	0.00438369047619036	0.0287711904761905	0.0250137321428572	0.00374839285714307	-0.0432017857142849	7.89083333333332e-09	0.103427380952381	0.0388691071428572	0.0493713095238097	0.0285011904761902	0.0209001785714286	0.0151827380952385	2.44780952380955e-08	0.249019642857146	0.0701995808383239	0.142850898203595	0.0871119760479043	0.0557404311377246	0.0328404790419165
60	-1.33152326031746e-10	-0.0286036625396827	-0.00370677085079364	-0.00491167831746032	-0.00244811585079364	-0.00246376785714286	-0.0199889234920636	-8.20716109422493e-10	-0.0796086930091187	-0.0131147720364741	-0.0149298145896657	-0.00790738237082068	-0.0070225689969605	-0.0515608389057751	-4.35009854227405e-09	-0.251878950437318	-0.0452608688046647	-0.0556351078717201	-0.026207443148688	-0.0294278454810496	-0.151011865889213	-1.00181604584527e-08	-0.330047564469915	-0.0627499713467049	-0.0753409742120345	-0.0340495128939827	-0.0413399140401146	-0.1919564756447	-8.73942693409743e-09	-0.159975931232092	-0.032200888252149	-0.0308041547277935	-0.0111795702005732	-0.0196028080229227	-0.0970689684813754	-1.70590257879656e-09	-0.0138100286532952	-0.00144415472779383	0.00866687679083087	0.00688988538681947	0.00182991404011456	-0.0210510888252149	1.49383954154721e-09	0.023042693409742	0.008799369627507	0.0231268194842404	0.00944011461318085	0.0136835243553009	-0.00881386819484242
61	1.18122066666664e-10	0.0253324333333327	0.00306399000000002	0.00449482000000007	0.00246556499999996	0.00203008866666671	0.0177680266666663	7.47937697368448e-10	0.0726883947368441	0.0120370000000003	0.013938894736842	0.00739712039473704	0.0065419552631581	0.0466682828947378	4.72873856209133e-09	0.272359999999989	0.048630660130718	0.0580623856209169	0.0275827189542473	0.030517022875818	0.165669607843131	1.25767647058826e-08	0.415050326797392	0.0771777124183015	0.100392941176468	0.0497954901960786	0.0505999999999986	0.237673856209143	1.18899346405226e-08	0.225905882352936	0.0397682352941166	0.0718121568627452	0.0432632679738562	0.0285526797385621	0.114324836601308	7.78013071895418e-09	0.0975000000000015	0.0244496732026159	0.0514078431372539	0.0395350980392151	0.0118367973856216	0.0217368627450983	2.38937254901971e-08	0.247813071895435	0.049284967320265	0.190777124183016	0.154298562091511	0.0364788888888931	0.00733594771241841
61	9.09376739682535e-11	0.0194463374603174	0.00243522914920636	0.00306332168253969	0.00133828414920636	0.00172513214285714	0.0139410765079365	7.82683890577507e-10	0.0748713069908813	0.0115832279635259	0.0121701854103343	0.00654761762917932	0.0056124310030395	0.0511391610942249	5.40990145772595e-09	0.309521049562682	0.0552991311953353	0.0610348921282798	0.028192556851312	0.0328421545189504	0.193188134110787	1.44518395415473e-08	0.471652435530086	0.0879500286532951	0.0971590257879655	0.0402904871060173	0.0568700859598854	0.2866435243553	1.36305730659026e-08	0.248024068767908	0.045299111747851	0.0468958452722065	0.0173104297994268	0.0296871919770773	0.155831031518625	2.82409742120344e-09	0.0253899713467048	0.000855845272206169	-0.00673312320916913	-0.00611011461318053	-0.000630085959885443	0.0312689111747851	3.38395415472096e-11	-0.00855730659025794	-0.00820063037249298	-0.0124731805157597	4.01146131808888e-05	-0.0125164756446991	0.0121361318051576
62	9.51220666666638e-11	0.0206124333333327	0.00240799000000001	0.00460482000000007	0.00311356499999996	0.00149208866666671	0.0135980266666662	5.71937697368447e-10	0.0562883947368442	0.00980700000000032	0.012588894736842	0.00724712039473703	0.0053419552631581	0.0339682828947378	3.66873856209132e-09	0.213259999999989	0.039430660130718	0.051662385620917	0.0285827189542473	0.023117022875818	0.122169607843131	1.08867647058825e-08	0.366050326797392	0.0705777124183015	0.107892941176468	0.0649954901960786	0.0427999999999986	0.187073856209143	1.47999346405226e-08	0.291805882352936	0.0573682352941166	0.118812156862745	0.0801632679738562	0.0386526797385622	0.115424836601308	1.57601307189542e-08	0.199400000000001	0.0587496732026159	0.0984078431372539	0.0691350980392151	0.0293067973856216	0.0422368627450983	3.58937254901971e-08	0.364813071895435	0.0862849673202649	0.246777124183016	0.187998562091511	0.0587788888888931	0.0314359477124184
62	-5.36623260317465e-11	-0.0115036625396826	-0.00142577085079364	-0.00212667831746031	-0.00130671585079364	-0.000819867857142855	-0.00794892349206355	-1.80616109422492e-10	-0.0178786930091187	-0.00285677203647414	-0.00428981458966565	-0.00243938237082067	-0.00185356899696049	-0.0107308389057751	-5.10098542274056e-10	-0.0299789504373181	-0.00493086880466469	-0.00760510787172015	-0.00353744314868797	-0.00405784548104958	-0.0174118658892131	2.01839541547274e-10	0.00745243553008546	0.00245002865329509	0.0041590257879655	0.00359048710601725	0.000590085959885374	0.000843524355299898	3.54057306590258e-09	0.0748240687679081	0.016499111747851	0.0416958452722064	0.0298104297994268	0.0118971919770773	0.0166310315186247	6.20409742120344e-09	0.0814899713467047	0.0221558452722062	0.0477668767908309	0.0336898853868195	0.0139999140401146	0.0115689111747851	1.60138395415472e-08	0.166342693409742	0.040999369627507	0.11532681948424	0.0829401146131809	0.0324835243553009	0.0103361318051576
63	-1.17677933333336e-10	-0.0251075666666673	-0.00332100999999998	-0.00357717999999993	-0.00128743500000004	-0.00228991133333329	-0.0182119733333337	-8.46162302631552e-10	-0.0810216052631559	-0.0123169999999997	-0.013471105263158	-0.00722087960526297	-0.0062500447368419	-0.0552317171052622	-4.64626143790868e-09	-0.267640000000011	-0.046589339869282	-0.056377614379083	-0.0259572810457527	-0.030422977124182	-0.164630392156869	-1.00932352941174e-08	-0.326349673202608	-0.0599222875816985	-0.0572070588235319	-0.0168945098039214	-0.0403100000000014	-0.209226143790857	-7.13006535947744e-09	-0.118994117647064	-0.0264317647058834	0.0123121568627453	0.0240632679738562	-0.0117773202614378	-0.104875163398692	5.57013071895418e-09	0.0867000000000016	0.040249673202616	0.0675078431372539	0.0452350980392151	0.0222767973856216	-0.0211631372549017	3.95937254901971e-08	0.427813071895435	0.111584967320265	0.316977124183016	0.217898562091511	0.0990788888888931	-0.000764052287581595
63	-8.39623260317465e-11	-0.0179236625396827	-0.00239177085079364	-0.00258067831746031	-0.000954715850793636	-0.00162586785714286	-0.0129589234920635	-5.76216109422493e-10	-0.0552586930091187	-0.00855777203647414	-0.00918981458966565	-0.00475038237082067	-0.0044355689969605	-0.0375208389057751	-3.09409854227405e-09	-0.177878950437318	-0.0310208688046647	-0.0367451078717201	-0.016837443148688	-0.0199078454810496	-0.110111865889213	-6.84816045845272e-09	-0.221547564469914	-0.0401499713467049	-0.0397409742120345	-0.0127395128939827	-0.0269499140401146	-0.1416564756447	-5.59942693409742e-09	-0.0974759312320919	-0.021300888252149	-0.00260415472779355	0.00821042979942685	-0.0108528080229227	-0.0735689684813753	4.63409742120344e-09	0.0680899713467048	0.0250558452722062	0.0531668767908309	0.0399898853868195	0.0131599140401146	-0.0101310888252149	2.41138395415472e-08	0.256342693409742	0.062199369627507	0.18682681948424	0.131840114613181	0.0548835243553009	0.00743613180515758
64	-1.76517933333336e-10	-0.0379375666666673	-0.00497300999999998	-0.00636617999999993	-0.00292843500000004	-0.00343721133333329	-0.0266049733333337	-1.24196230263155e-09	-0.119781605263156	-0.0192119999999997	-0.021306105263158	-0.011371879605263	-0.0099340447368419	-0.0792647171052622	-7.09126143790867e-09	-0.409540000000011	-0.0733893398692819	-0.088057614379083	-0.0410972810457527	-0.046962977124182	-0.248090392156869	-1.71132352941174e-08	-0.560549673202608	-0.104842287581698	-0.119507058823532	-0.0496645098039214	-0.0698200000000014	-0.336226143790857	-1.52300653594774e-08	-0.276794117647064	-0.0516317647058834	-0.0504878431372547	-0.0177367320261438	-0.0327273202614378	-0.174675163398692	-3.06986928104582e-09	-0.0215999999999985	0.0114496732026159	0.0151078431372539	0.00923509803921515	0.00586679738562159	-0.0481431372549017	2.08937254901971e-08	0.240813071895436	0.070684967320265	0.194677124183016	0.124498562091511	0.0701788888888931	-0.0242340522875816
64	-1.29982326031746e-10	-0.0279536625396826	-0.00388177085079364	-0.00441667831746031	-0.00172271585079364	-0.00269436785714286	-0.0196589234920636	-9.59116109422492e-10	-0.0921386930091187	-0.0147617720364741	-0.0154178145896657	-0.00797538237082068	-0.0074425689969605	-0.0619508389057751	-5.22109854227405e-09	-0.301278950437318	-0.0542908688046647	-0.0632151078717201	-0.028197443148688	-0.0350178454810496	-0.183771865889213	-1.16981604584527e-08	-0.382347564469914	-0.0722099713467049	-0.0765409742120345	-0.0276195128939827	-0.0489499140401146	-0.2335564756447	-1.06794269340974e-08	-0.192575931232092	-0.042000888252149	-0.0243041547277935	0.000410429799426836	-0.0246728080229227	-0.126368968481375	5.40974212034445e-11	0.0163899713467048	0.0116558452722062	0.0416668767908309	0.0343898853868195	0.00728991404011455	-0.0369310888252149	2.10138395415472e-08	0.236342693409742	0.061499369627507	0.19562681948424	0.136240114613181	0.0593835243553008	-0.0203138681948424
65	-1.43074223776224e-10	-0.0308440951048951	-0.00419000985314685	-0.00558120419580419	-0.00296683797202797	-0.0026146224020979	-0.0210754804195804	-7.79007651006716e-10	-0.0762368389261746	-0.0136650163087248	-0.0149152200671141	-0.00747048901342283	-0.0074459357651007	-0.0464302702702705	-3.53932704402518e-09	-0.20695635220126	-0.0397805660377356	-0.0486845062499997	-0.0212955687500001	-0.0273897062499999	-0.119747861635221	-7.16493452380953e-09	-0.241219226190477	-0.0486510714285711	-0.066316839285714	-0.0331372678571427	-0.0331620714285715	-0.121418383233534	-6.18136904761907e-09	-0.119452976190477	-0.0265163095238096	-0.0372288095238096	-0.0191462678571428	-0.0180516071428569	-0.0556017857142849	-5.02916666666668e-09	-0.0594726190476191	-0.0281308928571428	-0.00922869047619035	0.000901190476190165	-0.0101498214285714	-0.0220472619047615	-1.96719047619045e-08	-0.196280357142854	-0.0517004191616761	-0.119649101796405	-0.0836880239520957	-0.0359595688622754	-0.0285195209580835
65	-1.40042326031746e-10	-0.0302936625396826	-0.00412777085079364	-0.00568817831746032	-0.00303591585079364	-0.00265216785714286	-0.0204729234920636	-8.30316109422493e-10	-0.0811086930091187	-0.0145227720364741	-0.0156428145896657	-0.00792738237082068	-0.0077145689969605	-0.0509408389057751	-4.31009854227405e-09	-0.251678950437318	-0.0480208688046647	-0.0580451078717201	-0.026537443148688	-0.0315078454810496	-0.145611865889213	-1.01881604584527e-08	-0.342847564469914	-0.0688099713467049	-0.0955909742120346	-0.0500795128939827	-0.0455099140401146	-0.1784564756447	-1.14594269340974e-08	-0.223175931232092	-0.048000888252149	-0.0772041547277936	-0.0449195702005732	-0.0322628080229227	-0.0979689684813753	-1.11359025787965e-08	-0.136910028653295	-0.0483741547277938	-0.0501331232091691	-0.0287001146131805	-0.0214500859598854	-0.0384210888252149	-3.06961604584528e-08	-0.306757306590258	-0.077500630372493	-0.18837318051576	-0.135959885386819	-0.0524164756446991	-0.0408538681948424
66	-1.54524223776224e-10	-0.0331940951048951	-0.00426500985314685	-0.00573320419580419	-0.00290053797202797	-0.0028334224020979	-0.0231954804195804	-8.92207651006716e-10	-0.0870468389261746	-0.0146730163087248	-0.0170472200671142	-0.00875948901342283	-0.00828793576510071	-0.0541002702702705	-4.24732704402518e-09	-0.24685635220126	-0.0445205660377356	-0.0573145062499997	-0.0266255687500001	-0.0306897062499999	-0.146347861635221	-9.36493452380953e-09	-0.309919226190477	-0.0586110714285711	-0.073716839285714	-0.0340472678571427	-0.0397020714285715	-0.172718383233534	-7.64136904761907e-09	-0.140452976190476	-0.0261163095238096	-0.0296288095238096	-0.0119862678571428	-0.0176916071428569	-0.0847017857142849	-6.0916666666668e-10	-0.000772619047619064	0.00706910714285719	0.00987130952380966	0.00630119047619017	0.00350017857142861	-0.0177172619047615	2.87809523809553e-09	0.036519642857146	0.0147995808383239	0.0251508982035948	0.0101119760479043	0.0151404311377246	-0.00699952095808351
66	-1.30932326031746e-10	-0.0282236625396826	-0.00375377085079364	-0.00502167831746032	-0.00250951585079364	-0.00251216785714286	-0.0194489234920636	-8.23416109422493e-10	-0.0800186930091187	-0.0135287720364741	-0.0150138145896657	-0.00772838237082068	-0.0072855689969605	-0.0514808389057751	-4.35509854227405e-09	-0.252978950437318	-0.0463408688046647	-0.0567651078717201	-0.026247443148688	-0.0305178454810496	-0.149911865889213	-1.02681604584527e-08	-0.340647564469915	-0.0654399713467049	-0.0831409742120345	-0.0395195128939827	-0.0436399140401146	-0.1920564756447	-1.03594269340974e-08	-0.196275931232092	-0.041400888252149	-0.0548041547277936	-0.0283495702005732	-0.0264428080229227	-0.100068968481375	-4.50590257879656e-09	-0.0504100286532952	-0.0130441547277938	-0.00853312320916912	-0.00171011461318054	-0.00681008595988544	-0.0288010888252149	-6.53616045845279e-09	-0.058457306590258	-0.012500630372493	-0.0270731805157596	-0.0242598853868191	-0.00281647564469914	-0.0188638681948424
67	5.73220666666638e-11	0.0123324333333327	0.00136699000000002	0.00247482000000007	0.00155156499999996	0.000928088666666707	0.00848802666666625	4.14937697368448e-10	0.0402883947368442	0.0065370000000003	0.00782889473684198	0.00437712039473703	0.0034519552631581	0.0258682828947378	2.70873856209132e-09	0.155959999999989	0.028230660130718	0.034162385620917	0.0180427189542473	0.016117022875818	0.0936696078431308	7.92676470588255e-09	0.262050326797392	0.0491777124183015	0.0656929411764681	0.0361954901960786	0.0294999999999986	0.147073856209143	8.91993464052256e-09	0.169505882352936	0.0278682352941166	0.0575121568627453	0.0377632679738562	0.0197526797385622	0.0842248366013077	5.72013071895418e-09	0.0720000000000015	0.019849673202616	0.0360078431372539	0.0259350980392151	0.0101067973856216	0.0161368627450983	1.34937254901971e-08	0.139813071895436	0.035084967320265	0.0996771241830157	0.0757985620915115	0.0238788888888931	0.0051359477124184
67	1.53437673968253e-10	0.0329863374603174	0.00396422914920636	0.00622632168253969	0.00362828414920636	0.00259513214285714	0.0228010765079364	1.00668389057751e-09	0.0977713069908813	0.0158832279635259	0.0190801854103344	0.0106176176291793	0.00846243100303951	0.0628391610942249	6.41990145772595e-09	0.371021049562682	0.0658991311953354	0.0821348921282799	0.041372556851312	0.0408121545189504	0.222988134110787	1.75818395415473e-08	0.580652435530085	0.107250028653295	0.140759025787965	0.0716904871060173	0.0691700859598854	0.3321435243553	1.61705730659026e-08	0.301724068767908	0.050299111747851	0.0845958452722065	0.0494104297994268	0.0350871919770773	0.166931031518625	6.95409742120344e-09	0.0810899713467047	0.0155558452722062	0.0322668767908309	0.0253898853868195	0.00692991404011455	0.0332689111747851	9.51383954154721e-09	0.091342693409742	0.010899369627507	0.0714268194842404	0.0705401146131809	0.000983524355300859	0.00943613180515758
68	8.82206666666386e-12	0.00216243333333274	0.000333990000000017	0.00122682000000007	0.00106456499999996	0.000162088666666707	0.000608026666666256	1.89376973684481e-11	0.00268839473684415	0.00164700000000031	0.00185889473684197	0.000947120394737039	0.000911955263158098	-0.000801717105262207	1.81738562091319e-10	0.0130599999999893	0.00554066013071802	0.00706238562091697	0.00404271895424731	0.00304702287581798	0.000469607843130778	1.25676470588255e-09	0.0505503267973917	0.0137777124183015	0.0353929411764681	0.0269954901960786	0.0083999999999986	0.00137385620914322	5.70993464052257e-09	0.124005882352935	0.0303682352941166	0.0736121568627453	0.0514632679738562	0.0221526797385621	0.0200248366013077	1.42201307189542e-08	0.183400000000002	0.0652496732026159	0.0883078431372539	0.0570350980392151	0.0312467973856216	0.0299368627450983	5.09937254901971e-08	0.524813071895436	0.131884967320265	0.348277124183016	0.244998562091512	0.103278888888893	0.0445359477124184
68	-1.33882326031746e-10	-0.0288836625396826	-0.00337477085079364	-0.00569707831746032	-0.00329603585079364	-0.00240096785714286	-0.0198089234920636	-8.91216109422493e-10	-0.0866086930091187	-0.0137467720364741	-0.0173158145896656	-0.00984938237082067	-0.0074665689969605	-0.0555508389057751	-5.29109854227405e-09	-0.305878950437318	-0.0545708688046647	-0.0692251078717201	-0.036307443148688	-0.0329178454810496	-0.182091865889213	-1.43581604584527e-08	-0.472847564469914	-0.0880899713467049	-0.112060974212035	-0.0562795128939827	-0.0557799140401146	-0.2726564756447	-1.56494269340974e-08	-0.294675931232092	-0.050600888252149	-0.0905041547277936	-0.0567795702005732	-0.0337528080229227	-0.153568968481375	-8.84590257879655e-09	-0.104910028653295	-0.0130441547277938	-0.0512331232091691	-0.0418301146131805	-0.00943008595988544	-0.0406410888252149	-2.41616045845279e-09	-0.0118573065902579	0.004799369627507	0.00102681948424039	-0.0141598853868192	0.0152835243553008	-0.0176638681948424
69	-5.6398698224855e-11	-0.0119779585798823	-0.00164752366863898	-0.00164525621301761	-0.000711414319526744	-0.000932765088757353	-0.008685159763314	-1.68102307692314e-10	-0.0162774450549433	-0.00322963186813154	-0.00223099120879144	-0.000453489560439309	-0.00177736978021985	-0.0108153296703299	-6.93283422459771e-10	-0.0394171122994586	-0.00718300000000111	-0.0038989518716559	0.00273009625668335	-0.00662764705882268	-0.0283209090909053	-1.29594117647065e-09	-0.0426850267379702	-0.00778919786096432	-0.0057373262032072	0.00276720320855386	-0.00849401069518593	-0.0290491443850303	1.96134408602112e-09	0.0396661290322503	0.0132743548387081	0.018250483870964	0.0165790270270255	0.00270344086021631	0.00812693548387407	2.11351351351286e-09	0.0210556756756686	-0.00135854838709865	0.00428237837838035	0.00590365945946187	-0.00192629032258159	0.016521122994651	-1.94391443850261e-08	-0.215677005347587	-0.04560374331551	-0.182822459893053	-0.134848128342245	-0.0479796791443845	0.014837267759565
69	9.44376739682535e-11	0.0206063374603173	0.00222422914920636	0.00540632168253968	0.00407328414920636	0.00133413214285714	0.0129810765079365	5.01683890577507e-10	0.0503713069908813	0.00856322796352586	0.0138901854103343	0.00871761762917933	0.0051824310030395	0.0278391610942249	3.07990145772595e-09	0.181321049562682	0.0323991311953353	0.0522348921282799	0.032862556851312	0.0193421545189504	0.096788134110787	9.48183954154727e-09	0.321652435530086	0.0606500286532951	0.106159025787965	0.0701904871060173	0.0359700859598854	0.1543435243553	1.36205730659026e-08	0.268724068767908	0.051099111747851	0.115795845272207	0.0840104297994268	0.0317871919770773	0.101731031518625	1.54740974212035e-08	0.193389971346705	0.0449558452722062	0.100966876790831	0.0760898853868195	0.0248899140401146	0.0474689111747851	1.01138395415472e-08	0.086542693409742	0.016899369627507	0.0367268194842404	0.0398401146131808	-0.00301647564469914	0.0329361318051576
70	-1.57648698224855e-10	-0.0336219585798823	-0.00426252366863897	-0.00535725621301761	-0.00274911431952675	-0.00260826508875735	-0.024002159763314	-8.48102307692315e-10	-0.0821074450549433	-0.0138116318681315	-0.0147199912087915	-0.00752648956043931	-0.00719236978021985	-0.0535653296703299	-4.82228342245977e-09	-0.277917112299458	-0.0496930000000012	-0.0582289518716559	-0.0266499037433167	-0.0315876470588227	-0.169980909090906	-1.21759411764706e-08	-0.40038502673797	-0.0753591978609643	-0.0912373262032073	-0.0428827967914461	-0.048304010695186	-0.23374914438503	-1.00186559139789e-08	-0.18503387096775	-0.0336256451612919	-0.043849516129036	-0.0207309729729745	-0.0221465591397837	-0.107573064516126	-2.06648648648714e-09	-0.0224443243243314	-0.0110585483870986	-0.000617621621619662	0.000503659459461858	-0.00137629032258159	-0.012378877005349	-8.77914438502609e-09	-0.091877005347587	-0.01640374331551	-0.0816224598930531	-0.0744481283422447	-0.00717967914438455	0.00823726775956506
70	-1.28212326031746e-10	-0.0275436625396826	-0.00366977085079364	-0.00458667831746031	-0.00214771585079364	-0.00243806785714286	-0.0192889234920636	-8.43816109422493e-10	-0.0815786930091187	-0.0135927720364741	-0.0144828145896657	-0.00740438237082068	-0.0070785689969605	-0.0535008389057751	-4.70809854227405e-09	-0.271878950437318	-0.0494608688046647	-0.0576951078717201	-0.026157443148688	-0.0315378454810496	-0.164811865889213	-1.11781604584527e-08	-0.367847564469914	-0.0707099713467049	-0.0816409742120345	-0.0352395128939827	-0.0464299140401146	-0.2154564756447	-1.09294269340974e-08	-0.203075931232092	-0.043800888252149	-0.0444041547277936	-0.0178395702005732	-0.0265528080229227	-0.114868968481375	-2.99590257879656e-09	-0.0287100286532952	-0.00494415472779383	0.00496687679083086	0.00578988538681947	-0.000840085959885445	-0.0287410888252149	-1.04616045845278e-09	-0.000557306590257927	0.005299369627507	0.0098268194842403	-0.00125988538681914	0.0110835243553009	-0.0157038681948424
71	-1.34938698224855e-10	-0.0289679585798823	-0.00343352366863898	-0.00529825621301761	-0.00294941431952675	-0.00234906508875735	-0.020235159763314	-7.56302307692314e-10	-0.0737974450549433	-0.0118856318681315	-0.0152189912087915	-0.00851848956043931	-0.00670136978021985	-0.0466853296703299	-4.40828342245977e-09	-0.255417112299459	-0.0457330000000012	-0.0582189518716559	-0.0294299037433167	-0.0287976470588227	-0.151520909090906	-1.21159411764706e-08	-0.39848502673797	-0.0749991978609643	-0.0912373262032073	-0.0431627967914461	-0.048114010695186	-0.23214914438503	-1.16486559139789e-08	-0.21823387096775	-0.0352256451612919	-0.064649516129036	-0.0382409729729746	-0.0254065591397837	-0.118373064516126	-6.22648648648714e-09	-0.0747443243243314	-0.00825854838709864	-0.0398176216216196	-0.0326963405405382	-0.0074162903225816	-0.028328877005349	-3.25914438502608e-09	-0.024777005347587	0.00599625668449003	-0.0194224598930531	-0.0300481283422448	0.0106203208556155	-0.00927273224043494
71	NA	NA	NA	NA	NA	NA	NA	-8.21616109422493e-10	-0.0802986930091187	-0.0127797720364741	-0.0170558145896656	-0.00973438237082067	-0.0073215689969605	-0.0504608389057751	-4.47209854227405e-09	-0.259678950437318	-0.0456708688046647	-0.0607551078717201	-0.030927443148688	-0.0298378454810496	-0.153211865889213	-1.12181604584527e-08	-0.368847564469914	-0.0678999713467049	-0.0846409742120346	-0.0394595128939827	-0.0452099140401146	-0.2162564756447	-8.53942693409743e-09	-0.152475931232092	-0.020900888252149	-0.0264041547277935	-0.0106595702005732	-0.0157528080229227	-0.105168968481375	-5.65902578796557e-10	0.00128997134670481	0.0173558452722062	0.00706687679083088	0.00158988538681947	0.00547991404011456	-0.0231810888252149	1.28138395415472e-08	0.143342693409742	0.048199369627507	0.10202681948424	0.0602401146131809	0.0417835243553009	-0.00695386819484242
72	-1.33138698224855e-10	-0.0285179585798823	-0.00348152366863898	-0.00489025621301761	-0.00253121431952675	-0.00235856508875735	-0.020155159763314	-7.85002307692315e-10	-0.0759374450549433	-0.0121076318681315	-0.0140839912087915	-0.00761948956043931	-0.00646536978021985	-0.0497353296703299	-4.43528342245977e-09	-0.255717112299459	-0.0443930000000012	-0.0550289518716559	-0.0261199037433167	-0.0289076470588227	-0.156320909090906	-1.07959411764706e-08	-0.35358502673797	-0.0636891978609643	-0.0775373262032072	-0.0341827967914462	-0.043364010695186	-0.21234914438503	-7.90865591397889e-09	-0.13823387096775	-0.0224256451612919	-0.012349516129036	0.00317902702702546	-0.0145665591397837	-0.103473064516126	3.13351351351286e-09	0.0506556756756686	0.0290414516129013	0.0354823783783803	0.0188036594594619	0.0163237096774184	-0.015498877005349	1.64508556149739e-08	0.178922994652413	0.05819625668449	0.115977540106947	0.0660518716577552	0.0499203208556155	0.00643726775956506
72	-1.21322326031746e-10	-0.0260936625396826	-0.00336977085079364	-0.00451167831746031	-0.00218671585079364	-0.00232566785714285	-0.0182189234920635	-8.12816109422493e-10	-0.0785086930091187	-0.0127217720364741	-0.0140838145896657	-0.00739838237082068	-0.0066865689969605	-0.0517008389057751	-4.43709854227405e-09	-0.256378950437318	-0.0459808688046647	-0.0553851078717201	-0.025927443148688	-0.0294578454810496	-0.155011865889213	-1.03381604584527e-08	-0.339847564469914	-0.0641099713467049	-0.0754409742120345	-0.0331295128939827	-0.0423499140401146	-0.2002564756447	-9.74942693409743e-09	-0.179075931232092	-0.035900888252149	-0.0366041547277935	-0.0150595702005732	-0.0215528080229227	-0.106468968481375	-2.07590257879656e-09	-0.0161100286532952	0.00645584527220616	0.00526687679083088	0.00108988538681947	0.00415991404011456	-0.0278310888252149	9.41383954154721e-09	0.111342693409742	0.034699369627507	0.0884268194842403	0.0518401146131809	0.0365835243553009	-0.0121238681948424
73	1.9801301775145e-11	0.00429204142011769	0.000579476331361023	0.000677743786982389	0.000136585680473256	0.000541234911242647	0.003034840236686	2.89497692307686e-10	0.0277425549450567	0.00434036813186846	0.00435900879120856	0.00218651043956069	0.00217263021978015	0.0189946703296701	1.79771657754023e-09	0.103582887700541	0.0190869999999989	0.0209810481283441	0.00894009625668335	0.0120323529411773	0.0635790909090947	3.84405882352935e-09	0.12531497326203	0.0247108021390357	0.0235626737967928	0.00746720320855387	0.0160959893048141	0.0770508556149697	3.47134408602112e-09	0.0622661290322503	0.0151743548387081	0.00595048387096395	-0.00102097297297453	0.0080434408602163	0.041126935483874	2.28351351351286e-09	0.0237556756756686	-0.00135854838709865	0.00788237837838034	0.00900365945946186	-0.00148629032258159	0.015621122994651	-1.55914438502608e-09	-0.025877005347587	-0.01220374331551	-0.0294224598930531	-0.0159481283422448	-0.0134796791443846	0.017937267759565
73	-1.92623260317465e-11	-0.00415366253968265	-0.000529770850793641	-0.000883678317460313	-0.000627715850793636	-0.000255867857142855	-0.00273892349206355	-3.63161094224925e-11	-0.00402869300911871	-0.00102677203647414	-0.00179981458966565	-0.000976382370820671	-0.000819568996960494	-0.00122083890577511	9.59014577259453e-11	0.0045210495626818	0.000319131195335308	-0.00188510787172014	-0.00236744314868797	0.000472154518950423	0.00608813411078691	-1.81604584527271e-11	-0.00244756446991448	-0.00184997134670492	-0.00714097421203452	-0.00808951289398275	0.000920085959885384	0.0065435243552999	-1.68942693409742e-09	-0.0373759312320918	-0.008300888252149	-0.0261041547277935	-0.0208595702005732	-0.00520280802292267	-0.00306896848137532	-3.08590257879656e-09	-0.0431100286532952	-0.0202441547277938	-0.0223331232091691	-0.0113401146131805	-0.0109700859598854	-0.000531088825214924	-9.86616045845279e-09	-0.106157306590258	-0.036300630372493	-0.0693731805157596	-0.0428598853868191	-0.0265164756446991	-0.000363868194842413
74	-1.64958698224855e-10	-0.0353499585798823	-0.00440062366863897	-0.00596325621301761	-0.00296971431952675	-0.00299336508875735	-0.024986159763314	-1.05493230769231e-09	-0.101970445054943	-0.0161916318681315	-0.0189197912087914	-0.0104192895604393	-0.00850036978021984	-0.06685732967033	-6.58468342245977e-09	-0.380067112299458	-0.0674130000000011	-0.0837119518716559	-0.0421579037433166	-0.0415526470588227	-0.228940909090906	-1.81549411764706e-08	-0.59428502673797	-0.111539197860964	-0.128847326203207	-0.0582827967914461	-0.0705640106951859	-0.35393914438503	-1.96186559139789e-08	-0.36923387096775	-0.0729456451612918	-0.104349516129036	-0.0588609729729746	-0.0444965591397837	-0.191973064516126	-5.51648648648714e-09	-0.0578443243243314	0.00864145161290135	-0.0209176216216196	-0.0195963405405381	-0.0016162903225816	-0.047148877005349	2.15508556149739e-08	0.241922994652413	0.0753962566844901	0.167977540106947	0.0917518716577552	0.0762203208556155	0.000337267759565047
74	-1.37082326031746e-10	-0.0293336625396826	-0.00378177085079364	-0.00456667831746031	-0.00193671585079364	-0.00262996785714286	-0.0209869234920636	-1.02781610942249e-09	-0.0986286930091187	-0.0150077720364741	-0.0170388145896656	-0.00938038237082067	-0.0076585689969605	-0.066584838905775	-6.40909854227405e-09	-0.368068950437318	-0.0641508688046647	-0.0774651078717201	-0.038654443148688	-0.0388148454810496	-0.226441865889213	-1.69391604584527e-08	-0.549447564469914	-0.102329971346705	-0.104740974212035	-0.0404795128939827	-0.0642599140401146	-0.3423564756447	-1.75494269340974e-08	-0.322875931232092	-0.066510888252149	-0.0679041547277936	-0.0304495702005731	-0.0374628080229227	-0.188368968481375	1.63409742120344e-09	0.0365899713467048	0.0360558452722062	0.0397668767908309	0.0293898853868195	0.0103399140401146	-0.0392410888252149	4.32138395415472e-08	0.464342693409742	0.123899369627507	0.32902681948424	0.216040114613181	0.112983524355301	0.0111361318051576
75	NA	NA	NA	NA	NA	NA	NA	NA	NA	NA	NA	NA	NA	NA	-5.89428342245977e-09	-0.343537112299458	-0.0616030000000012	-0.0836559518716559	-0.0442709037433166	-0.0393836470588227	-0.198280909090906	-1.64669411764707e-08	-0.54598502673797	-0.102709197860964	-0.138627326203207	-0.0727127967914461	-0.065914010695186	-0.30454914438503	-1.68586559139789e-08	-0.31993387096775	-0.0516256451612919	-0.106959516129036	-0.0682209729729746	-0.0377565591397837	-0.161373064516126	-9.96648648648713e-09	-0.120644324324331	-0.0175585483870986	-0.0606176216216197	-0.0458663405405382	-0.0150862903225816	-0.044078877005349	-7.07914438502610e-09	-0.0612770053475869	-0.00360374331550997	-0.0387224598930531	-0.0447481283422447	0.00612032085561545	-0.0168527322404349
75	NA	NA	NA	NA	NA	NA	NA	NA	NA	NA	NA	NA	NA	NA	NA	NA	NA	NA	NA	NA	NA	-2.03451604584527e-08	-0.667547564469915	-0.127859971346705	-0.146880974212035	-0.0667495128939827	-0.0801299140401146	-0.3928164756447	-2.28494269340974e-08	-0.429775931232092	-0.0861208882521491	-0.118134154727794	-0.0648295702005732	-0.0533028080229227	-0.225558968481375	-9.92590257879655e-09	-0.111910028653295	-0.0175441547277938	-0.0329331232091691	-0.0208601146131805	-0.0120700859598854	-0.0614610888252149	7.83839541547213e-10	0.0266426934097421	0.013999369627507	0.0372268194842404	0.0107401146131809	0.0264835243553009	-0.0245738681948424
76	-5.1398698224855e-11	-0.0110979585798823	-0.00138352366863898	-0.00190425621301761	-0.000780414319526744	-0.00112376508875735	-0.007805159763314	-3.25902307692314e-10	-0.0313374450549433	-0.00480963186813154	-0.00556099120879144	-0.00309848956043931	-0.00246336978021985	-0.0209653296703299	-1.58428342245977e-09	-0.0921171122994586	-0.0155130000000011	-0.0211889518716559	-0.00969990374331666	-0.0114876470588227	-0.0553209090909054	-3.65594117647065e-09	-0.11868502673797	-0.0209891978609643	-0.0212373262032072	-0.00500279679144614	-0.0162140106951859	-0.0764491443850302	-1.77865591397888e-09	-0.0250338709677497	-0.00332564516129184	0.016650483870964	0.0195790270270255	-0.00196655913978369	-0.0383730645161259	4.39351351351286e-09	0.0638556756756686	0.0313414516129013	0.0400823783783803	0.0256036594594618	0.0141137096774184	-0.00917887700534901	2.02508556149739e-08	0.218922994652413	0.06419625668449	0.155377540106947	0.104151871657755	0.0511203208556155	0.00103726775956505
76	-6.54623260317465e-11	-0.0141336625396826	-0.00194177085079364	-0.00232467831746031	-0.000881715850793636	-0.00144386785714286	-0.00986892349206354	-4.74016109422493e-10	-0.0455486930091187	-0.00712677203647414	-0.00782981458966565	-0.00417438237082067	-0.0036585689969605	-0.0305908389057751	-2.20709854227405e-09	-0.127978950437318	-0.0227608688046647	-0.0281751078717202	-0.012557443148688	-0.0156178454810496	-0.0770118658892131	-4.24816045845272e-09	-0.137847564469914	-0.0257499713467049	-0.0236409742120345	-0.00489951289398275	-0.0187199140401146	-0.0884564756447002	-2.88942693409743e-09	-0.0457759312320919	-0.011200888252149	0.0142958452722064	0.0192104297994269	-0.00488280802292267	-0.0489689684813753	2.69409742120344e-09	0.0438899713467048	0.0219558452722062	0.0372668767908309	0.0256898853868195	0.0115699140401146	-0.0153410888252149	2.13138395415472e-08	0.234342693409742	0.062399369627507	0.18162681948424	0.127540114613181	0.0540835243553008	-0.00992386819484243
77	1.08501301775145e-10	0.0237120414201177	0.00322347633136102	0.00532574378698239	0.00329458568047326	0.00203023491124265	0.015164840236686	7.36497692307685e-10	0.0725425549450567	0.0137203681318685	0.0149290087912086	0.00764651043956068	0.00727263021978016	0.0438546703296701	4.37371657754023e-09	0.256682887700542	0.0513269999999989	0.0613810481283441	0.0294500962566834	0.0318923529411773	0.144079090909094	1.12940588235294e-08	0.38581497326203	0.0805108021390357	0.124762673796793	0.0740672032085539	0.050695989304814	0.18105085561497	1.72513440860211e-08	0.35076612903225	0.0779743548387082	0.161650483870964	0.110079027027025	0.0525534408602163	0.110926935483874	2.82535135135129e-08	0.359355675675669	0.117941451612901	0.17068237837838	0.114103659459462	0.0561437096774184	0.069221122994651	7.34508556149739e-08	0.742922994652413	0.18629625668449	0.475677540106947	0.343351871657755	0.132120320855615	0.0835372677595651
77	2.57376739682535e-11	0.00586633746031735	0.00080022914920636	0.00242132168253969	0.00218628414920636	0.000235132142857145	0.00265107650793646	-2.43161094224923e-11	-0.00032869300911871	0.00223322796352586	0.00332018541033435	0.00172761762917933	0.00158243100303951	-0.00584083890577511	-2.56098542274055e-10	-0.0095789504373182	0.00301913119533531	0.00773489212827986	0.00575255685131203	0.00194215451895042	-0.0203118658892131	2.81839541547273e-10	0.0259524355300855	0.0122500286532951	0.0503590257879654	0.0444904871060173	0.00592008595988538	-0.0367564756447001	6.15057306590257e-09	0.145324068767908	0.034199111747851	0.119395845272206	0.0939104297994268	0.0253871919770773	-0.00826896848137529	2.61640974212035e-08	0.346089971346705	0.125155845272206	0.188166876790831	0.128789885386819	0.0593799140401146	0.0327689111747851	8.14138395415472e-08	0.841342693409742	0.218299369627507	0.56092681948424	0.395840114613181	0.164683524355301	0.0620361318051576
78	3.1801301775145e-11	0.0068620414201177	0.000981476331361023	0.00100874378698239	0.000249585680473255	0.000759234911242648	0.004874840236686	4.24497692307686e-10	0.0406425549450567	0.00603036813186846	0.00671900879120855	0.00374651043956069	0.00297263021978015	0.0278546703296701	2.89371657754023e-09	0.165882887700541	0.0294269999999988	0.0344810481283441	0.0172500962566833	0.0172723529411773	0.101979090909095	7.24405882352936e-09	0.23581497326203	0.0442108021390357	0.0465626737967928	0.0191672032085539	0.027395989304814	0.14465085561497	8.14134408602112e-09	0.14966612903225	0.0348743548387081	0.0271504838709639	0.00977902702702548	0.0183534408602163	0.0876269354838741	-1.26486486487138e-10	-0.0134443243243314	-0.0148585483870986	-0.0271176216216197	-0.0202663405405381	-0.0071862903225816	0.026921122994651	-2.19591443850261e-08	-0.242277005347587	-0.06240374331551	-0.188822459893053	-0.129748128342245	-0.0590796791443845	0.011037267759565
78	2.17037673968254e-10	0.0465463374603174	0.00587922914920636	0.00789632168253969	0.00395528414920636	0.00394213214285715	0.0327610765079365	1.34768389057751e-09	0.130671306990881	0.0210432279635259	0.0248701854103344	0.0133176176291793	0.0115424310030395	0.0848391610942249	7.56990145772594e-09	0.438321049562682	0.0771991311953354	0.0966348921282799	0.044702556851312	0.0519321545189504	0.264488134110787	1.70118395415473e-08	0.559652435530085	0.102450028653295	0.125159025787965	0.0543904871060173	0.0706700859598854	0.3317435243553	1.12305730659026e-08	0.199324068767908	0.037399111747851	0.0222958452722065	-0.00028957020057317	0.0225871919770773	0.139631031518625	-2.13590257879656e-09	-0.0416100286532952	-0.0288441547277938	-0.0388331232091691	-0.0230001146131805	-0.0158300859598854	0.0261689111747851	-2.42561604584528e-08	-0.265957306590258	-0.084600630372493	-0.17967318051576	-0.103059885386819	-0.0765964756446991	-0.00176386819484242
79	3.1901301775145e-11	0.00706204142011769	0.000867476331361023	0.00185174378698239	0.00116758568047326	0.000684234911242647	0.004344840236686	3.38497692307686e-10	0.0332425549450567	0.00559036813186846	0.00709900879120854	0.00401651043956069	0.00307263021978015	0.0205146703296701	2.13771657754023e-09	0.125082887700541	0.0240269999999989	0.0307810481283441	0.0165200962566833	0.0142823529411773	0.0701790909090947	5.73405882352935e-09	0.19341497326203	0.0393108021390357	0.0570626737967928	0.0332672032085539	0.0238959893048141	0.0970508556149697	8.81134408602112e-09	0.17216612903225	0.0388743548387081	0.0611504838709639	0.0380790270270254	0.0240534408602163	0.0721269354838741	1.02335135135129e-08	0.125155675675669	0.0365414516129013	0.0516823783783803	0.0348036594594618	0.0165437096774184	0.035321122994651	1.97508556149739e-08	0.192922994652413	0.04939625668449	0.107777540106947	0.0766518716577553	0.0311203208556155	0.0380372677595651
79	2.58437673968254e-10	0.0560363374603174	0.00691922914920636	0.0117163216825397	0.00703828414920636	0.00467613214285715	0.0374010765079365	1.69368389057751e-09	0.165771306990881	0.0280232279635259	0.0343701854103344	0.0187276176291793	0.0156524310030395	0.103439161094225	1.01299014577259e-08	0.588821049562682	0.108999131195335	0.13643489212828	0.0683025568513121	0.0680321545189504	0.343888134110787	2.58818395415473e-08	0.865652435530085	0.167850028653295	0.235459025787965	0.128290487106017	0.107170085959885	0.462043524355299	2.90005730659026e-08	0.560924068767908	0.112899111747851	0.193695845272207	0.118310429799427	0.0753871919770773	0.253931031518625	2.55840974212035e-08	0.314389971346705	0.0881558452722063	0.136666876790831	0.0940898853868195	0.0425799140401146	0.0894689111747851	5.52138395415472e-08	0.545342693409742	0.123999369627507	0.343626819484241	0.264840114613181	0.0787835243553009	0.0777361318051576
80	-1.00698698224855e-10	-0.0216379585798823	-0.00269152366863898	-0.00398225621301761	-0.00226441431952674	-0.00171776508875735	-0.014965159763314	-4.62902307692314e-10	-0.0456474450549433	-0.00789963186813154	-0.0100029912087915	-0.00533548956043931	-0.00466736978021985	-0.0277453296703299	-2.29128342245977e-09	-0.134417112299459	-0.0245330000000011	-0.0334689518716559	-0.0166599037433167	-0.0168076470588227	-0.0763209090909053	-5.32594117647065e-09	-0.17988502673797	-0.0346891978609643	-0.0532373262032072	-0.0296627967914462	-0.0235940106951859	-0.0919491443850303	-5.05865591397888e-09	-0.0976338709677497	-0.0178256451612918	-0.034949516129036	-0.0211109729729745	-0.0129065591397837	-0.0448730645161259	-5.35648648648714e-09	-0.0659443243243314	-0.0167585483870986	-0.0342176216216197	-0.0286163405405382	-0.0059462903225816	-0.016548877005349	-1.31391443850261e-08	-0.128777005347587	-0.02690374331551	-0.0820224598930531	-0.0652481283422447	-0.0167796791443846	-0.017812732240435
80	-6.18623260317465e-11	-0.0133336625396826	-0.00161577085079364	-0.00276167831746031	-0.00184771585079364	-0.000913867857142855	-0.00895892349206354	-2.18916109422493e-10	-0.0221586930091187	-0.00441677203647414	-0.00587981458966565	-0.00326438237082067	-0.0026195689969605	-0.0118508389057751	-1.03609854227406e-09	-0.0617789504373181	-0.0122908688046647	-0.0176651078717202	-0.00988744314868798	-0.00777784548104957	-0.0318118658892131	-2.94816045845273e-09	-0.102947564469915	-0.0217499713467049	-0.0399409742120345	-0.0265795128939827	-0.0133399140401146	-0.0413564756447001	-3.95942693409743e-09	-0.0829759312320918	-0.013400888252149	-0.0490041547277936	-0.0368295702005732	-0.0121228080229227	-0.0205689684813753	-8.58590257879655e-09	-0.112910028653295	-0.0383041547277938	-0.0628331232091691	-0.0448301146131805	-0.0180500859598854	-0.0117310888252149	-2.85661604584528e-08	-0.295457306590258	-0.072200630372493	-0.20427318051576	-0.149059885386819	-0.0553164756446992	-0.0189438681948424
81	-6.5198698224855e-11	-0.0139779585798823	-0.00164852366863898	-0.00262425621301761	-0.00159341431952674	-0.00103076508875735	-0.009705159763314	-2.32202307692314e-10	-0.0231674450549433	-0.00372963186813154	-0.00592099120879144	-0.00337548956043931	-0.00254136978021985	-0.0135153296703299	-1.11428342245977e-09	-0.0656171122994586	-0.0110830000000011	-0.0180289518716559	-0.00995990374331665	-0.00807764705882268	-0.0365209090909054	-3.22594117647065e-09	-0.10668502673797	-0.0190891978609643	-0.0270373262032072	-0.0140227967914461	-0.0129840106951859	-0.0605491443850302	-2.59865591397888e-09	-0.0493338709677497	-0.00462564516129186	-0.0192495161290361	-0.0130209729729745	-0.0051665591397837	-0.0254730645161259	8.53513513512861e-10	0.0117556756756686	0.0110414516129014	0.00218237837838033	-0.000296340540538147	0.00212370967741841	-0.00307887700534902	5.65085561497392e-09	0.057922994652413	0.01889625668449	0.0315775401069469	0.0174518716577552	0.0140203208556154	0.00943726775956506
81	-1.28752326031746e-10	-0.0277736625396826	-0.00346677085079364	-0.00516267831746032	-0.00271031585079364	-0.00245246785714286	-0.0191389234920636	-7.95816109422493e-10	-0.0774986930091187	-0.0123357720364741	-0.0155638145896657	-0.00853038237082068	-0.0070335689969605	-0.0495908389057751	-4.06709854227405e-09	-0.236378950437318	-0.0411708688046647	-0.0553151078717201	-0.027377443148688	-0.0279378454810496	-0.139911865889213	-9.15816045845273e-09	-0.301447564469914	-0.0549499713467049	-0.0692409742120345	-0.0313595128939827	-0.0378999140401146	-0.1772564756447	-7.06942693409743e-09	-0.125275931232092	-0.023600888252149	-0.0134041547277935	0.000810429799426834	-0.0142028080229227	-0.0882689684813754	3.50409742120344e-09	0.0544899713467048	0.0272558452722062	0.0429668767908309	0.0309898853868195	0.0119599140401146	-0.0158510888252149	2.06138395415472e-08	0.221342693409742	0.058099369627507	0.16082681948424	0.110340114613181	0.0504835243553009	0.00203613180515759
82	-1.06188698224855e-10	-0.0228079585798823	-0.00302152366863898	-0.00388425621301761	-0.00195241431952674	-0.00193176508875735	-0.015895159763314	-5.74402307692315e-10	-0.0558174450549433	-0.00949063186813154	-0.0104309912087915	-0.00535548956043931	-0.00507536978021985	-0.0358953296703299	-3.25128342245977e-09	-0.188317112299459	-0.0339530000000011	-0.0410289518716559	-0.0185199037433167	-0.0225076470588227	-0.113320909090905	-8.55594117647064e-09	-0.28308502673797	-0.0539891978609643	-0.0669373262032072	-0.0303627967914462	-0.036574010695186	-0.16224914438503	-8.38865591397889e-09	-0.15953387096775	-0.0301256451612919	-0.0479495161290361	-0.0248309729729745	-0.0221065591397837	-0.0814730645161259	-3.17648648648714e-09	-0.0363443243243313	-0.00665854838709865	-0.00981762162161965	-0.00399634054053815	-0.0061662903225816	-0.021448877005349	-6.56914438502608e-09	-0.063977005347587	-0.00790374331551	-0.0476224598930531	-0.0433481283422448	-0.00427967914438454	-0.00628273224043495
82	-1.26192326031746e-10	-0.0271936625396826	-0.00372277085079364	-0.00455967831746031	-0.00198671585079364	-0.00257286785714286	-0.0189089234920636	-8.59916109422493e-10	-0.0831686930091187	-0.0137277720364741	-0.0149378145896657	-0.00771438237082068	-0.0072245689969605	-0.0545008389057751	-4.61509854227405e-09	-0.267678950437318	-0.0489308688046647	-0.0589251078717201	-0.026697443148688	-0.0322278454810496	-0.159911865889213	-1.05681604584527e-08	-0.348447564469914	-0.0675499713467049	-0.0769409742120345	-0.0312295128939827	-0.0457499140401146	-0.2039564756447	-1.07894269340974e-08	-0.200275931232092	-0.046800888252149	-0.0389041547277936	-0.0109695702005732	-0.0279228080229227	-0.114568968481375	-3.08590257879656e-09	-0.0275100286532952	-0.00174415472779382	0.0112668767908309	0.0126898853868195	-0.00146008595988544	-0.0370010888252149	5.52383954154721e-09	0.073942693409742	0.022599369627507	0.0772268194842403	0.0508401146131809	0.0263835243553008	-0.0258438681948424
83	-1.21268698224855e-10	-0.0259779585798823	-0.00323452366863898	-0.00474125621301761	-0.00290411431952675	-0.00183676508875735	-0.017995159763314	-4.83702307692314e-10	-0.0479174450549433	-0.00899963186813153	-0.0105499912087915	-0.00549348956043931	-0.00505636978021985	-0.0283653296703299	-2.35428342245977e-09	-0.138117112299459	-0.0257830000000011	-0.0344589518716559	-0.0174099037433167	-0.0170476470588227	-0.0779209090909053	-6.06594117647065e-09	-0.20628502673797	-0.0407891978609643	-0.0669373262032072	-0.0420927967914461	-0.0248340106951859	-0.0985491443850303	-5.62865591397888e-09	-0.11313387096775	-0.0186256451612918	-0.055949516129036	-0.0408109729729746	-0.0141865591397837	-0.0385730645161259	-8.52648648648714e-09	-0.113044324324331	-0.0451185483870987	-0.0623176216216197	-0.0450563405405382	-0.0176362903225816	-0.00717887700534902	-3.20691443850261e-08	-0.335877005347587	-0.08270374331551	-0.245322459893053	-0.185148128342245	-0.0601796791443845	-0.00564273224043495
83	-9.85323260317465e-11	-0.0211536625396826	-0.00271177085079364	-0.00375767831746031	-0.00208271585079364	-0.00167486785714286	-0.0146789234920635	-5.00816109422493e-10	-0.0491786930091187	-0.00872277203647414	-0.0100888145896657	-0.00516538237082067	-0.0049235689969605	-0.0303708389057751	-2.29709854227405e-09	-0.134278950437318	-0.0246708688046647	-0.0323151078717201	-0.015717443148688	-0.0165878454810496	-0.0773118658892131	-5.25816045845272e-09	-0.176847564469914	-0.0351499713467049	-0.0502409742120345	-0.0281195128939827	-0.0220999140401146	-0.0914564756447001	-4.63942693409743e-09	-0.0887759312320918	-0.017200888252149	-0.0295041547277935	-0.0185795702005732	-0.0109528080229227	-0.0420689684813753	-2.71590257879656e-09	-0.0353100286532952	-0.0202441547277938	-0.0116331232091691	-0.00451011461318053	-0.00707008595988544	-0.00353108882521492	-1.56761604584528e-08	-0.166457306590258	-0.046600630372493	-0.11897318051576	-0.0850598853868191	-0.0339164756446991	-0.000863868194842415
84	1.1320345276873e-10	0.0243560456026059	0.00321754723127036	0.00415829837133551	0.00197309302931599	0.00215446344155844	0.0169711986970684	7.60936511705691e-10	0.0734403197324416	0.0122297357826088	0.0127105338327758	0.00651474824749166	0.00620570665217395	0.0477719063333334	4.95498161993769e-09	0.285518224299065	0.0533989252336447	0.0581124423676014	0.0249685563862929	0.0330936504672898	0.1741092211838	1.21141993957704e-08	0.399219637462235	0.076801601208459	0.0923405454545453	0.0408777203647416	0.0520253030303029	0.229355391566265	1.17052409638555e-08	0.22153313253012	0.0460831626506023	0.0601395180722893	0.0294118795180725	0.0308274096385542	0.115307921686747	9.19978915662654e-09	0.109790361445783	0.0300015662650602	0.0407743373493974	0.0276970783132531	0.0131175301204819	0.0389112650602411	2.08888855421686e-08	0.20301626506024	0.0405951807228917	0.127910843373494	0.102352108433735	0.0255559939759037	0.0349900903614458
84	7.86200272125437e-11	0.0169155498954704	0.00213458522648083	0.00315666444250872	0.00175560432430555	0.00135364926829269	0.0116200482299652	4.62106349514564e-10	0.0455391300970874	0.00813426044336575	0.00974663271197409	0.0049819707184466	0.00476455364724918	0.0276972106796117	3.47832978142077e-09	0.202188934426229	0.037502355191257	0.0456012786885246	0.0215394836065574	0.0241022636612022	0.118988415300546	9.70229100529102e-09	0.32409044973545	0.06276917989418	0.0870840317460315	0.046441250793651	0.041337177188329	0.177349283819629	1.03193368700265e-08	0.202318832891246	0.0369023607427054	0.0796056233421752	0.0510770291777191	0.0286291511936339	0.085815172413793	1.12825661375662e-08	0.144324867724868	0.0413177777777775	0.0761744708994707	0.0545979920634923	0.0215870105820105	0.0268293386243387	3.45706084656084e-08	0.356558730158731	0.0778680952380957	0.256061772486773	0.196213650793651	0.0598467830687829	0.0224216666666667
85	-6.21965472312702e-11	-0.0134839543973941	-0.00168445276872964	-0.00282470162866449	-0.00170490697068401	-0.00115053655844156	-0.00896880130293157	-3.24763488294309e-10	-0.0324896802675584	-0.00583026421739121	-0.0080874661672242	-0.00443125175250834	-0.00365629334782605	-0.0192280936666666	-1.15901838006231e-09	-0.0697817757009352	-0.0131710747663553	-0.0211375576323986	-0.0110614436137071	-0.0100763495327102	-0.0354907788161997	-2.47580060422961e-09	-0.0860803625377649	-0.017598398791541	-0.0291594545454546	-0.0167022796352584	-0.0118646969696971	-0.0403446084337352	-2.71475903614454e-09	-0.0534668674698803	-0.0114168373493977	-0.0192604819277107	-0.0106981204819276	-0.00861259036144581	-0.0227920783132533	-4.19021084337347e-09	-0.0523096385542173	-0.0150984337349398	-0.0239256626506026	-0.0161029216867469	-0.00784246987951808	-0.0132187349397589	-1.22511144578314e-08	-0.12228373493976	-0.0297048192771083	-0.0741891566265058	-0.0522478915662654	-0.0219440060240963	-0.0184099096385543
85	-5.18465693430657e-11	-0.0112266824817519	-0.0013945591240876	-0.00232620293040292	-0.00152699445054944	-0.000830906934306572	-0.00742683941605841	-1.5837616842105e-10	-0.0162039947368422	-0.00327741724342104	-0.00437223029702969	-0.00234406277227728	-0.00212095121710525	-0.0083389883552632	-2.61317302052779e-10	-0.0170405571847506	-0.00420795894428152	-0.0066841117647059	-0.00379850882352947	-0.00323878533724333	-0.00536586510263932	-2.50479108635088e-10	-0.0124108635097494	-0.0044020891364902	-0.0113710335195532	-0.00899835195530739	-0.00292319498607238	0.00465632311977722	-8.35893854748621e-10	-0.0209069832402234	-0.00426318435754187	-0.0196556703910615	-0.0149182541899442	-0.00472754189944144	0.00163601671309178	-5.16586592178771e-09	-0.0700268156424581	-0.029036183844011	-0.0382289972144848	-0.0236615598885793	-0.0145351532033426	-0.00371421787709493	-2.39786350974931e-08	-0.251078272980501	-0.0651665738161563	-0.171416155988858	-0.117576880222841	-0.0538412256267409	-0.0141246368715083
86	-2.76965472312702e-11	-0.00592395439739411	-0.00096045276872964	-0.000628701628664492	3.50930293159858e-05	-0.00069453655844156	-0.00433880130293158	-2.58663488294309e-10	-0.0246396802675584	-0.00397026421739121	-0.00350946616722419	-0.00158225175250834	-0.00192929334782605	-0.0178180936666666	-1.22101838006231e-09	-0.0699817757009352	-0.0123910747663553	-0.0128875576323986	-0.00441144361370709	-0.0084763495327102	-0.0446907788161997	-2.34580060422962e-09	-0.075780362537765	-0.013698398791541	-0.00985945454545463	0.00108772036474157	-0.0103646969696971	-0.0532446084337353	-1.81475903614454e-09	-0.0300668674698802	-0.00701683734939771	0.00573951807228932	0.0102118795180724	-0.00455259036144581	-0.0286920783132533	3.02978915662653e-09	0.0451903614457827	0.0172015662650602	0.0370743373493974	0.0289970783132531	0.00811753012048192	-0.0090687349397589	1.65888855421686e-08	0.17901626506024	0.0465951807228917	0.136110843373494	0.0971521084337348	0.0389559939759037	-0.00339990963855426
86	-7.35599727874563e-11	-0.0157644501045296	-0.00214441477351917	-0.00248433555749128	-0.00114439567569445	-0.00138735073170732	-0.0111399517700348	-3.80593650485436e-10	-0.0370708699029126	-0.00684973955663425	-0.00650236728802591	-0.00281102928155339	-0.00369144635275082	-0.0237227893203883	-1.31467021857923e-09	-0.0762110655737705	-0.013717644808743	-0.0157087213114754	-0.00555051639344266	-0.0101577363387978	-0.0468115846994537	-2.86770899470899e-09	-0.0961095502645501	-0.01773082010582	-0.0253159682539685	-0.011578749206349	-0.013002822811671	-0.0499507161803713	-2.81066312997349e-09	-0.0559811671087541	-0.0101976392572946	-0.0231943766578248	-0.0140229708222809	-0.00918084880636606	-0.0225848275862069	-2.38743386243385e-09	-0.0307751322751322	0.00141777777777751	-0.0265255291005293	-0.0244020079365077	-0.00210298941798955	-0.00571066137566132	-3.58939153439161e-09	-0.0355412698412694	0.000368095238095723	-0.0346382275132269	-0.0352863492063486	0.000646783068782891	-0.00127833333333329
87	-8.58765472312702e-11	-0.0183839543973941	-0.00188045276872964	-0.00381270162866449	-0.00270010697068401	-0.00114353655844156	-0.0126888013029316	-3.41363488294309e-10	-0.0346796802675584	-0.00630126421739121	-0.0099604661672242	-0.00580825175250834	-0.00415329334782605	-0.0190780936666666	-1.35601838006231e-09	-0.0805817757009352	-0.0140810747663553	-0.0246975576323986	-0.0156214436137071	-0.0090663495327102	-0.0417907788161997	-4.70580060422961e-09	-0.158980362537765	-0.029598398791541	-0.0507594545454547	-0.0342122796352584	-0.0160046969696971	-0.0796446084337353	-3.98475903614455e-09	-0.0790668674698802	0.000183162650602272	-0.0491604819277107	-0.0433781204819276	-0.0057525903614458	-0.0300920783132533	-4.71021084337347e-09	-0.0668096385542172	-0.0232984337349398	-0.0477256626506026	-0.0355029216867469	-0.0121924698795181	0.00421126506024108	-2.23411144578314e-08	-0.244483734939759	-0.0629048192771083	-0.193889156626506	-0.141447891566266	-0.0524440060240963	0.0122900903614457
87	NA	NA	NA	NA	NA	NA	NA	-5.17693650485436e-10	-0.0513908699029126	-0.00872373955663426	-0.0122363672880259	-0.00676802928155339	-0.00546844635275082	-0.0304327893203883	-2.02467021857923e-09	-0.11861106557377	-0.020217644808743	-0.0308087213114754	-0.0164105163934426	-0.0144077363387978	-0.0676115846994537	-5.51770899470898e-09	-0.18310955026455	-0.03361082010582	-0.0478159682539685	-0.026028749206349	-0.021082822811671	-0.0985507161803713	-3.73066312997349e-09	-0.0689811671087541	-0.00399763925729458	-0.0238943766578248	-0.0171029708222809	-0.00680084880636606	-0.0409848275862069	-6.07433862433846e-10	-0.00997513227513209	0.00111777777777752	-0.0124255291005292	-0.00970200793650771	-0.00276298941798955	0.00142933862433869	-5.69939153439161e-09	-0.0656412698412693	-0.0113319047619043	-0.0659382275132269	-0.0537863492063486	-0.0120532169312171	0.0115216666666667
88	-6.02965472312702e-11	-0.0130439543973941	-0.00169145276872964	-0.00264770162866449	-0.00161390697068401	-0.00106453655844156	-0.00869880130293157	-2.42663488294309e-10	-0.0247696802675584	-0.00519926421739121	-0.00660946616722419	-0.00325725175250833	-0.00334929334782605	-0.0136180936666666	-6.0501838006231e-10	-0.0378817757009352	-0.00829107476635526	-0.0131275576323986	-0.00581144361370709	-0.00731634953271019	-0.0164907788161997	-1.41580060422962e-09	-0.052780362537765	-0.012398398791541	-0.0253594545454546	-0.0163122796352584	-0.00845469696969709	-0.0161446084337353	-1.12475903614454e-09	-0.0268668674698802	-0.00251683734939771	-0.0238604819277107	-0.0178481204819275	-0.0060425903614458	-0.000492078313253292	-4.33021084337347e-09	-0.0593096385542172	-0.0247984337349398	-0.0315256626506026	-0.0178029216867469	-0.0137324698795181	-0.00298873493975891	-2.66611144578314e-08	-0.28108373493976	-0.0695048192771083	-0.199789156626506	-0.140347891566266	-0.0594440060240963	-0.0118199096385542
88	-6.71499727874563e-11	-0.0144344501045296	-0.00193541477351917	-0.00259033555749128	-0.00150539567569445	-0.00113335073170732	-0.00990995177003482	-2.41893650485436e-10	-0.0241808699029126	-0.00494273955663425	-0.00545336728802591	-0.00262102928155339	-0.00282944635275082	-0.0137927893203883	-3.70670218579233e-10	-0.0232110655737705	-0.00487764480874297	-0.00781872131147536	-0.00301051639344267	-0.00480773633879775	-0.0105115846994536	-1.01770899470898e-09	-0.0378095502645502	-0.00943082010581998	-0.0183159682539685	-0.011638749206349	-0.00601282281167102	-0.0068507161803713	-1.13066312997350e-09	-0.0267811671087541	-0.00349763925729458	-0.0222943766578248	-0.0161929708222809	-0.00614084880636605	-0.000984827586206885	-3.79743386243385e-09	-0.0523751322751321	-0.0230822222222225	-0.0276255291005293	-0.0151120079365077	-0.0125029894179895	-0.00167066137566132	-2.07593915343916e-08	-0.219841269841269	-0.0553319047619042	-0.158038227513227	-0.111386349206348	-0.0465532169312171	-0.0064783333333333
89	-5.73965472312702e-11	-0.0123139543973941	-0.00151045276872964	-0.00211670162866449	-0.00102390697068401	-0.00112353655844156	-0.00868880130293157	-3.93163488294309e-10	-0.0381696802675584	-0.00587026421739121	-0.00754846616722419	-0.00417225175250834	-0.00337529334782605	-0.0254080936666666	-1.82301838006231e-09	-0.105681775700935	-0.0180810747663553	-0.0240675576323986	-0.0116314436137071	-0.0124363495327102	-0.0634907788161997	-4.15580060422962e-09	-0.134880362537765	-0.023898398791541	-0.0241594545454546	-0.00721227963525842	-0.0163746969696971	-0.0879446084337354	-2.41475903614454e-09	-0.0390668674698803	-0.00321683734939772	0.00313951807228933	0.00581187951807245	-0.00269259036144581	-0.0388920783132533	3.86978915662653e-09	0.0551903614457827	0.0290015662650602	0.0321743373493974	0.0203970783132531	0.0117375301204819	-0.00586873493975892	2.14888855421686e-08	0.228016265060241	0.0634951807228916	0.158410843373494	0.107052108433735	0.0513559939759037	0.00639009036144574
89	NA	NA	NA	NA	NA	NA	NA	NA	NA	NA	NA	NA	NA	NA	-3.43067021857923e-09	-0.200211065573771	-0.037007644808743	-0.0477187213114753	-0.0238805163934426	-0.0238327363387978	-0.115441584699454	-9.75370899470898e-09	-0.32730955026455	-0.06330082010582	-0.0935659682539685	-0.053548749206349	-0.039322822811671	-0.167350716180371	-1.11206631299735e-08	-0.220581167108754	-0.0376476392572946	-0.0981043766578248	-0.0689129708222809	-0.0291908488063661	-0.084884827586207	-1.14074338624338e-08	-0.147575132275132	-0.0465322222222225	-0.0766155291005293	-0.0518020079365077	-0.0248129894179895	-0.0244706613756613	-3.11193915343916e-08	-0.323241269841269	-0.0766319047619043	-0.234238227513227	-0.179086349206349	-0.0551532169312171	-0.0123383333333333
90	6.84148432055757e-11	0.0146834773519165	0.00173709599303134	0.00269340588850178	0.00153308381533104	0.00116033141463414	0.0102552264808364	5.17006920415227e-10	0.0496769792387539	0.00779303217993085	0.00886578442906574	0.00506213183391004	0.00380340775086508	0.0330273287197234	3.7709855737705e-09	0.216226098360656	0.0383609213114754	0.0451132721311474	0.0231275049180328	0.0219651668852458	0.132748557377049	1.08553580645162e-08	0.356057741935485	0.0661976774193547	0.0808554838709677	0.0403939032258064	0.0404608064516128	0.208704967741935	1.19292258064516e-08	0.224285483870967	0.0419604516129031	0.0648319677419356	0.0383362580645162	0.0264991290322581	0.11749064516129	6.38645161290327e-09	0.0758590322580642	0.0173920322580646	0.0305514516129033	0.0226446129032259	0.00794790322580648	0.0278170645161288	5.97122580645166e-09	0.0553487096774192	0.00786032258064522	0.0388767741935478	0.0404419354838706	-0.00156545161290305	0.00860161290322569
90	-4.93465693430657e-11	-0.0106366824817519	-0.0013665591240876	-0.00172020293040292	-0.000726994450549444	-0.00102490693430657	-0.00745683941605841	-3.1217616842105e-10	-0.0300439947368422	-0.00479241724342104	-0.00498123029702969	-0.00263306277227728	-0.00244095121710526	-0.0200489883552632	-1.37931730205278e-09	-0.0797405571847506	-0.0145479589442815	-0.0160841117647059	-0.00674850882352948	-0.00968878533724334	-0.0483658651026393	-2.66047910863509e-09	-0.0862108635097494	-0.0158020891364902	-0.0124710335195532	-0.000788351955307406	-0.0121831949860724	-0.0568436768802228	-1.64589385474862e-09	-0.0255069832402234	-0.00446318435754188	0.00984432960893852	0.0133117458100558	-0.00346754189944143	-0.0320639832869082	2.67413407821229e-09	0.0387731843575419	0.0127638161559889	0.0304710027855152	0.0243884401114207	0.00613484679665742	-0.00540421787709493	4.07136490250693e-09	0.0452217270194985	0.0106334261838438	0.0407838440111422	0.0336231197771592	0.00715877437325912	-0.0059146368715083
91	-8.99251567944243e-11	-0.0193365226480835	-0.00244790400696866	-0.00342459411149822	-0.00178031618466896	-0.00164426858536586	-0.0134647735191636	-4.97493079584772e-10	-0.0488330207612461	-0.00826196782006916	-0.0102492155709343	-0.00537086816608996	-0.00487859224913492	-0.0303226712802767	-2.33201442622951e-09	-0.136273901639344	-0.0242590786885246	-0.0324767278688526	-0.0149224950819672	-0.0175548331147542	-0.079551442622951	-5.24464193548385e-09	-0.174342258064516	-0.0326223225806452	-0.0422445161290323	-0.0184660967741936	-0.0237391935483871	-0.0994950322580654	-3.13077419354836e-09	-0.054214516129033	-0.00803954838709697	-0.00146803225806438	0.00583625806451625	-0.0073208709677419	-0.0447093548387095	1.73645161290327e-09	0.0263590322580642	0.0106920322580646	0.0223514516129033	0.0174446129032259	0.00491790322580649	-0.00669293548387119	-8.58774193548341e-10	-0.00745129032258076	0.00456032258064519	-0.00812322580645223	-0.00895806451612946	0.00073454838709695	-0.00386838709677432
91	-9.3315414840989e-11	-0.0200917445229681	-0.00268754640035335	-0.00366027134385964	-0.00184684825524475	-0.00177624187985865	-0.0139046886925794	-5.20513423333333e-10	-0.0507522486666664	-0.00877226441999996	-0.010014715282392	-0.00509269246511624	-0.00479550413666666	-0.0322367026666668	-2.56536284829717e-09	-0.149428204334363	-0.0283910185185185	-0.0335840154798762	-0.0149425895061727	-0.019099968111455	-0.0882686996904012	-5.73852238805963e-09	-0.190622686567162	-0.037262149253731	-0.045854583333333	-0.0191182142857145	-0.0261446567164182	-0.108519014925375	-4.45092261904769e-09	-0.0815687500000002	-0.0160669047619048	-0.0137852976190476	-0.00155509821428582	-0.0122032142857142	-0.0517155357142856	-6.24107142856841e-11	0.00387380952380964	-0.000775386904761656	0.0177612500000002	0.0185877678571431	-0.000825624999999887	-0.0131653869047617	-5.66261904761911e-09	-0.055617261904765	-0.0113068656716417	-0.0347170149253741	-0.0244373134328364	-0.0101812238805966	-0.0110937611940298
92	2.80034527687298e-11	0.00613604560260589	0.00071354723127036	0.00140429837133551	0.000777093029315986	0.00059746344155844	0.00402119869706842	2.36936511705691e-10	0.0228403197324416	0.00327973578260879	0.00432053383277581	0.00248474824749167	0.00182970665217395	0.0145819063333334	2.08698161993769e-09	0.120018224299065	0.0208989252336447	0.0256124423676014	0.0126385563862929	0.0129236504672898	0.0736092211838003	6.13419939577039e-09	0.200919637462235	0.035901601208459	0.0460405454545454	0.0213777203647416	0.0252253030303029	0.117955391566265	5.98524096385546e-09	0.11083313253012	0.0195831626506023	0.0269395180722893	0.0131118795180725	0.0138674096385542	0.0643079216867467	8.99789156626534e-10	0.00779036144578278	-0.00839843373493978	0.0026743373493974	0.0029970783132531	-0.000282469879518089	0.0136112650602411	-5.07111445783138e-09	-0.0569837349397597	-0.0220048192771084	-0.0367891566265058	-0.0180478915662654	-0.0187440060240963	0.00179009036144575
92	-7.04099727874563e-11	-0.0151144501045296	-0.00195441477351917	-0.00284133555749128	-0.00184029567569445	-0.00104835073170732	-0.0103199517700348	-2.13093650485436e-10	-0.0215408699029126	-0.00461373955663425	-0.00527336728802591	-0.00257202928155339	-0.00269844635275082	-0.0116627893203883	-1.67670218579234e-10	-0.0112110655737706	-0.00334764480874297	-0.00475872131147536	-0.00204051639344266	-0.00271773633879776	-0.00311158469945362	1.32291005291016e-10	-0.000709550264550205	-0.00193082010581997	-0.0139159682539685	-0.012888749206349	-0.000352822811671032	0.0182492838196286	3.69336870026508e-10	-0.000381167108754037	0.00150236074270542	-0.0225943766578248	-0.0212429708222809	-0.00131084880636605	0.0207151724137931	-5.39743386243384e-09	-0.0742751322751322	-0.0325022222222225	-0.0440255291005293	-0.0309120079365077	-0.0131229894179895	0.00222933862433868	-2.28093915343916e-08	-0.239741269841269	-0.0615319047619043	-0.171538227513227	-0.124986349206348	-0.0466532169312171	-0.00667833333333329
93	-8.50865472312702e-11	-0.0184639543973941	-0.00229445276872964	-0.00386170162866449	-0.00228610697068401	-0.00160553655844156	-0.0123088013029316	-5.18763488294309e-10	-0.0511496802675584	-0.00877226421739122	-0.0113344661672242	-0.00620225175250834	-0.00513329334782605	-0.0316980936666666	-2.43801838006231e-09	-0.143581775700935	-0.0265310747663553	-0.0370175576323986	-0.0187314436137071	-0.0182763495327102	-0.0799907788161997	-6.11580060422962e-09	-0.206580362537765	-0.039738398791541	-0.0596594545454547	-0.0324322796352584	-0.0266546969696971	-0.108244608433735	-6.82475903614454e-09	-0.13256686746988	-0.0245168373493977	-0.0484604819277107	-0.0298781204819275	-0.0186125903614458	-0.0595920783132533	-6.51021084337347e-09	-0.0802096385542172	-0.0210984337349398	-0.0354256626506026	-0.0234429216867469	-0.0120224698795181	-0.0237287349397589	-1.62111144578314e-08	-0.16128373493976	-0.0379048192771083	-0.0998891566265059	-0.0730478915662653	-0.0268440060240963	-0.0235199096385543
93	NA	NA	NA	NA	NA	NA	NA	-5.70593650485436e-10	-0.0562008699029126	-0.0101747395566343	-0.0119623672880259	-0.0063520292815534	-0.00561044635275082	-0.0340627893203883	-2.33767021857923e-09	-0.136611065573771	-0.024967644808743	-0.0326387213114753	-0.0154905163934427	-0.0171477363387978	-0.0790115846994537	-5.27770899470898e-09	-0.17840955026455	-0.03461082010582	-0.0543559682539685	-0.031598749206349	-0.022062822811671	-0.0863507161803714	-3.52066312997349e-09	-0.0692811671087541	-0.00979763925729458	-0.0302943766578248	-0.0212229708222809	-0.00903084880636607	-0.0291848275862069	-4.26743386243385e-09	-0.0556751322751322	-0.0267222222222225	-0.0228255291005293	-0.0122120079365077	-0.0105729894179896	-0.00619066137566131	-1.73693915343916e-08	-0.180141269841269	-0.0443319047619042	-0.127838227513227	-0.0962863492063484	-0.0315532169312171	-0.0078983333333333
94	-5.70965472312702e-11	-0.0123339543973941	-0.00143945276872964	-0.00255170162866449	-0.00159290697068401	-0.000989536558441559	-0.00833880130293157	-2.49863488294309e-10	-0.0252996802675584	-0.00469026421739121	-0.00678946616722419	-0.00362725175250833	-0.00316129334782605	-0.0144780936666666	-6.6901838006231e-10	-0.0411817757009352	-0.00783107476635527	-0.0139175576323986	-0.00688144361370709	-0.00702634953271019	-0.0193907788161997	-1.16580060422962e-09	-0.042380362537765	-0.00809839879154105	-0.0183594545454546	-0.0111422796352584	-0.0066346969696971	-0.0169446084337353	1.2524096385546e-10	0.00243313253011974	0.00508316265060229	-0.00136048192771068	-0.000888120481927548	-0.000442590361445809	-0.00129207831325331	-1.06021084337346e-09	-0.0139096385542172	-0.00169843373493978	-0.0111256626506026	-0.0104029216867469	-0.00080246987951808	-0.000988734939758924	-1.18011144578314e-08	-0.12288373493976	-0.0261048192771083	-0.0881891566265058	-0.0636478915662654	-0.0245440060240963	-0.00856990963855426
94	-8.23499727874563e-11	-0.0177044501045296	-0.00215141477351917	-0.00344533555749128	-0.00222569567569445	-0.00126635073170732	-0.0120999517700348	-2.12893650485436e-10	-0.0221708699029126	-0.00461373955663425	-0.00683536728802591	-0.00345602928155339	-0.00337944635275082	-0.0107227893203883	2.36329781420767e-10	0.0107889344262295	0.00168235519125703	-0.00341872131147537	-0.00178051639344266	-0.00163773633879776	0.0124884153005464	1.29229100529102e-09	0.0382904497354498	0.00696917989418002	-0.00301596825396848	-0.006148749206349	0.00380717718832899	0.0374492838196286	3.6793368700265e-09	0.0682188328912459	0.0207023607427054	0.0102056233421752	0.00126702917771909	0.00894915119363393	0.0373151724137931	-6.57433862433850e-10	-0.0156751322751321	-0.00448222222222248	-0.0269255291005293	-0.0235120079365077	-0.00341298941798955	0.0157293386243387	-1.30893915343916e-08	-0.143941269841269	-0.0320319047619042	-0.117938227513227	-0.0861863492063485	-0.0318532169312171	0.0060216666666667
95	-6.08515679442426e-12	-0.00128652264808345	-0.000190904006968661	-0.00010359411149822	1.70838153310384e-05	-0.000120668585365858	-0.00098477351916364	-3.74930795847722e-11	-0.00346302076124611	-0.00040696782006915	-0.00038421557093426	-0.000236868166089958	-0.000145592249134918	-0.00267267128027665	3.87985573770492e-10	0.0223260983606555	0.00462092131147536	0.0047432721311474	0.00264750491803277	0.00208516688524576	0.013048557377049	1.97535806451616e-09	0.0664577419354845	0.0133976774193548	0.0192554838709677	0.0113839032258064	0.00792080645161287	0.0337049677419346	3.77922580645164e-09	0.0779854838709671	0.017160451612903	0.0393319677419356	0.0276362580645163	0.0117191290322581	0.0215906451612905	4.77645161290327e-09	0.0627590322580643	0.0143920322580646	0.0396514516129033	0.0299446129032258	0.00973790322580648	0.00871706451612882	1.41012258064517e-08	0.145248709677419	0.0321603225806452	0.106176774193548	0.0816419354838706	0.024434548387097	0.00720161290322569
95	-6.4585414840989e-11	-0.0139217445229681	-0.00186554640035335	-0.00261027134385964	-0.00135484825524475	-0.00121824187985865	-0.00960468869257944	-3.81613423333333e-10	-0.0369422486666664	-0.00633426441999996	-0.00685971528239204	-0.00354269246511624	-0.00319050413666666	-0.0240167026666668	-1.74236284829717e-09	-0.101228204334363	-0.0195910185185185	-0.0224640154798762	-0.0106025895061727	-0.012309968111455	-0.0599686996904012	-3.55852238805963e-09	-0.118322686567162	-0.022362149253731	-0.030354583333333	-0.0140882142857145	-0.0157046567164182	-0.0666190149253755	-3.06092261904769e-09	-0.0548687500000002	-0.0100669047619048	-0.00768529761904759	-0.00125509821428581	-0.00649321428571419	-0.0370155357142856	-9.92410714285688e-10	-0.00862619047619037	-0.00567538690476167	0.00826125000000022	0.00908776785714307	-0.000795624999999885	-0.0112153869047617	-4.62619047619103e-10	-0.000317261904764936	-0.00220686567164169	0.00968298507462583	0.00856268656716363	0.00111877611940341	-0.00914376119402981
96	2.86614843205576e-10	0.0619334773519165	0.00817009599303134	0.0118184058885018	0.00655508381533104	0.00526033141463415	0.0419552264808364	1.84500692041523e-09	0.179876979238754	0.0314630321799308	0.0348557844290657	0.01845213183391	0.0164134077508651	0.113557328719723	1.13059855737705e-08	0.656626098360656	0.123460921311475	0.147513272131148	0.0712175049180328	0.0763951668852457	0.385648557377049	3.06053580645161e-08	1.02005774193548	0.199497677419355	0.267055483870968	0.139793903225806	0.127260806451613	0.553904967741934	3.70892258064516e-08	0.721685483870967	0.143460451612903	0.265131967741936	0.167736258064516	0.0973991290322581	0.313190645161291	3.50064516129033e-08	0.433659032258064	0.125592032258065	0.189951451612903	0.125644612903226	0.0643079032258065	0.118117064516129	6.96012258064517e-08	0.690248709677419	0.160460322580645	0.433976774193548	0.332041935483871	0.101934548387097	0.0953016129032257
96	9.59145851590110e-11	0.0208682554770319	0.00257645359964665	0.00459272865614035	0.00303715174475525	0.00159475812014135	0.0135353113074206	5.54886576666667e-10	0.0551377513333336	0.01019673558	0.012870284717608	0.00722630753488376	0.00578149586333334	0.0318432973333332	3.41363715170283e-09	0.200771795665637	0.0374389814814815	0.0524259845201239	0.0285274104938274	0.023480031888545	0.110131300309599	1.06514776119404e-08	0.361177313432838	0.072237850746269	0.112445416666667	0.0695917857142855	0.0434253432835818	0.175380985074625	1.58990773809523e-08	0.31773125	0.0610330952380952	0.143114702380953	0.100444901785714	0.0426667857142858	0.113584464285714	2.08475892857143e-08	0.26517380952381	0.0797246130952383	0.13196125	0.0910877678571431	0.0408743750000001	0.0534846130952383	4.48373809523809e-08	0.453082738095235	0.113393134328358	0.289382985074626	0.212162686567164	0.0772187761194034	0.0487862388059702
97	2.03148432055757e-11	0.00457347735191655	0.00065809599303134	0.00135840588850178	0.000897083815331038	0.000461331414634142	0.00256522648083636	1.75006920415228e-10	0.0173769792387539	0.00351303217993085	0.00361578442906574	0.00189213183391004	0.00172340775086508	0.0102073287197234	1.58898557377049e-09	0.0926260983606555	0.0186609213114754	0.0211532721311474	0.0104075049180328	0.0107451668852458	0.052848557377049	5.37535806451616e-09	0.181757741935484	0.0368976774193547	0.0542554838709677	0.0315939032258064	0.0225808064516129	0.0906049677419345	8.78922580645165e-09	0.177585483870967	0.036860451612903	0.0810319677419356	0.0549362580645162	0.0260991290322581	0.0596906451612905	1.27664516129033e-08	0.163859032258064	0.0490920322580646	0.0840514516129033	0.0572446129032258	0.0267979032258065	0.0307170645161288	3.29012258064516e-08	0.334248709677419	0.0792603225806452	0.222276774193548	0.164041935483871	0.0581345483870969	0.0331016129032257
97	-1.07285414840989e-10	-0.0229417445229681	-0.00291954640035335	-0.00388827134385964	-0.00195284825524475	-0.00189754187985865	-0.0162946886925794	-6.22113423333333e-10	-0.0602422486666664	-0.00971626441999996	-0.011462715282392	-0.00609469246511624	-0.00524050413666666	-0.0393267026666668	-3.32836284829717e-09	-0.192028204334363	-0.0342510185185185	-0.0414340154798761	-0.0198925895061726	-0.021999968111455	-0.117168699690401	-7.87852238805963e-09	-0.256922686567162	-0.047122149253731	-0.053654583333333	-0.0216282142857145	-0.0314946567164182	-0.157119014925375	-5.80092261904769e-09	-0.10276875	-0.0168669047619048	-0.0136852976190476	-0.00319509821428581	-0.0104732142857142	-0.0722155357142856	3.36758928571431e-09	0.0492738095238096	0.0180246130952383	0.0396612500000002	0.0315877678571431	0.00803437500000011	-0.00841538690476168	1.62373809523809e-08	0.171082738095235	0.0435931343283583	0.116382985074626	0.0790626865671637	0.0373187761194034	0.0094862388059702
98	2.3240345276873e-10	0.0504660456026059	0.00614754723127036	0.0108872983713355	0.00674309302931598	0.00411046344155844	0.0334311986970684	1.56893651170569e-09	0.152840319732442	0.0251497357826088	0.0312105338327758	0.0179347482474917	0.013275706652174	0.0958719063333335	9.89498161993769e-09	0.574018224299065	0.103598925233645	0.133712442367601	0.0709085563862929	0.0627636504672898	0.3367092211838	2.70341993957704e-08	0.898219637462235	0.169801601208459	0.237040545454545	0.130677720364742	0.106925303030303	0.490155391566265	3.14252409638554e-08	0.599233132530119	0.119283162650602	0.190539518072289	0.115011879518072	0.0755274096385542	0.289807921686747	2.03797891566265e-08	0.241290361445783	0.0604015662650602	0.0863743373493974	0.0562970783132531	0.0301175301204819	0.094511265060241	2.12888855421686e-08	0.18901626506024	0.0382951807228917	0.0874108433734942	0.0815521084337348	0.00585599397590372	0.0632900903614458
98	2.02853430656934e-10	0.0439633175182482	0.00535344087591239	0.00946579706959707	0.00594100554945056	0.00349509306569343	0.0292231605839416	1.34762383157895e-09	0.131836005263158	0.022342582756579	0.0279277697029703	0.0158999372277227	0.0119350487828947	0.0817910116447368	8.63368269794722e-09	0.50165944281525	0.0915820410557185	0.119575888235294	0.0633714911764705	0.0559012146627567	0.291234134897361	2.48895208913649e-08	0.829589136490251	0.15799791086351	0.226128966480447	0.127461648044693	0.0982468050139276	0.446456323119777	2.99441061452514e-08	0.579593016759777	0.108336815642458	0.214944329608939	0.142411745810056	0.0725324581005585	0.255336016713092	2.60641340782123e-08	0.322373184357542	0.083963816155989	0.148471002785515	0.103888440111421	0.0445848467966574	0.088985782122905	3.67913649025069e-08	0.355321727019498	0.0776334261838438	0.217883844011142	0.180123119777159	0.0377587743732591	0.0600553631284917
99	-1.37965472312702e-11	-0.00291395439739411	-0.00034945276872964	-0.000411701628664493	-0.000185906970684014	-0.00025653655844156	-0.00215880130293158	-5.18634882943091e-11	-0.00527968026755841	-0.000810264217391213	-0.00149946616722419	-0.000728251752508336	-0.000772293347826049	-0.00362809366666659	2.47981619937689e-10	0.0140182242990648	0.00388892523364473	0.00180244236760144	0.000968556386292906	0.000833650467289802	0.00830922118380026	9.44199395770385e-10	0.031919637462235	0.00800160120845895	0.0101405454545454	0.00643772036474157	0.00430530303030291	0.0127553915662647	3.05524096385546e-09	0.0635331325301198	0.0174831626506023	0.0313395180722893	0.0219118795180725	0.00943740963855419	0.0147079216867467	7.03978915662654e-09	0.0899903614457827	0.0290015662650602	0.0456743373493974	0.0326970783132531	0.0130375301204819	0.0153112650602411	1.39888855421686e-08	0.139016265060241	0.0357951807228917	0.0834108433734942	0.0603521084337346	0.0229559939759037	0.0193900903614457
99	-1.03779972787456e-10	-0.0223544501045296	-0.00295841477351917	-0.00408633555749128	-0.00229699567569445	-0.00183705073170731	-0.0153079517700348	-4.88893650485436e-10	-0.0480808699029126	-0.00853073955663425	-0.0100283672880259	-0.0051500292815534	-0.00487844635275082	-0.0295227893203883	-1.86467021857923e-09	-0.10901106557377	-0.019597644808743	-0.0256587213114754	-0.0114905163934427	-0.0141677363387978	-0.0637115846994537	-4.21770899470898e-09	-0.14170955026455	-0.02683082010582	-0.0391159682539685	-0.019668749206349	-0.018802822811671	-0.0726507161803714	-3.0806631299735e-09	-0.058581167108754	-0.00939763925729457	-0.0174943766578248	-0.00840297082228092	-0.00912084880636607	-0.0316848275862069	1.1256613756615e-10	0.00312486772486792	0.00181777777777753	0.00777447089947075	0.00919799206349227	-0.00146298941798955	-0.00647066137566132	-1.4493915343916e-09	-0.0153412698412694	0.000568095238095728	-0.0167382275132269	-0.0160863492063486	-0.000653216931217104	0.000821666666666696
100	-1.14903672988506e-10	-0.0248313614942529	-0.00322652732183908	-0.00473046471264368	-0.00258042954022988	-0.00214994018965518	-0.0168749701149425	-7.3798757817109e-10	-0.0720201823008852	-0.0122830240265487	-0.0142817380943952	-0.00761080669616521	-0.00667126045427726	-0.0454494994395282	-3.98771432584269e-09	-0.231917921348315	-0.0423859410112357	-0.0539030008403357	-0.0258094994397758	-0.0277500278089888	-0.136301994382022	-9.62719086021501e-09	-0.320304139784945	-0.060751048387097	-0.0828991152815014	-0.0414739946380697	-0.0409032795698926	-0.177560725806451	-9.29475806451612e-09	-0.180094101876676	-0.0315501608579089	-0.0581935040431263	-0.0353499353099731	-0.0234549329758713	-0.0873226344086023	-5.83258760107814e-09	-0.070326145552561	-0.0198239892183287	-0.0247583018867926	-0.0139610215053764	-0.0112235040431266	-0.0263234584450402	-9.86695417789763e-09	-0.092250270270271	-0.021209973045822	-0.0564603773584906	-0.0452027027027026	-0.00995913746630738	-0.0174968632707775
100	-9.392826122449e-11	-0.0203322734693878	-0.00279342557142858	-0.00365122421160408	-0.00177396234812287	-0.00190833848979591	-0.0138177685714286	-6.451119993266e-10	-0.0626919389898993	-0.010812598962963	-0.0114061354594594	-0.00579459461486486	-0.00570557336835016	-0.040256128114478	-3.36013493589744e-09	-0.195720897435898	-0.0363564294871795	-0.0445954391025639	-0.0199309678456591	-0.0242723820512819	-0.114814551282052	-7.59643558282207e-09	-0.25305754601227	-0.0494589263803684	-0.0624330461538466	-0.0289390432098765	-0.0335712760736197	-0.139708251533743	-8.13222769230773e-09	-0.156168	-0.0322636	-0.0489544307692303	-0.0269961846153848	-0.0219402153846153	-0.0766385582822088	-5.24329230769233e-09	-0.0631561349693253	-0.0162226073619633	-0.0199916564417182	-0.0106755521472393	-0.00937588957055222	-0.0264054153846152	-8.1647384615384e-09	-0.0748458461538456	-0.0178648923076922	-0.0340443076923066	-0.0274009202453994	-0.00808107692307706	-0.0225633950617284
101	-9.01651567944243e-11	-0.0192865226480835	-0.00268490400696866	-0.00275959411149822	-0.000951916184668962	-0.00180746858536586	-0.0138447735191636	-6.50293079584772e-10	-0.0623530207612461	-0.00975996782006916	-0.0102142155709343	-0.00519086816608996	-0.00502359224913492	-0.0423826712802767	-3.42301442622951e-09	-0.197273901639345	-0.0342390786885246	-0.0409267278688526	-0.0176724950819672	-0.0232548331147542	-0.122081442622951	-7.14464193548384e-09	-0.231942258064516	-0.0425123225806453	-0.0411445161290324	-0.0105860967741936	-0.0305391935483871	-0.148295032258065	-4.95077419354836e-09	-0.0826145161290329	-0.0240395483870969	0.0160319677419356	0.0273362580645163	-0.0112508709677419	-0.0746093548387095	7.61645161290327e-09	0.109559032258064	0.0386920322580646	0.0826514516129033	0.0630446129032259	0.0195479032258065	-0.0118129354838712	2.98012258064516e-08	0.317248709677419	0.0831603225806452	0.227676774193548	0.15824193548387	0.0693345483870969	0.00670161290322569
101	-1.25659972787456e-10	-0.0268804501045296	-0.00348081477351917	-0.00430223555749128	-0.00208399567569445	-0.00226565073170732	-0.0190969517700348	-7.41693650485436e-10	-0.0716608699029126	-0.0117087395566343	-0.0127883672880259	-0.0066550292815534	-0.00613334635275082	-0.0471627893203883	-3.57567021857923e-09	-0.20581106557377	-0.035737644808743	-0.0429887213114753	-0.0194105163934427	-0.0235807363387978	-0.127121584699454	-8.36770899470898e-09	-0.27320955026455	-0.0499408201058199	-0.0564459682539685	-0.022498749206349	-0.033252822811671	-0.163650716180371	-5.8706631299735e-09	-0.102481167108754	-0.0202976392572946	-0.00479437665782481	0.00738702917771909	-0.0122108488063661	-0.077384827586207	4.49256613756615e-09	0.0657248677248679	0.0281177777777775	0.0468744708994708	0.0330979920634923	0.0137270105820105	-0.00923066137566131	1.87706084656084e-08	0.197558730158731	0.0596680952380957	0.124861772486773	0.0752136507936514	0.0496467830687829	0.0131216666666667
102	-1.2846654723127e-10	-0.0276079543973941	-0.00349435276872964	-0.0048527016286645	-0.00249380697068401	-0.00238963655844156	-0.0192608013029316	NA	NA	NA	NA	NA	NA	NA	-4.76901838006231e-09	-0.276231775700935	-0.0491110747663553	-0.0623275576323986	-0.0308244436137071	-0.0315053495327102	-0.1647907788162	-1.21858006042296e-08	-0.401580362537765	-0.076088398791541	-0.0913294545454547	-0.0419122796352584	-0.0488446969696971	-0.235144608433735	-1.26947590361445e-08	-0.23696686746988	-0.0468668373493977	-0.0592604819277107	-0.0292581204819275	-0.0299725903614458	-0.130792078313253	-4.49021084337346e-09	-0.0478096385542173	-0.00499843373493977	-0.0081256626506026	-0.0044029216867469	-0.00376246987951809	-0.0346287349397589	1.28888554216863e-09	0.0240162650602402	0.0115951807228917	0.0273108433734941	0.00985210843373462	0.0173559939759037	-0.0143999096385543
102	NA	NA	NA	NA	NA	NA	NA	NA	NA	NA	NA	NA	NA	NA	-4.57167021857923e-09	-0.26633106557377	-0.048407644808743	-0.0626447213114754	-0.0308065163934426	-0.0318369363387978	-0.155271584699454	-1.2617708994709e-08	-0.42040955026455	-0.08072082010582	-0.110635968253969	-0.058388749206349	-0.051552822811671	-0.225950716180371	-1.31006631299735e-08	-0.253781167108754	-0.0428576392572946	-0.0957443766578248	-0.0624329708222809	-0.0333108488063661	-0.115184827586207	-9.47743386243384e-09	-0.119775132275132	-0.0288722222222225	-0.0604455291005293	-0.0404620079365077	-0.0199829894179895	-0.0304206613756613	-2.16093915343916e-08	-0.222141269841269	-0.0469319047619042	-0.163238227513227	-0.129286349206349	-0.0339532169312171	-0.0119783333333333
103	-7.59851567944242e-11	-0.0163165226480834	-0.00221690400696866	-0.00274759411149822	-0.00136291618466896	-0.00138466858536586	-0.0113547735191636	-4.40493079584772e-10	-0.0429830207612461	-0.00761396782006916	-0.00813421557093427	-0.00399186816608996	-0.00414159224913492	-0.0272326712802766	-2.18801442622951e-09	-0.127373901639344	-0.0239490786885246	-0.0284067278688526	-0.0124924950819672	-0.0159148331147542	-0.075051442622951	-5.18464193548384e-09	-0.172542258064516	-0.0335223225806453	-0.0431445161290324	-0.0202460967741936	-0.0229191935483871	-0.0957950322580654	-4.83077419354836e-09	-0.0924145161290329	-0.018639548387097	-0.0281680322580644	-0.0149137419354837	-0.0132708709677419	-0.0456093548387095	-2.10354838709673e-09	-0.0242409677419357	-0.0101079677419354	-0.00194854838709666	0.00294461290322585	-0.00488209677419351	-0.0121329354838712	-7.81877419354835e-09	-0.0788512903225808	-0.0193396774193548	-0.0513232258064523	-0.0384580645161295	-0.012865451612903	-0.00819838709677432
103	-1.10645414840989e-10	-0.0237817445229681	-0.00314854640035335	-0.00429127134385965	-0.00225274825524475	-0.00200094187985865	-0.0164946886925794	-5.89713423333333e-10	-0.0577122486666664	-0.01032126442	-0.011556715282392	-0.00576969246511624	-0.00565850413666666	-0.0360967026666668	-3.02736284829717e-09	-0.176728204334363	-0.0341910185185185	-0.0404340154798761	-0.0184925895061726	-0.022409968111455	-0.102868699690401	-7.30852238805963e-09	-0.244122686567163	-0.048342149253731	-0.063854583333333	-0.0307282142857145	-0.0325946567164182	-0.132919014925375	-7.46092261904769e-09	-0.14396875	-0.0301669047619048	-0.0463852976190476	-0.0255450982142858	-0.0208332142857142	-0.0674155357142856	-4.95241071428568e-09	-0.0604261904761905	-0.0192753869047616	-0.0214387499999998	-0.0112122321428569	-0.0102556249999999	-0.0196853869047617	-1.76826190476191e-08	-0.180017261904765	-0.0423068656716417	-0.123217014925374	-0.0925373134328364	-0.0306812238805966	-0.0158837611940298
104	NA	NA	NA	NA	NA	NA	NA	NA	NA	NA	NA	NA	NA	NA	-4.32801838006231e-09	-0.253181775700935	-0.0469710747663553	-0.0620175576323986	-0.0315264436137071	-0.0304883495327102	-0.1442207788162	-1.14108006042296e-08	-0.382680362537765	-0.075308398791541	-0.105539454545455	-0.0582822796352584	-0.0467046969696971	-0.202844608433735	-1.30647590361445e-08	-0.25566686746988	-0.0491768373493977	-0.0999604819277107	-0.0663781204819276	-0.0335825903614458	-0.106492078313253	-1.21602108433735e-08	-0.154709638554217	-0.0493284337349398	-0.0733256626506026	-0.0478029216867469	-0.0254824698795181	-0.0320687349397589	-3.16211144578314e-08	-0.32378373493976	-0.0807048192771084	-0.219789156626506	-0.164247891566266	-0.0555440060240963	-0.0232899096385543
104	NA	NA	NA	NA	NA	NA	NA	NA	NA	NA	NA	NA	NA	NA	-3.59867021857923e-09	-0.209611065573771	-0.038707644808743	-0.0497287213114753	-0.0253905163934426	-0.0243387363387977	-0.121191584699454	-9.72370899470898e-09	-0.32480955026455	-0.06415082010582	-0.0874259682539685	-0.047698749206349	-0.039032822811671	-0.170150716180371	-1.11306631299735e-08	-0.217481167108754	-0.0416676392572946	-0.0843343766578248	-0.0557229708222809	-0.0286108488063661	-0.091484827586207	-1.09674338624338e-08	-0.139075132275132	-0.0482922222222225	-0.0620255291005293	-0.0390620079365077	-0.0229729894179895	-0.0287406613756613	-2.97893915343917e-08	-0.305141269841269	-0.0758319047619043	-0.207638227513227	-0.155086349206349	-0.0526532169312171	-0.0217083333333333
105	-8.57665472312702e-11	-0.0185439543973941	-0.00215145276872964	-0.00387770162866449	-0.00240960697068401	-0.00149853655844156	-0.0125088013029316	-4.82263488294309e-10	-0.0477496802675584	-0.00824026421739122	-0.0110464661672242	-0.00611425175250834	-0.00493229334782605	-0.0291180936666666	-2.07301838006231e-09	-0.122481775700935	-0.0221610747663553	-0.0332575576323986	-0.0178214436137071	-0.0154263495327102	-0.0669907788161997	-5.28580060422961e-09	-0.178780362537765	-0.033898398791541	-0.0539594545454547	-0.0316222796352584	-0.0217346969696971	-0.0920446084337354	-5.03475903614455e-09	-0.0974668674698802	-0.0125168373493977	-0.0405604819277107	-0.0292781204819275	-0.0112725903614458	-0.0443920783132533	-5.32021084337347e-09	-0.0676096385542172	-0.0134984337349398	-0.0422256626506026	-0.0354129216867469	-0.00678246987951808	-0.0119687349397589	-1.42011144578314e-08	-0.14418373493976	-0.0309048192771083	-0.101589156626506	-0.0797478915662654	-0.0218440060240963	-0.0118199096385542
105	NA	NA	NA	NA	NA	NA	NA	NA	NA	NA	NA	NA	NA	NA	-4.49667021857923e-09	-0.26308106557377	-0.048047644808743	-0.0649427213114754	-0.0332615163934427	-0.0316807363387978	-0.150091584699454	-1.1700708994709e-08	-0.39350955026455	-0.07583082010582	-0.115405968253968	-0.067138749206349	-0.047572822811671	-0.199150716180371	-1.29406631299735e-08	-0.255081167108754	-0.0476476392572946	-0.106324376657825	-0.0730429708222809	-0.0332808488063661	-0.101084827586207	-1.23074338624338e-08	-0.159275132275132	-0.0458622222222225	-0.0881755291005293	-0.0637820079365077	-0.0243929894179895	-0.0252206613756613	-3.08593915343916e-08	-0.319941269841269	-0.0761319047619043	-0.232838227513227	-0.180586349206349	-0.0522532169312171	-0.0109083333333333
106	-8.51665472312702e-11	-0.0183439543973941	-0.00232245276872964	-0.00332170162866449	-0.00172990697068401	-0.00162273655844156	-0.0126988013029316	-5.00763488294309e-10	-0.0491196802675584	-0.00817126421739122	-0.0103344661672242	-0.00544225175250834	-0.00489229334782605	-0.0312780936666666	-2.22801838006231e-09	-0.130481775700935	-0.0229710747663553	-0.0317175576323985	-0.0148114436137071	-0.0169163495327102	-0.0757907788161997	-4.53580060422961e-09	-0.150980362537765	-0.027598398791541	-0.0361594545454546	-0.0156222796352584	-0.0199746969696971	-0.0883446084337353	-2.41475903614454e-09	-0.0413668674698803	-0.00791683734939772	0.00133951807228933	0.00671187951807245	-0.00541259036144581	-0.0347920783132533	1.97978915662653e-09	0.0297903614457827	0.0190015662650602	0.0169743373493974	0.00889707831325312	0.00804753012048192	-0.00613873493975892	8.48888554216861e-09	0.0940162650602404	0.0337951807228917	0.0624108433734942	0.0357521084337345	0.0266559939759037	-0.00220990963855426
106	NA	NA	NA	NA	NA	NA	NA	NA	NA	NA	NA	NA	NA	NA	-4.28767021857923e-09	-0.250321065573771	-0.045777644808743	-0.0586687213114754	-0.0272215163934426	-0.0314447363387978	-0.145871584699454	-1.0731708994709e-08	-0.36010955026455	-0.07050082010582	-0.0996059682539685	-0.053008749206349	-0.045902822811671	-0.186850716180371	-1.13806631299735e-08	-0.224081167108754	-0.0457276392572946	-0.0867943766578248	-0.0543229708222809	-0.0324708488063661	-0.091584827586207	-9.20743386243384e-09	-0.118375132275132	-0.0350522222222225	-0.0601855291005292	-0.0395320079365077	-0.0206529894179895	-0.0231106613756613	-2.64593915343916e-08	-0.274541269841269	-0.0615319047619043	-0.202938227513227	-0.158286349206349	-0.0447532169312171	-0.0100683333333333
107	-1.11143672988506e-10	-0.0238863614942529	-0.00314692732183908	-0.00409906471264368	-0.00204362954022988	-0.00205514018965518	-0.0166389701149425	-7.4128757817109e-10	-0.0718301823008852	-0.0119400240265487	-0.0132547380943952	-0.00699980669616521	-0.00625446045427726	-0.0466394994395282	-4.03771432584269e-09	-0.233817921348314	-0.0424059410112357	-0.0517730008403356	-0.0238494994397758	-0.0275780278089888	-0.140311994382022	-9.08219086021501e-09	-0.299904139784945	-0.057521048387097	-0.0702091152815014	-0.0312839946380697	-0.0383932795698926	-0.173160725806451	-8.25475806451612e-09	-0.154994101876676	-0.034790160857909	-0.0283935040431264	-0.008049935309973	-0.0209549329758713	-0.0888226344086023	-2.30258760107814e-09	-0.0214261455525609	-0.00782398921832874	0.00984169811320743	0.0108389784946236	-0.00132350404312664	-0.0241134584450402	-3.21695417789763e-09	-0.0218502702702709	-0.00120997304582202	-0.00836037735849056	-0.0126027027027026	0.00554086253369261	-0.0151968632707775
107	-5.97565693430657e-11	-0.0127566824817519	-0.0018395591240876	-0.00146120293040292	-0.000164994450549444	-0.00132790693430657	-0.0093668394160584	-4.7757616842105e-10	-0.0451839947368421	-0.00678141724342104	-0.00593023029702969	-0.00285606277227728	-0.00316595121710525	-0.0322489883552632	-2.45631730205278e-09	-0.139940557184751	-0.0244379589442815	-0.0244641117647059	-0.00933850882352949	-0.0154587853372433	-0.0903658651026393	-4.60047910863508e-09	-0.145010863509749	-0.0267320891364902	-0.0119710335195532	0.00594164804469259	-0.0184731949860724	-0.105143676880223	-3.19589385474862e-09	-0.0485069832402234	-0.0187631843575419	0.0294443296089385	0.0362117458100558	-0.00676754189944144	-0.0604639832869082	7.76413407821229e-09	0.110873184357542	0.0394638161559889	0.0792710027855151	0.0585884401114206	0.0207548467966574	-0.00882421787709492	2.80913649025069e-08	0.300321727019498	0.0793334261838438	0.216783844011142	0.151823119777159	0.0649587743732591	0.0041553631284917
108	1.2510345276873e-10	0.0269360456026059	0.00319154723127036	0.0052472983713355	0.00309609302931599	0.00211546344155844	0.0185011986970684	8.03936511705691e-10	0.0780403197324416	0.0123097357826088	0.0155305338327758	0.00900474824749166	0.00652570665217395	0.0495719063333334	5.18498161993769e-09	0.299818224299065	0.0531989252336447	0.0673124423676014	0.0348885563862929	0.0324436504672898	0.1793092211838	1.34641993957704e-08	0.442219637462235	0.082501601208459	0.105440545454545	0.0536777203647416	0.0523253030303029	0.253755391566265	1.28352409638555e-08	0.23803313253012	0.0460831626506023	0.0588395180722893	0.0317118795180724	0.0271274096385542	0.133207921686747	5.09978915662653e-09	0.0559903614457827	0.00690156626506023	0.0165743373493974	0.0138970783132531	0.00265753012048192	0.0325112650602411	-4.02111445783138e-09	-0.0539837349397597	-0.0222048192771083	-0.0436891566265058	-0.0158478915662654	-0.0278440060240963	0.0117900903614457
108	-8.19216208333337e-11	-0.0177094033333334	-0.0026022771120332	-0.00307068057083334	-0.0013027778209205	-0.00180753970247933	-0.0121152870833334	-5.44273749999998e-10	-0.0509215627376427	-0.00835068821292776	-0.00869518783269956	-0.00438605133079851	-0.00430893866920152	-0.0355646603773585	-2.23325544871795e-09	-0.128874294871795	-0.0240396869009584	-0.0248682636655947	-0.00956641157556265	-0.015818798076923	-0.0794854807692311	-4.06140880503144e-09	-0.132450628930818	-0.025800156739812	-0.023012044025157	-0.00315895899053636	-0.0197110971786833	-0.0844224528301885	-2.48814465408804e-09	-0.0390500000000004	-0.0115592452830189	0.0172303459119495	0.0233937798742139	-0.00609487421383641	-0.0447120440251574	5.08644654088056e-09	0.0749905660377359	0.0191683962264152	0.0682370440251574	0.0569152232704403	0.0112713836477988	-0.0124848742138366	1.74205956112852e-08	0.190325705329154	0.0442682445141069	0.15724592476489	0.119801880877743	0.0374421630094044	-0.010847304075235
109	-1.16851567944242e-11	-0.00252652264808345	-0.000315904006968661	-0.000362594111498219	-3.89161846689615e-05	-0.000323668585365858	-0.00184477351916364	-6.12930795847721e-11	-0.00594302076124611	-0.000636967820069149	-0.00131421557093426	-0.000784868166089957	-0.000525592249134918	-0.00399267128027664	3.95985573770493e-10	0.0220260983606555	0.00506092131147537	0.00293327213114741	0.00173750491803277	0.00119516688524577	0.014048557377049	2.45535806451616e-09	0.0824577419354845	0.0171976774193548	0.0249554838709677	0.0162939032258064	0.00857080645161287	0.0404049677419345	5.66922580645165e-09	0.117085483870967	0.026960451612903	0.0588319677419356	0.0412362580645162	0.0175291290322581	0.0312906451612905	8.72645161290327e-09	0.115859032258064	0.0432920322580646	0.0611514516129033	0.0395446129032259	0.0216479032258065	0.0114170645161288	3.08012258064516e-08	0.323248709677419	0.0838603225806451	0.228476774193548	0.164241935483871	0.0641345483870969	0.0108016129032257
109	-1.08915414840989e-10	-0.0235517445229681	-0.00298654640035335	-0.00475227134385965	-0.00268654825524475	-0.00202834187985865	-0.0159746886925794	-6.07013423333333e-10	-0.0595022486666664	-0.01026526442	-0.012585715282392	-0.00671169246511624	-0.00574650413666666	-0.0369267026666668	-2.96236284829717e-09	-0.173528204334363	-0.0329310185185185	-0.0420940154798761	-0.0207025895061726	-0.021849968111455	-0.0992686996904012	-6.94852238805963e-09	-0.233122686567163	-0.045012149253731	-0.064754583333333	-0.0329282142857145	-0.0312146567164182	-0.124419014925375	-6.54092261904769e-09	-0.12396875	-0.0206669047619048	-0.0389852976190476	-0.0229850982142858	-0.0160432142857142	-0.0643155357142856	-4.56241071428569e-09	-0.0534261904761904	-0.0122753869047617	-0.0186387499999998	-0.0124122321428569	-0.00619562499999989	-0.0225453869047617	-1.01126190476191e-08	-0.096717261904765	-0.0209068656716417	-0.0557170149253742	-0.0424373134328363	-0.0132812238805966	-0.0216037611940298
110	1.7730345276873e-10	0.0382260456026059	0.00469554723127036	0.0072672983713355	0.00406909302931599	0.00316546344155844	0.0262611986970684	1.17193651170569e-09	0.113540319732442	0.0181397357826088	0.0218905338327758	0.0122047482474917	0.00968570665217395	0.0728719063333334	7.39498161993769e-09	0.427318224299065	0.0756989252336448	0.0945124423676014	0.0471785563862929	0.0472936504672898	0.2571092211838	1.88541993957704e-08	0.621219637462235	0.115601601208459	0.147140545454545	0.0723777203647416	0.0752253030303029	0.357055391566265	1.77552409638555e-08	0.32993313253012	0.0635831626506023	0.0820395180722893	0.0429118795180724	0.0391274096385542	0.184307921686747	5.92978915662653e-09	0.0621903614457827	0.00360156626506022	0.0139743373493974	0.0128970783132531	0.00111753012048192	0.0446112650602411	-5.69111445783138e-09	-0.0763837349397597	-0.0330048192771083	-0.0597891566265058	-0.0199478915662654	-0.0398440060240963	0.0164900903614457
110	9.51200272125437e-11	0.0205655498954704	0.00259358522648083	0.00385766444250872	0.00187960432430555	0.00193164926829268	0.0141100482299652	8.26106349514564e-10	0.0796391300970874	0.0126442604433657	0.0143666327119741	0.0079419707184466	0.00642455364724918	0.0526972106796117	5.77232978142077e-09	0.33358893442623	0.060302355191257	0.0733012786885246	0.0362294836065573	0.0370922636612022	0.199988415300546	1.4922291005291e-08	0.49199044973545	0.09326917989418	0.116084031746032	0.056441250793651	0.060337177188329	0.286049283819629	1.59093368700265e-08	0.297818832891246	0.0606023607427055	0.0771056233421752	0.0403770291777191	0.0367291511936339	0.160015172413793	6.72256613756615e-09	0.0718248677248679	0.00881777777777754	0.0147744708994707	0.0108979920634923	0.00384701058201045	0.0482293386243387	-3.62939153439161e-09	-0.0575412698412692	-0.0207319047619043	-0.0647382275132269	-0.0340863492063486	-0.0306532169312171	0.0279216666666667
111	NA	NA	NA	NA	NA	NA	NA	-3.28493079584772e-10	-0.0338930207612461	-0.00712696782006915	-0.0102502155709343	-0.00579586816608996	-0.00445559224913492	-0.0165126712802766	-1.33001442622951e-09	-0.0801739016393444	-0.0160190786885246	-0.0261967278688526	-0.0165424950819672	-0.00965483311475425	-0.037951442622951	-5.35464193548385e-09	-0.184742258064516	-0.0379823225806453	-0.0705245161290323	-0.0514860967741936	-0.0190391935483871	-0.0762950322580655	-6.25077419354836e-09	-0.131614516129033	-0.010439548387097	-0.0931180322580644	-0.0796837419354837	-0.0134308709677419	-0.0281093548387095	-1.40335483870967e-08	-0.191840967741936	-0.0729179677419354	-0.115168548387097	-0.0794853870967741	-0.0356720967741935	-0.00373293548387119	-5.40187741935484e-08	-0.574051290322581	-0.147339677419355	-0.419723225806452	-0.30185806451613	-0.117855451612903	-0.00697838709677431
111	-7.7585414840989e-11	-0.0167417445229681	-0.00188854640035335	-0.00402827134385965	-0.00302964825524475	-0.000961241879858648	-0.0109846886925794	-1.88113423333333e-10	-0.0200122486666664	-0.00455326441999996	-0.00747971528239204	-0.00430269246511624	-0.00304650413666666	-0.00824670266666681	-7.03362848297171e-10	-0.0435282043343632	-0.0094710185185185	-0.0166240154798762	-0.0110425895061727	-0.00602996811145498	-0.0181686996904012	-3.09852238805963e-09	-0.110322686567162	-0.022462149253731	-0.052054583333333	-0.0385582142857145	-0.0129146567164182	-0.0368190149253754	-3.97092261904769e-09	-0.0868687500000001	-0.00556690476190481	-0.0686852976190476	-0.0572450982142858	-0.0114032142857142	-0.0127155357142856	-1.05124107142857e-08	-0.14332619047619	-0.0562453869047617	-0.0831387499999998	-0.0556122321428569	-0.0275256249999999	-0.00401538690476169	-4.56426190476191e-08	-0.483517261904765	-0.122106865671642	-0.352917014925374	-0.253737313432837	-0.0991612238805966	-0.0099437611940298
112	-4.94965472312702e-11	-0.0105739543973941	-0.00161545276872964	-0.00142170162866449	-0.000446906970684014	-0.00100553655844156	-0.00753880130293158	-2.76363488294309e-10	-0.0268896802675584	-0.00500526421739121	-0.00448946616722419	-0.00174225175250834	-0.00275129334782605	-0.0180480936666666	-8.60018380062311e-10	-0.0505817757009352	-0.00969107476635526	-0.0103975576323986	-0.00192144361370709	-0.0084763495327102	-0.0304907788161997	-4.55800604229618e-10	-0.016380362537765	-0.00309839879154104	-0.00325945454545463	0.00192772036474158	-0.00457469696969709	-0.0110446084337353	1.91524096385546e-09	0.0380331325301198	0.00418316265060228	0.0209395180722893	0.0183118795180724	0.00266740963855419	0.0129079216867467	3.91978915662653e-09	0.0507903614457827	0.0116015662650603	0.0310743373493974	0.0240970783132531	0.00707753012048191	0.00811126506024109	5.48888554216863e-09	0.0560162650602404	0.0154951807228917	0.0353108433734941	0.0232521084337346	0.0120559939759037	0.00539009036144574
112	-2.57997278745626e-12	-0.000404450104529606	-0.000138414773519165	0.000408664442508721	0.000329604324305554	3.16492682926846e-05	-0.000679951770034828	1.68106349514564e-10	0.0162391300970874	0.00265426044336575	0.00315663271197409	0.0020719707184466	0.00108155364724918	0.0104372106796117	2.03832978142077e-09	0.11848893442623	0.022122355191257	0.0288512786885246	0.0166394836065574	0.0122222636612022	0.0674884153005463	6.92229100529102e-09	0.23089044973545	0.04496917989418	0.0637840317460315	0.037341250793651	0.027167177188329	0.125149283819629	1.07293368700265e-08	0.209218832891246	0.0419023607427054	0.0794056233421752	0.052677029177719	0.0267291511936339	0.087915172413793	9.13256613756615e-09	0.111524867724868	0.0305177777777775	0.0466744708994708	0.0311979920634923	0.0154670105820104	0.0344293386243387	1.59706084656084e-08	0.156558730158731	0.0410680952380957	0.0917617724867732	0.0673136507936514	0.0243467830687829	0.0241216666666667
113	-4.28965472312702e-11	-0.00938395439739411	-0.00115845276872964	-0.00233070162866449	-0.00161090697068401	-0.000750536558441559	-0.00589880130293158	-1.53863488294309e-10	-0.0163296802675584	-0.00383026421739121	-0.00544946616722419	-0.00276625175250833	-0.00267929334782605	-0.00770809366666659	-1.24018380062311e-10	-0.0105817757009351	-0.00394107476635526	-0.00885755763239856	-0.00503144361370709	-0.00382634953271019	0.00220922118380027	-5.65800604229617e-10	-0.026280362537765	-0.00749839879154104	-0.0246594545454546	-0.0199622796352584	-0.00411469696969709	0.00485539156626469	-2.42475903614454e-09	-0.0573668674698803	-0.00711683734939773	-0.0521604819277107	-0.0428681204819276	-0.00929259036144581	0.00190792168674667	-9.76021084337346e-09	-0.129709638554217	-0.0406984337349398	-0.0762256626506027	-0.0537729216867469	-0.0224424698795181	-0.0128187349397589	-3.05911144578314e-08	-0.31668373493976	-0.0798048192771083	-0.213989156626506	-0.151247891566266	-0.0627440060240963	-0.0228199096385543
113	NA	NA	NA	NA	NA	NA	NA	-5.5937616842105e-10	-0.0550839947368421	-0.00986241724342105	-0.0115822302970297	-0.00620706277227727	-0.00546795121710526	-0.0334189883552632	-2.52231730205278e-09	-0.148340557184751	-0.0286879589442815	-0.0365141117647059	-0.0183285088235295	-0.0185287853372433	-0.0823658651026393	-5.81047910863508e-09	-0.197010863509749	-0.0399720891364902	-0.0585510335195532	-0.0336483519553074	-0.0254231949860724	-0.0972436768802228	-7.71589385474862e-09	-0.152306983240223	-0.0305631843575419	-0.0618556703910614	-0.0408282541899442	-0.0210175418994414	-0.0611639832869082	-8.9758659217877e-09	-0.111726815642458	-0.0385661838440111	-0.0442289972144848	-0.0247715598885793	-0.0194151532033426	-0.0299442178770949	-2.02886350974931e-08	-0.201478272980501	-0.0560665738161562	-0.112916155988858	-0.0747768802228408	-0.0380412256267409	-0.0322146368715083
114	-1.23385156794424e-10	-0.0263815226480835	-0.00341490400696866	-0.00420339411149822	-0.00200161618466896	-0.00220166858536586	-0.0187627735191637	-7.94443079584773e-10	-0.0769270207612461	-0.0126033678200692	-0.0141902155709343	-0.00753226816608996	-0.00665809224913492	-0.0501336712802767	-4.4810144262295e-09	-0.258913901639344	-0.0463790786885246	-0.0563467278688526	-0.0269924950819672	-0.0293538331147542	-0.156191442622951	-1.13886419354838e-08	-0.373742258064515	-0.0717923225806453	-0.0809945161290323	-0.0349360967741936	-0.0460491935483872	-0.220995032258065	-1.14207741935484e-08	-0.212714516129033	-0.0427995483870969	-0.0515680322580643	-0.0249137419354837	-0.0267008709677419	-0.11830935483871	-3.09354838709673e-09	-0.0313409677419357	-0.00480796774193538	0.00105145161290334	0.00384461290322585	-0.00277209677419351	-0.0276329354838712	2.50122580645166e-09	0.0336487096774193	0.0115603225806452	0.0297767741935478	0.0134419354838705	0.016434548387097	-0.00772838709677431
114	-1.31649972787456e-10	-0.0283134501045296	-0.00374931477351917	-0.00485083555749128	-0.00240529567569445	-0.00249291073170732	-0.0197129517700348	NA	NA	NA	NA	NA	NA	NA	-4.14067021857923e-09	-0.239911065573771	-0.043697644808743	-0.0527987213114754	-0.0246105163934427	-0.0281847363387978	-0.143411584699454	-1.0051708994709e-08	-0.33130955026455	-0.06396082010582	-0.0739059682539685	-0.030948749206349	-0.042262822811671	-0.190350716180371	-1.02006631299735e-08	-0.189181167108754	-0.0420076392572946	-0.0381943766578248	-0.0123229708222809	-0.0259008488063661	-0.108984827586207	-1.23743386243385e-09	-0.00567513227513212	-0.00128222222222249	0.0248744708994707	0.0258979920634923	-0.000942989417989545	-0.0292406613756613	1.10608465608381e-10	0.0103587301587307	0.00216809523809575	0.0259617724867731	0.0196136507936514	0.00634678306878291	-0.0177883333333333
115	-7.24051567944242e-11	-0.0156765226480835	-0.00201890400696866	-0.00292059411149822	-0.00142591618466896	-0.00149496858536586	-0.0107347735191636	-4.62793079584772e-10	-0.0451530207612461	-0.00722596782006916	-0.00920221557093426	-0.00499386816608996	-0.00420859224913492	-0.0287226712802766	-2.11201442622951e-09	-0.123573901639344	-0.0219690786885246	-0.0293367278688526	-0.0130924950819672	-0.0162448331147542	-0.072251442622951	-4.03464193548384e-09	-0.132642258064516	-0.0241023225806452	-0.0272445161290323	-0.00770609677419358	-0.0195591935483871	-0.0812950322580655	-1.52077419354836e-09	-0.0210145161290329	-0.00243954838709697	0.0169319677419356	0.0201362580645163	-0.00315087096774191	-0.0355093548387095	3.65645161290327e-09	0.0547590322580643	0.0250920322580646	0.0416514516129033	0.0307446129032258	0.0108879032258065	-0.0119329354838712	1.62012258064517e-08	0.178248709677419	0.0510603225806452	0.138776774193548	0.0987419354838705	0.0400345483870969	-0.0112383870967743
115	-5.45799727874563e-11	-0.0117844501045296	-0.00169341477351917	-0.00183233555749128	-0.000622395675694445	-0.00125735073170732	-0.00825995177003482	-3.62293650485436e-10	-0.0348508699029126	-0.00564773955663425	-0.00584036728802591	-0.00292002928155339	-0.00291944635275082	-0.0233627893203883	-1.29467021857923e-09	-0.0750110655737704	-0.013777644808743	-0.0148887213114754	-0.00456051639344266	-0.0103277363387978	-0.0464115846994537	-2.06770899470899e-09	-0.0661095502645502	-0.01223082010582	-0.00461596825396847	0.00714125079365099	-0.011082822811671	-0.0461507161803713	-2.40663129973495e-10	0.00371883289124595	-0.00199763925729458	0.0304056233421752	0.0318770291777191	-0.00141084880636605	-0.0247848275862069	6.13256613756615e-09	0.0862248677248679	0.0265177777777775	0.0666744708994707	0.0543979920634923	0.0121970105820105	-0.00692066137566132	1.44406084656084e-08	0.155558730158731	0.0390680952380957	0.124261772486773	0.0962136507936515	0.0280467830687829	-0.00761833333333329
116	-1.3489654723127e-10	-0.0289899543973941	-0.00352695276872964	-0.0053278016286645	-0.00297230697068401	-0.00238623655844156	-0.0201348013029316	NA	NA	NA	NA	NA	NA	NA	-4.84901838006231e-09	-0.281161775700935	-0.0500110747663553	-0.0653275576323986	-0.0341684436137071	-0.0311573495327102	-0.1658207788162	-1.30858006042296e-08	-0.431380362537765	-0.081498398791541	-0.100479454545455	-0.0490022796352584	-0.0509146969696971	-0.250344608433735	-1.40347590361445e-08	-0.26466686746988	-0.0480068373493977	-0.0797604819277107	-0.0485781204819276	-0.0311425903614458	-0.136892078313253	-6.41021084337347e-09	-0.0742096385542172	-0.00939843373493978	-0.0287256626506026	-0.0203029216867469	-0.00842246987951808	-0.0360587349397589	3.78888554216863e-09	0.0500162650602404	0.0175951807228917	0.0427108433734942	0.0190521084337345	0.0236559939759037	-0.0101299096385543
116	NA	NA	NA	NA	NA	NA	NA	NA	NA	NA	NA	NA	NA	NA	NA	NA	NA	NA	NA	NA	NA	NA	NA	NA	NA	NA	NA	NA	NA	NA	NA	NA	NA	NA	NA	NA	NA	NA	NA	NA	NA	NA	NA	NA	NA	NA	NA	NA	NA
117	-9.35451567944242e-11	-0.0200065226480835	-0.00262090400696866	-0.00301859411149822	-0.00120991618466896	-0.00180856858536586	-0.0143647735191636	-6.80093079584772e-10	-0.0653230207612461	-0.0102339678200692	-0.0110662155709343	-0.00581186816608996	-0.00525459224913492	-0.0440226712802767	-3.7960144262295e-09	-0.218473901639345	-0.0383090786885247	-0.0455367278688526	-0.0207824950819672	-0.0247558331147542	-0.134641442622951	-8.79464193548384e-09	-0.286342258064515	-0.0529923225806452	-0.0547445161290324	-0.0185160967741936	-0.0361991935483872	-0.178595032258065	-7.48077419354836e-09	-0.132014516129033	-0.0283395483870969	-0.00886803225806438	0.00703625806451626	-0.0158908709677419	-0.0948093548387095	3.21645161290327e-09	0.0530590322580643	0.0278920322580646	0.0459514516129033	0.0322446129032259	0.0136879032258065	-0.0207829354838712	2.27012258064517e-08	0.246248709677419	0.0691603225806452	0.179576774193548	0.119641935483871	0.0599345483870969	-0.00238838709677431
117	-1.36309972787456e-10	-0.0292324501045296	-0.00374921477351917	-0.00502023555749128	-0.00267602567569445	-0.00239155073170732	-0.0204619517700348	-7.92793650485436e-10	-0.0769008699029126	-0.0127487395566343	-0.0144943672880259	-0.0078111292815534	-0.00668374635275082	-0.0496527893203883	-4.13967021857923e-09	-0.238881065573771	-0.042947644808743	-0.0511387213114754	-0.0242205163934427	-0.0269087363387978	-0.144801584699454	-1.0694708994709e-08	-0.35090955026455	-0.06612082010582	-0.0770059682539685	-0.033948749206349	-0.042372822811671	-0.204650716180371	-9.7506631299735e-09	-0.181081167108754	-0.0319976392572946	-0.0456943766578248	-0.0238429708222809	-0.0218608488063661	-0.103284827586207	-2.17743386243385e-09	-0.0210751322751321	-0.00138222222222249	0.00247447089947075	0.00404799206349227	-0.00159298941798955	-0.0222306613756613	4.50060846560838e-09	0.0539587301587307	0.0188680952380957	0.0395617724867731	0.0178136507936514	0.0216467830687829	-0.0044083333333333
118	-1.1892654723127e-10	-0.0254939543973941	-0.00335315276872964	-0.0041447016286645	-0.00193990697068401	-0.00223533655844156	-0.0179918013029316	-8.37663488294309e-10	-0.0808896802675584	-0.0131682642173912	-0.0143984661672242	-0.00752025175250833	-0.00687779334782605	-0.0539830936666666	-4.52901838006231e-09	-0.261381775700935	-0.0466510747663553	-0.0560575576323986	-0.0263014436137071	-0.0297553495327102	-0.1587007788162	-1.08768006042296e-08	-0.356780362537765	-0.067138398791541	-0.0762594545454547	-0.0324522796352584	-0.0432446969696971	-0.214444608433735	-1.03947590361445e-08	-0.19156686746988	-0.0396568373493977	-0.0393604819277107	-0.0155081204819276	-0.0238925903614458	-0.112492078313253	-9.20210843373465e-10	-0.000909638554217255	0.00620156626506022	0.0201743373493974	0.0161970783132531	0.00399753012048192	-0.0273487349397589	1.02888855421686e-08	0.11701626506024	0.0340951807228917	0.0914108433734942	0.0566521084337346	0.0347559939759037	-0.00803990963855426
118	NA	NA	NA	NA	NA	NA	NA	NA	NA	NA	NA	NA	NA	NA	-3.95367021857923e-09	-0.229911065573771	-0.043087644808743	-0.0515087213114754	-0.0235905163934426	-0.0279127363387978	-0.135351584699454	-1.0430708994709e-08	-0.35010955026455	-0.06887082010582	-0.0982259682539685	-0.053998749206349	-0.043532822811671	-0.179950716180371	-1.11106631299735e-08	-0.220681167108754	-0.0399676392572946	-0.0948443766578248	-0.0635829708222809	-0.0312608488063661	-0.085884827586207	-1.11574338624338e-08	-0.143975132275132	-0.0495522222222225	-0.0702455291005293	-0.0453820079365077	-0.0248629894179895	-0.0241806613756613	-3.53393915343916e-08	-0.366841269841269	-0.0858319047619043	-0.265638227513227	-0.202686349206349	-0.0629532169312171	-0.0153283333333333
119	4.3500345276873e-10	0.0939460456026058	0.0116975472312704	0.0186272983713355	0.011075093029316	0.00752146344155844	0.0636111986970684	2.61593651170569e-09	0.255740319732442	0.0431997357826088	0.0525105338327758	0.0288447482474917	0.023665706652174	0.159371906333334	1.55249816199377e-08	0.901818224299065	0.163798925233645	0.207312442367601	0.104008556386293	0.10330365046729	0.530209221183801	3.99141993957704e-08	1.32721963746223	0.252301601208459	0.347840545454545	NA	0.162825303030303	0.726555391566265	4.03752409638554e-08	0.768233132530119	0.152883162650602	0.233439518072289	0.133811879518073	0.0996274096385542	0.381807921686747	2.56797891566265e-08	0.307790361445783	0.0871015662650602	0.114474337349397	0.0754970783132531	0.0389775301204819	0.106311265060241	5.44888855421686e-08	0.53601626506024	0.114995180722892	0.348610843373494	0.282852108433734	0.0657559939759037	0.0721900903614458
119	1.10514585159011e-10	0.0238882554770319	0.00318945359964665	0.00439272865614035	0.00241415174475525	0.00201275812014135	0.0161553113074206	7.48886576666667e-10	0.0731377513333336	0.01329673558	0.013860284717608	0.00711630753488376	0.00687149586333334	0.0457032973333332	5.08363715170283e-09	0.295071795665637	0.0556389814814815	0.0648259845201238	0.0302774104938273	0.034120031888545	0.173831300309599	1.49214776119404e-08	0.498177313432837	0.098837850746269	0.132145416666667	0.0705917857142855	0.0621253432835818	0.266680985074625	1.97890773809523e-08	0.39063125	0.0798330952380951	0.155614702380953	0.100344901785714	0.0553667857142858	0.155284464285714	2.11675892857143e-08	0.26857380952381	0.0863246130952383	0.12446125	0.0793877678571431	0.0450743750000001	0.0578846130952383	5.89373809523809e-08	0.603082738095235	0.145993134328358	0.407182985074626	0.300062686567163	0.107118776119403	0.0489862388059702
120	-3.38851567944243e-11	-0.00714652264808345	-0.000808904006968661	-0.00083559411149822	-0.000205916184668961	-0.000628668585365857	-0.00549477351916364	-2.02093079584772e-10	-0.0193030207612461	-0.00226696782006915	-0.00348421557093426	-0.00198486816608996	-0.00150159224913492	-0.0135526712802766	-6.19014426229507e-10	-0.0351739016393445	-0.00384907868852463	-0.00706672786885261	-0.00277249508196723	-0.00429483311475423	-0.024251442622951	2.05358064516159e-10	0.0123577419354844	0.00599767741935475	0.0190554838709677	0.0179939032258064	0.00100080645161287	-0.0125950322580654	5.29922580645164e-09	0.117485483870967	0.0233604516129031	0.0828319677419356	0.0646362580645163	0.0181791290322581	0.0112906451612905	1.52564516129033e-08	0.201459032258064	0.0712920322580646	0.108351451612903	0.0727446129032259	0.0356679032258065	0.0218170645161288	4.30012258064516e-08	0.444248709677419	0.118360322580645	0.294376774193548	0.205841935483871	0.0886345483870969	0.0317016129032257
120	NA	NA	NA	NA	NA	NA	NA	-7.22693650485436e-10	-0.0705908699029126	-0.0124487395566343	-0.0137513672880259	-0.00704502928155339	-0.00670674635275082	-0.0443927893203883	-3.44567021857923e-09	-0.19961106557377	-0.036167644808743	-0.0440287213114753	-0.0204505163934427	-0.0235747363387978	-0.119451584699454	-8.98770899470899e-09	-0.29960955026455	-0.05653082010582	-0.0800959682539685	-0.043188749206349	-0.036212822811671	-0.159850716180371	-7.9706631299735e-09	-0.154181167108754	-0.0248976392572945	-0.0579943766578248	-0.0378129708222809	-0.0201608488063661	-0.071284827586207	-6.59743386243384e-09	-0.0855751322751322	-0.0264822222222225	-0.0467255291005292	-0.0335920079365077	-0.0131629894179895	-0.0123206613756613	-2.32293915343916e-08	-0.243541269841269	-0.0512319047619042	-0.189538227513227	-0.150586349206349	-0.0389532169312171	-0.0027783333333333
121	1.6680345276873e-10	0.0362160456026059	0.00466654723127036	0.0076472983713355	0.00467409302931599	0.00294546344155844	0.0238911986970684	8.60936511705691e-10	0.0854403197324416	0.0158897357826088	0.0192505338327758	0.0102047482474917	0.00904570665217395	0.0495719063333334	4.76498161993769e-09	0.280618224299065	0.0544989252336447	0.0709124423676014	0.0347585563862929	0.0361536504672898	0.1551092211838	1.18941993957704e-08	0.406219637462235	0.082101601208459	0.132440545454545	0.0783777203647416	0.0546253030303029	0.190555391566265	1.42252409638555e-08	0.28523313253012	0.0601831626506023	0.123239518072289	0.0812118795180724	0.0420274096385542	0.101807921686747	2.14997891566265e-08	0.274490361445783	0.0892015662650602	0.134974337349397	0.0926970783132531	0.0422775301204819	0.0502112650602411	6.46888855421686e-08	0.65901626506024	0.159495180722892	0.438810843373494	0.322352108433735	0.116555993975904	0.0606900903614458
121	-4.65799727874563e-11	-0.00993445010452961	-0.00126641477351916	-0.00162433555749128	-0.000942395675694446	-0.000729350731707315	-0.00704995177003483	-2.22693650485436e-10	-0.0215308699029126	-0.00379573955663425	-0.00371336728802591	-0.00187702928155339	-0.00183944635275082	-0.0140227893203883	-8.08670218579234e-10	-0.0459110655737705	-0.00761764480874298	-0.00856872131147537	-0.00394051639344267	-0.00461773633879775	-0.0297115846994537	-2.62770899470898e-09	-0.0853095502645502	-0.01433082010582	-0.0189159682539685	-0.009908749206349	-0.00832282281167102	-0.0489507161803713	-2.43066312997349e-09	-0.0477811671087541	-0.00469763925729458	-0.0232943766578248	-0.0178329708222809	-0.00543084880636605	-0.0198848275862069	2.82566137566152e-10	0.00242486772486789	0.00461777777777752	-0.00432552910052925	-0.00432200793650771	1.70105820104504e-05	0.00202933862433868	4.95060846560838e-09	0.0484587301587307	0.0144680952380958	0.0202617724867731	0.00721365079365138	0.0131467830687829	0.0137216666666667
122	NA	NA	NA	NA	NA	NA	NA	NA	NA	NA	NA	NA	NA	NA	-5.12311432584269e-09	-0.296807921348315	-0.0545359410112357	-0.0668630008403357	-0.0327764994397758	-0.0337398278089888	-0.176071994382022	-1.2906190860215e-08	-0.428504139784945	-0.082641048387097	-0.109029115281501	-0.0554439946380697	-0.0530632795698926	-0.237860725806451	-1.46147580645161e-08	-0.283394101876676	-0.058660160857909	-0.0916035040431263	-0.054919935309973	-0.0372849329758713	-0.130122634408602	-9.94258760107813e-09	-0.120626145552561	-0.0348839892183287	-0.0471583018867926	-0.0309210215053764	-0.0166235040431266	-0.0392134584450402	-1.80769541778976e-08	-0.174250270270271	-0.040809973045822	-0.111560377358491	-0.0899027027027026	-0.0203591374663074	-0.0247668632707775
122	NA	NA	NA	NA	NA	NA	NA	NA	NA	NA	NA	NA	NA	NA	-4.21867021857923e-09	-0.244861065573771	-0.045477644808743	-0.0553887213114754	-0.0272965163934426	-0.0280937363387978	-0.143991584699454	-1.1943708994709e-08	-0.39850955026455	-0.07767082010582	-0.106325968253969	-0.057498749206349	-0.048122822811671	-0.211350716180371	-1.35306631299735e-08	-0.265581167108754	-0.0472876392572946	-0.108474376657825	-0.0731429708222809	-0.0353308488063661	-0.109784827586207	-1.25374338624338e-08	-0.160575132275132	-0.0521022222222225	-0.0775455291005293	-0.0498920079365077	-0.0276529894179895	-0.0309806613756613	-3.40293915343916e-08	-0.351641269841269	-0.0853319047619043	-0.247838227513227	-0.186786349206349	-0.0610932169312171	-0.0184383333333333
123	-1.4967654723127e-10	-0.0319789543973941	-0.00402855276872964	-0.0052036016286645	-0.00263320697068401	-0.00260109655844156	-0.0227478013029316	NA	NA	NA	NA	NA	NA	NA	NA	NA	NA	NA	NA	NA	NA	-1.67588006042296e-08	-0.547880362537765	-0.102508398791541	-0.115419454545455	-0.0510022796352584	-0.0638546969696971	-0.330924608433735	-1.83847590361445e-08	-0.34276686746988	-0.0744568373493978	-0.0809604819277107	-0.0384481204819276	-0.0425225903614458	-0.187342078313253	-5.64021084337347e-09	-0.0587096385542172	-0.00459843373493979	-0.0081256626506026	-0.0045029216867469	-0.00355246987951808	-0.0459587349397589	1.23888855421686e-08	0.144016265060241	0.0426951807228917	0.107810843373494	0.0577521084337346	0.0501559939759037	-0.00681990963855426
123	NA	NA	NA	NA	NA	NA	NA	NA	NA	NA	NA	NA	NA	NA	-5.12267021857923e-09	-0.29487106557377	-0.0528376448087429	-0.0618957213114754	-0.0295305163934426	-0.0323644363387978	-0.180131584699454	-1.3719708994709e-08	-0.44970955026455	-0.08657082010582	-0.0976459682539685	-0.044038749206349	-0.052912822811671	-0.262380716180371	-1.52406631299735e-08	-0.290181167108754	-0.0630476392572946	-0.0853543766578248	-0.047462970822281	-0.0379008488063661	-0.141784827586207	-5.62743386243385e-09	-0.0652751322751322	-0.0162822222222225	-0.0179255291005293	-0.00843200793650772	-0.00953298941798955	-0.0310306613756613	-1.25939153439162e-09	-0.00784126984126931	0.00356809523809573	-0.0134382275132269	-0.0276863492063486	0.0142467830687829	0.0019216666666667
124	NA	NA	NA	NA	NA	NA	NA	NA	NA	NA	NA	NA	NA	NA	NA	NA	NA	NA	NA	NA	NA	-1.50288006042296e-08	-0.502580362537765	-0.098328398791541	-0.132019454545455	-0.0671022796352584	-0.0643546969696971	-0.273244608433735	-1.67147590361445e-08	-0.32116686746988	-0.0709268373493978	-0.0981404819277107	-0.0524781204819276	-0.0456625903614458	-0.152192078313253	-1.36602108433735e-08	-0.164709638554217	-0.0571684337349398	-0.0536256626506026	-0.0297429216867469	-0.0239224698795181	-0.0538687349397589	-3.61011144578314e-08	-0.35968373493976	-0.0875048192771084	-0.223489156626506	-0.165147891566266	-0.0583440060240963	-0.0486799096385542
124	NA	NA	NA	NA	NA	NA	NA	NA	NA	NA	NA	NA	NA	NA	NA	NA	NA	NA	NA	NA	NA	-1.14214791086351e-08	-0.384310863509749	-0.0763320891364902	-0.107311033519553	-0.0578883519553074	-0.0499431949860724	-0.199443676880223	-1.28658938547486e-08	-0.251806983240223	-0.0536631843575419	-0.0906356703910615	-0.0536682541899443	-0.0369675418994415	-0.108763983286908	-1.17958659217877e-08	-0.146626815642458	-0.0539161838440111	-0.0544289972144848	-0.0285315598885794	-0.0259451532033426	-0.0391742178770949	-3.74586350974931e-08	-0.381678272980502	-0.0936665738161562	-0.252216155988858	-0.184076880222841	-0.0681412256267409	-0.0354246368715083
125	-1.0543654723127e-10	-0.0226239543973941	-0.00294045276872964	-0.00373370162866449	-0.00172190697068401	-0.00204263655844156	-0.0159518013029316	-7.08763488294309e-10	-0.0685896802675584	-0.0111642642173912	-0.0124374661672242	-0.00639125175250834	-0.00604529334782605	-0.0456480936666666	-3.51501838006231e-09	-0.203181775700935	-0.0355210747663553	-0.0438375576323986	-0.0197314436137071	-0.0241063495327102	-0.1238007788162	-7.67580060422962e-09	-0.251180362537765	-0.0455883987915411	-0.0515594545454547	-0.0199422796352584	-0.0310946969696971	-0.154944608433735	-5.00475903614455e-09	-0.0862668674698803	-0.0145168373493977	-0.00336048192771068	0.00581187951807245	-0.00914259036144581	-0.0684920783132533	4.11978915662653e-09	0.0615903614457827	0.0264015662650602	0.0456743373493974	0.0316970783132531	0.0139475301204819	-0.0104987349397589	1.97888855421686e-08	0.212016265060241	0.0595951807228916	0.148410843373494	0.0982521084337347	0.0501559939759037	0.00419009036144574
125	NA	NA	NA	NA	NA	NA	NA	-7.16673749999998e-10	-0.0693015627376427	-0.0121226882129278	-0.0155631878326995	-0.00832605133079851	-0.00723633866920152	-0.0433046603773585	-2.78425544871795e-09	-0.163074294871795	-0.0299796869009584	-0.0393182636655947	-0.0194164115755626	-0.020418798076923	-0.0933854807692311	-6.16140880503144e-09	-0.206250628930818	-0.039420156739812	-0.057412044025157	-0.0309689589905364	-0.0263110971786833	-0.110222452830188	-3.16814465408804e-09	-0.0568500000000003	-0.00285924528301893	-0.0151696540880505	-0.0101162201257861	-0.00502487421383641	-0.0388120440251574	2.06446540880558e-10	0.00269056603773592	-0.00113160377358483	0.00253704402515739	0.00183522327044031	0.00067138364779878	0.00138512578616341	-5.50940438871476e-09	-0.0601742946708462	-0.0132317554858931	-0.0517540752351099	-0.0413981191222574	-0.0103578369905956	0.00480269592476496
126	-3.67965472312702e-11	-0.00781395439739411	-0.00115145276872964	-0.000754701628664493	0.000108093029315986	-0.000893536558441559	-0.00590880130293158	-3.20563488294309e-10	-0.0304396802675584	-0.00453026421739121	-0.00441946616722419	-0.00219025175250833	-0.00222629334782605	-0.0221480936666666	-1.30301838006231e-09	-0.0747817757009352	-0.0129310747663553	-0.0140375576323986	-0.00464144361370709	-0.0093863495327102	-0.0478907788161998	-1.93580060422961e-09	-0.059880362537765	-0.010298398791541	0.00184054545454536	0.0110777203647416	-0.00866469696969709	-0.0523446084337353	7.75240963855463e-10	0.0260331325301198	0.00428316265060229	0.0423395180722893	0.0386118795180724	0.00375740963855419	-0.0204920783132533	7.27978915662654e-09	0.101390361445783	0.0350015662650602	0.0685743373493973	0.0499970783132531	0.0185875301204819	-0.00218873493975892	2.47888855421686e-08	0.26301626506024	0.0698951807228917	0.191510843373494	0.137152108433735	0.0542559939759037	0.00199009036144574
126	-6.78999727874563e-11	-0.0145444501045296	-0.00200041477351917	-0.00229133555749128	-0.00108239567569445	-0.00125635073170732	-0.0102599517700348	-3.34393650485436e-10	-0.0324408699029126	-0.00582373955663425	-0.00566436728802591	-0.00267802928155339	-0.00298744635275082	-0.0209527893203883	-1.03267021857923e-09	-0.0599110655737705	-0.011077644808743	-0.0118287213114754	-0.00350051639344266	-0.00831773633879778	-0.0370115846994537	-1.92770899470898e-09	-0.0630095502645502	-0.01233082010582	-0.0112159682539685	-0.001638749206349	-0.00884282281167102	-0.0364507161803713	-4.30663129973495e-10	-0.00658116710875402	-0.000597639257294565	0.0035056233421752	0.00544702917771908	-0.00195084880636605	-0.00948482758620689	6.62566137566153e-10	0.00972486772486792	0.00311777777777753	0.00857447089947074	0.00729799206349228	0.00121701058201045	-0.00197066137566131	9.90608465608386e-10	0.0116587301587307	0.00746809523809574	0.0045617724867731	-0.00128634920634862	0.00574678306878292	-0.000358333333333305
127	-7.12265472312702e-11	-0.0152439543973941	-0.00201445276872964	-0.00262070162866449	-0.00150190697068401	-0.00115053655844156	-0.0106088013029316	-3.51063488294309e-10	-0.0346196802675584	-0.00652826421739122	-0.00710146616722419	-0.00344825175250833	-0.00365329334782605	-0.0216480936666666	-1.23101838006231e-09	-0.0728817757009352	-0.0142310747663553	-0.0184975576323986	-0.00835144361370709	-0.0101363495327102	-0.0401907788161997	-2.07580060422962e-09	-0.073080362537765	-0.015398398791541	-0.0281594545454546	-0.0183122796352584	-0.00927469696969709	-0.0306446084337353	-2.02475903614454e-09	-0.0431668674698803	-0.0108168373493977	-0.0247604819277107	-0.0182181204819276	-0.0065825903614458	-0.00759207831325334	-3.92021084337347e-09	-0.0509096385542172	-0.0249984337349398	-0.0212256626506026	-0.0130029216867469	-0.00820246987951808	-0.00471873493975893	-1.58411144578314e-08	-0.16518373493976	-0.0457048192771083	-0.112889156626506	-0.0809478915662653	-0.0318440060240963	-0.00665990963855425
127	7.55343065693431e-12	0.00181331751824816	0.000141440875912398	0.000837797069597077	0.000409005549450556	0.000397093065693427	0.000923160583941592	2.5062383157895e-10	0.0240360052631578	0.00326258275657896	0.00481776970297031	0.00293993722772272	0.00178704878289475	0.0162010116447368	2.18068269794722e-09	0.125559442815249	0.0222520410557185	0.0276458882352941	0.0136614911764705	0.0136412146627567	0.0764341348973607	6.39952089136491e-09	0.209589136490251	0.0385979108635098	0.0452289664804468	0.0183516480446926	0.0263868050139276	0.126956323119777	6.44410614525138e-09	0.116893016759777	0.0202368156424581	0.0211443296089385	0.00641174581005579	0.0146524581005586	0.0742360167130918	2.04413407821229e-09	0.019473184357542	-0.00853618384401104	0.00367100278551519	0.00378844011142065	-0.000115153203342582	0.0233857821229051	-5.53863509749306e-09	-0.0673782729805016	-0.0257665738161562	-0.0574161559888578	-0.0367768802228408	-0.0206412256267409	0.0161553631284917
128	-6.99654723127017e-12	-0.00125395439739411	-0.00010945276872964	0.000376298371335507	0.000335093029315986	1.14634415584397e-05	-0.00151880130293158	4.63651170569085e-12	0.00065031973244159	0.000289735782608787	0.000670533832775807	0.000614748247491665	5.87066521739516e-05	-0.000958093666666589	6.15981619937689e-10	0.0366182242990648	0.00797892523364473	0.0101724423676014	0.00581855638629291	0.00435365046728981	0.0185092211838003	2.50419939577038e-09	0.085419637462235	0.018701601208459	0.0274405454545454	0.0159777203647416	0.0120253030303029	0.0382553915662648	5.79524096385545e-09	0.11813313253012	0.0270831626506023	0.0546395180722893	0.0364118795180724	0.0182174096385542	0.0364079216867467	9.19978915662654e-09	0.115590361445783	0.0303015662650602	0.0553743373493974	0.0362970783132531	0.0190375301204819	0.0299112650602411	1.43888855421686e-08	0.138016265060241	0.0330951807228917	0.0721108433734942	0.0506521084337346	0.0214559939759037	0.0324900903614458
128	5.78200272125437e-11	0.0128455498954704	0.00159558522648084	0.00334666444250872	0.00192960432430555	0.00136864926829268	0.00791004822996518	5.25106349514564e-10	0.0514391300970874	0.00829426044336575	0.0111366327119741	0.0061919707184466	0.00493455364724918	0.0320572106796117	3.78132978142077e-09	0.220788934426229	0.0411023551912571	0.0529012786885246	0.0264394836065573	0.0264222636612022	0.126788415300546	9.52229100529102e-09	0.31949044973545	0.06266917989418	0.0877840317460315	0.045941250793651	0.042537177188329	0.172149283819629	1.24393368700265e-08	0.241918832891246	0.0520023607427054	0.0835056233421752	0.048877029177719	0.034629151193634	0.106515172413793	1.11325661375662e-08	0.132124867724868	0.0196177777777775	0.0584744708994708	0.0428979920634923	0.0155370105820104	0.0541293386243387	1.04306084656084e-08	0.0855587301587306	0.00936809523809576	0.0265617724867731	0.0258136507936514	0.000846783068782898	0.0496216666666667
129	-1.1901654723127e-10	-0.0254839543973941	-0.00326345276872964	-0.0041957016286645	-0.00205990697068401	-0.00216663655844156	-0.0180238013029316	-7.78663488294309e-10	-0.0755996802675584	-0.0124742642173912	-0.0143464661672242	-0.00761125175250833	-0.00673559334782605	-0.0494380936666666	-4.08301838006231e-09	-0.236681775700935	-0.0425810747663553	-0.0534075576323986	-0.0261614436137071	-0.0272493495327102	-0.1406807788162	-1.02058006042296e-08	-0.336180362537765	-0.064358398791541	-0.0761594545454547	-0.0351422796352584	-0.0404646969696971	-0.196744608433735	-1.07447590361445e-08	-0.20296686746988	-0.0411768373493977	-0.0575604819277107	-0.0321781204819276	-0.0253825903614458	-0.104192078313253	-5.41021084337347e-09	-0.0623096385542172	-0.0102984337349398	-0.0237256626506026	-0.0185029216867469	-0.00521246987951808	-0.0283587349397589	-3.21114457831374e-10	0.00701626506024034	0.00749518072289167	0.0115108433734942	-0.00344789156626536	0.0149559939759037	-0.0122199096385543
129	-6.46065693430657e-11	-0.0137666824817519	-0.0018195591240876	-0.00195520293040292	-0.000856994450549444	-0.00112990693430657	-0.0099068394160584	-3.4077616842105e-10	-0.0328939947368422	-0.00532941724342104	-0.00562623029702969	-0.00292606277227728	-0.00279195121710526	-0.0217289883552632	-1.51331730205278e-09	-0.0869405571847505	-0.0153679589442815	-0.0169541117647059	-0.00767850882352948	-0.00961878533724334	-0.0538658651026393	-3.43047910863509e-09	-0.109510863509749	-0.0208020891364902	-0.0144710335195532	-0.0023183519553074	-0.0126531949860724	-0.0730436768802228	-2.54589385474862e-09	-0.0449069832402235	-0.00896318435754189	-0.00415567039106149	0.000511745810055784	-0.00462754189944143	-0.0331639832869082	1.98413407821229e-09	0.027173184357542	0.00886381615598895	0.0182710027855152	0.0147884401114206	0.00355484679665742	-0.000914217877094922	9.09136490250694e-09	0.0943217270194985	0.0246334261838438	0.0600838440111421	0.0386231197771592	0.0215587743732591	0.0096553631284917
130	-1.4333654723127e-10	-0.0307239543973941	-0.00374795276872964	-0.0054179016286645	-0.00295740697068401	-0.00249113655844156	-0.0215588013029316	NA	NA	NA	NA	NA	NA	NA	-4.41201838006231e-09	-0.256381775700935	-0.0448710747663553	-0.0605575576323986	-0.0308954436137071	-0.0296663495327102	-0.1509707788162	-1.12268006042296e-08	-0.370580362537765	-0.069428398791541	-0.0872094545454547	-0.0422322796352584	-0.0444146969696971	-0.214944608433735	-1.04447590361445e-08	-0.19316686746988	-0.0359168373493977	-0.0459604819277107	-0.0232181204819275	-0.0227225903614458	-0.111292078313253	-2.10021084337347e-09	-0.0210096385542172	0.000601566265060215	-0.00162566265060259	-0.000502921686746901	-0.00112246987951808	-0.0200087349397589	1.78888554216863e-09	0.0220162650602402	0.0105951807228917	0.00891084337349411	-0.00444789156626536	0.0133559939759037	0.00229009036144575
130	NA	NA	NA	NA	NA	NA	NA	NA	NA	NA	NA	NA	NA	NA	-3.56367021857923e-09	-0.207911065573771	-0.037507644808743	-0.0503787213114754	-0.0257205163934427	-0.0246547363387978	-0.120041584699454	-9.15770899470898e-09	-0.30540955026455	-0.05840082010582	-0.0820159682539685	-0.044328749206349	-0.036992822811671	-0.161850716180371	-8.9506631299735e-09	-0.171581167108754	-0.0306976392572946	-0.0590943766578248	-0.0372829708222809	-0.0217908488063661	-0.081784827586207	-5.67743386243384e-09	-0.0707751322751322	-0.0192822222222225	-0.0326255291005292	-0.0216320079365077	-0.0110229894179896	-0.0188906613756613	-1.37493915343916e-08	-0.141141269841269	-0.0306319047619043	-0.104138227513227	-0.0837863492063485	-0.0203532169312171	-0.0063583333333333
131	-1.06713672988506e-10	-0.0228863614942529	-0.00288552732183908	-0.00407006471264368	-0.00227842954022988	-0.00179124018965518	-0.0159329701149425	-6.5278757817109e-10	-0.0636201823008852	-0.0109230240265487	-0.0123927380943952	-0.00657980669616521	-0.00581296045427726	-0.0403094994395282	-3.69971432584269e-09	-0.214117921348314	-0.0390459410112357	-0.0477530008403357	-0.0228894994397758	-0.0245160278089888	-0.128021994382022	-9.54219086021501e-09	-0.316104139784945	-0.059971048387097	-0.0796391152815014	-0.0406539946380697	-0.0384632795698926	-0.177460725806451	-9.13475806451612e-09	-0.176994101876676	-0.0283501608579089	-0.0603935040431263	-0.039409935309973	-0.0215549329758713	-0.0852226344086023	-3.99258760107814e-09	-0.0486261455525609	-0.0192239892183287	-0.0137583018867926	-0.00516102150537637	-0.00894350404312664	-0.0163134584450402	-1.40069541778976e-08	-0.144550270270271	-0.038309973045822	-0.106460377358491	-0.0786027027027026	-0.0265591374663074	-0.00270686327077746
131	-1.0930826122449e-10	-0.0234822734693878	-0.00311652557142858	-0.00389922421160408	-0.00190816234812287	-0.00202133848979591	-0.0163857685714286	-7.015119993266e-10	-0.0680819389898994	-0.011649598962963	-0.0122621354594594	-0.00623459461486486	-0.00612337336835016	-0.043956128114478	-3.87113493589744e-09	-0.224520897435898	-0.0413464294871795	-0.0495654391025639	-0.0225809678456591	-0.0265973820512819	-0.133584551282052	-9.42043558282207e-09	-0.31175754601227	-0.0605689263803684	-0.0726230461538466	-0.0333890432098764	-0.0393112760736197	-0.177008251533743	-9.69222769230773e-09	-0.184368	-0.0363536	-0.0554544307692303	-0.0309961846153848	-0.0244902153846153	-0.0942385582822088	-4.11329230769233e-09	-0.0485561349693253	-0.0146226073619633	-0.0103916564417182	-0.00287555214723931	-0.00747588957055222	-0.0231254153846152	-8.91473846153838e-09	-0.0879458461538457	-0.0222648923076922	-0.0538443076923065	-0.0429009202453994	-0.012481076923077	-0.0113133950617284
132	-1.2775654723127e-10	-0.0275329543973941	-0.00354915276872964	-0.0050600016286645	-0.00271610697068401	-0.00237463655844156	-0.0189238013029316	-7.86463488294309e-10	-0.0768996802675584	-0.0132742642173912	-0.0153964661672242	-0.00805025175250834	-0.00734659334782605	-0.0488880936666666	-3.92601838006231e-09	-0.229081775700935	-0.0420010747663553	-0.0536375576323986	-0.0253114436137071	-0.0283323495327102	-0.1334307788162	-9.59580060422962e-09	-0.320080362537765	-0.061588398791541	-0.0822494545454547	-0.0410622796352584	-0.0406246969696971	-0.177244608433735	-9.59475903614454e-09	-0.18286686746988	-0.0346168373493977	-0.0572604819277107	-0.0329481204819276	-0.0242825903614458	-0.0909920783132533	-6.17021084337347e-09	-0.0734096385542172	-0.0178984337349398	-0.0279256626506026	-0.0188029216867469	-0.00907246987951808	-0.0276187349397589	-1.36511144578314e-08	-0.133383734939759	-0.0262048192771083	-0.0870891566265058	-0.0714478915662653	-0.0156440060240963	-0.0201699096385543
132	NA	NA	NA	NA	NA	NA	NA	NA	NA	NA	NA	NA	NA	NA	-5.05525544871795e-09	-0.295274294871795	-0.0559896869009584	-0.0680972636655947	-0.0319084115755627	-0.036705798076923	-0.170765480769231	-1.30084088050314e-08	-0.437350628930818	-0.0868601567398119	-0.123652044025157	-0.0667489589905363	-0.0567210971786834	-0.227722452830188	-1.49281446540881e-08	-0.29455	-0.0567292452830189	-0.119369654088051	-0.0778362201257862	-0.0415348742138364	-0.118412044025157	-1.60335534591194e-08	-0.203909433962264	-0.0575516037735848	-0.104922955974843	-0.0744447767295597	-0.0304686163522012	-0.0414548742138366	-3.99594043887148e-08	-0.406074294670846	-0.0910317554858931	-0.28175407523511	-0.218598119122257	-0.0631378369905956	-0.033287304075235
133	-1.2238654723127e-10	-0.0264959543973941	-0.00324545276872964	-0.0052600016286645	-0.00290320697068401	-0.00238753655844156	-0.0179908013029316	-7.84163488294309e-10	-0.0768096802675584	-0.0124892642173912	-0.0163438661672242	-0.00904005175250834	-0.00730389334782605	-0.0486380936666666	-3.92401838006231e-09	-0.229181775700935	-0.0406310747663553	-0.0559775576323986	-0.0280314436137071	-0.0279443495327102	-0.1326207788162	-9.77580060422961e-09	-0.324480362537765	-0.060148398791541	-0.0792394545454547	-0.0375222796352584	-0.0411546969696971	-0.186144608433735	-8.67475903614454e-09	-0.16056686746988	-0.0239168373493977	-0.0425604819277107	-0.0236581204819275	-0.0189325903614458	-0.0939920783132533	-2.68021084337347e-09	-0.0263096385542172	0.0127015662650602	-0.0111256626506026	-0.0122029216867469	0.00111753012048192	-0.0279087349397589	8.78888554216862e-09	0.10501626506024	0.0401951807228917	0.0795108433734942	0.0438521084337346	0.0355559939759037	-0.0150999096385543
133	NA	NA	NA	NA	NA	NA	NA	NA	NA	NA	NA	NA	NA	NA	-4.89025544871795e-09	-0.284924294871795	-0.0520596869009584	-0.0655782636655947	-0.0314604115755627	-0.034638798076923	-0.166845480769231	-1.20904088050314e-08	-0.402150628930818	-0.077100156739812	-0.103452044025157	-0.0520789589905363	-0.0511910971786834	-0.222522452830188	-1.1828144654088e-08	-0.22575	-0.0408592452830189	-0.0743496540880505	-0.0456062201257862	-0.0287448742138364	-0.110512044025157	-6.16355345911944e-09	-0.0732094339622642	-0.00763160377358481	-0.0362629559748426	-0.0291747767295597	-0.00712861635220123	-0.0292848742138366	-2.40940438871476e-09	-0.0153742946708462	0.00806824451410689	-0.0133540752351099	-0.0279981191222573	0.0146421630094044	-0.010087304075235
134	-9.25265472312702e-11	-0.0198439543973941	-0.00247345276872964	-0.00365170162866449	-0.00220290697068401	-0.00147953655844156	-0.0137188013029316	-4.43963488294309e-10	-0.0442196802675584	-0.00824326421739122	-0.0103194661672242	-0.00547225175250834	-0.00484729334782605	-0.0263080936666666	-1.84901838006231e-09	-0.109381775700935	-0.0205110747663553	-0.0293775576323986	-0.0152914436137071	-0.0140863495327102	-0.0594907788161997	-4.93580060422961e-09	-0.166880362537765	-0.033998398791541	-0.0490594545454546	-0.0289222796352584	-0.0195546969696971	-0.0848446084337354	-4.48475903614454e-09	-0.0894668674698803	-0.0148168373493977	-0.0423604819277107	-0.0312681204819275	-0.0110725903614458	-0.0322920783132533	-5.72021084337347e-09	-0.0779096385542172	-0.0320984337349398	-0.0430256626506026	-0.0269629216867469	-0.0160524698795181	-0.00288873493975892	-2.42411144578314e-08	-0.25758373493976	-0.0654048192771084	-0.190089156626506	-0.138247891566266	-0.0518440060240963	-0.00210990963855426
134	-9.83799727874563e-11	-0.0209944501045296	-0.00250041477351917	-0.00364233555749128	-0.00218409567569445	-0.00150635073170732	-0.0148499517700348	-4.32293650485436e-10	-0.0426108699029126	-0.00713873955663425	-0.00961036728802591	-0.0054200292815534	-0.00419044635275082	-0.0258527893203883	-1.61767021857923e-09	-0.0942110655737704	-0.015887644808743	-0.0237487213114754	-0.0132305163934427	-0.0105177363387978	-0.0546115846994537	-4.48770899470898e-09	-0.14650955026455	-0.02763082010582	-0.0318159682539685	-0.015668749206349	-0.015452822811671	-0.0838507161803713	-2.57066312997349e-09	-0.0447811671087541	-0.00429763925729457	-0.00789437665782484	-0.00540297082228091	-0.00247084880636606	-0.0326848275862069	4.92566137566152e-10	0.0038248677248679	-0.000582222222222479	-0.00172552910052926	-0.000342007936507724	-0.00134298941798955	0.00602933862433868	-9.39391534391614e-10	-0.0164412698412694	-0.00133190476190426	-0.0314382275132269	-0.0293863492063486	-0.00205321693121709	0.0163216666666667
135	NA	NA	NA	NA	NA	NA	NA	NA	NA	NA	NA	NA	NA	NA	-4.56701838006231e-09	-0.267901775700935	-0.0499810747663553	-0.0664475576323986	-0.0330574436137071	-0.0333933495327102	-0.1514607788162	-1.12398006042296e-08	-0.379080362537765	-0.073398398791541	-0.109419454545455	-0.0603222796352584	-0.0485446969696971	-0.197244608433735	-1.22047590361445e-08	-0.23866686746988	-0.0438968373493977	-0.0930404819277107	-0.0610081204819276	-0.0320325903614458	-0.101692078313253	-1.34502108433735e-08	-0.168309638554217	-0.0418584337349398	-0.0866256626506027	-0.0648129216867469	-0.0218124698795181	-0.0398787349397589	-2.80111144578314e-08	-0.27688373493976	-0.0604048192771083	-0.177789156626506	-0.139047891566266	-0.0387440060240963	-0.0386999096385542
135	NA	NA	NA	NA	NA	NA	NA	NA	NA	NA	NA	NA	NA	NA	-3.32267021857923e-09	-0.194311065573771	-0.036397644808743	-0.0467787213114753	-0.0230405163934427	-0.0237387363387978	-0.111151584699454	-9.01770899470898e-09	-0.30460955026455	-0.05956082010582	-0.0918459682539685	-0.053798749206349	-0.037352822811671	-0.150150716180371	-1.00506631299735e-08	-0.201981167108754	-0.0337976392572946	-0.0967543766578248	-0.0691429708222809	-0.0276108488063661	-0.071484827586207	-1.30474338624338e-08	-0.170275132275132	-0.0526622222222225	-0.0944555291005293	-0.0668720079365077	-0.0275829894179895	-0.0231806613756613	-3.69093915343916e-08	-0.381841269841269	-0.0899319047619043	-0.272838227513227	-0.207186349206349	-0.0656032169312171	-0.0191183333333333
136	NA	NA	NA	NA	NA	NA	NA	NA	NA	NA	NA	NA	NA	NA	-4.74901838006231e-09	-0.275551775700935	-0.0484910747663553	-0.0675275576323986	-0.0392930436137071	-0.0282343495327102	-0.1595307788162	-1.53968006042296e-08	-0.508480362537765	-0.094638398791541	-0.129669454545455	-0.0751422796352584	-0.0539646969696971	-0.285234608433735	-1.68947590361445e-08	-0.32536686746988	-0.0427968373493977	-0.135390481927711	-0.102122120481928	-0.0332625903614458	-0.147192078313253	-1.35702108433735e-08	-0.177109638554217	-0.0398984337349398	-0.110755662650603	-0.0844829216867469	-0.0262724698795181	-0.0264987349397589	-2.09011144578314e-08	-0.219683734939759	-0.0472048192771083	-0.176689156626506	-0.146147891566266	-0.0305440060240963	0.00429009036144575
136	NA	NA	NA	NA	NA	NA	NA	NA	NA	NA	NA	NA	NA	NA	-4.64525544871795e-09	-0.270374294871795	-0.0481996869009584	-0.0659282636655947	-0.0369694115755627	-0.029478798076923	-0.155775480769231	-1.40444088050314e-08	-0.464850628930818	-0.0871301567398119	-0.119932044025157	-0.0661789589905363	-0.0535710971786834	-0.258722452830188	-1.47781446540881e-08	-0.28235	-0.0377592452830189	-0.108119654088051	-0.0773662201257862	-0.0307548742138364	-0.136412044025157	-8.97355345911944e-09	-0.114109433962264	-0.0173316037735848	-0.0700529559748427	-0.0544847767295597	-0.0155686163522012	-0.0266948742138366	-1.22394043887148e-08	-0.126274294670846	-0.0236317554858931	-0.10205407523511	-0.0883981191222571	-0.0136578369905956	-0.000597304075235027
137	-1.2209654723127e-10	-0.0258439543973941	-0.00301745276872964	-0.00380870162866449	-0.00196590697068401	-0.00187333655844156	-0.0190138013029316	-8.05763488294309e-10	-0.0777796802675584	-0.0118702642173912	-0.0146024661672242	-0.00827525175250834	-0.00632729334782605	-0.0519650936666666	-5.04701838006231e-09	-0.289381775700935	-0.0490310747663553	-0.0629675576323986	-0.0346944436137071	-0.0282733495327102	-0.1773807788162	-1.50288006042296e-08	-0.486980362537765	-0.090258398791541	-0.0948894545454547	-0.0425422796352584	-0.0517746969696971	-0.302844608433735	-1.67547590361445e-08	-0.31256686746988	-0.0617068373493977	-0.0845604819277107	-0.0509781204819276	-0.0335325903614458	-0.166342078313253	2.09789156626532e-10	0.00939036144578277	0.0233015662650602	0.00557433734939742	0.000297078313253094	0.00527753012048192	-0.0194687349397589	3.00888855421686e-08	0.31101626506024	0.0838951807228917	0.188010843373494	0.109952108433735	0.0779559939759037	0.0393900903614458
137	-1.49921620833334e-10	-0.0318274033333334	-0.0039870771120332	-0.00473768057083335	-0.0022765778209205	-0.00250153970247933	-0.0231812870833334	-9.64573749999997e-10	-0.0911715627376427	-0.0141046882129278	-0.0161021878326995	-0.00907355133079851	-0.00702853866920152	-0.0626546603773585	-5.60125544871795e-09	-0.320494294871795	-0.0559796869009584	-0.0660082636655947	-0.0353444115755627	-0.031176798076923	-0.198075480769231	-1.66854088050314e-08	-0.538750628930818	-0.101790156739812	-0.100412044025157	-0.0420989589905363	-0.0581310971786834	-0.337402452830189	-1.8648144654088e-08	-0.34735	-0.069059245283019	-0.0923596540880505	-0.0552762201257862	-0.0370848742138364	-0.185972044025158	-8.03553459119443e-10	-0.0023094339622641	0.0174683962264152	0.00623704402515741	0.00428522327044031	0.00191138364779878	-0.0259748742138366	3.26205956112852e-08	0.339325705329154	0.0883682445141069	0.21184592476489	0.126701880877743	0.0850421630094044	0.039202695924765
138	-8.02136729885058e-11	-0.0173063614942529	-0.00220552732183908	-0.00323006471264368	-0.00174722954022988	-0.00148284018965518	-0.0118669701149425	-5.2548757817109e-10	-0.0510201823008852	-0.00822002402654869	-0.00991273809439524	-0.00547180669616521	-0.00443996045427726	-0.0328894994395282	-2.59071432584269e-09	-0.150317921348314	-0.0265459410112357	-0.0346730008403357	-0.0165394994397758	-0.0177760278089888	-0.0897719943820225	-4.88219086021502e-09	-0.161104139784945	-0.028611048387097	-0.0389291152815014	-0.0173439946380697	-0.0210532795698926	-0.0945607258064513	-2.58475806451612e-09	-0.0449941018766762	-0.00795016085790897	0.00550649595687362	0.009270064690027	-0.00434493297587132	-0.0396226344086023	2.20741239892186e-09	0.0350738544474391	0.0132760107816713	0.0308416981132074	0.0214389784946236	0.00909649595687337	-0.00969345844504015	1.27830458221024e-08	0.143649729729729	0.038490026954178	0.10793962264151	0.0743972972972973	0.0348408625336926	-0.00579686327077745
138	-9.35682612244899e-11	-0.0202222734693878	-0.00260842557142858	-0.00372622421160408	-0.00194906234812287	-0.00180743848979591	-0.0138077685714286	-6.462119993266e-10	-0.0626019389898993	-0.010300598962963	-0.0115161354594594	-0.00628259461486486	-0.00532857336835016	-0.040566128114478	-3.45713493589744e-09	-0.200620897435898	-0.0366964294871795	-0.0453354391025639	-0.0215509678456591	-0.0233923820512819	-0.118614551282052	-7.78643558282207e-09	-0.25715754601227	-0.0485389263803684	-0.0589130461538466	-0.0266590432098765	-0.0323212760736197	-0.148208251533743	-7.40222769230773e-09	-0.136868	-0.0259636	-0.0320544307692303	-0.0157661846153848	-0.0162702153846153	-0.0805385582822088	-3.25329230769233e-09	-0.0350561349693253	-0.0022226073619633	-0.00689165644171824	-0.0057755521472393	-0.00108588957055221	-0.0255654153846152	4.80526153846161e-09	0.0630541538461542	0.0186351076923078	0.0624556923076934	0.0385990797546006	0.0224189230769229	-0.0179533950617284
139	8.62663270114942e-11	0.0187436385057471	0.00204547267816092	0.00443093528735632	0.00307977045977012	0.00135015981034482	0.0122630298850575	4.4251242182891e-10	0.0442098176991148	0.00754097597345131	0.0112882619056048	0.00656419330383479	0.00472403954572274	0.0253705005604718	2.98328567415731e-09	0.174582078651685	0.0317040589887643	0.0443669991596644	0.0253205005602242	0.0194139721910112	0.0978280056179776	9.52780913978499e-09	0.319795860215055	0.060688951612903	0.0933708847184986	0.0565560053619303	0.0373367204301074	0.164639274193549	1.20852419354839e-08	0.235605898123324	0.044349839142091	0.100006495956874	0.069370064690027	0.0299350670241287	0.0942773655913977	1.19574123989219e-08	0.153073854447439	0.0344760107816713	0.0890416981132074	0.0674389784946236	0.0212564959568734	0.0288365415549599	2.48830458221024e-08	0.255649729729729	0.054890026954178	0.179739622641509	0.143897297297297	0.0371408625336926	0.0177431367292225
139	2.36117387755101e-11	0.00507772653061221	0.000411574428571419	0.00134177578839592	0.00108893765187713	0.000222161510204087	0.0034022314285714	2.78880006733998e-11	0.00361806101010064	0.000761401037037017	0.00294986454054058	0.00182140538513514	0.00103242663164984	0.000123871885522035	3.34865064102558e-10	0.0206791025641021	0.00329357051282047	0.00920456089743604	0.00728903215434089	0.00230761794871806	0.00817544871794832	2.25356441717792e-09	0.07704245398773	0.0147810736196316	0.0293669538461534	0.0212409567901235	0.00798872392638035	0.0343917484662569	3.18777230769228e-09	0.066232	0.00983640000000001	0.0406455692307696	0.0331138153846152	0.00758978461538467	0.0140614417177912	4.45670769230767e-09	0.0592438650306747	0.0119773926380367	0.0450083435582818	0.0368244478527607	0.00822411042944778	0.00263458461538477	8.73526153846161e-09	0.0930541538461543	0.0193351076923078	0.0779556923076934	0.0639990797546006	0.012518923076923	-0.00420339506172843
140	-1.1364654723127e-10	-0.0243039543973941	-0.00298945276872964	-0.0040397016286645	-0.00204890697068401	-0.00202203655844156	-0.0172748013029316	-7.03163488294309e-10	-0.0683296802675584	-0.0109382642173912	-0.0132714661672242	-0.00707925175250834	-0.00619229334782605	-0.0447780936666666	-3.60901838006231e-09	-0.208781775700935	-0.0355510747663553	-0.0470075576323986	-0.0228714436137071	-0.0241363495327102	-0.1262107788162	-8.68580060422961e-09	-0.284180362537765	-0.050788398791541	-0.0604594545454547	-0.0263022796352584	-0.0336346969696971	-0.173944608433735	-6.08475903614454e-09	-0.10606686746988	-0.0184168373493977	-0.00806048192771069	0.00241187951807245	-0.0105325903614458	-0.0795920783132533	5.47978915662653e-09	0.0764903614457827	0.0368015662650602	0.0423743373493974	0.0259970783132531	0.0164275301204819	-0.00268873493975892	2.04888855421686e-08	0.21301626506024	0.0641951807228917	0.127410843373494	0.0759521084337347	0.0514559939759037	0.0213900903614457
140	NA	NA	NA	NA	NA	NA	NA	NA	NA	NA	NA	NA	NA	NA	NA	NA	NA	NA	NA	NA	NA	NA	NA	NA	NA	NA	NA	NA	NA	NA	NA	NA	NA	NA	NA	NA	NA	NA	NA	NA	NA	NA	NA	NA	NA	NA	NA	NA	NA
141	-2.98965472312702e-11	-0.00621395439739411	-0.000627452768729639	-0.000493701628664492	5.10930293159857e-05	-0.00057553655844156	-0.00509880130293158	-2.14663488294309e-10	-0.0203896802675584	-0.00204026421739121	-0.00353946616722419	-0.00194925175250833	-0.00159029334782605	-0.0154680936666666	-7.2601838006231e-10	-0.0402817757009351	-0.00277107476635526	-0.00706755763239856	-0.00298144361370709	-0.00408634953271019	-0.0304907788161997	-2.75800604229615e-10	-0.000980362537765048	0.00660160120845897	0.0207405454545454	0.0197777203647416	0.00154530303030291	-0.0293446084337353	5.55524096385545e-09	0.12623313253012	0.0269831626506023	0.0950395180722893	0.0745118795180724	0.0205274096385542	0.00430792168674668	2.24397891566265e-08	0.294090361445783	0.11110156626506	0.149674337349397	0.0991970783132531	0.0504775301204819	0.0334112650602411	6.17888855421686e-08	0.63301626506024	0.172395180722892	0.402810843373494	0.276652108433735	0.126055993975904	0.0581900903614458
141	2.51117387755100e-11	0.0055777265306122	0.000695574428571418	0.00178577578839592	0.00139293765187713	0.000362161510204087	0.0031722314285714	1.187880006734e-10	0.0123280610101006	0.00317140103703702	0.00385986454054058	0.00217140538513514	0.00159642663164984	0.00551387188552204	9.77865064102558e-10	0.0586791025641021	0.0133435705128205	0.017494560897436	0.0108590321543409	0.00702761794871806	0.0278754487179483	4.78356441717793e-09	0.16694245398773	0.0371810736196316	0.0655669538461534	0.0450409567901235	0.0204387239263803	0.0656917484662568	1.06577723076923e-08	0.220432	0.0414364	0.11944556923077	0.0882138153846152	0.0313297846153847	0.0577614417177912	2.03567076923077e-08	0.262043865030675	0.0875773926380368	0.135008343558282	0.0928244478527607	0.0420841104294478	0.0400345846153848	5.38352615384616e-08	0.552054153846155	0.143235107692308	0.362355692307694	0.2564990797546	0.104518923076923	0.0468966049382716
142	-9.26665472312702e-11	-0.0200839543973941	-0.00247245276872964	-0.0041257016286645	-0.00240860697068401	-0.00174813655844156	-0.0134888013029316	-5.38563488294309e-10	-0.0531996802675584	-0.00907626421739122	-0.0119934661672242	-0.00649325175250834	-0.00549929334782605	-0.0327880936666666	-2.40101838006231e-09	-0.141681775700935	-0.0254610747663553	-0.0373275576323986	-0.0189114436137071	-0.0184263495327102	-0.0788907788161997	-5.48580060422962e-09	-0.184780362537765	-0.034798398791541	-0.0517594545454546	-0.0276822796352584	-0.0235646969696971	-0.0992446084337353	-4.83475903614454e-09	-0.0922668674698803	-0.0161168373493977	-0.0303604819277107	-0.0184281204819275	-0.0119425903614458	-0.0457920783132533	-2.71021084337346e-09	-0.0316096385542172	1.56626506019801e-06	-0.0166256626506026	-0.0139029216867469	-0.00264246987951809	-0.0150087349397589	-3.91114457831374e-10	0.00301626506024033	0.00639518072289168	0.00921084337349408	0.000852108433734608	0.00835599397590372	-0.0121399096385542
142	-9.14265693430657e-11	-0.0197566824817518	-0.0026805591240876	-0.00341120293040292	-0.00157519445054944	-0.00186730693430657	-0.0135768394160584	-5.9247616842105e-10	-0.0572639947368421	-0.00951641724342105	-0.00993823029702969	-0.00508006277227728	-0.00495095121710526	-0.0375989883552632	-3.00031730205278e-09	-0.174340557184751	-0.0321979589442815	-0.0380541117647059	-0.0170185088235295	-0.0213787853372433	-0.103385865102639	-6.69047910863508e-09	-0.221810863509749	-0.0429520891364902	-0.0503110335195532	-0.0205483519553074	-0.0302731949860724	-0.127343676880223	-7.21589385474862e-09	-0.135606983240223	-0.0311631843575419	-0.0303556703910615	-0.0104282541899442	-0.0199575418994414	-0.0752639832869082	-1.56586592178771e-09	-0.012726815642458	-0.00303618384401104	0.0121710027855152	0.0145884401114206	-0.00242515320334258	-0.0229242178770949	-3.20863509749306e-09	-0.0247782729805015	-0.00716657381615622	0.00108384401114221	0.00222311977715919	-0.00114122562674088	-0.0183646368715083
143	-1.43336729885057e-11	-0.00319636149425288	-0.000367527321839082	-0.00108106471264368	-0.000941229540229881	-0.000138840189655177	-0.00174697011494253	3.24124218289096e-11	0.00223981769911477	-0.000299024026548689	-0.00126173809439523	-0.000749806696165203	-0.000511960454277255	0.00380050056047182	1.00628567415731e-09	0.0559820786516855	0.0093540589887643	0.00701699915966431	0.00282050056022418	0.00453397219101118	0.0389280056179776	3.92780913978498e-09	0.124395860215055	0.022688951612903	0.0144708847184986	0.00105600536193032	0.0139567204301074	0.0862392741935486	5.16524193548388e-09	0.0936058981233237	0.018949839142091	0.0236064959568736	0.011270064690027	0.0116650670241287	0.0540773655913977	1.45741239892186e-09	0.0152738544474391	-0.00732398921832874	0.00954169811320743	0.00933897849462363	-0.000133504043126634	0.0124365415549599	-9.18695417789762e-09	-0.0979502702702709	-0.031009973045822	-0.0693603773584906	-0.0408027027027026	-0.0272591374663074	-0.000376863270777458
143	NA	NA	NA	NA	NA	NA	NA	-3.3367616842105e-10	-0.0337939947368422	-0.00697341724342104	-0.00853123029702969	-0.00450106277227728	-0.00412295121710526	-0.0180789883552632	-9.5531730205278e-10	-0.0584405571847505	-0.0119879589442815	-0.0185641117647059	-0.00975850882352949	-0.00914878533724335	-0.0271658651026394	-1.67047910863509e-09	-0.0637108635097494	-0.0142020891364902	-0.0382710335195532	-0.0300383519553074	-0.00872319498607237	-0.0100436768802228	-1.18589385474862e-09	-0.0314069832402234	-0.00336318435754189	-0.0366556703910615	-0.0311682541899442	-0.00552754189944143	0.00733601671309182	-7.2258659217877e-09	-0.098426815642458	-0.0447761838440111	-0.0533289972144848	-0.0343315598885794	-0.0190251532033426	-0.00121421787709493	-3.47586350974931e-08	-0.365778272980502	-0.0932665738161562	-0.261116155988858	-0.188176880222841	-0.0729512256267409	-0.0110246368715083
144	3.69034527687298e-11	0.00814604560260588	0.00117354723127036	0.00197229837133551	0.00122709302931599	0.00071446344155844	0.00500119869706842	2.51936511705691e-10	0.0244403197324416	0.00456973578260879	0.00449053383277581	0.00244474824749167	0.00204670665217395	0.0147219063333334	2.03298161993769e-09	0.118018224299065	0.0236689252336447	0.0256124423676014	0.0119985563862929	0.0136436504672898	0.0687092211838003	5.41419939577039e-09	0.183219637462235	0.0378016012084589	0.0549405454545453	0.0309777203647416	0.0245253030303029	0.0893553915662647	8.17524096385546e-09	0.16353313253012	0.0358831626506023	0.0690395180722894	0.0453118795180724	0.0236274096385542	0.0586079216867467	1.35597891566265e-08	0.170490361445783	0.0567015662650602	0.0758743373493974	0.0497970783132531	0.0260775301204819	0.0378112650602411	2.95888855421686e-08	0.29201626506024	0.0738951807228917	0.171010843373494	0.121852108433735	0.0491559939759037	0.0469900903614457
144	-1.00221620833334e-10	-0.0213894033333334	-0.0025012771120332	-0.00377668057083334	-0.0021810778209205	-0.00163653970247933	-0.0151952870833334	-4.20173749999998e-10	-0.0399115627376427	-0.00615068821292775	-0.00932218783269956	-0.00519705133079851	-0.00412493866920152	-0.0261246603773585	-1.23225544871795e-09	-0.0712742948717953	-0.0103996869009584	-0.0165582636655947	-0.00888641157556265	-0.00818879807692299	-0.0438854807692311	-2.31140880503144e-09	-0.0722506289308177	-0.00960015673981198	-0.010412044025157	-0.00289895899053635	-0.00736109717868333	-0.0530224528301885	3.15185534591196e-09	0.0730499999999995	0.0233407547169811	0.0508303459119495	0.0366937798742138	0.0142351257861636	-0.00111204402515746	1.26964465408806e-08	0.161490566037736	0.0620683962264152	0.0693370440251573	0.0423152232704403	0.0269913836477988	0.0300851257861634	2.98205956112852e-08	0.296325705329154	0.0861682445141069	0.16144592476489	0.103601880877743	0.0578421630094044	0.048402695924765
145	5.58034527687298e-11	0.0122860456026059	0.00150854723127036	0.00329829837133551	0.00237109302931599	0.00089646344155844	0.00748119869706842	3.21936511705691e-10	0.0319403197324416	0.00577973578260879	0.0075505338327758	0.00450474824749166	0.00304570665217395	0.0179419063333334	2.44498161993769e-09	0.142718224299065	0.0273189252336447	0.0353124423676014	0.0197285563862929	0.0155536504672898	0.0801092211838003	7.20419939577039e-09	0.243919637462235	0.047801601208459	0.0785405454545453	0.0496777203647416	0.0294253030303029	0.116555391566265	1.03952409638555e-08	0.20773313253012	0.0431831626506023	0.0913395180722893	0.0636118795180724	0.0277274096385542	0.0732079216867467	1.44197891566265e-08	0.184090361445783	0.0599015662650602	0.0889743373493974	0.0592970783132531	0.0296675301204819	0.0352112650602411	2.98888855421686e-08	0.30001626506024	0.0771951807228916	0.187610843373494	0.137452108433735	0.0501559939759037	0.0351900903614457
145	1.63534306569343e-11	0.00366331751824815	0.000473440875912398	0.00150579706959708	0.00142600554945056	4.80930656934269e-05	0.00176316058394159	8.01238315789498e-11	0.00880600526315782	0.00302258275657896	0.00333776970297031	0.00172393722772272	0.00151604878289475	0.0026610116447368	1.22368269794722e-09	0.0733594428152494	0.0161320410557185	0.0228858882352941	0.0139414911764705	0.00860121466275666	0.0351341348973607	6.09952089136491e-09	0.213689136490251	0.0459979108635098	0.0882289664804468	0.0629616480446927	0.0247268050139276	0.0806563231197772	1.36441061452514e-08	0.287793016759777	0.0588368156424581	0.167744329608939	0.126511745810056	0.0412324581005585	0.0599360167130918	2.54241340782123e-08	0.333873184357542	0.117863816155989	0.175571002785515	0.117588440111421	0.0578848467966574	0.0395857821229051	7.22913649025069e-08	0.750321727019499	0.196533426183844	0.512783844011142	0.369123119777159	0.143758774373259	0.0413553631284917
146	4.79034527687298e-11	0.0106560456026059	0.00138954723127036	0.00295829837133551	0.00197709302931599	0.00095146344155844	0.00631119869706842	3.73936511705691e-10	0.0365403197324416	0.00643973578260879	0.0074705338327758	0.00439474824749166	0.00307570665217395	0.0219519063333334	3.03098161993769e-09	0.175818224299065	0.0342989252336447	0.0394124423676014	0.0201785563862929	0.0192036504672898	0.1021092211838	9.14419939577039e-09	0.306919637462235	0.061201601208459	0.0872405454545453	0.0489777203647416	0.0388253030303029	0.157455391566265	1.35352409638555e-08	0.26653313253012	0.0533831626506023	0.105839518072289	0.0687118795180724	0.0371274096385542	0.107407921686747	1.79297891566265e-08	0.223690361445783	0.0671015662650602	0.100374337349397	0.0665970783132531	0.0337775301204819	0.0562112650602411	3.70888855421686e-08	0.36601626506024	0.0885951807228916	0.218410843373494	0.158452108433735	0.0599559939759037	0.0590900903614457
146	-1.13701620833334e-10	-0.0241694033333334	-0.0030362771120332	-0.00361868057083334	-0.0016717778209205	-0.00198753970247933	-0.0175852870833334	-5.83673749999998e-10	-0.0549315627376427	-0.00864368821292776	-0.0100941878326996	-0.00522905133079851	-0.00486493866920152	-0.0378846603773585	-2.12825544871795e-09	-0.121774294871795	-0.0195496869009584	-0.0236282636655947	-0.0104264115755627	-0.013728798076923	-0.0780854807692311	-3.66140880503144e-09	-0.114550628930818	-0.017800156739812	-0.012912044025157	0.000261041009463649	-0.0129510971786833	-0.0848224528301885	2.48185534591196e-09	0.0650499999999996	0.016940754716981	0.0658303459119495	0.0523937798742138	0.0134751257861636	-0.0176120440251575	1.51664465408806e-08	0.197890566037736	0.0702683962264152	0.0987370440251573	0.0623152232704403	0.0363913836477988	0.0288851257861634	3.87205956112852e-08	0.393325705329154	0.109368244514107	0.23424592476489	0.152701880877743	0.0815421630094044	0.049402695924765
147	-1.90965472312702e-11	-0.00419395439739411	-0.000612452768729639	-0.000821701628664493	-0.000333906970684014	-0.00051853655844156	-0.00275880130293158	-8.06634882943091e-11	-0.0084096802675584	-0.00183026421739121	-0.00235946616722419	-0.000906251752508335	-0.00145229334782605	-0.00486809366666659	3.58981619937689e-10	0.0189182242990648	0.00278892523364473	0.00199244236760144	0.00266855638629291	-0.000676349532710196	0.0142092211838003	2.30419939577038e-09	0.0739196374622351	0.013601601208459	0.0163405454545454	0.0101777203647416	0.00674530303030291	0.0430553915662647	4.26524096385545e-09	0.0816331325301198	0.0164831626506023	0.0282395180722893	0.0195118795180724	0.00881740963855419	0.0368079216867467	2.60978915662653e-09	0.0327903614457827	0.0147015662650602	0.0107743373493974	0.00459707831325311	0.00612753012048191	0.00741126506024108	3.28888554216864e-09	0.0360162650602403	0.0143951807228917	0.0244108433734941	0.0167521084337346	0.00755599397590372	-0.00307990963855425
147	-5.91216208333337e-11	-0.0127094033333334	-0.0018152771120332	-0.00195668057083334	-0.000627777820920495	-0.00136953970247933	-0.00902528708333339	-3.96173749999998e-10	-0.0364815627376427	-0.00573068821292775	-0.00603518783269956	-0.00308705133079851	-0.00294693866920152	-0.0264146603773585	-1.27025544871795e-09	-0.0728742948717954	-0.0127296869009584	-0.0129782636655947	-0.00444641157556265	-0.009038798076923	-0.0467854807692311	-2.00140880503144e-09	-0.0613506289308177	-0.010700156739812	0.000587955974842987	0.00994104100946364	-0.00921109717868332	-0.0520224528301885	2.91855345911955e-10	0.0163499999999996	0.00274075471698106	0.0367303459119495	0.0331937798742138	0.00349512578616359	-0.0231120440251575	8.35644654088056e-09	0.114890566037736	0.0460683962264152	0.0691370440251573	0.0478152232704403	0.0212913836477988	-0.000314874213836593	3.44205956112852e-08	0.365325705329154	0.0955682445141069	0.26024592476489	0.183201880877743	0.0770421630094044	0.00920269592476496
148	-1.18043672988506e-10	-0.0254333614942529	-0.00339462732183908	-0.00438246471264368	-0.00204382954022988	-0.00233854018965518	-0.0176559701149425	-8.59957578171091e-10	-0.0830591823008852	-0.0133976240265487	-0.0150107380943952	-0.0080273066961652	-0.00698386045427726	-0.0546504994395282	-4.84671432584269e-09	-0.280457921348314	-0.0503359410112357	-0.0619330008403357	-0.0287494994397758	-0.0328420278089888	-0.168841994382022	-1.1229190860215e-08	-0.369504139784945	-0.069801048387097	-0.0824291152815014	-0.0340639946380697	-0.0478432795698926	-0.218260725806451	-1.08047580645161e-08	-0.201194101876676	-0.044480160857909	-0.0348935040431264	-0.00811993530997301	-0.0274049329758713	-0.118822634408602	-8.02587601078141e-10	0.00307385444743909	0.00697601078167127	0.0307416981132074	0.0269389784946236	0.00346649595687336	-0.0353034584450402	8.28304582210238e-09	0.103649729729729	0.031090026954178	0.0902396226415094	0.0593972972972973	0.0321408625336926	-0.0204068632707775
148	-1.2518826122449e-10	-0.0269602734693878	-0.00341862557142858	-0.00488722421160408	-0.00265181234812287	-0.00226613848979591	-0.0185777685714286	-7.262119993266e-10	-0.0710419389898994	-0.011975598962963	-0.0143013354594594	-0.00761189461486486	-0.00678447336835016	-0.044546128114478	-3.87713493589744e-09	-0.225620897435898	-0.0404264294871795	-0.0523554391025639	-0.0248109678456591	-0.0271523820512819	-0.132804551282052	-9.38643558282207e-09	-0.31085754601227	-0.0584089263803684	-0.0747730461538466	-0.0359890432098764	-0.0388612760736197	-0.176108251533743	-7.96222769230773e-09	-0.149668	-0.0255636	-0.0433544307692304	-0.0244561846153848	-0.0188902153846153	-0.0824385582822088	-1.66329230769233e-09	-0.0175561349693253	0.00707739263803669	-0.00629165644171825	-0.0061755521472393	-7.58895705522184e-05	-0.0179254153846152	3.39526153846161e-09	0.0406541538461544	0.0225351076923078	0.0196556923076933	-0.00240092024539939	0.020518923076923	-0.00105339506172843
149	-7.69836729885058e-11	-0.0163463614942529	-0.00202752732183908	-0.00239406471264367	-0.00114022954022988	-0.00125284018965518	-0.0119169701149425	-4.9108757817109e-10	-0.0473501823008852	-0.00745502402654869	-0.00845673809439524	-0.00451180669616521	-0.00394496045427726	-0.0314394994395282	-2.74371432584269e-09	-0.157317921348314	-0.0269759410112357	-0.0329430008403356	-0.0154994994397758	-0.0170960278089888	-0.0980719943820224	-6.38219086021501e-09	-0.206504139784945	-0.037321048387097	-0.0397291152815014	-0.0150639946380697	-0.0241932795698926	-0.130460725806451	-3.73475806451611e-09	-0.0645941018766764	-0.00995016085790897	0.00380649595687364	0.008770064690027	-0.00553493297587132	-0.0554226344086023	6.23741239892186e-09	0.083973854447439	0.0248760107816713	0.0538416981132074	0.0396389784946237	0.0138464959568734	0.00463654155495985	1.32830458221024e-08	0.134649729729729	0.035390026954178	0.0735396226415093	0.0467972972972974	0.0280408625336926	0.0231431367292225
149	-7.91865693430657e-11	-0.0168266824817518	-0.0022775591240876	-0.00208120293040292	-0.000616994450549444	-0.00149690693430657	-0.0123768394160584	-5.1927616842105e-10	-0.0495039947368422	-0.00770941724342105	-0.00731123029702969	-0.00366906277227728	-0.00373495121710525	-0.0342689883552632	-2.71831730205278e-09	-0.155740557184751	-0.0273979589442815	-0.0297541117647059	-0.0127285088235295	-0.0173787853372433	-0.0978658651026392	-5.98047910863508e-09	-0.192210863509749	-0.0360520891364902	-0.0282710335195532	-0.00501835195530739	-0.0237431949860724	-0.126743676880223	-5.04589385474862e-09	-0.0869069832402235	-0.0217631843575419	0.00344432960893854	0.0140117458100558	-0.0105475418994414	-0.0697639832869082	5.09413407821229e-09	0.072373184357542	0.022063816155989	0.0559710027855152	0.0449884401114206	0.0110448467966574	-0.00654421787709493	1.65913649025069e-08	0.173321727019499	0.0415334261838438	0.121383844011142	0.0865231197771592	0.0348587743732591	0.0106553631284917
150	2.69663270114943e-11	0.00582363850574712	0.000603472678160918	0.00124593528735632	0.000768770459770119	0.000477159810344823	0.00397302988505747	1.3551242182891e-10	0.0135098176991148	0.00220097597345131	0.00313826190560476	0.0015641933038348	0.00157103954572275	0.00812050056047183	1.22428567415731e-09	0.0707820786516855	0.0122440589887643	0.0152669991596643	0.00760050056022417	0.00801397219101116	0.0426280056179776	4.19780913978499e-09	0.139095860215055	0.025188951612903	0.0352708847184986	0.0190560053619303	0.0166467204301074	0.0777392741935486	4.50524193548388e-09	0.0865058981233237	0.0144498391420911	0.0396064959568736	0.028170064690027	0.0109150670241287	0.0353773655913977	2.80741239892186e-09	0.0380738544474391	0.00217601078167124	0.0323416981132074	0.0267389784946236	0.00525649595687336	0.00283654155495984	5.78304582210238e-09	0.0656497297297289	0.010090026954178	0.0603396226415094	0.0542972972972974	0.00734086253369262	-0.00739686327077745
150	-2.08216208333336e-11	-0.00446940333333343	-0.0008562771120332	-0.000345680570833341	0.000301222179079504	-0.000687539702479332	-0.00334528708333339	-1.94273749999998e-10	-0.0164515627376427	-0.00213068821292775	-0.00154518783269955	-0.000842051330798507	-0.000700938669201514	-0.0144646603773585	-4.92554487179531e-11	-0.00177429487179532	-0.000909686900958379	0.00388173633440529	0.00357358842443735	-0.000208798076923001	-0.00438548076923112	1.81859119496856e-09	0.0650493710691823	0.011099843260188	0.032787955974843	0.0271410410094636	0.00583890282131667	0.0201775471698115	3.52185534591196e-09	0.0801499999999997	0.00864075471698108	0.0688303459119495	0.0581937798742138	0.0107051257861636	0.00268795597484251	8.18644654088056e-09	0.114790566037736	0.0309683962264152	0.0861370440251574	0.0659152232704403	0.0201913836477988	-0.0023148742138366	2.82205956112852e-08	0.303325705329154	0.0707682445141068	0.23994592476489	0.182801880877743	0.0572421630094044	-0.00754730407523504
151	-1.00913672988506e-10	-0.0218063614942529	-0.00260352732183908	-0.00444226471264368	-0.00269892954022988	-0.00174334018965518	-0.0147569701149425	-6.7238757817109e-10	-0.0656901823008852	-0.0107060240265487	-0.0139377380943952	-0.0081530066961652	-0.00578496045427726	-0.0410494994395282	-3.83271432584269e-09	-0.222817921348314	-0.0403159410112357	-0.0542230008403356	-0.0295634994397758	-0.0243160278089888	-0.128941994382022	-1.0305190860215e-08	-0.341004139784945	-0.065401048387097	-0.0856991152815014	-0.0448639946380697	-0.0403132795698926	-0.190860725806451	-1.18747580645161e-08	-0.229094101876676	-0.042150160857909	-0.0748935040431263	-0.047929935309973	-0.0275949329758713	-0.109022634408602	-7.76258760107813e-09	-0.094026145552561	-0.0244239892183287	-0.0369583018867926	-0.0233710215053764	-0.0139035040431266	-0.0333134584450402	-5.95695417789762e-09	-0.0499502702702709	-0.015109973045822	-0.0189603773584905	-0.0150027027027026	-0.00265913746630737	-0.0186468632707775
151	NA	NA	NA	NA	NA	NA	NA	NA	NA	NA	NA	NA	NA	NA	-5.08525544871795e-09	-0.296634294871795	-0.0548696869009584	-0.0692562636655947	-0.0339444115755627	-0.035828798076923	-0.172065480769231	-1.31184088050314e-08	-0.438150628930818	-0.086120156739812	-0.117282044025157	-0.0617089589905363	-0.0553810971786834	-0.235622452830188	-1.5148144654088e-08	-0.29635	-0.0598392452830189	-0.111779654088051	-0.0711462201257862	-0.0406348742138364	-0.124712044025158	-1.10135534591194e-08	-0.138009433962264	-0.0359116037735848	-0.0659629559748427	-0.0439747767295597	-0.0219886163522012	-0.0361848742138366	-2.09994043887148e-08	-0.211174294670846	-0.0468317554858931	-0.14665407523511	-0.118698119122257	-0.0278578369905956	-0.017717304075235
152	-2.53336729885057e-11	-0.00543636149425288	-0.000865527321839082	-0.000774064712643678	-0.000276229540229881	-0.000497840189655177	-0.00379697011494253	-1.4038757817109e-10	-0.0137001823008852	-0.00265902402654869	-0.00240173809439524	-0.0010408066961652	-0.00136196045427725	-0.00862949943952817	-2.6371432584269e-10	-0.0162179213483146	-0.00376594101123569	-0.00462300084033569	-0.00068949943977582	-0.00358602780898882	-0.00847199438202243	8.57809139784981e-10	0.0271958602150547	0.004288951612903	0.00487088471849864	0.00407600536193032	0.0013667204301074	0.0170392741935487	2.25524193548389e-09	0.0411058981233237	0.00654983914209103	0.0184064959568736	0.013470064690027	0.00433506702412868	0.0191773655913977	1.96741239892186e-09	0.026173854447439	0.000676010781671271	0.0223416981132074	0.0194389784946236	0.00258649595687337	0.00243654155495984	1.97304582210238e-09	0.0244497297297291	0.00229002695417799	0.0231396226415094	0.0219972972972973	0.00244086253369262	-0.00381686327077746
152	-1.28821620833334e-10	-0.0277294033333334	-0.0036332771120332	-0.00506968057083335	-0.0027049778209205	-0.00240583970247933	-0.0191092870833334	-6.47073749999998e-10	-0.0619715627376427	-0.0105456882129278	-0.0130531878326996	-0.00691405133079851	-0.00613893866920152	-0.0400646603773585	-2.36725544871795e-09	-0.138474294871795	-0.0246996869009584	-0.0324782636655947	-0.0151064115755627	-0.017878798076923	-0.0808854807692311	-4.85140880503144e-09	-0.160150628930818	-0.030000156739812	-0.037312044025157	-0.0158389589905363	-0.0213310971786833	-0.0937224528301886	-1.79814465408804e-09	-0.0268500000000004	-0.00195924528301892	0.0101303459119495	0.0121937798742139	-0.00206487421383642	-0.0350120440251575	5.64644654088056e-09	0.0762905660377359	0.0273683962264152	0.0472370440251574	0.0353152232704403	0.0119613836477988	0.00168512578616341	1.64205956112852e-08	0.171325705329154	0.0472682445141069	0.11184592476489	0.0751018808777428	0.0367421630094044	0.011802695924765
153	-9.89036729885057e-11	-0.0211463614942529	-0.00282652732183908	-0.00319106471264367	-0.00132422954022988	-0.00186724018965518	-0.0151279701149425	-7.0978757817109e-10	-0.0682801823008852	-0.0108950240265487	-0.0116807380943952	-0.00609580669616521	-0.00558496045427726	-0.0456994994395282	-4.05371432584269e-09	-0.233217921348315	-0.0409959410112357	-0.0489930008403357	-0.0222494994397758	-0.0263980278089888	-0.143911994382022	-9.42219086021501e-09	-0.307004139784945	-0.056841048387097	-0.0614291152815014	-0.0225439946380697	-0.0383132795698926	-0.189760725806451	-7.72475806451612e-09	-0.140194101876676	-0.0289501608579089	-0.0133935040431264	0.00307006469002699	-0.0171449329758713	-0.0948226344086024	4.51741239892186e-09	0.067973854447439	0.0240760107816713	0.0593416981132074	0.0473389784946236	0.0116364959568734	-0.0160334584450402	2.01830458221024e-08	0.217649729729729	0.057690026954178	0.152139622641509	0.103897297297298	0.0496408625336926	0.00534313672922254
153	-1.29401620833334e-10	-0.0277894033333334	-0.0037542771120332	-0.00451968057083335	-0.0019237778209205	-0.00263583970247933	-0.0195922870833334	-9.21873749999998e-10	-0.0870315627376427	-0.0137146882129278	-0.0148131878326996	-0.00785405133079851	-0.00695893866920152	-0.0601946603773585	-4.82225544871795e-09	-0.277174294871795	-0.0499296869009584	-0.0554182636655947	-0.0249464115755626	-0.030992798076923	-0.171385480769231	-1.16664088050314e-08	-0.378650628930818	-0.0716001567398119	-0.070002044025157	-0.0223789589905364	-0.0474410971786834	-0.237922452830188	-1.0648144654088e-08	-0.18955	-0.0394592452830189	-0.0183696540880505	0.00447377987421385	-0.0228848742138364	-0.131612044025157	3.12644654088056e-09	0.0551905660377359	0.0269683962264152	0.0581370440251574	0.0452152232704403	0.0129713836477988	-0.0299148742138366	2.51205956112852e-08	0.274325705329154	0.0748682445141069	0.20664592476489	0.140101880877743	0.0664421630094044	-0.00694730407523503
154	1.61966327011494e-10	0.0347636385057471	0.00459547267816092	0.00565193528735632	0.00251877045977012	0.00313715981034482	0.0245130298850575	1.15751242182891e-09	0.111309817699115	0.0180409759734513	0.0188382619056048	0.0097141933038348	0.00912403954572274	0.0744705005604718	7.19628567415731e-09	0.414482078651685	0.0748240589887644	0.0848669991596643	0.0382405005602242	0.0469739721910112	0.254028005617978	1.7827809139785e-08	0.585295860215055	0.110088951612903	0.128170884718499	0.0556560053619303	0.0730367204301074	0.346439274193549	1.68652419354839e-08	0.311905898123324	0.064149839142091	0.0752064959568737	0.0343700646900269	0.0402350670241287	0.175477365591398	7.28741239892186e-09	0.079773854447439	0.0117760107816713	0.0216416981132074	0.0173389784946236	0.00397649595687335	0.0457365415549598	1.93304582210238e-09	0.00424972972972908	-0.0130099730458221	-0.0105603773584905	0.0137972972972974	-0.0230591374663074	0.0249431367292225
154	NA	NA	NA	NA	NA	NA	NA	NA	NA	NA	NA	NA	NA	NA	NA	NA	NA	NA	NA	NA	NA	NA	NA	NA	NA	NA	NA	NA	NA	NA	NA	NA	NA	NA	NA	NA	NA	NA	NA	NA	NA	NA	NA	NA	NA	NA	NA	NA	NA
155	1.53663270114943e-11	0.00341363850574711	0.000383472678160918	0.00103593528735632	0.000761770459770119	0.000274159810344823	0.00199302988505747	3.58124218289096e-11	0.00402981769911476	0.00117097597345131	0.00159826190560477	0.000676193303834796	0.000921039545722745	0.00126050056047182	5.05285674157309e-10	0.0300820786516855	0.0062640589887643	0.00705699915966431	0.00321050056022418	0.00419397219101118	0.0160280056179775	2.19780913978498e-09	0.0761958602150547	0.014588951612903	0.0278708847184987	0.0183560053619303	0.0099667204301074	0.0327392741935487	3.07524193548388e-09	0.0625058981233237	0.010349839142091	0.0400064959568736	0.029970064690027	0.00946506702412867	0.0151773655913977	6.44741239892186e-09	0.0863738544474389	0.0239760107816713	0.0561416981132074	0.0425389784946236	0.0132464959568734	0.00553654155495985	2.27830458221024e-08	0.241649729729729	0.055990026954178	0.174539622641509	0.131297297297297	0.0444408625336926	0.00804313672922255
155	-7.64656934306572e-12	-0.00156668248175184	-0.000183559124087602	2.37970695970778e-05	0.000102005549450556	-0.000110906934306573	-0.00131683941605841	8.29238315789498e-11	0.00782600526315781	0.00175258275657896	0.000897769702970316	0.000298937227722723	0.000504048782894746	0.0053910116447368	1.22968269794722e-09	0.0710594428152494	0.0146620410557185	0.0154858882352941	0.00740149117647052	0.00774121466275666	0.0416341348973607	4.42952089136491e-09	0.150489136490251	0.0308979108635098	0.0484289664804468	0.0291616480446926	0.0187868050139276	0.0722563231197771	7.71410614525138e-09	0.156193016759777	0.0317368156424581	0.0729443296089384	0.0504117458100558	0.0225624581005586	0.0501360167130918	1.29141340782123e-08	0.165373184357542	0.0528638161559889	0.0840710027855152	0.0600884401114206	0.0240248467966574	0.0274857821229051	3.43913649025069e-08	0.351321727019498	0.0871334261838438	0.232483844011142	0.170023119777159	0.0624587743732591	0.0318553631284917
156	NA	NA	NA	NA	NA	NA	NA	-2.2148757817109e-10	-0.0238501823008852	-0.00500502402654869	-0.00935773809439524	-0.00541180669616521	-0.00394596045427726	-0.00948949943952817	-3.8871432584269e-10	-0.0269179213483145	-0.00469594101123569	-0.0191130008403357	-0.0141294994397758	-0.00463602780898882	-0.00387199438202243	-1.29219086021502e-09	-0.0533041397849452	-0.00931104838709699	-0.0499291152815014	-0.0446839946380697	-0.0047332795698926	0.00493927419354871	-2.02475806451612e-09	-0.0525941018766763	0.00124983914209103	-0.0604935040431263	-0.057099935309973	-0.00400493297587132	0.0097773655913977	-8.45258760107813e-09	-0.119526145552561	-0.0369939892183287	-0.0897483018867926	-0.0699110215053764	-0.0201935040431266	0.00663654155495985	-3.35869541778976e-08	-0.357750270270271	-0.0926099730458221	-0.27226037735849	-0.197502702702703	-0.0734591374663074	0.00424313672922254
156	2.41453430656934e-10	0.0514033175182482	0.00723044087591239	0.00646579706959707	0.00151900554945056	0.00491909306569343	0.0377931605839416	1.79462383157895e-09	0.171936005263158	0.027552582756579	0.0275077697029703	0.0134699372277227	0.0139450487828947	0.117091011644737	1.10136826979472e-08	0.634159442815249	0.114382041055719	0.127775888235294	0.0529914911764705	0.0744212146627567	0.392734134897361	2.63095208913649e-08	0.857589136490251	0.16409791086351	0.163228966480447	0.0502616480446926	0.112446805013928	0.531856323119777	2.35941061452514e-08	0.427093016759777	0.092336815642458	0.0563443296089385	-0.00155825418994422	0.0579324581005585	0.277136016713092	2.55413407821229e-09	-0.000626815642458036	-0.031236183844011	-0.0524289972144848	-0.0346815598885794	-0.0177151532033426	0.081985782122905	-3.20686350974931e-08	-0.372878272980502	-0.125166573816156	-0.289316155988858	-0.173576880222841	-0.115751225626741	0.0419553631284917
157	NA	NA	NA	NA	NA	NA	NA	NA	NA	NA	NA	NA	NA	NA	NA	NA	NA	NA	NA	NA	NA	-1.5891190860215e-08	-0.525404139784945	-0.101981048387097	-0.128519115281501	-0.0651439946380696	-0.0628432795698926	-0.295910725806451	-1.88847580645161e-08	-0.365294101876676	-0.070980160857909	-0.122903504043126	-0.077219935309973	-0.0462949329758713	-0.168352634408602	-1.12825876010781e-08	-0.138426145552561	-0.0368539892183287	-0.0562583018867926	-0.0335510215053763	-0.0230335040431266	-0.0459734584450402	-1.53969541778976e-08	-0.149050270270271	-0.036409973045822	-0.0977603773584906	-0.0791027027027026	-0.0172591374663074	-0.0177768632707775
157	NA	NA	NA	NA	NA	NA	NA	NA	NA	NA	NA	NA	NA	NA	-5.29236284829717e-09	-0.308138204334363	-0.0573010185185185	-0.0733860154798762	-0.0386475895061727	-0.035195968111455	-0.178228699690401	-1.49385223880596e-08	-0.497722686567162	-0.097062149253731	-0.133924583333333	-0.0744682142857145	-0.0588846567164182	-0.267719014925375	-1.73809226190477e-08	-0.33996875	-0.0631169047619049	-0.136105297619047	-0.0932120982142858	-0.0428932142857142	-0.140815535714286	-1.58824107142857e-08	-0.20412619047619	-0.0654953869047617	-0.10250875	-0.0691822321428569	-0.0333156249999999	-0.0361153869047617	-3.87826190476191e-08	-0.401617261904765	-0.0975068656716417	-0.290917014925374	-0.224537313432836	-0.0663012238805966	-0.0146937611940298
158	-3.23367298850572e-12	-0.000716361494252877	-0.000416527321839082	0.000168935287356323	0.000385770459770119	-0.000216840189655177	-0.000466970114942529	-4.23875781710902e-11	-0.00387018230088522	-0.00123902402654869	0.000448261905604767	0.000805193303834795	-0.000355960454277255	-0.00307949943952818	1.3128567415731e-10	0.00748207865168546	-0.000195941011235693	0.00392699915966431	0.00537050056022418	-0.00109602780898883	0.00312800561797757	1.91780913978498e-09	0.0623958602150547	0.010288951612903	0.0157708847184986	0.0120560053619303	0.00417672043010741	0.0353392741935487	2.92524193548388e-09	0.0524058981233237	0.00704983914209103	0.0212064959568736	0.016970064690027	0.00357506702412868	0.0271773655913977	2.33741239892186e-09	0.031173854447439	-0.00112398921832875	0.0307416981132074	0.0293389784946236	0.00109649595687336	0.000936541554959841	-2.11695417789762e-09	-0.0188502702702709	-0.00990997304582206	-0.0038603773584905	0.00689729729729734	-0.00945913746630738	-0.00790686327077745
158	-6.18216208333337e-11	-0.0133094033333334	-0.0019812771120332	-0.00229468057083334	-0.0010897778209205	-0.00124553970247933	-0.00911528708333339	-2.76873749999998e-10	-0.0256315627376427	-0.00492068821292775	-0.00485518783269956	-0.00212205133079851	-0.00273093866920152	-0.0175546603773585	-4.65255448717953e-10	-0.0279742948717953	-0.00645968690095838	-0.00542826366559472	-0.000586411575562654	-0.00535879807692299	-0.0155854807692311	-1.91408805031438e-10	-0.00825062893081771	-0.00360015673981197	-0.00461204402515702	-0.000338958990536354	-0.00412109717868332	-0.000922452830188501	5.18553459119546e-11	-0.000250000000000342	-0.00265924528301893	0.000230345911949491	0.00256377987421386	-0.00236487421383642	0.00218795597484251	1.76446540880557e-10	0.00299056603773594	-0.00293160377358482	0.0073370440251574	0.00814522327044031	-0.000828616352201223	-0.00141487421383658	-2.40940438871476e-09	-0.0237742946708463	-0.00753175548589312	-0.0113540752351099	-0.00599811912225726	-0.00535783699059559	-0.00489730407523504
159	-1.03893672988506e-10	-0.0222263614942529	-0.00301752732183908	-0.00350106471264368	-0.00163922954022988	-0.00186134018965518	-0.0157129701149425	-6.7478757817109e-10	-0.0652701823008852	-0.0110740240265487	-0.0115307380943952	-0.00582080669616521	-0.00570996045427726	-0.0426694994395282	-3.78471432584269e-09	-0.218617921348314	-0.0401459410112357	-0.0465230008403357	-0.0206494994397758	-0.0255270278089888	-0.132591994382022	-8.85219086021501e-09	-0.291304139784945	-0.056271048387097	-0.0655491152815014	-0.0282839946380697	-0.0367432795698926	-0.170460725806451	-8.01475806451612e-09	-0.151994101876676	-0.0311501608579089	-0.0338935040431264	-0.013709935309973	-0.0207649329758713	-0.0839226344086023	-1.22258760107814e-09	-0.00882614555256094	-0.00872398921832875	0.0188416981132074	0.0203389784946236	-0.00190350404312664	-0.0195634584450401	-3.57695417789762e-09	-0.030550270270271	-0.00860997304582204	-0.0158603773584905	-0.0118027027027027	-0.00275913746630739	-0.00892686327077745
159	-1.26106569343066e-10	-0.0270346824817519	-0.0035046591240876	-0.00445620293040293	-0.00222989445054944	-0.00225800693430657	-0.0189878394160584	-7.1007616842105e-10	-0.0688739947368422	-0.011560417243421	-0.0124462302970297	-0.00633806277227728	-0.00620155121710526	-0.0446589883552632	-3.75131730205278e-09	-0.216640557184751	-0.0390279589442815	-0.0452741117647059	-0.0203285088235295	-0.0252887853372433	-0.131615865102639	-8.99647910863509e-09	-0.296210863509749	-0.0560620891364902	-0.0656610335195532	-0.0289883519553074	-0.0371931949860724	-0.173243676880223	-8.17589385474862e-09	-0.152606983240223	-0.0296631843575419	-0.0368556703910615	-0.0163582541899442	-0.0204675418994414	-0.0873639832869082	-1.19586592178771e-09	-0.00962681564245804	0.00146381615598897	0.00527100278551521	0.00558844011142065	-0.000255153203342583	-0.0173442178770949	-2.20863509749307e-09	-0.0201782729805015	0.0033334261838438	-0.0219161559888578	-0.0264768802228408	0.00445877437325911	-0.00124463687150831
160	-6.01336729885057e-11	-0.0128263614942529	-0.00170752732183908	-0.00190406471264368	-0.000831229540229881	-0.00107284018965518	-0.00921697011494253	-3.9398757817109e-10	-0.0379601823008852	-0.00617902402654869	-0.00660573809439524	-0.0034748066961652	-0.00313096045427726	-0.0251794994395282	-1.92071432584269e-09	-0.110817921348314	-0.0203159410112357	-0.0235330008403357	-0.0101794994397758	-0.0130060278089888	-0.0676719943820224	-3.44219086021502e-09	-0.112204139784945	-0.021311048387097	-0.0214291152815013	-0.00601399463806968	-0.0148532795698926	-0.0704607258064514	-1.52475806451612e-09	-0.0255941018766762	-0.00385016085790897	0.00970649595687363	0.011370064690027	-0.00219493297587132	-0.0284226344086023	1.18741239892186e-09	0.0205738544474391	0.00337601078167125	0.0250416981132074	0.0194389784946236	0.00518649595687336	-0.00839345844504014	6.78304582210239e-09	0.079649729729729	0.0192900269541779	0.0662396226415094	0.0491972972972973	0.0183408625336926	-0.00882686327077745
160	NA	NA	NA	NA	NA	NA	NA	NA	NA	NA	NA	NA	NA	NA	-3.96336284829717e-09	-0.231728204334363	-0.0426210185185185	-0.0564540154798761	-0.0282625895061726	-0.028648968111455	-0.133468699690401	-9.73852238805963e-09	-0.325722686567162	-0.061572149253731	-0.090634583333333	-0.0491582142857145	-0.0409046567164182	-0.174519014925375	-8.00092261904769e-09	-0.15346875	-0.0235669047619048	-0.0556852976190476	-0.0364650982142858	-0.0192632142857142	-0.0741155357142857	-4.84241071428569e-09	-0.0608261904761905	-0.0170753869047617	-0.0276387499999998	-0.0170622321428569	-0.0106256249999999	-0.0160653869047617	-1.18326190476191e-08	-0.120717261904765	-0.0246068656716417	-0.0913170149253742	-0.0751373134328363	-0.0161812238805966	-0.00629376119402981
161	-9.67136729885057e-11	-0.0207763614942529	-0.00256052732183908	-0.00373006471264368	-0.00199692954022988	-0.00173264018965518	-0.0144869701149425	-6.5978757817109e-10	-0.0638401823008852	-0.0102420240265487	-0.0119967380943952	-0.00666680669616521	-0.00532996045427726	-0.0415994994395282	-3.55871432584269e-09	-0.205417921348314	-0.0366659410112357	-0.0451930008403356	-0.0219494994397758	-0.0228960278089888	-0.124161994382022	-8.32219086021501e-09	-0.272804139784945	-0.050551048387097	-0.0609291152815014	-0.0271639946380697	-0.0332032795698926	-0.162360725806451	-6.50475806451612e-09	-0.117794101876676	-0.016650160857909	-0.0168935040431264	-0.005689935309973	-0.0117649329758713	-0.0811226344086023	2.07412398921859e-10	0.0113738544474391	0.00807601078167125	0.0217416981132074	0.0153389784946236	0.00608649595687335	-0.0190534584450401	8.38304582210239e-09	0.0976497297297291	0.028190026954178	0.0734396226415093	0.0482972972972974	0.0264408625336926	-0.00729686327077745
161	NA	NA	NA	NA	NA	NA	NA	-6.31993650485436e-10	-0.0617608699029125	-0.0103487395566343	-0.0128523672880259	-0.0073290292815534	-0.00552244635275082	-0.0385627893203883	-3.08267021857923e-09	-0.178611065573771	-0.032037644808743	-0.0411887213114753	-0.0214105163934426	-0.0197777363387978	-0.105411584699454	-8.32770899470899e-09	-0.27600955026455	-0.05098082010582	-0.0707959682539685	-0.037978749206349	-0.032122822811671	-0.151150716180371	-7.1606631299735e-09	-0.132581167108754	-0.0162976392572946	-0.0399943766578248	-0.0262929708222809	-0.0136708488063661	-0.076284827586207	-4.86743386243385e-09	-0.0574751322751322	-0.0116822222222225	-0.0256255291005293	-0.0216120079365077	-0.00402298941798956	-0.0201906613756613	-9.43939153439162e-09	-0.0913412698412692	-0.0139319047619043	-0.0640382275132269	-0.0572863492063487	-0.00665321693121711	-0.0133683333333333
162	1.67148432055758e-11	0.00395347735191654	0.00035809599303134	0.00206440588850178	0.00177608381533104	0.000288331414634142	0.00153522648083636	4.11069204152277e-11	0.00528697923875389	0.00131303217993085	0.00396578442906574	0.00265213183391004	0.00131040775086508	1.73287197233533e-05	2.60985573770492e-10	0.0182260983606555	0.00470092131147536	0.0122032721311474	0.00932750491803277	0.00287516688524577	0.00134855737704901	1.06535806451616e-09	0.0432577419354844	0.0101976774193548	0.0337554838709677	0.0276939032258064	0.00606080645161286	-0.000695032258065414	3.96922580645164e-09	0.086385483870967	0.0170604516129031	0.0577319677419356	0.0452362580645162	0.0125091290322581	0.0115906451612905	1.15964516129033e-08	0.148259032258064	0.0356920322580646	0.0863514516129033	0.0673446129032259	0.0189979032258065	0.0262170645161288	1.81012258064517e-08	0.173248709677419	0.0402603225806452	0.0960767741935478	0.0719419354838705	0.024134548387097	0.0370016129032257
162	-4.1985414840989e-11	-0.00883174452296812	-0.00135054640035335	-0.000696271343859648	0.000271151744755249	-0.000930241879858649	-0.00694468869257945	-3.11613423333333e-10	-0.0291322486666664	-0.00429326441999996	-0.00334971528239204	-0.00135669246511624	-0.00186450413666666	-0.0217667026666668	-1.63636284829717e-09	-0.0924282043343631	-0.0162110185185185	-0.0139440154798762	-0.00366258950617265	-0.010749968111455	-0.0630686996904012	-2.90852238805963e-09	-0.0895226865671625	-0.015762149253731	-0.000454583333333017	0.0129917857142855	-0.0128246567164182	-0.0743190149253754	2.90773809523076e-11	0.0142312499999999	-0.000366904761904806	0.0480147023809524	0.0461449017857142	0.00186678571428581	-0.0334155357142856	1.10675892857143e-08	0.14967380952381	0.0454246130952383	0.0992612500000001	0.0764877678571431	0.0227343750000001	0.00508461309523831	2.74373809523809e-08	0.284082738095235	0.0734931343283583	0.191082985074626	0.137062686567164	0.0540187761194034	0.0177862388059702
163	NA	NA	NA	NA	NA	NA	NA	NA	NA	NA	NA	NA	NA	NA	NA	NA	NA	NA	NA	NA	NA	NA	NA	NA	NA	NA	NA	NA	NA	NA	NA	NA	NA	NA	NA	NA	NA	NA	NA	NA	NA	NA	NA	NA	NA	NA	NA	NA	NA
163	NA	NA	NA	NA	NA	NA	NA	NA	NA	NA	NA	NA	NA	NA	NA	NA	NA	NA	NA	NA	NA	-1.48774791086351e-08	-0.488710863509749	-0.0946320891364902	-0.103821033519553	-0.0422983519553074	-0.0620411949860724	-0.289103676880223	-1.75858938547486e-08	-0.331606983240223	-0.0729431843575419	-0.0850556703910615	-0.0399482541899442	-0.0451075418994415	-0.174853983286908	-6.25586592178771e-09	-0.064926815642458	-0.00583618384401103	-0.00532899721448479	0.00188844011142066	-0.00713515320334258	-0.0547442178770949	5.00136490250694e-09	0.0723217270194984	0.0239334261838438	0.0800838440111421	0.0489231197771592	0.0311587743732591	-0.0310146368715083
164	-7.43636729885058e-11	-0.0160263614942529	-0.00232752732183908	-0.00261306471264367	-0.00111222954022988	-0.00150134018965518	-0.0110869701149425	-5.3668757817109e-10	-0.0517201823008852	-0.00872802402654869	-0.00867173809439524	-0.00430180669616521	-0.00436996045427726	-0.0343194994395282	-2.75171432584269e-09	-0.159317921348314	-0.0293559410112357	-0.0341330008403357	-0.0141494994397758	-0.0196460278089888	-0.0964719943820224	-5.42219086021502e-09	-0.179304139784945	-0.034561048387097	-0.0409291152815014	-0.0157439946380697	-0.0246632795698926	-0.104860725806451	-4.11475806451612e-09	-0.0771941018766762	-0.016650160857909	-0.00899350404312638	0.00137006469002699	-0.0109649329758713	-0.0485226344086023	8.74123989218622e-11	0.00857385444743904	-0.00192398921832875	0.0275416981132074	0.0256389784946236	0.00146649595687336	-0.0176634584450401	4.54304582210239e-09	0.059649729729729	0.014990026954178	0.0572396226415094	0.0416972972972974	0.0168408625336926	-0.0157068632707775
164	-7.37699727874563e-11	-0.0159144501045296	-0.00205241477351917	-0.00299233555749128	-0.00170139567569445	-0.00133735073170731	-0.0108699517700348	-3.14993650485436e-10	-0.0313508699029126	-0.00582473955663425	-0.00721536728802591	-0.00372202928155339	-0.00349344635275082	-0.0183127893203883	-5.94670218579233e-10	-0.0363110655737705	-0.00647764480874297	-0.0117487213114754	-0.00555051639344266	-0.00619773633879775	-0.0181115846994537	-8.47708994708984e-10	-0.0303095502645502	-0.00583082010581997	-0.0132159682539685	-0.008148749206349	-0.00433282281167103	-0.00825071618037131	-3.06631299734955e-11	-0.00148116710875403	0.00250236074270543	-0.00499437665782482	-0.00485297082228091	-0.00011084880636606	0.00101517241379311	-3.67433862433851e-10	-0.0042751322751321	0.00231777777777753	-0.00462552910052925	-0.00494200793650771	0.000327010582010448	-0.00197066137566131	2.99060846560838e-09	0.0341587301587306	0.0110680952380957	0.0253617724867731	0.0148136507936514	0.0105467830687829	-0.0022683333333333
165	-7.93136729885058e-11	-0.0168763614942529	-0.00221452732183908	-0.00247406471264368	-0.00111822954022988	-0.00135584018965518	-0.0121969701149425	-5.5448757817109e-10	-0.0532701823008852	-0.00865502402654869	-0.00883073809439524	-0.00450780669616521	-0.00432196045427726	-0.0357794994395282	-3.24571432584269e-09	-0.186117921348314	-0.0330159410112357	-0.0378230008403357	-0.0173194994397758	-0.0201460278089888	-0.115901994382022	-7.79219086021501e-09	-0.254404139784945	-0.046871048387097	-0.0543291152815014	-0.0234639946380697	-0.0303032795698926	-0.154260725806451	-7.10475806451612e-09	-0.133794101876676	-0.0260501608579089	-0.0293935040431264	-0.013929935309973	-0.0160249329758713	-0.0754226344086023	1.44741239892186e-09	0.0234738544474391	0.00287601078167125	0.0289416981132074	0.0251389784946236	0.00335649595687336	-0.00888345844504014	5.18304582210239e-09	0.055649729729729	0.010890026954178	0.0321396226415094	0.0201972972972974	0.0132408625336926	0.00954313672922255
165	-1.18121620833334e-10	-0.0252994033333334	-0.0033182771120332	-0.00433668057083335	-0.0022848778209205	-0.00209153970247933	-0.0177252870833334	-6.22973749999998e-10	-0.0591315627376427	-0.0102896882129278	-0.0111431878326996	-0.00558505133079851	-0.00555793866920152	-0.0393946603773585	-2.83325544871795e-09	-0.163474294871795	-0.0298296869009584	-0.0336382636655947	-0.0153464115755627	-0.018808798076923	-0.0995854807692311	-7.33140880503144e-09	-0.242150628930818	-0.046530156739812	-0.058612044025157	-0.0283489589905364	-0.0300410971786833	-0.137922452830188	-6.85814465408805e-09	-0.13105	-0.0219592452830189	-0.0447696540880505	-0.0281262201257862	-0.0166948742138364	-0.0643120440251575	-1.93355345911944e-09	-0.0239094339622641	-0.00423160377358482	-0.0121629559748426	-0.00889477672955968	-0.00330861635220122	-0.00741487421383659	-5.99940438871476e-09	-0.0648742946708462	-0.0106317554858931	-0.0622540752351099	-0.0560981191222573	-0.00615783699059558	0.00800269592476497
166	1.15666327011494e-10	0.0249136385057471	0.00319947267816092	0.00457893528735632	0.00245977045977012	0.00211915981034482	0.0171330298850575	7.4451242182891e-10	0.0724098176991148	0.0118709759734513	0.0143482619056048	0.00792419330383479	0.00642403954572274	0.0461705005604718	4.67628567415731e-09	0.270882078651686	0.0486240589887643	0.0612669991596644	0.0313805005602242	0.0302239721910112	0.160328005617978	1.2817809139785e-08	0.423295860215055	0.080688951612903	0.100470884718499	0.0498560053619303	0.0511367204301074	0.241139274193549	1.46052419354839e-08	0.273905898123324	0.058449839142091	0.0779064959568736	0.0420700646900269	0.0351350670241287	0.140577365591398	7.56741239892186e-09	0.086573854447439	0.0150760107816713	0.0274416981132074	0.0169389784946236	0.0100964959568734	0.0434365415549598	-1.32695417789761e-09	-0.0272502702702709	-0.014709973045822	-0.0379603773584905	-0.0146027027027026	-0.0220591374663074	0.0225431367292225
166	1.62353430656934e-10	0.0348333175182482	0.00440644087591239	0.00631579706959708	0.00360100554945056	0.00267909306569343	0.0241931605839416	1.03162383157895e-09	0.100536005263158	0.016952582756579	0.0201077697029703	0.0110199372277227	0.00899504878289474	0.0636910116447368	6.52368269794722e-09	0.37825944281525	0.0685820410557185	0.0870758882352941	0.0448214911764705	0.0419112146627567	0.223334134897361	1.83195208913649e-08	0.607589136490251	0.11689791086351	0.156528966480447	0.0841616480446926	0.0717468050139276	0.335356323119777	2.16441061452514e-08	0.416893016759777	0.081836815642458	0.145744329608939	0.0940117458100558	0.0517324581005585	0.187936016713092	1.72041340782123e-08	0.210673184357542	0.055963816155989	0.0917710027855152	0.0642884401114207	0.0274348467966574	0.0619857821229051	1.76913649025069e-08	0.165321727019499	0.0347334261838438	0.0981838440111421	0.0900231197771592	0.00815877437325912	0.0330553631284917
167	-1.00603672988506e-10	-0.0216363614942529	-0.00272052732183908	-0.00391906471264368	-0.00212162954022988	-0.00179764018965518	-0.0149939701149425	-6.8778757817109e-10	-0.0666401823008852	-0.0106780240265487	-0.0126637380943952	-0.00694580669616521	-0.00571796045427726	-0.0432994994395282	-3.91171432584269e-09	-0.225717921348314	-0.0396259410112357	-0.0503830008403356	-0.0251294994397758	-0.0249060278089888	-0.136411994382022	-9.55519086021501e-09	-0.313404139784945	-0.057071048387097	-0.0720091152815014	-0.0342739946380697	-0.0372132795698926	-0.185360725806451	-8.49475806451612e-09	-0.159494101876676	-0.0280501608579089	-0.0384935040431264	-0.021419935309973	-0.0177149329758713	-0.0898226344086023	3.27412398921863e-10	0.010573854447439	0.0118760107816713	0.0147416981132074	0.0107389784946236	0.00366649595687337	-0.0166934584450401	1.48830458221024e-08	0.162649729729729	0.043790026954178	0.108639622641509	0.0680972972972974	0.0418408625336926	0.00694313672922255
167	-1.37341620833334e-10	-0.0296234033333334	-0.0040256771120332	-0.00526438057083335	-0.0025366778209205	-0.00276833970247933	-0.0204122870833334	-9.34773749999998e-10	-0.0888015627376427	-0.0145006882129278	-0.0160451878326995	-0.00854905133079851	-0.00749573866920152	-0.0599446603773585	-4.86625544871795e-09	-0.281124294871795	-0.0517596869009584	-0.0593882636655947	-0.0278864115755626	-0.032014798076923	-0.169545480769231	-1.20144088050314e-08	-0.394650628930818	-0.0760401567398119	-0.086032044025157	-0.0358189589905363	-0.0500310971786834	-0.233422452830188	-1.3148144654088e-08	-0.24645	-0.0503992452830189	-0.0636696540880505	-0.0321762201257862	-0.0314448742138364	-0.132412044025157	-4.09355345911944e-09	-0.0405094339622641	-0.00533160377358483	0.00513704402515739	0.00971522327044031	-0.00458861635220123	-0.0402948742138366	9.33059561128523e-09	0.113425705329154	0.0268682445141069	0.10844592476489	0.0748018808777428	0.0336421630094044	-0.021917304075235
168	-1.52336729885057e-11	-0.00325636149425288	-0.000456527321839082	-0.000533064712643677	-0.000323229540229881	-0.000209840189655177	-0.00226697011494253	-3.55875781710903e-11	-0.00374018230088523	-0.000829024026548688	-0.00125173809439523	-0.000702806696165204	-0.000547960454277256	-0.00166949943952817	5.0728567415731e-10	0.0284820786516855	0.0049540589887643	0.00393699915966431	0.00205050056022418	0.00223397219101117	0.0189280056179776	2.82780913978498e-09	0.0926958602150547	0.018188951612903	0.0191708847184987	0.00904600536193032	0.0106167204301074	0.0543392741935487	4.95524193548388e-09	0.0953058981233237	0.019949839142091	0.0394064959568736	0.025570064690027	0.0131950670241287	0.0390773655913977	4.43741239892186e-09	0.0566738544474391	0.00947601078167124	0.0350416981132074	0.0270389784946236	0.00767649595687336	0.0115365415549599	7.98304582210238e-09	0.0826497297297291	0.015690026954178	0.0590396226415094	0.0499972972972973	0.0103408625336926	0.00544313672922254
168	4.24783791666663e-11	0.00915059666666657	0.0009957228879668	0.00179431942916666	0.0010812221790795	0.000672460297520668	0.00628471291666661	3.44026250000002e-10	0.0349084372623573	0.00558931178707225	0.00678481216730044	0.00376794866920149	0.00301706133079849	0.0208553396226415	3.03974455128205e-09	0.175725705128205	0.0309703130990416	0.0399717363344053	0.0197035884244374	0.019711201923077	0.105314519230769	8.35859119496856e-09	0.276349371069182	0.051999843260188	0.067387955974843	0.0347410410094637	0.0328289028213166	0.156077547169812	8.17185534591195e-09	0.15475	0.0284407547169811	0.0467303459119495	0.0268937798742139	0.0198351257861636	0.0796879559748425	5.19644654088056e-09	0.0631905660377359	0.0160683962264152	0.0272370440251574	0.0191152232704403	0.00806138364779878	0.0197851257861634	1.10605956112852e-08	0.110025705329154	0.0214682445141069	0.0772459247648901	0.0644018808777428	0.0128421630094044	0.011402695924765
169	-1.20123672988506e-10	-0.0257013614942529	-0.00321902732183908	-0.00437046471264368	-0.00235442954022988	-0.00201604018965518	-0.0181119701149425	-8.1853757817109e-10	-0.0791431823008852	-0.0130123240265487	-0.0144747380943952	-0.0078748066961652	-0.00660056045427726	-0.0516564994395282	-4.87971432584269e-09	-0.280957921348314	-0.0508259410112357	-0.0602530008403357	-0.0297264994397758	-0.0301760278089888	-0.170541994382022	-1.2556190860215e-08	-0.412704139784945	-0.079061048387097	-0.0949891152815014	-0.0456839946380697	-0.0487732795698926	-0.239660725806451	-1.35547580645161e-08	-0.258594101876676	-0.049100160857909	-0.0763935040431263	-0.0459799353099731	-0.0310249329758713	-0.130122634408602	-6.65258760107814e-09	-0.077226145552561	-0.0207239892183287	-0.0233583018867926	-0.0153610215053764	-0.00839350404312663	-0.0336734584450402	-6.45695417789762e-09	-0.056650270270271	-0.0119099730458221	-0.0356603773584906	-0.0348027027027026	0.000440862533692615	-0.0119568632707774
169	-1.82822620833334e-10	-0.0389506033333334	-0.0049417931120332	-0.00609624357083335	-0.0030003486209205	-0.00313653170247933	-0.0279913870833334	NA	NA	NA	NA	NA	NA	NA	-5.13425544871795e-09	-0.297884294871795	-0.0547996869009584	-0.0666372636655947	-0.0328304115755627	-0.034323798076923	-0.176015480769231	-1.32184088050314e-08	-0.437850628930818	-0.0850501567398119	-0.108812044025157	-0.0551089589905363	-0.0535210971786834	-0.244922452830188	-1.3628144654088e-08	-0.25965	-0.0495892452830189	-0.0833096540880505	-0.0509762201257862	-0.0323348742138364	-0.126812044025157	-8.25355345911944e-09	-0.100709433962264	-0.0258116037735848	-0.0450629559748426	-0.0327947767295597	-0.0122286163522012	-0.0298548742138366	-1.39394043887148e-08	-0.138074294670846	-0.0283317554858931	-0.0973540752351099	-0.0842981191222572	-0.0131578369905956	-0.012327304075235
170	-7.87936729885058e-11	-0.0170663614942529	-0.00220052732183908	-0.00354006471264368	-0.00219602954022988	-0.00134384018965518	-0.0113269701149425	-4.3428757817109e-10	-0.0429101823008852	-0.00786002402654869	-0.00942573809439524	-0.00506880669616521	-0.00435796045427726	-0.0256194994395282	-1.90271432584269e-09	-0.112217921348315	-0.0218659410112357	-0.0293930008403357	-0.0146394994397758	-0.0144060278089888	-0.0616719943820225	-3.62219086021502e-09	-0.125904139784945	-0.026211048387097	-0.0465291152815014	-0.0287139946380697	-0.0173232795698926	-0.0540607258064513	-3.79475806451611e-09	-0.0789941018766763	-0.016750160857909	-0.0333935040431264	-0.022279935309973	-0.0117249329758713	-0.0257226344086023	-6.86258760107814e-09	-0.087126145552561	-0.0357139892183287	-0.0366583018867926	-0.0235510215053764	-0.0134535040431266	-0.0153834584450402	-2.39769541778976e-08	-0.241650270270271	-0.0645099730458221	-0.154860377358491	-0.107202702702703	-0.0463591374663074	-0.0251468632707775
170	-4.57216208333337e-11	-0.00986940333333343	-0.0014362771120332	-0.00181368057083334	-0.000916777820920497	-0.000937539702479331	-0.00669528708333339	-1.53373749999998e-10	-0.0138215627376427	-0.00273068821292775	-0.00325518783269956	-0.00151205133079851	-0.00174693866920151	-0.00951466037735847	3.98744551282047e-10	0.0216257051282047	0.00256031309904162	0.00391173633440528	0.00281358842443734	0.000581201923077004	0.0156145192307689	2.43859119496856e-09	0.0777493710691823	0.012499843260188	0.013887955974843	0.00749104100946365	0.00654890282131668	0.0504775471698115	3.19185534591196e-09	0.0608499999999996	0.00954075471698107	0.0224303459119495	0.0162937798742138	0.00618512578616359	0.0288879559748425	6.26446540880557e-10	0.00829056603773591	0.000568396226415184	0.00513704402515739	0.00274522327044032	0.00236138364779878	0.00258512578616341	-5.29404388714767e-10	-0.00227429467084618	-0.000831755485893096	0.00734592476489009	0.00820188087774272	-0.000857836990595591	-0.00875730407523503
171	1.30566327011494e-10	0.0280736385057471	0.00345747267816092	0.00513193528735632	0.00277377045977012	0.00236015981034482	0.0194830298850575	8.8951242182891e-10	0.0862098176991148	0.0136109759734513	0.0164682619056048	0.0092441933038348	0.00722403954572274	0.0560705005604718	5.63628567415731e-09	0.325682078651685	0.0576240589887643	0.0720669991596643	0.0369605005602242	0.0354439721910111	0.195228005617978	1.5297809139785e-08	0.503295860215055	0.093888951612903	0.116270884718499	0.0574560053619303	0.0594367204301074	0.292039274193549	1.63852419354839e-08	0.305105898123324	0.061649839142091	0.0838064959568737	0.0461700646900269	0.0370350670241287	0.162677365591398	6.84741239892186e-09	0.076473854447439	0.00847601078167124	0.0241416981132074	0.0168389784946236	0.00686649595687336	0.0432365415549598	-8.13695417789763e-09	-0.0976502702702709	-0.032609973045822	-0.0832603773584906	-0.0439027027027026	-0.0380591374663074	0.0152431367292226
171	2.33200272125437e-11	0.00512554989547039	0.000675585226480834	0.000971664442508722	0.000248604324305554	0.000676649268292685	0.00348004822996517	4.17106349514564e-10	0.0398391300970874	0.00570426044336575	0.00671663271197409	0.0039419707184466	0.00277555364724918	0.0273772106796117	3.57832978142077e-09	0.206388934426229	0.036952355191257	0.0453012786885247	0.0233494836065573	0.0219122636612022	0.124188415300546	9.87229100529102e-09	0.32419044973545	0.06156917989418	0.0728840317460315	0.034141250793651	0.039437177188329	0.192849283819629	1.22593368700265e-08	0.230518832891246	0.0505023607427054	0.0591056233421752	0.0297770291777191	0.0293291511936339	0.120815172413793	4.05256613756615e-09	0.0404248677248679	0.00261777777777753	-0.000425529100529238	-0.00332200793650771	0.00285701058201045	0.0382293386243387	-7.53939153439162e-09	-0.0934412698412692	-0.0245319047619043	-0.0899382275132268	-0.0607863492063487	-0.0291532169312171	0.0210216666666667
172	5.32663270114942e-11	0.0114936385057471	0.00111147267816092	0.00243793528735632	0.00149277045977012	0.000945159810344822	0.00794302988505747	3.7551242182891e-10	0.0363098176991148	0.00499097597345131	0.00753826190560477	0.00462419330383479	0.00291403954572274	0.0238105005604718	2.72228567415731e-09	0.156282078651686	0.0256640589887643	0.0341669991596643	0.0190705005602242	0.0154139721910112	0.0958280056179776	8.46780913978498e-09	0.275695860215055	0.047488951612903	0.0593708847184986	0.0296560053619303	0.0302367204301074	0.167739274193549	7.28524193548388e-09	0.128305898123324	0.015949839142091	0.0299064959568736	0.018570064690027	0.0107350670241287	0.0855773655913977	-2.5258760107814e-10	-0.00712614555256096	-0.0250239892183287	0.00854169811320743	0.0162389784946236	-0.00812350404312663	0.00873654155495985	-1.93469541778976e-08	-0.202450270270271	-0.0645099730458221	-0.126560377358491	-0.0712027027027026	-0.0541591374663074	-0.0141368632707774
172	1.34553430656934e-10	0.0289333175182481	0.0030844408759124	0.00590579706959707	0.00364300554945056	0.00222909306569343	0.0200231605839416	8.6362383157895e-10	0.0843360052631578	0.012782582756579	0.0183677697029703	0.0107399372277227	0.00754504878289474	0.0533910116447368	5.68368269794722e-09	0.32855944281525	0.0553820410557185	0.0762758882352941	0.0402614911764705	0.0356312146627567	0.197734134897361	1.55995208913649e-08	0.511589136490251	0.0900979108635098	0.122128966480447	0.0618616480446926	0.0597468050139276	0.301056323119777	1.10841061452514e-08	0.198193016759777	0.0227368156424581	0.0424443296089385	0.0252117458100558	0.0172324581005586	0.131736016713092	-1.00586592178771e-09	-0.019226815642458	-0.0378261838440111	0.00577100278551521	0.0201884401114207	-0.0144451532033426	0.0118857821229051	-2.28886350974931e-08	-0.243178272980501	-0.0865665738161562	-0.136416155988858	-0.0635768802228408	-0.0728312256267409	-0.0199346368715083
173	-3.43336729885057e-11	-0.00756636149425288	-0.000733527321839082	-0.00226106471264367	-0.00178522954022988	-0.000475840189655177	-0.00456697011494253	-1.0018757817109e-10	-0.0110501823008852	-0.00248902402654869	-0.00494173809439523	-0.0030598066961652	-0.00188596045427725	-0.00361949943952818	-1.1071432584269e-10	-0.00911792134831454	-0.00277594101123569	-0.0091630008403357	-0.00652949943977582	-0.00228602780898882	0.00212800561797757	-4.22190860215015e-10	-0.0197041397849453	-0.004911048387097	-0.0220291152815014	-0.0186539946380697	-0.0029032795698926	0.00623927419354873	-6.94758064516113e-10	-0.0216941018766762	0.00264983914209104	-0.0283935040431264	-0.026099935309973	-0.00284493297587133	0.00697736559139768	-5.38258760107814e-09	-0.073526145552561	-0.0250239892183287	-0.0454583018867926	-0.0316510215053763	-0.0141935040431266	-0.00369345844504015	-2.28569541778976e-08	-0.237450270270271	-0.061009973045822	-0.166960377358491	-0.115302702702703	-0.0503591374663074	-0.0122968632707775
173	NA	NA	NA	NA	NA	NA	NA	-4.4487616842105e-10	-0.0445539947368422	-0.00820241724342105	-0.0109052302970297	-0.00600606277227727	-0.00499195121710526	-0.0252289883552632	-1.59331730205278e-09	-0.0954405571847505	-0.0183679589442815	-0.0274541117647059	-0.0147285088235295	-0.0130687853372433	-0.0489658651026393	-3.14047910863509e-09	-0.111010863509749	-0.0227020891364902	-0.0454710335195532	-0.0312083519553074	-0.0147431949860724	-0.0416436768802228	-2.32589385474862e-09	-0.0491069832402235	-0.00476318435754187	-0.0327556703910615	-0.0263582541899442	-0.00642754189944143	-0.0128639832869082	-7.9958659217877e-09	-0.106026815642458	-0.0364561838440111	-0.0613289972144848	-0.0440015598885793	-0.0173751532033426	-0.00911421787709492	-2.78786350974931e-08	-0.287878272980502	-0.0702665738161562	-0.197216155988858	-0.142876880222841	-0.0543412256267409	-0.0199746368715083
174	-1.27333672988506e-10	-0.0274593614942529	-0.00351192732183908	-0.00514096471264368	-0.00282468954022988	-0.00231624018965518	-0.0188059701149425	NA	NA	NA	NA	NA	NA	NA	-4.26471432584269e-09	-0.247967921348315	-0.0456159410112357	-0.0573630008403357	-0.0275594994397758	-0.0294540278089888	-0.145651994382022	-1.0042190860215e-08	-0.333804139784945	-0.064051048387097	-0.0849891152815014	-0.0416939946380697	-0.0427732795698926	-0.185760725806451	-9.52475806451612e-09	-0.181594101876676	-0.032350160857909	-0.0505935040431264	-0.028279935309973	-0.0229249329758713	-0.0956226344086024	-6.57258760107814e-09	-0.076326145552561	-0.0203239892183287	-0.0230583018867926	-0.0147610215053764	-0.00868350404312663	-0.0335334584450402	-8.85695417789762e-09	-0.076250270270271	-0.015309973045822	-0.0357603773584906	-0.0304027027027027	-0.00405913746630739	-0.0280568632707775
174	NA	NA	NA	NA	NA	NA	NA	-5.4247616842105e-10	-0.0535839947368421	-0.00943441724342105	-0.0117932302970297	-0.00649006277227728	-0.00539595121710526	-0.0321389883552632	-2.40231730205278e-09	-0.141240557184751	-0.0263879589442815	-0.0354441117647059	-0.0182885088235295	-0.0174987853372433	-0.0786658651026393	-5.81047910863508e-09	-0.195910863509749	-0.0382320891364902	-0.0571310335195532	-0.0328283519553074	-0.0248331949860724	-0.0993436768802228	-6.12589385474862e-09	-0.119606983240223	-0.0183631843575419	-0.0498556703910614	-0.0346982541899442	-0.0151475418994414	-0.0526639832869082	-7.0258659217877e-09	-0.088526815642458	-0.023536183844011	-0.0460289972144848	-0.0334515598885794	-0.0126151532033426	-0.0198842178770949	-1.51986350974931e-08	-0.151778272980501	-0.0346665738161562	-0.0982161559888579	-0.0749768802228408	-0.0231412256267409	-0.0185046368715083
175	-4.09336729885057e-11	-0.00886636149425288	-0.00114052732183908	-0.00172406471264368	-0.000943229540229881	-0.000779840189655177	-0.00599697011494253	-2.4768757817109e-10	-0.0242201823008852	-0.00414402402654869	-0.00492173809439523	-0.0026428066961652	-0.00227796045427726	-0.0151594994395282	-7.92714325842689e-10	-0.0470179213483145	-0.00879594101123569	-0.0126430008403357	-0.00522949943977582	-0.00706602780898881	-0.0262719943820225	-3.22190860215015e-10	-0.0117041397849453	-0.00191104838709701	-0.00532911528150135	-0.00116399463806968	-0.0036932795698926	-0.0054607258064513	2.17524193548389e-09	0.0440058981233238	0.0114498391420911	0.0278064959568736	0.020770064690027	0.00638506702412868	0.0077773655913977	2.19741239892186e-09	0.0313738544474391	0.00947601078167124	0.0219416981132074	0.0139389784946237	0.00766649595687336	-0.000683458445040154	5.88304582210239e-09	0.069649729729729	0.019590026954178	0.0552396226415094	0.0407972972972974	0.0158408625336926	-0.00842686327077745
175	1.06353430656934e-10	0.0229233175182482	0.0028044408759124	0.00436179706959708	0.00235100554945055	0.00197909306569343	0.0158431605839416	8.5662383157895e-10	0.0829360052631578	0.012922582756579	0.0158977697029703	0.00883993722772271	0.00696504878289474	0.0542910116447368	5.86368269794722e-09	0.338459442815249	0.0600820410557185	0.0755758882352941	0.0382614911764705	0.0369512146627566	0.203534134897361	1.58495208913649e-08	0.522589136490251	0.0968979108635098	0.124828966480447	0.0621616480446926	0.0621468050139276	0.301556323119777	1.64241061452514e-08	0.306493016759777	0.0623368156424581	0.0764443296089385	0.0385117458100558	0.0379324581005586	0.166536016713092	4.04413407821229e-09	0.0392731843575419	-0.00123618384401104	7.10027855151951e-05	-0.000411559888579356	0.000444846796657423	0.0395857821229051	-7.24863509749307e-09	-0.0884782729805016	-0.0309665738161562	-0.0690161559888578	-0.0340768802228408	-0.0350412256267409	0.0118553631284917
176	-3.57336729885057e-11	-0.00768636149425288	-0.00111352732183908	-0.00111706471264368	-0.000283229540229881	-0.000833840189655177	-0.00545697011494253	-2.8868757817109e-10	-0.0276501823008852	-0.00432502402654869	-0.00448173809439523	-0.0022758066961652	-0.00220196045427726	-0.0188494994395282	-1.20371432584269e-09	-0.0696179213483146	-0.0121359410112357	-0.0148130008403357	-0.00515949943977582	-0.00930602780898883	-0.0433719943820225	-1.24219086021502e-09	-0.0384041397849453	-0.00591104838709699	-0.000729115281501353	0.00681600536193033	-0.0070432795698926	-0.0327607258064513	1.85524193548388e-09	0.0420058981233238	0.00854983914209104	0.0418064959568736	0.0355700646900269	0.00557506702412868	-0.00532263440860229	7.28741239892186e-09	0.100173854447439	0.0345760107816713	0.0658416981132074	0.0484389784946236	0.0171164959568734	-0.000863458445040154	2.48830458221024e-08	0.267649729729729	0.0703900269541779	0.194039622641509	0.140597297297297	0.0547408625336926	0.000543136729222546
176	-3.47465693430658e-11	-0.00757668248175185	-0.0012185591240876	-0.00106420293040292	-0.000120994450549444	-0.000974906934306572	-0.00520683941605841	-3.0147616842105e-10	-0.0284839947368422	-0.00443641724342104	-0.00352223029702969	-0.00169306277227728	-0.00192695121710525	-0.0203089883552632	-1.13031730205278e-09	-0.0653405571847505	-0.0122679589442815	-0.0118141117647059	-0.00337850882352947	-0.00877878533724334	-0.0405658651026393	-1.12047910863509e-09	-0.0348108635097494	-0.0068020891364902	0.00352896648044681	0.0103016480446926	-0.00726319498607238	-0.0303436768802228	-3.75893854748618e-10	-0.000706983240223424	-0.00416318435754188	0.0237443296089385	0.0252117458100558	-0.00140754189944144	-0.0215639832869082	3.47413407821229e-09	0.052573184357542	0.017263816155989	0.0470710027855152	0.0385884401114207	0.00848484679665741	-0.0126942178770949	1.57913649025069e-08	0.174321727019499	0.0413334261838438	0.149083844011142	0.115123119777159	0.0339587743732591	-0.0152946368715083
177	NA	NA	NA	NA	NA	NA	NA	-6.7608757817109e-10	-0.0665101823008852	-0.0120590240265487	-0.0142067380943952	-0.0078468066961652	-0.00636016045427726	-0.0402494994395282	-3.96371432584269e-09	-0.230017921348315	-0.0427659410112357	-0.0538930008403356	-0.0283994994397758	-0.0251410278089888	-0.134011994382022	-1.2161190860215e-08	-0.406204139784945	-0.078251048387097	-0.115519115281501	-0.0689239946380696	-0.0460732795698926	-0.213460725806451	-1.39547580645161e-08	-0.279994101876676	-0.038780160857909	-0.134733504043126	-0.101793935309973	-0.0335449329758713	-0.103422634408602	-1.74225876010781e-08	-0.230426145552561	-0.0741739892183287	-0.131168301886793	-0.0918510215053764	-0.0396735040431267	-0.0257434584450402	-4.49669541778976e-08	-0.468850270270271	-0.117309973045822	-0.34226037735849	-0.254702702702703	-0.0862991374663074	-0.0121568632707774
177	1.44534306569343e-11	0.00296331751824815	0.000277440875912398	0.000313797069597077	0.000127005549450556	0.000155093065693427	0.00246316058394159	1.2262383157895e-10	0.0116760052631578	0.00157258275657896	0.00212776970297031	0.00120493722772272	0.000833048782894746	0.0081910116447368	1.26168269794722e-09	0.0719594428152494	0.0117420410557185	0.0148158882352941	0.00675149117647052	0.00773121466275665	0.0461341348973607	3.82952089136491e-09	0.123889136490251	0.0215979108635098	0.0253289664804468	0.0103816480446926	0.0144568050139276	0.0781563231197772	1.40410614525138e-09	0.0198930167597766	0.00113681564245812	-0.0102556703910615	-0.0108082541899442	0.000512458100558567	0.0278360167130918	-2.92586592178771e-09	-0.039026815642458	-0.016436183844011	-0.0192289972144848	-0.0103515598885793	-0.00885515320334258	-0.00430421787709492	-5.78863509749307e-09	-0.0574782729805015	-0.0256665738161562	-0.0177161559888578	0.000323119777159185	-0.0179412256267409	-0.0137846368715083
178	-9.35536729885058e-11	-0.0200463614942529	-0.00244752732183908	-0.00368006471264368	-0.00223972954022988	-0.00143984018965518	-0.0139169701149425	-4.9258757817109e-10	-0.0485501823008852	-0.00862202402654869	-0.0105247380943952	-0.00565980669616521	-0.00486496045427726	-0.0293994994395282	-2.64871432584269e-09	-0.154117921348314	-0.0283559410112357	-0.0367330008403357	-0.0185094994397758	-0.0178760278089888	-0.0896719943820225	-6.90219086021501e-09	-0.230104139784945	-0.044591048387097	-0.0623291152815014	-0.0343039946380697	-0.0275032795698926	-0.124160725806451	-6.69475806451612e-09	-0.133094101876676	-0.0211501608579089	-0.0536935040431264	-0.0379699353099731	-0.0163449329758713	-0.0552226344086023	-6.44258760107814e-09	-0.084426145552561	-0.0279239892183287	-0.0459583018867926	-0.0321810215053763	-0.0141535040431266	-0.0111834584450401	-1.95869541778976e-08	-0.202650270270271	-0.049109973045822	-0.151760377358491	-0.114702702702703	-0.0357591374663074	-0.00464686327077746
178	NA	NA	NA	NA	NA	NA	NA	NA	NA	NA	NA	NA	NA	NA	NA	NA	NA	NA	NA	NA	NA	-1.17494791086351e-08	-0.392310863509749	-0.0772620891364902	-0.102651033519553	-0.0538883519553074	-0.0492831949860724	-0.211243676880223	-1.32558938547486e-08	-0.259306983240223	-0.0511931843575419	-0.0984456703910615	-0.0628682541899442	-0.0355875418994415	-0.110963983286908	-1.17358659217877e-08	-0.148026815642458	-0.0460661838440111	-0.0688289972144848	-0.0445815598885794	-0.0242251532033426	-0.0341342178770949	-2.71786350974931e-08	-0.275578272980502	-0.0646665738161562	-0.187816155988858	-0.145276880222841	-0.0425412256267409	-0.0226946368715083
179	-9.31936729885058e-11	-0.0199263614942529	-0.00265452732183908	-0.00303706471264368	-0.00129622954022988	-0.00174154018965518	-0.0142369701149425	-6.0748757817109e-10	-0.0586301823008852	-0.0096430240265487	-0.0101747380943952	-0.00511180669616521	-0.00506296045427726	-0.0388094994395282	-3.03471432584269e-09	-0.175517921348314	-0.0312759410112357	-0.0375330008403357	-0.0154794994397758	-0.0217060278089888	-0.107371994382022	-5.81219086021502e-09	-0.191204139784945	-0.035681048387097	-0.0412291152815014	-0.0144539946380697	-0.0262832795698926	-0.115260725806451	-2.80475806451611e-09	-0.0474941018766763	-0.00855016085790897	0.0121064959568736	0.017870064690027	-0.00643493297587132	-0.0480226344086023	2.41741239892186e-09	0.0376738544474391	0.00957601078167125	0.0353416981132074	0.0259389784946236	0.00904649595687336	-0.00785345844504015	2.77304582210238e-09	0.0363497297297291	0.012490026954178	0.0283396226415095	0.0181972972972974	0.0113408625336926	-0.00729686327077745
179	-9.98116208333337e-11	-0.0214394033333334	-0.0029802771120332	-0.00367468057083334	-0.0018537778209205	-0.00186053970247933	-0.0148652870833334	-4.28773749999998e-10	-0.0408115627376427	-0.00762568821292775	-0.00847718783269956	-0.00393205133079851	-0.00454493866920152	-0.0263946603773585	-1.14725544871795e-09	-0.0678742948717953	-0.0136796869009584	-0.0147182636655947	-0.00432641157556265	-0.010908798076923	-0.0390854807692311	-1.70140880503144e-09	-0.0596506289308177	-0.014200156739812	-0.019312044025157	-0.00756895899053634	-0.0115510971786833	-0.0270224528301885	-8.81446540880456e-11	-0.00265000000000041	-0.000359245283018934	-6.96540880505029e-05	0.00368377987421385	-0.00378487421383642	-0.00211204402515746	-1.75355345911944e-09	-0.0255094339622641	-0.0134316037735848	-0.0140629559748426	-0.00685477672955968	-0.00723861635220123	0.0019851257861634	-1.92394043887148e-08	-0.203874294670846	-0.0475317554858931	-0.14955407523511	-0.106598119122257	-0.0429578369905956	-0.00681730407523503
180	-1.0831654723127e-10	-0.0234039543973941	-0.00293645276872964	-0.0044027016286645	-0.00226710697068401	-0.00216613655844156	-0.0160678013029316	-7.89063488294309e-10	-0.0765796802675584	-0.0121102642173912	-0.0148784661672242	-0.00815525175250834	-0.00672329334782605	-0.0502480936666666	-4.18101838006231e-09	-0.242181775700935	-0.0416910747663553	-0.0554275576323986	-0.0275514436137071	-0.0278713495327102	-0.1450607788162	-1.06258006042296e-08	-0.347680362537765	-0.062678398791541	-0.0743794545454547	-0.0323822796352584	-0.0414346969696971	-0.211644608433735	-8.90475903614455e-09	-0.16096686746988	-0.0274168373493977	-0.0302604819277107	-0.0129981204819276	-0.0173025903614458	-0.103292078313253	3.08978915662653e-09	0.0485903614457827	0.0375015662650602	0.0303743373493974	0.0192970783132531	0.0110375301204819	-0.0193687349397589	3.13888855421686e-08	0.33601626506024	0.0991951807228916	0.227710843373494	0.144952108433735	0.0827559939759037	0.00889009036144574
180	-1.1818826122449e-10	-0.0255322734693878	-0.00332592557142858	-0.00462232421160408	-0.00232766234812287	-0.00232533848979591	-0.0175067685714286	-7.69111999326601e-10	-0.0748219389898994	-0.012419598962963	-0.0142571354594594	-0.00754379461486486	-0.00680807336835016	-0.047929128114478	-4.04313493589744e-09	-0.235320897435898	-0.0426364294871795	-0.0540754391025639	-0.0249509678456591	-0.0287313820512819	-0.138604551282052	-8.97643558282207e-09	-0.29765754601227	-0.0564889263803684	-0.0696230461538466	-0.0303690432098765	-0.0393312760736197	-0.170008251533743	-7.92222769230773e-09	-0.146168	-0.0291636	-0.0298544307692304	-0.0103661846153848	-0.0194802153846153	-0.0888385582822088	-1.43329230769232e-09	-0.0104561349693253	0.0060773926380367	0.0100083435582818	0.00832444785276069	0.00174411042944778	-0.0261154153846152	5.20526153846161e-09	0.0660541538461543	0.0219351076923078	0.0630556923076934	0.0389990797546006	0.022518923076923	-0.0180933950617284
181	-1.18483672988506e-10	-0.0251933614942529	-0.00276152732183908	-0.00436106471264368	-0.00268442954022988	-0.00167664018965518	-0.0180699701149425	-7.0398757817109e-10	-0.0685201823008852	-0.0108210240265487	-0.0141347380943952	-0.0082940066961652	-0.00583996045427726	-0.0435594994395282	-4.30471432584269e-09	-0.247297921348315	-0.0425959410112357	-0.0554530008403357	-0.0309454994397758	-0.0241560278089888	-0.149911994382022	-1.2311190860215e-08	-0.401704139784945	-0.074621048387097	-0.0897291152815014	-0.0462539946380697	-0.0429432795698926	-0.238360725806451	-1.21047580645161e-08	-0.227094101876676	-0.034870160857909	-0.0661935040431263	-0.045429935309973	-0.0213749329758713	-0.123022634408602	-2.63258760107814e-09	-0.031226145552561	-0.00522398921832874	-0.0150583018867926	-0.0130610215053764	-0.00231350404312664	-0.0116134584450401	3.40304582210238e-09	0.0321497297297291	0.00859002695417795	-0.00286037735849051	-0.0149027027027027	0.0133408625336926	0.0236431367292225
181	NA	NA	NA	NA	NA	NA	NA	NA	NA	NA	NA	NA	NA	NA	-4.84125544871795e-09	-0.280834294871795	-0.0509296869009584	-0.0661582636655947	-0.0370364115755627	-0.029636798076923	-0.163315480769231	-1.47134088050314e-08	-0.485850628930817	-0.0931801567398119	-0.122282044025157	-0.0679789589905363	-0.0541210971786834	-0.271222452830189	-1.6698144654088e-08	-0.32195	-0.0530692452830189	-0.125299654088051	-0.0897852201257862	-0.0355148742138364	-0.143612044025158	-1.29035534591194e-08	-0.166409433962264	-0.0413216037735848	-0.0972529559748427	-0.0738147767295597	-0.0234386163522012	-0.0278248742138366	-2.10194043887148e-08	-0.219774294670846	-0.0495317554858931	-0.17475407523511	-0.146198119122257	-0.0285578369905956	0.00450269592476497
182	NA	NA	NA	NA	NA	NA	NA	NA	NA	NA	NA	NA	NA	NA	-4.84771432584269e-09	-0.281357921348314	-0.0515559410112357	-0.0659390008403357	-0.0344074994397758	-0.0311840278089888	-0.164531994382022	-1.3978190860215e-08	-0.464404139784945	-0.089681048387097	-0.122189115281501	-0.0673739946380696	-0.0542932795698926	-0.253460725806451	-1.62147580645161e-08	-0.319694101876676	-0.056770160857909	-0.129143504043126	-0.090459935309973	-0.0392849329758713	-0.130722634408602	-1.21725876010781e-08	-0.157126145552561	-0.0477039892183287	-0.0796583018867926	-0.0515110215053763	-0.0285035040431266	-0.0304334584450402	-2.55469541778976e-08	-0.263350270270271	-0.0659099730458221	-0.194960377358491	-0.151002702702703	-0.0426591374663074	-0.00536686327077745
182	-8.85865693430658e-11	-0.0188066824817518	-0.0022275591240876	-0.00305220293040292	-0.00190919445054944	-0.00117390693430657	-0.0134468394160584	-4.2247616842105e-10	-0.0410539947368422	-0.00727941724342104	-0.00745423029702969	-0.00398706277227728	-0.00355995121710525	-0.0260989883552632	-2.51331730205278e-09	-0.143940557184751	-0.0262379589442815	-0.0291841117647059	-0.0157985088235295	-0.0137287853372433	-0.0877658651026393	-7.93047910863509e-09	-0.260910863509749	-0.0510020891364902	-0.0624810335195532	-0.0360683519553074	-0.0269331949860724	-0.146243676880223	-1.00658938547486e-08	-0.198806983240223	-0.0343631843575419	-0.0891556703910615	-0.0663182541899442	-0.0228475418994414	-0.0765639832869082	-9.5158659217877e-09	-0.126526815642458	-0.0451261838440111	-0.0726889972144848	-0.0517815598885794	-0.0209051532033426	-0.00963421787709493	-2.69186350974931e-08	-0.286978272980502	-0.0733665738161562	-0.221616155988858	-0.171076880222841	-0.0506412256267409	0.0083553631284917
183	-1.23273672988506e-10	-0.0263393614942529	-0.00331332732183908	-0.00433906471264368	-0.00226522954022988	-0.00207424018965518	-0.0186869701149425	-8.19687578171091e-10	-0.0792631823008852	-0.0128610240265487	-0.0145857380943952	-0.0079298066961652	-0.00665656045427726	-0.0518164994395282	-4.93971432584269e-09	-0.284617921348314	-0.0506859410112357	-0.0620730008403357	-0.0309924994397758	-0.0307340278089888	-0.172521994382022	-1.2988190860215e-08	-0.425304139784945	-0.080631048387097	-0.0938091152815014	-0.0434939946380697	-0.0497932795698926	-0.251860725806451	-1.34147580645161e-08	-0.254094101876676	-0.050320160857909	-0.0685935040431263	-0.039299935309973	-0.0298749329758713	-0.132222634408602	-3.59258760107814e-09	-0.0391261455525609	-0.00472398921832874	-0.00875830188679258	-0.00536102150537637	-0.00367350404312663	-0.0262934584450402	6.48304582210238e-09	0.075649729729729	0.023890026954178	0.0456396226415095	0.0173972972972974	0.0296408625336926	0.00364313672922255
183	NA	NA	NA	NA	NA	NA	NA	NA	NA	NA	NA	NA	NA	NA	-5.14025544871795e-09	-0.297344294871795	-0.0539096869009584	-0.0655582636655947	-0.0330994115755627	-0.032980798076923	-0.177435480769231	-1.37534088050314e-08	-0.452450628930818	-0.0871101567398119	-0.105152044025157	-0.0514089589905363	-0.0535610971786834	-0.261122452830189	-1.49481446540881e-08	-0.28395	-0.0583992452830189	-0.0860996540880505	-0.0514862201257862	-0.0346148742138364	-0.139412044025157	-5.55355345911944e-09	-0.0651094339622641	-0.0117316037735848	-0.0246629559748426	-0.0168547767295597	-0.00777861635220123	-0.0286748742138366	6.10595611285242e-10	0.0110257053291538	0.00916824451410688	-0.0027540752351099	-0.0209981191222573	0.0182421630094044	0.00460269592476497
[truncated: 99 more columns]
