# Supplementary material for: Assessment of reproducibility and biological variability of fasting and postprandial plasma metabolite concentrations using 1H NMR spectroscopy
Source: PLoS One. 2019 Jun 20;14(6):e0218549. doi: 10.1371/journal.pone.0218549 (PMC6586348; doi:10.1371/journal.pone.0218549)
Supplement: S1 Dataset — (ZIP) [file pone.0218549.s003.zip › SupplementalData/fasting_technical.dat]

IDs	XXLVLDLP	XXLVLDLL	XXLVLDLPL	XXLVLDLC	XXLVLDLCE	XXLVLDLFC	XXLVLDLTG	XLVLDLP	XLVLDLL	XLVLDLPL	XLVLDLC	XLVLDLCE	XLVLDLFC	XLVLDLTG	LVLDLP	LVLDLL	LVLDLPL	LVLDLC	LVLDLCE	LVLDLFC	LVLDLTG	MVLDLP	MVLDLL	MVLDLPL	MVLDLC	MVLDLCE	MVLDLFC	MVLDLTG	SVLDLP	SVLDLL	SVLDLPL	SVLDLC	SVLDLCE	SVLDLFC	SVLDLTG	XSVLDLP	XSVLDLL	XSVLDLPL	XSVLDLC	XSVLDLCE	XSVLDLFC	XSVLDLTG	IDLP	IDLL	IDLPL	IDLC	IDLCE	IDLFC	IDLTG
1	2.291e-10	0.04876	0.006077	0.007458	0.003608	0.003849	0.03523	1.404e-09	0.1353	0.0216	0.02402	0.01305	0.01096	0.08964	9.163e-09	0.5268	0.09513	0.1112	0.05614	0.0551	0.3205	2.753e-08	0.9089	0.1796	0.2168	0.1103	0.1065	0.5125	3.793e-08	0.7262	0.1679	0.2158	0.1183	0.09745	0.3426	3.699e-08	0.4536	0.1311	0.1907	0.1276	0.06307	0.1319	8.443e-08	0.8362	0.2253	0.495	0.3618	0.1332	0.116
1	2.291e-10	0.04877	0.00607	0.007469	0.003615	0.003854	0.03523	1.403e-09	0.1351	0.02144	0.02398	0.01303	0.01095	0.08973	9.167e-09	0.5271	0.09535	0.1113	0.05626	0.05502	0.3204	2.756e-08	0.9096	0.1792	0.2166	0.1101	0.1065	0.5138	3.797e-08	0.7269	0.1681	0.2158	0.1183	0.09749	0.343	3.7e-08	0.4537	0.1311	0.1907	0.1276	0.06311	0.132	8.445e-08	0.8364	0.2253	0.4951	0.362	0.1332	0.116
2	7.719e-11	0.01643	0.001801	0.003033	0.002046	0.0009875	0.0116	2.522e-10	0.02506	0.00427	0.006136	0.003568	0.002569	0.01465	1.918e-09	0.1111	0.0213	0.02694	0.01684	0.0101	0.06288	8.751e-09	0.2985	0.06414	0.09974	0.06646	0.03328	0.1347	1.882e-08	0.3752	0.09713	0.1437	0.08837	0.05537	0.1343	3.342e-08	0.4271	0.1429	0.2052	0.1362	0.06899	0.07901	1.094e-07	1.116	0.3079	0.7045	0.4909	0.2136	0.1039
2	7.697e-11	0.01639	0.001797	0.003039	0.002041	0.0009979	0.01156	2.513e-10	0.025	0.004307	0.006181	0.003595	0.002586	0.01452	1.906e-09	0.1106	0.02119	0.02703	0.01678	0.01025	0.06235	8.718e-09	0.2975	0.06404	0.09971	0.06665	0.03306	0.1338	1.888e-08	0.3761	0.0973	0.1437	0.08839	0.05536	0.135	3.342e-08	0.4271	0.1429	0.2052	0.1362	0.06903	0.07904	1.094e-07	1.116	0.3079	0.7047	0.491	0.2137	0.1038
3	1.246e-10	0.02645	0.002909	0.004728	0.003218	0.00151	0.01882	4.84e-10	0.04779	0.008449	0.01078	0.006107	0.004671	0.02856	3.488e-09	0.2015	0.03797	0.04705	0.02828	0.01877	0.1164	1.411e-08	0.4767	0.09918	0.1488	0.09682	0.05197	0.2288	2.638e-08	0.5248	0.1237	0.2108	0.1378	0.07304	0.1903	4.192e-08	0.5388	0.1852	0.2641	0.1775	0.08664	0.08943	1.366e-07	1.406	0.3868	0.9144	0.6428	0.2716	0.1048
3	1.243e-10	0.02639	0.002911	0.004732	0.003218	0.001514	0.01875	4.843e-10	0.04784	0.008483	0.01085	0.006149	0.0047	0.02851	3.501e-09	0.2023	0.03847	0.04716	0.02827	0.01889	0.1167	1.41e-08	0.4765	0.09952	0.1488	0.09696	0.05186	0.2282	2.638e-08	0.5248	0.1237	0.2108	0.1377	0.07312	0.1903	4.193e-08	0.5388	0.1853	0.2641	0.1775	0.08662	0.08942	1.366e-07	1.406	0.3868	0.9145	0.6427	0.2717	0.1046
4	1.305e-10	0.0275	0.003251	0.003753	0.001865	0.001888	0.0205	6.607e-10	0.06359	0.01	0.01123	0.006145	0.00508	0.04236	4.696e-09	0.2687	0.04845	0.05513	0.02945	0.02567	0.1651	1.621e-08	0.5361	0.109	0.1324	0.07268	0.05968	0.2947	2.546e-08	0.4922	0.1211	0.1543	0.08721	0.06712	0.2168	3.049e-08	0.3825	0.1211	0.1741	0.117	0.05708	0.08734	9.013e-08	0.9147	0.2509	0.5761	0.4112	0.165	0.08773
4	1.308e-10	0.02756	0.003229	0.003738	0.001857	0.00188	0.0206	6.615e-10	0.06365	0.009998	0.01123	0.006157	0.005071	0.04243	4.677e-09	0.2676	0.04822	0.05498	0.02925	0.02573	0.1644	1.626e-08	0.5375	0.1088	0.1324	0.07268	0.05974	0.2963	2.546e-08	0.4922	0.1211	0.1543	0.08712	0.06719	0.2169	3.05e-08	0.3827	0.1211	0.1741	0.117	0.05709	0.08751	9.016e-08	0.9151	0.2509	0.5764	0.4113	0.1651	0.08785
5	3.715e-10	0.07923	0.009815	0.01268	0.006462	0.006215	0.05674	2.089e-09	0.2027	0.03324	0.03848	0.0205	0.01799	0.131	1.262e-08	0.729	0.1315	0.1592	0.07857	0.08066	0.4383	3.563e-08	1.178	0.2299	0.2863	0.1456	0.1407	0.6622	4.202e-08	0.8006	0.1767	0.2342	0.1292	0.1051	0.3897	3.669e-08	0.4514	0.132	0.1934	0.1314	0.06205	0.126	9.694e-08	0.9746	0.253	0.6202	0.4635	0.1566	0.1014
5	3.717e-10	0.07926	0.009809	0.01266	0.006453	0.006212	0.05678	2.09e-09	0.2029	0.03326	0.03848	0.02049	0.01799	0.1311	1.262e-08	0.7289	0.1314	0.1591	0.07854	0.08053	0.4385	3.564e-08	1.179	0.2303	0.2863	0.1456	0.1407	0.662	4.205e-08	0.8009	0.1763	0.2342	0.1292	0.105	0.3904	3.669e-08	0.4514	0.132	0.1934	0.1314	0.06208	0.1259	9.694e-08	0.9746	0.2532	0.6201	0.4634	0.1567	0.1013
6	1.079e-10	0.0229	0.002367	0.00415	0.002791	0.00136	0.01639	5.127e-10	0.04998	0.007799	0.01067	0.006439	0.004226	0.03152	4.14e-09	0.2372	0.04274	0.05213	0.03169	0.02044	0.1423	1.642e-08	0.5454	0.1084	0.1477	0.09036	0.0573	0.2893	2.739e-08	0.5371	0.1181	0.2047	0.1351	0.06958	0.2143	3.628e-08	0.4623	0.1384	0.2338	0.1632	0.07063	0.09008	9.405e-08	0.9561	0.2634	0.6069	0.4359	0.1711	0.08576
6	1.08e-10	0.02293	0.002343	0.00415	0.002794	0.001356	0.01643	5.158e-10	0.05024	0.007766	0.01068	0.006455	0.004224	0.0318	4.14e-09	0.237	0.04247	0.05205	0.03166	0.0204	0.1425	1.641e-08	0.5454	0.1083	0.148	0.09045	0.05753	0.289	2.74e-08	0.5371	0.1177	0.2044	0.135	0.06939	0.215	3.63e-08	0.4626	0.1384	0.2339	0.1632	0.07068	0.09027	9.407e-08	0.9563	0.2634	0.6072	0.4362	0.171	0.08571
7	7.214e-11	0.0151	0.001442	0.002148	0.001311	0.0008369	0.01151	3.172e-10	0.03045	0.003907	0.005935	0.003693	0.002242	0.02061	2.994e-09	0.1696	0.02862	0.03423	0.02104	0.01319	0.1068	1.272e-08	0.4193	0.0827	0.1044	0.0608	0.04363	0.2322	2.153e-08	0.4168	0.09876	0.1369	0.08151	0.05537	0.1812	2.6e-08	0.3299	0.09875	0.1614	0.1098	0.05161	0.06969	7.503e-08	0.7649	0.2137	0.486	0.3464	0.1396	0.06518
7	7.213e-11	0.0151	0.001439	0.002149	0.001309	0.0008395	0.01151	3.173e-10	0.03047	0.003895	0.005956	0.003707	0.002249	0.02062	2.979e-09	0.1688	0.02866	0.03398	0.0208	0.01318	0.1062	1.273e-08	0.4197	0.08298	0.1044	0.06093	0.04346	0.2323	2.146e-08	0.4157	0.09868	0.1368	0.08141	0.05539	0.1802	2.601e-08	0.3299	0.09872	0.1614	0.1098	0.05162	0.06978	7.498e-08	0.7644	0.2137	0.4857	0.3462	0.1395	0.06506
8	8.632e-11	0.01839	0.001846	0.003454	0.002258	0.001197	0.01309	4.551e-10	0.04404	0.006321	0.009038	0.005598	0.003439	0.02868	3.702e-09	0.2116	0.0372	0.04578	0.02766	0.01812	0.1286	1.432e-08	0.4753	0.09357	0.1266	0.07587	0.0507	0.2552	2.393e-08	0.4654	0.1056	0.1628	0.1018	0.06106	0.197	3.196e-08	0.4033	0.1126	0.2024	0.1445	0.05794	0.08825	7.9e-08	0.7932	0.2177	0.485	0.3492	0.1358	0.09046
8	8.607e-11	0.01834	0.001827	0.003449	0.002241	0.001209	0.01307	4.562e-10	0.04409	0.006243	0.008975	0.005578	0.003396	0.02887	3.696e-09	0.2113	0.03701	0.04581	0.02753	0.01827	0.1285	1.435e-08	0.4761	0.09364	0.1265	0.07562	0.05092	0.2559	2.394e-08	0.4655	0.1054	0.1627	0.1016	0.06109	0.1973	3.197e-08	0.4034	0.1126	0.2024	0.1444	0.05793	0.08847	7.9e-08	0.7932	0.2176	0.485	0.3491	0.1359	0.09062
9	1.088e-10	0.02301	0.002458	0.003828	0.00246	0.001369	0.01672	5.214e-10	0.05061	0.007969	0.01023	0.006097	0.004132	0.03241	4.194e-09	0.2402	0.04346	0.05232	0.03142	0.0209	0.1444	1.675e-08	0.5568	0.1122	0.1501	0.09066	0.05948	0.2945	2.907e-08	0.5694	0.1298	0.2107	0.1352	0.07544	0.229	3.783e-08	0.4816	0.1497	0.2367	0.1617	0.07501	0.09522	1.038e-07	1.058	0.2907	0.6767	0.4838	0.1929	0.09068
9	1.086e-10	0.02298	0.002441	0.00382	0.002456	0.001364	0.01672	5.238e-10	0.05082	0.007958	0.01023	0.006084	0.00415	0.03263	4.191e-09	0.24	0.04343	0.05219	0.03134	0.02086	0.1444	1.676e-08	0.5574	0.1123	0.1501	0.09059	0.05952	0.2949	2.902e-08	0.5686	0.1295	0.2105	0.1351	0.07531	0.2286	3.784e-08	0.4816	0.1496	0.2366	0.1617	0.07497	0.09535	1.038e-07	1.058	0.2906	0.6766	0.4838	0.1928	0.09092
10	1.171e-10	0.0247	0.002735	0.003738	0.002203	0.001535	0.01823	6.12e-10	0.05894	0.009078	0.01083	0.006261	0.004565	0.03904	4.754e-09	0.2714	0.04829	0.0564	0.03233	0.02407	0.1667	1.73e-08	0.5723	0.1145	0.145	0.08349	0.06147	0.3129	2.806e-08	0.5456	0.1277	0.1877	0.1158	0.07188	0.2302	3.396e-08	0.4292	0.1337	0.2043	0.1394	0.06485	0.09116	9.045e-08	0.9176	0.2552	0.577	0.4138	0.1632	0.08534
10	1.173e-10	0.02475	0.002742	0.003758	0.002213	0.001545	0.01825	6.124e-10	0.05897	0.009039	0.01082	0.006274	0.00455	0.0391	4.741e-09	0.2707	0.0486	0.05605	0.03197	0.02408	0.166	1.734e-08	0.5734	0.1147	0.1449	0.08358	0.06132	0.3139	2.805e-08	0.5453	0.1275	0.1878	0.1159	0.07183	0.23	3.398e-08	0.4294	0.1337	0.2043	0.1394	0.06486	0.09134	9.044e-08	0.9176	0.2552	0.5771	0.4138	0.1633	0.08536
11	7.343e-11	0.01536	0.001686	0.002106	0.001334	0.000772	0.01157	2.603e-10	0.02517	0.003972	0.00479	0.002744	0.002046	0.01641	2.417e-09	0.1374	0.02525	0.02778	0.01702	0.01076	0.08438	1.069e-08	0.3576	0.07499	0.1012	0.06365	0.03758	0.1813	2.135e-08	0.4212	0.1086	0.1514	0.09133	0.06005	0.1612	3.196e-08	0.4082	0.1397	0.1928	0.1264	0.06636	0.07572	1.036e-07	1.062	0.2967	0.6782	0.4747	0.2035	0.08694
11	7.353e-11	0.01539	0.001683	0.002115	0.001333	0.0007823	0.01159	2.626e-10	0.02537	0.003983	0.004771	0.002735	0.002036	0.01661	2.409e-09	0.137	0.025	0.02782	0.01703	0.01079	0.08416	1.069e-08	0.3573	0.07466	0.101	0.06327	0.03768	0.1816	2.136e-08	0.4214	0.1087	0.1515	0.09142	0.0601	0.1612	3.197e-08	0.4083	0.1397	0.1927	0.1263	0.06638	0.07586	1.036e-07	1.062	0.2968	0.6782	0.4746	0.2036	0.08693
12	1.768e-10	0.03771	0.004375	0.006386	0.003551	0.002834	0.02695	1.075e-09	0.1038	0.01601	0.01954	0.01137	0.008171	0.06821	7.405e-09	0.4249	0.07629	0.09062	0.04904	0.04159	0.258	2.399e-08	0.7914	0.1556	0.1901	0.1001	0.08993	0.4457	3.429e-08	0.654	0.1441	0.1947	0.1098	0.08484	0.3152	3.649e-08	0.447	0.1223	0.1949	0.1363	0.05854	0.1297	7.929e-08	0.7806	0.2076	0.4519	0.3283	0.1236	0.121
12	1.769e-10	0.03772	0.004367	0.006387	0.003558	0.002829	0.02696	1.078e-09	0.104	0.01598	0.01961	0.01144	0.008164	0.06845	7.396e-09	0.4246	0.07627	0.09068	0.04896	0.04172	0.2576	2.398e-08	0.7907	0.1552	0.1898	0.09999	0.08984	0.4457	3.429e-08	0.654	0.1441	0.1949	0.11	0.08492	0.3151	3.649e-08	0.4471	0.1223	0.195	0.1364	0.0586	0.1298	7.93e-08	0.7808	0.2077	0.4523	0.3285	0.1238	0.1209
13	2.427e-10	0.05193	0.006262	0.009308	0.005495	0.003813	0.03637	1.297e-09	0.1267	0.02153	0.02568	0.01402	0.01166	0.07951	8.637e-09	0.4992	0.09273	0.1113	0.05845	0.05285	0.2952	2.792e-08	0.9314	0.1858	0.2517	0.1428	0.1089	0.4939	4.106e-08	0.8031	0.1774	0.2931	0.1832	0.1099	0.3326	4.932e-08	0.6238	0.1954	0.2947	0.1979	0.09687	0.1337	1.394e-07	1.418	0.3748	0.9112	0.6564	0.2548	0.1318
13	2.424e-10	0.05187	0.00625	0.009301	0.00549	0.003811	0.03632	1.296e-09	0.1266	0.02151	0.02565	0.01401	0.01165	0.07942	8.641e-09	0.4994	0.09263	0.1113	0.05836	0.05291	0.2955	2.791e-08	0.9311	0.1858	0.2514	0.1426	0.1088	0.494	4.106e-08	0.8031	0.1773	0.2931	0.1832	0.1099	0.3327	4.931e-08	0.6237	0.1953	0.2947	0.1978	0.09687	0.1337	1.394e-07	1.418	0.3748	0.9113	0.6564	0.2549	0.1317
14	5.666e-10	0.121	0.01516	0.01958	0.009813	0.009765	0.08628	3.278e-09	0.3183	0.05209	0.06065	0.03243	0.02822	0.2055	1.883e-08	1.09	0.1955	0.2421	0.1182	0.1238	0.6522	4.958e-08	1.637	0.3163	0.3888	0.1902	0.1986	0.9321	5.316e-08	0.9999	0.2173	0.2589	0.1306	0.1283	0.5237	3.672e-08	0.435	0.1125	0.1601	0.1109	0.0492	0.1624	7.455e-08	0.7219	0.1795	0.4257	0.3401	0.08562	0.1167
14	5.664e-10	0.121	0.01516	0.01959	0.00981	0.009777	0.08624	3.279e-09	0.3183	0.05207	0.06064	0.03244	0.0282	0.2056	1.883e-08	1.09	0.1956	0.2421	0.1181	0.124	0.652	4.959e-08	1.637	0.3166	0.3887	0.1902	0.1985	0.9321	5.317e-08	1	0.2172	0.2588	0.1305	0.1284	0.5241	3.672e-08	0.435	0.1125	0.1602	0.111	0.04922	0.1623	7.454e-08	0.7218	0.1795	0.4257	0.3401	0.08568	0.1166
15	3.509e-11	0.00713	0.0007564	0.0003643	7.58e-05	0.0002885	0.00601	1.349e-10	0.01223	0.001389	0.0008797	0.0006307	0.000249	0.009964	1.84e-09	0.1027	0.01871	0.0167	0.01064	0.006067	0.06723	9.075e-09	0.3001	0.06307	0.07555	0.04502	0.03053	0.1614	1.917e-08	0.3752	0.09865	0.1255	0.07254	0.05299	0.1511	2.831e-08	0.3587	0.1185	0.1655	0.1084	0.05704	0.07472	8.358e-08	0.8486	0.2405	0.524	0.3654	0.1586	0.08416
15	3.558e-11	0.007219	0.000762	0.0003469	6.773e-05	0.0002792	0.00611	1.358e-10	0.01231	0.00137	0.0008955	0.0006374	0.0002582	0.01005	1.836e-09	0.1024	0.01867	0.01663	0.01059	0.00604	0.06709	9.064e-09	0.2996	0.06294	0.07548	0.04508	0.0304	0.1612	1.918e-08	0.3753	0.09857	0.1254	0.07243	0.05298	0.1513	2.832e-08	0.3588	0.1184	0.1655	0.1085	0.05705	0.07481	8.358e-08	0.8487	0.2405	0.524	0.3653	0.1587	0.0842
16	8.213e-11	0.01721	0.001754	0.002542	0.001679	0.0008628	0.01291	3.261e-10	0.03156	0.004824	0.006324	0.003886	0.002438	0.02041	2.864e-09	0.1629	0.02959	0.03394	0.02156	0.01238	0.09937	1.243e-08	0.4139	0.08567	0.1134	0.0703	0.04313	0.2148	2.335e-08	0.4577	0.1116	0.163	0.1005	0.06251	0.1831	3.43e-08	0.4371	0.1443	0.2106	0.1424	0.06813	0.08224	1.057e-07	1.082	0.299	0.6918	0.4878	0.204	0.09091
16	8.256e-11	0.01729	0.001745	0.002546	0.001685	0.0008604	0.013	3.266e-10	0.0316	0.004787	0.006345	0.003908	0.002437	0.02047	2.855e-09	0.1626	0.02979	0.03401	0.0215	0.01252	0.09877	1.244e-08	0.4139	0.08548	0.1131	0.07033	0.04278	0.2153	2.338e-08	0.4582	0.1116	0.1629	0.1004	0.06255	0.1836	3.431e-08	0.4373	0.1443	0.2106	0.1424	0.06817	0.08238	1.057e-07	1.082	0.2989	0.692	0.4879	0.2041	0.09078
17	1.251e-10	0.02638	0.003118	0.003655	0.00187	0.001785	0.01961	6.373e-10	0.06124	0.009533	0.01064	0.005817	0.004826	0.04107	4.63e-09	0.2646	0.04767	0.05374	0.02866	0.02508	0.1632	1.585e-08	0.5249	0.1058	0.132	0.0737	0.05834	0.287	2.524e-08	0.489	0.1217	0.1553	0.08794	0.06739	0.212	3.014e-08	0.3787	0.1237	0.1696	0.1116	0.05796	0.08543	8.972e-08	0.9119	0.254	0.573	0.4067	0.1663	0.0849
17	1.254e-10	0.02644	0.003124	0.003655	0.001869	0.001786	0.01966	6.423e-10	0.06168	0.009552	0.01065	0.005805	0.00485	0.04148	4.629e-09	0.2645	0.04768	0.05363	0.02849	0.02514	0.1632	1.586e-08	0.525	0.1056	0.1318	0.07352	0.05832	0.2876	2.525e-08	0.4891	0.1214	0.1553	0.08786	0.06745	0.2124	3.014e-08	0.3787	0.1236	0.1696	0.1116	0.05797	0.08552	8.973e-08	0.912	0.254	0.573	0.4068	0.1663	0.0849
18	1.802e-10	0.03819	0.004633	0.005542	0.002698	0.002845	0.02801	1.063e-09	0.1021	0.01588	0.01765	0.009631	0.008019	0.06854	7.222e-09	0.4139	0.07422	0.08534	0.04374	0.0416	0.2543	2.219e-08	0.7316	0.1447	0.1733	0.08968	0.08363	0.4136	3.141e-08	0.6021	0.1449	0.1774	0.09671	0.08067	0.2798	3.151e-08	0.3889	0.1159	0.1686	0.1147	0.05388	0.1045	7.777e-08	0.7767	0.2144	0.4698	0.3428	0.1271	0.09251
18	1.806e-10	0.03825	0.004632	0.005533	0.002693	0.00284	0.02809	1.061e-09	0.102	0.01581	0.01767	0.009633	0.008041	0.06848	7.22e-09	0.4136	0.07378	0.08517	0.04369	0.04148	0.2547	2.225e-08	0.7333	0.1444	0.1735	0.08982	0.08364	0.4154	3.143e-08	0.6024	0.1448	0.1773	0.09671	0.0806	0.2802	3.151e-08	0.389	0.1159	0.1686	0.1146	0.05392	0.1045	7.775e-08	0.7766	0.2143	0.4699	0.3429	0.1271	0.09241
19	9.292e-11	0.01952	0.002181	0.00263	0.001399	0.001231	0.01471	4.83e-10	0.04624	0.006877	0.007929	0.004524	0.003405	0.03143	3.967e-09	0.2259	0.04018	0.04525	0.02544	0.01981	0.1404	1.525e-08	0.5032	0.1009	0.1234	0.06899	0.05439	0.279	2.514e-08	0.4876	0.1163	0.1612	0.09557	0.06561	0.2101	3.01e-08	0.3801	0.119	0.1781	0.1189	0.05917	0.08305	8.447e-08	0.8584	0.2385	0.5414	0.3865	0.1549	0.07853
19	9.268e-11	0.01946	0.002169	0.002618	0.001395	0.001223	0.01468	4.835e-10	0.04627	0.00689	0.007902	0.004523	0.003378	0.03148	3.981e-09	0.2265	0.03997	0.04509	0.02534	0.01975	0.1414	1.524e-08	0.503	0.1009	0.1234	0.06914	0.05425	0.2788	2.513e-08	0.4874	0.1163	0.1613	0.09552	0.06573	0.2099	3.012e-08	0.3803	0.1189	0.1781	0.1189	0.05919	0.08328	8.447e-08	0.8585	0.2383	0.5416	0.3866	0.155	0.07857
20	9.268e-11	0.01956	0.002381	0.002662	0.001297	0.001365	0.01451	4.491e-10	0.04311	0.006979	0.007124	0.003685	0.003439	0.02901	3.396e-09	0.194	0.0359	0.03809	0.01934	0.01875	0.12	1.249e-08	0.4162	0.08563	0.1102	0.06295	0.04725	0.2203	2.152e-08	0.4204	0.1033	0.1425	0.0827	0.05978	0.1746	3.076e-08	0.388	0.1301	0.1727	0.1106	0.06209	0.08522	9.533e-08	0.968	0.269	0.6006	0.4189	0.1816	0.09838
20	9.293e-11	0.01961	0.00239	0.002681	0.001311	0.00137	0.01454	4.522e-10	0.04338	0.006969	0.007145	0.003701	0.003444	0.02927	3.391e-09	0.1936	0.03579	0.03781	0.0192	0.01861	0.12	1.252e-08	0.4168	0.08543	0.1098	0.06254	0.04727	0.2215	2.153e-08	0.4205	0.1031	0.1423	0.08258	0.05976	0.175	3.076e-08	0.388	0.13	0.1726	0.1106	0.06207	0.08535	9.533e-08	0.9681	0.2692	0.6007	0.4189	0.1818	0.09824
21	2.111e-10	0.04482	0.005821	0.006393	0.002907	0.003486	0.03261	1.295e-09	0.1243	0.02022	0.02053	0.01057	0.009961	0.08356	8.779e-09	0.5034	0.09186	0.1019	0.04959	0.05228	0.3097	2.659e-08	0.878	0.1744	0.2092	0.1063	0.103	0.4943	3.772e-08	0.7257	0.1727	0.2205	0.1208	0.0997	0.3324	3.765e-08	0.464	0.1457	0.19	0.122	0.06793	0.1284	9.398e-08	0.9395	0.2558	0.5694	0.4125	0.1569	0.1144
21	2.109e-10	0.04478	0.005806	0.006391	0.002906	0.003486	0.03259	1.297e-09	0.1245	0.02028	0.02051	0.0106	0.00991	0.08368	8.781e-09	0.5035	0.09178	0.1017	0.04934	0.05234	0.31	2.66e-08	0.8783	0.1741	0.209	0.1061	0.103	0.4952	3.772e-08	0.7257	0.1726	0.2206	0.1208	0.09978	0.3325	3.766e-08	0.4641	0.1456	0.19	0.122	0.06794	0.1285	9.398e-08	0.9396	0.2557	0.5697	0.4127	0.157	0.1142
22	6.131e-10	0.1319	0.01649	0.02424	0.01334	0.0109	0.09118	3.563e-09	0.3482	0.05761	0.07152	0.03917	0.03235	0.219	2.053e-08	1.194	0.216	0.2792	0.1409	0.1383	0.6987	5.495e-08	1.827	0.3545	0.4659	0.2391	0.2269	1.007	6.179e-08	1.171	0.2532	0.3243	0.1672	0.1571	0.5938	4.931e-08	0.5893	0.15	0.2262	0.1526	0.07364	0.2131	1.056e-07	1.02	0.2432	0.5859	0.4512	0.1347	0.191
22	6.134e-10	0.132	0.01649	0.02425	0.01335	0.0109	0.09124	3.564e-09	0.3482	0.05759	0.07155	0.03917	0.03238	0.2191	2.053e-08	1.194	0.216	0.2794	0.1409	0.1384	0.6986	5.498e-08	1.828	0.3542	0.4659	0.2391	0.2268	1.008	6.181e-08	1.172	0.2531	0.3245	0.1674	0.1571	0.5939	4.93e-08	0.5892	0.15	0.2261	0.1525	0.07367	0.2131	1.056e-07	1.02	0.2431	0.5862	0.4514	0.1347	0.191
23	1.04e-10	0.022	0.002608	0.003394	0.001993	0.001402	0.016	4.999e-10	0.04842	0.008218	0.008979	0.004952	0.004026	0.03122	3.932e-09	0.2256	0.04284	0.04758	0.02658	0.02099	0.1352	1.513e-08	0.5056	0.1059	0.139	0.08263	0.05638	0.2607	2.782e-08	0.549	0.1345	0.2028	0.1247	0.07811	0.2117	4.03e-08	0.5123	0.1715	0.2392	0.1571	0.0821	0.1016	1.211e-07	1.234	0.3383	0.7793	0.5477	0.2316	0.1161
23	1.039e-10	0.022	0.002609	0.003398	0.00199	0.001408	0.01599	4.997e-10	0.04842	0.008217	0.00902	0.004956	0.004064	0.03119	3.926e-09	0.2253	0.04301	0.04752	0.02651	0.02102	0.1348	1.513e-08	0.5058	0.1057	0.1392	0.08278	0.05644	0.2608	2.78e-08	0.5487	0.1343	0.2028	0.1247	0.07802	0.2116	4.032e-08	0.5125	0.1716	0.2393	0.1572	0.08209	0.1017	1.211e-07	1.234	0.3384	0.7794	0.5479	0.2315	0.1161
24	1.153e-10	0.02447	0.002642	0.004174	0.002596	0.001577	0.01766	6.022e-10	0.05832	0.008835	0.01167	0.006986	0.004682	0.03782	4.72e-09	0.2701	0.0478	0.0582	0.03406	0.02413	0.1641	1.752e-08	0.5805	0.1151	0.1505	0.08763	0.06288	0.3149	2.846e-08	0.5539	0.1261	0.1939	0.1206	0.07328	0.2339	3.459e-08	0.437	0.1304	0.211	0.1444	0.06655	0.0956	8.863e-08	0.8965	0.2484	0.5585	0.3999	0.1586	0.08968
24	1.151e-10	0.02444	0.002623	0.004188	0.002603	0.001585	0.01763	6.001e-10	0.05816	0.008864	0.01169	0.006971	0.00472	0.03761	4.705e-09	0.2694	0.04776	0.05813	0.03388	0.02425	0.1635	1.756e-08	0.582	0.1154	0.1509	0.0878	0.06305	0.3157	2.845e-08	0.5536	0.126	0.1939	0.1206	0.07334	0.2337	3.458e-08	0.4369	0.1303	0.211	0.1445	0.06657	0.09557	8.866e-08	0.8969	0.2484	0.5587	0.3999	0.1588	0.08976
25	1.002e-10	0.02118	0.002302	0.003283	0.001905	0.001378	0.0156	5.083e-10	0.04889	0.007259	0.009049	0.005361	0.003688	0.03258	3.887e-09	0.2216	0.03894	0.04536	0.02582	0.01954	0.1373	1.435e-08	0.4751	0.09459	0.1211	0.06954	0.05158	0.2594	2.315e-08	0.4457	0.1059	0.1378	0.078	0.05983	0.2019	2.828e-08	0.3544	0.1144	0.1567	0.1023	0.05441	0.08321	8.349e-08	0.8467	0.2373	0.5239	0.3675	0.1564	0.08542
25	1.001e-10	0.02116	0.002312	0.003307	0.001923	0.001384	0.01554	5.091e-10	0.04897	0.007221	0.009073	0.005361	0.003712	0.03267	3.868e-09	0.2207	0.03917	0.04535	0.02564	0.01971	0.1362	1.437e-08	0.4755	0.09417	0.1213	0.0696	0.05167	0.2601	2.316e-08	0.4457	0.1058	0.1378	0.07786	0.05993	0.2022	2.829e-08	0.3545	0.1143	0.1569	0.1024	0.05447	0.08326	8.347e-08	0.8466	0.2373	0.524	0.3676	0.1564	0.08532
26	7.154e-11	0.01494	0.001764	0.001455	0.0003226	0.001133	0.01172	4.914e-10	0.04616	0.006082	0.006477	0.003905	0.002571	0.0336	4.033e-09	0.2287	0.04064	0.04315	0.02339	0.01976	0.1449	1.446e-08	0.473	0.09558	0.1014	0.04905	0.05235	0.276	2.386e-08	0.4553	0.1171	0.1205	0.05748	0.06298	0.2177	2.667e-08	0.3277	0.09322	0.1401	0.09401	0.04609	0.0944	6.359e-08	0.6276	0.1753	0.3566	0.2525	0.1041	0.09569
26	7.155e-11	0.01495	0.001766	0.001474	0.0003278	0.001146	0.01171	4.934e-10	0.04633	0.006125	0.006446	0.003868	0.002578	0.03376	4.045e-09	0.2293	0.04077	0.04317	0.02336	0.01981	0.1454	1.45e-08	0.4743	0.09619	0.1017	0.04944	0.05226	0.2764	2.385e-08	0.4549	0.1171	0.1203	0.05747	0.06283	0.2175	2.668e-08	0.3279	0.09317	0.1402	0.09407	0.04614	0.09455	6.362e-08	0.6278	0.1753	0.3568	0.2527	0.1041	0.09576
27	7.255e-11	0.01506	0.001459	0.00181	0.001078	0.0007326	0.01179	3.19e-10	0.03037	0.004153	0.005202	0.003251	0.001951	0.02101	3.088e-09	0.1744	0.03047	0.03366	0.0209	0.01276	0.1103	1.348e-08	0.4443	0.08942	0.1095	0.06394	0.04557	0.2453	2.339e-08	0.4535	0.1065	0.1521	0.0925	0.05963	0.1949	2.911e-08	0.3693	0.1152	0.179	0.1225	0.05648	0.07511	8.436e-08	0.8614	0.2398	0.5509	0.3929	0.158	0.07077
27	7.244e-11	0.01503	0.001463	0.001808	0.00108	0.0007279	0.01176	3.178e-10	0.03025	0.004088	0.005222	0.003268	0.001954	0.02094	3.086e-09	0.1743	0.03061	0.03362	0.02084	0.01278	0.1101	1.352e-08	0.4452	0.08942	0.1091	0.06356	0.04553	0.2467	2.337e-08	0.4531	0.1063	0.1521	0.09243	0.05969	0.1947	2.911e-08	0.3692	0.1152	0.1789	0.1224	0.05645	0.07517	8.432e-08	0.8611	0.2396	0.5508	0.3928	0.1579	0.07069
28	2.4e-10	0.05101	0.006314	0.007628	0.003616	0.004012	0.03707	1.452e-09	0.1397	0.02181	0.02458	0.01332	0.01125	0.09333	9.417e-09	0.5408	0.09602	0.1133	0.05672	0.05663	0.3315	2.731e-08	0.8988	0.1748	0.2083	0.1034	0.1049	0.5158	3.507e-08	0.666	0.1586	0.1792	0.09084	0.08837	0.3282	2.88e-08	0.3488	0.09996	0.1359	0.08856	0.04737	0.1129	6.554e-08	0.6464	0.1775	0.3796	0.2828	0.09682	0.08926
28	2.396e-10	0.05095	0.006321	0.007627	0.003616	0.00401	0.037	1.454e-09	0.1399	0.02186	0.02462	0.01331	0.01132	0.09347	9.417e-09	0.5408	0.09628	0.1132	0.05662	0.05658	0.3314	2.73e-08	0.8988	0.1748	0.2084	0.1035	0.1049	0.5156	3.508e-08	0.666	0.1584	0.1791	0.09066	0.08846	0.3285	2.879e-08	0.3487	0.09993	0.1359	0.08854	0.04737	0.1129	6.556e-08	0.6466	0.1777	0.3798	0.2829	0.09685	0.08913
29	1.586e-10	0.03364	0.004158	0.004869	0.00232	0.002549	0.02462	9.27e-10	0.08905	0.01401	0.01523	0.008196	0.007037	0.0598	6.469e-09	0.3705	0.06704	0.07522	0.03787	0.03735	0.2283	2.058e-08	0.6794	0.135	0.1632	0.08495	0.07828	0.3811	2.981e-08	0.5741	0.1371	0.1761	0.09726	0.07884	0.2609	3.232e-08	0.4017	0.1238	0.1745	0.1149	0.05961	0.1034	8.662e-08	0.8711	0.2376	0.5357	0.3852	0.1505	0.09778
29	1.594e-10	0.0338	0.004171	0.00488	0.002323	0.002557	0.02475	9.306e-10	0.08936	0.01405	0.01525	0.008209	0.007037	0.06007	6.487e-09	0.3715	0.06713	0.07533	0.03798	0.03736	0.229	2.058e-08	0.6793	0.1347	0.1631	0.08484	0.07821	0.3816	2.985e-08	0.5748	0.1374	0.1762	0.0974	0.07876	0.2612	3.234e-08	0.4018	0.1237	0.1746	0.1149	0.05966	0.1035	8.662e-08	0.8711	0.2377	0.5357	0.3852	0.1505	0.09775
30	2.496e-10	0.05303	0.006623	0.007906	0.003867	0.004039	0.0385	1.475e-09	0.1422	0.02291	0.02504	0.01342	0.01162	0.0942	9.739e-09	0.5592	0.101	0.1162	0.05821	0.05803	0.342	2.935e-08	0.968	0.1905	0.2293	0.1168	0.1124	0.5482	3.897e-08	0.7456	0.172	0.2209	0.1213	0.09964	0.3527	3.585e-08	0.4423	0.1402	0.1808	0.1152	0.06551	0.1214	9.41e-08	0.9473	0.2582	0.588	0.4266	0.1614	0.1011
30	2.498e-10	0.05305	0.006622	0.00789	0.003855	0.004034	0.03854	1.477e-09	0.1423	0.02286	0.02504	0.0134	0.01164	0.09439	9.74e-09	0.5593	0.1011	0.1161	0.05801	0.05808	0.3421	2.934e-08	0.9675	0.1902	0.2292	0.1167	0.1125	0.5481	3.9e-08	0.7461	0.1719	0.2207	0.1211	0.09961	0.3534	3.587e-08	0.4425	0.1401	0.1807	0.1152	0.06547	0.1217	9.41e-08	0.9473	0.2583	0.5878	0.4265	0.1613	0.1011
31	1.273e-10	0.02676	0.003079	0.003539	0.001775	0.001765	0.02014	6.713e-10	0.0644	0.009949	0.01107	0.006157	0.004916	0.04338	5.093e-09	0.2905	0.05239	0.05776	0.03096	0.0268	0.1803	1.822e-08	0.6009	0.1201	0.1443	0.07785	0.06649	0.3364	2.788e-08	0.537	0.125	0.1689	0.0966	0.07225	0.2432	3.061e-08	0.384	0.1246	0.1698	0.1102	0.05962	0.08953	9.224e-08	0.9409	0.2593	0.5995	0.4259	0.1735	0.08211
31	1.27e-10	0.02672	0.003106	0.003558	0.001779	0.001779	0.02005	6.716e-10	0.06441	0.009897	0.01105	0.006131	0.004914	0.04347	5.096e-09	0.2905	0.0521	0.05766	0.03085	0.02681	0.1807	1.825e-08	0.6016	0.1199	0.1446	0.07806	0.06652	0.3371	2.788e-08	0.5369	0.125	0.1686	0.09652	0.07208	0.2434	3.059e-08	0.3838	0.1247	0.1698	0.1101	0.05963	0.08935	9.226e-08	0.941	0.2594	0.5994	0.426	0.1734	0.08213
32	1.985e-10	0.04229	0.005124	0.006906	0.003763	0.003142	0.03026	1.178e-09	0.1138	0.01792	0.02106	0.01185	0.009215	0.07479	7.975e-09	0.4584	0.08179	0.09928	0.05339	0.04589	0.2773	2.498e-08	0.8264	0.1623	0.2069	0.1132	0.09369	0.4572	3.578e-08	0.6882	0.1603	0.2147	0.124	0.09077	0.3132	3.56e-08	0.4416	0.1344	0.1914	0.1262	0.06515	0.1159	8.188e-08	0.817	0.2288	0.489	0.3543	0.1347	0.09926
32	1.99e-10	0.04238	0.005126	0.006904	0.003762	0.003143	0.03035	1.181e-09	0.114	0.01794	0.02104	0.01185	0.009188	0.07499	7.949e-09	0.457	0.08146	0.09902	0.05311	0.04591	0.2765	2.5e-08	0.827	0.1621	0.2069	0.1132	0.09368	0.458	3.577e-08	0.6878	0.1602	0.2145	0.1238	0.0907	0.3132	3.562e-08	0.4419	0.1344	0.1914	0.1262	0.06518	0.116	8.189e-08	0.8171	0.2287	0.489	0.3543	0.1347	0.09936
33	5.051e-11	0.01025	0.0009497	0.0005458	9.647e-05	0.0004493	0.008759	2.559e-10	0.02356	0.002421	0.002747	0.001962	0.0007856	0.01839	2.709e-09	0.1513	0.02536	0.02587	0.01623	0.009639	0.1	1.153e-08	0.375	0.07428	0.07995	0.0434	0.03656	0.2207	1.975e-08	0.3777	0.09269	0.11	0.06182	0.04818	0.175	2.278e-08	0.2846	0.08598	0.1298	0.08819	0.04166	0.06883	5.699e-08	0.5731	0.1682	0.3429	0.2424	0.1005	0.06199
33	5.083e-11	0.01032	0.0009615	0.0005437	9.266e-05	0.000451	0.008814	2.552e-10	0.02346	0.002363	0.002686	0.001937	0.0007486	0.01841	2.698e-09	0.1505	0.02531	0.0255	0.0161	0.009395	0.09974	1.156e-08	0.3761	0.07459	0.08039	0.04368	0.03671	0.2212	1.974e-08	0.3775	0.09261	0.11	0.06187	0.04815	0.1749	2.278e-08	0.2847	0.08605	0.1298	0.08816	0.04161	0.06884	5.701e-08	0.5733	0.1684	0.3429	0.2424	0.1005	0.06204
34	1.45e-10	0.03081	0.003493	0.005279	0.003297	0.001982	0.02204	6.979e-10	0.06809	0.01116	0.01412	0.008155	0.005969	0.04281	5.055e-09	0.2908	0.05311	0.06464	0.037	0.02764	0.1731	1.83e-08	0.6098	0.1237	0.1661	0.09882	0.06725	0.3201	2.984e-08	0.5834	0.1365	0.2074	0.128	0.07943	0.2394	3.896e-08	0.4948	0.1595	0.2359	0.1586	0.07731	0.09939	1.139e-07	1.163	0.3173	0.7444	0.53	0.2143	0.1008
34	1.45e-10	0.03082	0.003472	0.005273	0.003288	0.001985	0.02207	7.015e-10	0.06837	0.01109	0.01408	0.00814	0.00594	0.04319	5.055e-09	0.2908	0.05306	0.06465	0.03695	0.0277	0.1731	1.827e-08	0.609	0.1233	0.1659	0.09862	0.06729	0.3199	2.987e-08	0.5839	0.1366	0.2073	0.1279	0.07939	0.24	3.896e-08	0.4948	0.1595	0.2358	0.1585	0.07731	0.09944	1.139e-07	1.163	0.3173	0.7444	0.53	0.2144	0.1008
35	9.309e-11	0.01944	0.002108	0.002313	0.001122	0.001191	0.01502	5.032e-10	0.04777	0.006689	0.007642	0.004543	0.003099	0.03344	4.109e-09	0.2329	0.04046	0.04496	0.02546	0.0195	0.1475	1.531e-08	0.5025	0.09994	0.1161	0.06317	0.05298	0.2864	2.402e-08	0.4607	0.1097	0.1388	0.07869	0.06013	0.2121	2.668e-08	0.3341	0.1038	0.1513	0.1011	0.05016	0.07901	7.11e-08	0.7193	0.2042	0.4446	0.3168	0.1278	0.07055
35	9.314e-11	0.01945	0.002108	0.002315	0.001115	0.001201	0.01503	5.04e-10	0.04784	0.006642	0.007649	0.004538	0.00311	0.03355	4.103e-09	0.2325	0.04032	0.04474	0.02533	0.01942	0.1474	1.532e-08	0.5025	0.09955	0.1158	0.06271	0.05313	0.2872	2.405e-08	0.4612	0.1098	0.1389	0.07875	0.06018	0.2124	2.667e-08	0.334	0.1037	0.1512	0.1011	0.05013	0.07907	7.108e-08	0.7192	0.2042	0.4446	0.3169	0.1278	0.07032
36	6.963e-11	0.01449	0.001536	0.001859	0.00123	0.0006284	0.01109	2.763e-10	0.02642	0.004108	0.004491	0.002705	0.001786	0.01782	2.73e-09	0.1544	0.02853	0.02983	0.01884	0.01099	0.09607	1.242e-08	0.4125	0.08575	0.1103	0.06831	0.04197	0.2164	2.394e-08	0.4715	0.1143	0.175	0.1107	0.06433	0.1821	3.403e-08	0.435	0.1503	0.2047	0.1332	0.07149	0.08005	1.046e-07	1.074	0.3035	0.6854	0.4784	0.2069	0.08471
36	6.975e-11	0.01451	0.001535	0.001857	0.001225	0.0006324	0.01112	2.776e-10	0.02653	0.004084	0.004498	0.002714	0.001784	0.01795	2.731e-09	0.1546	0.02852	0.02996	0.0188	0.01116	0.09609	1.243e-08	0.4128	0.08611	0.1102	0.06852	0.04166	0.2165	2.395e-08	0.4716	0.1141	0.1751	0.1107	0.06434	0.1824	3.404e-08	0.4351	0.1503	0.2047	0.1332	0.07148	0.0801	1.046e-07	1.073	0.3036	0.6853	0.4783	0.207	0.08455
37	2.09e-10	0.04462	0.005154	0.008078	0.005052	0.003027	0.03138	1.052e-09	0.1029	0.01713	0.02163	0.01228	0.009355	0.06415	7.034e-09	0.4064	0.07382	0.09315	0.05212	0.04103	0.2394	2.324e-08	0.7761	0.1549	0.2157	0.1281	0.0876	0.4055	3.528e-08	0.6892	0.156	0.2488	0.1565	0.09234	0.2844	4.313e-08	0.5457	0.1718	0.261	0.1793	0.0817	0.1128	1.194e-07	1.213	0.33	0.773	0.5557	0.2173	0.1104
37	2.087e-10	0.04457	0.00515	0.008083	0.005052	0.003031	0.03134	1.054e-09	0.103	0.01701	0.02163	0.01227	0.009354	0.06439	7.035e-09	0.4064	0.07405	0.09321	0.05214	0.04107	0.2392	2.326e-08	0.7766	0.1546	0.2156	0.1282	0.08738	0.4064	3.53e-08	0.6896	0.1562	0.2489	0.1567	0.09227	0.2844	4.315e-08	0.5458	0.1718	0.2612	0.1795	0.0817	0.1129	1.194e-07	1.214	0.3301	0.7734	0.556	0.2174	0.1104
38	1.03e-10	0.02167	0.00259	0.002775	0.001249	0.001526	0.01631	5.774e-10	0.05506	0.008231	0.008807	0.004824	0.003984	0.03803	4.619e-09	0.2628	0.04659	0.05071	0.02639	0.02432	0.1655	1.636e-08	0.5392	0.107	0.1284	0.0679	0.06046	0.3038	2.562e-08	0.4943	0.1181	0.1547	0.08736	0.06737	0.2214	2.907e-08	0.3636	0.1119	0.1622	0.1059	0.05621	0.08958	7.782e-08	0.7842	0.2175	0.4812	0.3432	0.138	0.08548
38	1.031e-10	0.02169	0.002559	0.002784	0.001247	0.001537	0.01634	5.817e-10	0.05547	0.008271	0.008873	0.004852	0.004021	0.03832	4.607e-09	0.2622	0.04658	0.0508	0.02642	0.02437	0.1648	1.639e-08	0.5398	0.1073	0.1281	0.06783	0.06026	0.3044	2.559e-08	0.4938	0.1179	0.1546	0.08727	0.06735	0.2214	2.908e-08	0.3637	0.1117	0.1622	0.106	0.05623	0.08973	7.783e-08	0.7842	0.2175	0.4813	0.3432	0.1381	0.08545
39	8.096e-11	0.01703	0.001474	0.003021	0.002273	0.0007479	0.01253	2.935e-10	0.02883	0.004212	0.007042	0.004606	0.002436	0.01758	2.924e-09	0.1666	0.02954	0.03693	0.02496	0.01197	0.1002	1.35e-08	0.4491	0.09087	0.1249	0.07979	0.04507	0.2334	2.468e-08	0.4847	0.1111	0.1832	0.1196	0.06359	0.1904	3.491e-08	0.4472	0.1357	0.2321	0.1647	0.06743	0.07936	1.025e-07	1.049	0.285	0.6836	0.4915	0.192	0.08058
39	8.068e-11	0.01697	0.001476	0.003015	0.00227	0.0007448	0.01248	2.925e-10	0.02873	0.004145	0.007019	0.00457	0.002449	0.01757	2.918e-09	0.1663	0.02948	0.03695	0.02498	0.01197	0.09992	1.35e-08	0.4492	0.09073	0.1251	0.07981	0.04527	0.2334	2.47e-08	0.4851	0.1109	0.1833	0.1196	0.06374	0.1909	3.491e-08	0.4471	0.1358	0.232	0.1646	0.06743	0.07934	1.025e-07	1.049	0.2852	0.6838	0.4917	0.1921	0.08049
40	6.536e-11	0.01344	0.001279	0.001188	0.0005027	0.0006855	0.01098	3.646e-10	0.03405	0.004265	0.004562	0.002941	0.001621	0.02522	3.507e-09	0.1972	0.0342	0.03527	0.0208	0.01447	0.1277	1.427e-08	0.4664	0.09239	0.1041	0.05635	0.04774	0.2699	2.354e-08	0.4514	0.1065	0.1375	0.07928	0.05819	0.2074	2.687e-08	0.337	0.1019	0.1574	0.1083	0.04909	0.07768	7.164e-08	0.7254	0.2043	0.4517	0.3236	0.1281	0.06938
40	6.534e-11	0.01344	0.001302	0.001182	0.0005056	0.0006768	0.01095	3.666e-10	0.03422	0.004182	0.004585	0.002943	0.001641	0.02545	3.513e-09	0.1975	0.03419	0.03527	0.02086	0.01441	0.128	1.423e-08	0.465	0.09203	0.1039	0.05615	0.04773	0.2691	2.355e-08	0.4515	0.1064	0.1375	0.07934	0.05814	0.2077	2.686e-08	0.3368	0.1018	0.1573	0.1082	0.04905	0.07777	7.166e-08	0.7255	0.2043	0.4517	0.3236	0.1281	0.06947
41	5.615e-11	0.01168	0.001059	0.001626	0.001121	0.0005048	0.008998	2.324e-10	0.02217	0.002883	0.004155	0.002821	0.001334	0.01513	2.58e-09	0.1459	0.02582	0.02918	0.01921	0.009966	0.09086	1.214e-08	0.4017	0.08194	0.1042	0.06344	0.04075	0.2156	2.281e-08	0.4461	0.1066	0.1587	0.09873	0.05994	0.1808	3.098e-08	0.3941	0.123	0.1926	0.131	0.06162	0.07846	8.713e-08	0.8875	0.2479	0.5608	0.3977	0.1631	0.07881
41	5.584e-11	0.01162	0.001049	0.00162	0.001119	0.0005011	0.008948	2.315e-10	0.02208	0.00289	0.004111	0.002768	0.001343	0.01508	2.585e-09	0.1461	0.02579	0.02905	0.01921	0.009834	0.09122	1.217e-08	0.4024	0.08211	0.1038	0.06325	0.04057	0.2165	2.284e-08	0.4467	0.1067	0.1589	0.09891	0.05998	0.1811	3.099e-08	0.3942	0.1229	0.1926	0.131	0.06162	0.07865	8.713e-08	0.8875	0.248	0.5607	0.3976	0.1632	0.07871
42	8.81e-11	0.01853	0.00204	0.002701	0.001618	0.001083	0.01379	4.069e-10	0.03917	0.006108	0.007164	0.004209	0.002954	0.0259	3.338e-09	0.1904	0.03471	0.03937	0.02322	0.01615	0.1163	1.328e-08	0.4422	0.09112	0.1191	0.0713	0.04775	0.232	2.415e-08	0.4719	0.1169	0.1615	0.09607	0.06545	0.1934	3.385e-08	0.4292	0.1417	0.2007	0.1338	0.0669	0.08669	1.032e-07	1.052	0.2905	0.6672	0.4713	0.1959	0.09448
42	8.855e-11	0.01861	0.002042	0.002688	0.001614	0.001074	0.01388	4.106e-10	0.03946	0.00603	0.007133	0.004176	0.002957	0.0263	3.339e-09	0.1904	0.03449	0.03927	0.0232	0.01607	0.1166	1.328e-08	0.4421	0.09123	0.1187	0.07131	0.04738	0.2322	2.415e-08	0.4718	0.117	0.1614	0.09614	0.06528	0.1934	3.386e-08	0.4292	0.1417	0.2006	0.1338	0.06685	0.08691	1.032e-07	1.052	0.2904	0.6672	0.4713	0.196	0.09462
43	6.048e-11	0.01257	0.001408	0.00135	0.000664	0.0006857	0.009809	2.116e-10	0.02008	0.003072	0.002891	0.001471	0.00142	0.01412	1.987e-09	0.1125	0.02062	0.02083	0.0117	0.009129	0.07103	9.084e-09	0.3037	0.06427	0.08445	0.05151	0.03294	0.155	1.82e-08	0.3578	0.09422	0.1215	0.06896	0.05259	0.142	2.846e-08	0.3626	0.1265	0.1673	0.1082	0.05903	0.06884	1.017e-07	1.043	0.2889	0.6685	0.467	0.2015	0.08596
43	6.039e-11	0.01255	0.001399	0.001352	0.0006662	0.0006863	0.009796	2.101e-10	0.01997	0.003079	0.002929	0.001471	0.001458	0.01397	1.989e-09	0.1127	0.02101	0.02077	0.0115	0.009268	0.0709	9.119e-09	0.3049	0.06448	0.0848	0.05165	0.03314	0.1556	1.82e-08	0.3577	0.0943	0.1213	0.06885	0.05248	0.142	2.846e-08	0.3626	0.1264	0.1672	0.1082	0.05906	0.06896	1.017e-07	1.043	0.2889	0.6687	0.4671	0.2016	0.08585
44	7.449e-11	0.01549	0.001594	0.001881	0.001115	0.0007665	0.01201	2.851e-10	0.02748	0.003916	0.005321	0.003203	0.002119	0.01824	2.895e-09	0.1644	0.02885	0.0337	0.02086	0.01285	0.1019	1.315e-08	0.4353	0.0889	0.1111	0.06542	0.04569	0.2353	2.376e-08	0.4638	0.1134	0.1584	0.09454	0.0639	0.192	2.951e-08	0.3767	0.1228	0.1798	0.117	0.06275	0.07412	9.403e-08	0.9661	0.2674	0.6277	0.4448	0.1829	0.07098
44	7.41e-11	0.01541	0.001588	0.001874	0.001115	0.0007586	0.01194	2.835e-10	0.02734	0.003955	0.005323	0.00322	0.002103	0.01806	2.879e-09	0.1634	0.02875	0.03309	0.0205	0.01259	0.1015	1.321e-08	0.4368	0.08937	0.111	0.06551	0.04546	0.2364	2.376e-08	0.4636	0.1132	0.1584	0.09445	0.06392	0.192	2.952e-08	0.3768	0.1229	0.1797	0.117	0.0627	0.07425	9.402e-08	0.9659	0.2674	0.6276	0.4448	0.1828	0.07101
45	NA	NA	NA	NA	NA	NA	NA	NA	NA	NA	NA	NA	NA	NA	NA	NA	NA	NA	NA	NA	NA	7.179e-09	0.2381	0.05028	0.06493	0.04338	0.02155	0.1228	1.635e-08	0.3223	0.08253	0.1172	0.07284	0.04438	0.1226	2.838e-08	0.3631	0.1214	0.1784	0.1221	0.0563	0.06339	8.965e-08	0.9166	0.2571	0.5817	0.4082	0.1735	0.07782
45	NA	NA	NA	NA	NA	NA	NA	NA	NA	NA	NA	NA	NA	NA	NA	NA	NA	NA	NA	NA	NA	7.154e-09	0.2372	0.05031	0.06458	0.0433	0.02128	0.1223	1.639e-08	0.323	0.08253	0.1173	0.07296	0.04434	0.1231	2.839e-08	0.3632	0.1214	0.1783	0.122	0.05629	0.06353	8.968e-08	0.9168	0.2569	0.582	0.4085	0.1735	0.07789
46	NA	NA	NA	NA	NA	NA	NA	4.219e-10	0.03925	0.005568	0.004143	0.002092	0.002051	0.02954	4.012e-09	0.2256	0.04023	0.03805	0.01983	0.01821	0.1474	1.524e-08	0.4989	0.1007	0.1105	0.05716	0.05338	0.2877	2.625e-08	0.5073	0.1271	0.1563	0.0864	0.06991	0.2238	2.836e-08	0.3544	0.1207	0.1468	0.08975	0.0571	0.08687	7.983e-08	0.8105	0.2339	0.4994	0.3499	0.1496	0.07711
46	NA	NA	NA	NA	NA	NA	NA	4.248e-10	0.03951	0.005568	0.00414	0.002071	0.00207	0.0298	3.996e-09	0.2248	0.04013	0.03788	0.01975	0.01813	0.1467	1.528e-08	0.5002	0.1009	0.1108	0.05752	0.05327	0.2886	2.627e-08	0.5074	0.1269	0.1562	0.08642	0.06974	0.2244	2.837e-08	0.3544	0.1206	0.1469	0.08981	0.0571	0.08691	7.987e-08	0.8109	0.234	0.4998	0.3501	0.1498	0.0771
47	8.754e-11	0.01859	0.002062	0.003227	0.002074	0.001153	0.01331	3.956e-10	0.03856	0.006464	0.007846	0.004516	0.00333	0.02425	3.376e-09	0.1939	0.03667	0.04228	0.0247	0.01758	0.115	1.379e-08	0.4621	0.09608	0.1316	0.08	0.05165	0.2344	2.628e-08	0.5189	0.1255	0.1936	0.1202	0.07343	0.1998	3.857e-08	0.4889	0.1531	0.2354	0.1607	0.07464	0.1004	1.131e-07	1.148	0.3104	0.7239	0.514	0.2099	0.114
47	8.759e-11	0.01861	0.002043	0.003249	0.002088	0.001161	0.01332	4.009e-10	0.03902	0.006442	0.007831	0.004467	0.003365	0.02475	3.382e-09	0.1942	0.0368	0.04219	0.02455	0.01764	0.1152	1.377e-08	0.4613	0.09573	0.1312	0.07996	0.05125	0.2344	2.625e-08	0.5183	0.1252	0.1936	0.1201	0.07349	0.1995	3.859e-08	0.489	0.1531	0.2355	0.1608	0.07467	0.1004	1.131e-07	1.149	0.3105	0.7243	0.5143	0.2101	0.114
48	1.045e-10	0.02238	0.002508	0.00432	0.002792	0.001527	0.01556	5.539e-10	0.05396	0.008582	0.01141	0.006937	0.004472	0.03397	4.3e-09	0.2477	0.0463	0.05599	0.03298	0.02301	0.1454	1.658e-08	0.5537	0.1132	0.1529	0.09089	0.06198	0.2876	2.988e-08	0.5864	0.1359	0.2145	0.1333	0.08126	0.236	4.265e-08	0.5379	0.1641	0.2542	0.1719	0.08237	0.1195	1.1e-07	1.108	0.3023	0.6751	0.4748	0.2003	0.1306
48	1.047e-10	0.02243	0.00251	0.004322	0.002792	0.001529	0.0156	5.548e-10	0.05404	0.00855	0.01142	0.006932	0.004491	0.03407	4.301e-09	0.2478	0.0464	0.05606	0.03304	0.02302	0.1453	1.658e-08	0.5538	0.1133	0.1533	0.09121	0.06207	0.2873	2.986e-08	0.5861	0.1358	0.2144	0.1332	0.08116	0.2358	4.264e-08	0.5378	0.1641	0.2542	0.1719	0.08237	0.1195	1.101e-07	1.108	0.3022	0.6754	0.4751	0.2003	0.1305
49	3.193e-11	0.006567	0.0004763	0.0008647	0.0007007	0.000164	0.005226	8.623e-11	0.007968	0.0008927	0.001143	0.001023	0.0001204	0.005932	1.498e-09	0.08417	0.01565	0.01617	0.01186	0.004315	0.05235	8.487e-09	0.2838	0.05952	0.08222	0.05388	0.02834	0.1421	1.91e-08	0.3785	0.09351	0.1454	0.09303	0.05241	0.1396	3.281e-08	0.419	0.1295	0.2123	0.1491	0.06325	0.07717	9.318e-08	0.9456	0.2632	0.5878	0.4129	0.1749	0.09467
49	3.242e-11	0.006668	0.0004928	0.0008715	0.0007038	0.0001677	0.005304	8.465e-11	0.00784	0.0008418	0.001182	0.001041	0.0001419	0.005816	1.498e-09	0.0842	0.01562	0.01623	0.01178	0.004446	0.05236	8.462e-09	0.2831	0.05938	0.08211	0.05379	0.02832	0.1416	1.911e-08	0.3786	0.09371	0.1453	0.09301	0.05231	0.1395	3.282e-08	0.4191	0.1294	0.2124	0.1491	0.06324	0.07726	9.317e-08	0.9456	0.2633	0.5879	0.413	0.1749	0.09444
50	9.82e-11	0.02066	0.002259	0.002881	0.001544	0.001336	0.01552	5.562e-10	0.05321	0.007904	0.00916	0.005357	0.003802	0.03615	4.623e-09	0.2636	0.04729	0.05345	0.02995	0.0235	0.1629	1.765e-08	0.5827	0.1166	0.1428	0.07894	0.06385	0.3233	2.928e-08	0.5683	0.1316	0.1912	0.1144	0.07686	0.2454	3.458e-08	0.4356	0.1318	0.2048	0.1377	0.06707	0.099	9.486e-08	0.9621	0.2631	0.6038	0.4297	0.1741	0.09512
50	9.79e-11	0.0206	0.002277	0.00288	0.001547	0.001332	0.01544	5.541e-10	0.05305	0.00799	0.009157	0.005335	0.003822	0.0359	4.624e-09	0.2638	0.04753	0.05357	0.03	0.02357	0.1627	1.759e-08	0.5808	0.1163	0.1428	0.07894	0.06388	0.3217	2.925e-08	0.5679	0.1319	0.1914	0.1146	0.07687	0.2446	3.457e-08	0.4356	0.1319	0.2049	0.1378	0.06706	0.09879	9.485e-08	0.962	0.2632	0.6037	0.4296	0.1742	0.09508
51	1.238e-10	0.02612	0.003003	0.003776	0.002068	0.001707	0.01935	6.645e-10	0.06383	0.01004	0.01108	0.006185	0.004899	0.04271	5.08e-09	0.2903	0.05259	0.05922	0.03221	0.02701	0.1785	1.829e-08	0.6056	0.122	0.1527	0.08555	0.06719	0.3308	2.985e-08	0.5792	0.1383	0.191	0.1117	0.07925	0.2499	3.586e-08	0.4519	0.1459	0.2066	0.1369	0.0697	0.09941	1.072e-07	1.092	0.2974	0.6974	0.4972	0.2002	0.09737
51	1.24e-10	0.02616	0.003008	0.003785	0.002068	0.001717	0.01937	6.651e-10	0.06392	0.01007	0.01117	0.006227	0.004944	0.04269	5.087e-09	0.2906	0.05249	0.05923	0.03228	0.02695	0.1789	1.825e-08	0.6046	0.1219	0.1528	0.08549	0.06728	0.33	2.988e-08	0.5798	0.1384	0.1911	0.1118	0.07929	0.2503	3.587e-08	0.452	0.146	0.2068	0.1371	0.0697	0.09927	1.071e-07	1.092	0.2972	0.6975	0.4973	0.2002	0.09723
52	1.764e-10	0.03752	0.004378	0.006042	0.003251	0.002791	0.0271	1.065e-09	0.1025	0.01573	0.01847	0.01038	0.008091	0.06833	7.39e-09	0.4239	0.07498	0.08956	0.04719	0.04237	0.2593	2.337e-08	0.7718	0.1496	0.1894	0.1014	0.08803	0.4328	3.273e-08	0.6278	0.145	0.191	0.1078	0.08325	0.2918	3.231e-08	0.4015	0.1144	0.1838	0.1271	0.0567	0.1033	8.076e-08	0.8108	0.2212	0.5005	0.3653	0.1352	0.08907
52	1.766e-10	0.03758	0.004381	0.006064	0.003265	0.002799	0.02713	1.065e-09	0.1025	0.01575	0.01849	0.01038	0.008104	0.06824	7.393e-09	0.4241	0.07508	0.08967	0.04718	0.04249	0.2594	2.335e-08	0.7712	0.1494	0.1894	0.1014	0.08799	0.4324	3.273e-08	0.6277	0.1448	0.191	0.1078	0.08326	0.2919	3.233e-08	0.4017	0.1145	0.1837	0.127	0.0567	0.1034	8.079e-08	0.8111	0.2212	0.5007	0.3655	0.1352	0.08922
53	9.35e-11	0.01954	0.002134	0.002439	0.001306	0.001133	0.01496	4.6e-10	0.04396	0.006723	0.007261	0.004108	0.003153	0.02997	3.918e-09	0.2227	0.03997	0.04384	0.02481	0.01902	0.1389	1.542e-08	0.51	0.1032	0.1279	0.07294	0.05499	0.2789	2.636e-08	0.5134	0.1226	0.1752	0.1055	0.06966	0.2156	3.322e-08	0.4217	0.1342	0.2027	0.1375	0.06522	0.08477	1.002e-07	1.025	0.2817	0.6602	0.4707	0.1895	0.08324
53	9.36e-11	0.01955	0.002118	0.002434	0.001303	0.001132	0.015	4.631e-10	0.0442	0.006667	0.007245	0.004105	0.00314	0.03029	3.932e-09	0.2235	0.04007	0.04411	0.02501	0.01911	0.1393	1.544e-08	0.5103	0.103	0.1279	0.07301	0.05491	0.2794	2.637e-08	0.5135	0.1224	0.1752	0.1055	0.06967	0.2159	3.323e-08	0.4219	0.1342	0.2028	0.1376	0.06522	0.08489	1.003e-07	1.026	0.2818	0.6603	0.4708	0.1896	0.08335
54	3.537e-10	0.07559	0.009287	0.01289	0.007135	0.005758	0.05341	2.062e-09	0.2001	0.03324	0.03784	0.02043	0.01741	0.129	1.308e-08	0.7545	0.1373	0.1644	0.08331	0.08109	0.4527	3.863e-08	1.282	0.2512	0.3264	0.1758	0.1506	0.7041	5.017e-08	0.9682	0.2139	0.3175	0.1879	0.1296	0.4368	4.879e-08	0.61	0.194	0.2694	0.1771	0.09233	0.1466	1.367e-07	1.389	0.3664	0.8992	0.657	0.2422	0.1235
54	3.536e-10	0.07557	0.00928	0.01289	0.007141	0.005748	0.0534	2.061e-09	0.2	0.03326	0.03788	0.02046	0.01742	0.1289	1.307e-08	0.7544	0.1372	0.1645	0.08332	0.08123	0.4527	3.864e-08	1.282	0.2511	0.3268	0.176	0.1508	0.7042	5.023e-08	0.9692	0.214	0.3178	0.1881	0.1297	0.4375	4.879e-08	0.61	0.194	0.2695	0.1772	0.09235	0.1465	1.367e-07	1.389	0.3663	0.8994	0.6572	0.2422	0.1236
55	7.451e-11	0.01541	0.001593	0.001545	0.0007415	0.0008034	0.01227	3.821e-10	0.03597	0.004884	0.005201	0.003208	0.001993	0.02588	3.463e-09	0.1957	0.03452	0.03709	0.022	0.01509	0.1241	1.399e-08	0.4603	0.09287	0.11	0.0619	0.0481	0.2574	2.485e-08	0.4804	0.1187	0.1519	0.08764	0.06429	0.2097	2.992e-08	0.3768	0.1183	0.1747	0.1175	0.0572	0.08375	8.334e-08	0.8471	0.2382	0.5306	0.376	0.1547	0.07827
55	7.469e-11	0.01544	0.001581	0.001545	0.0007508	0.0007943	0.01231	3.81e-10	0.03586	0.00481	0.005205	0.003198	0.002007	0.02585	3.455e-09	0.1953	0.03438	0.03711	0.02198	0.01513	0.1238	1.396e-08	0.4595	0.09273	0.11	0.06203	0.04802	0.2567	2.48e-08	0.4796	0.1187	0.1519	0.08762	0.06426	0.209	2.992e-08	0.3768	0.1183	0.1747	0.1175	0.05717	0.08377	8.332e-08	0.8468	0.238	0.5305	0.3759	0.1546	0.07834
56	3.09e-10	0.06629	0.008051	0.01209	0.006968	0.005122	0.04615	1.85e-09	0.1797	0.02967	0.03503	0.0195	0.01553	0.115	1.189e-08	0.6868	0.1253	0.1533	0.08031	0.07303	0.4081	3.578e-08	1.189	0.2333	0.3093	0.1702	0.1392	0.6465	4.948e-08	0.9585	0.21	0.3282	0.2011	0.1272	0.4203	5.251e-08	0.6543	0.1906	0.2983	0.2029	0.09538	0.1654	1.203e-07	1.201	0.3167	0.7375	0.5409	0.1965	0.1473
56	3.091e-10	0.0663	0.008045	0.01208	0.006962	0.005121	0.04617	1.853e-09	0.18	0.02963	0.03505	0.01949	0.01556	0.1153	1.188e-08	0.6864	0.1253	0.1535	0.08031	0.07319	0.4077	3.58e-08	1.19	0.2334	0.3095	0.1704	0.1391	0.6467	4.947e-08	0.9584	0.2099	0.328	0.201	0.127	0.4205	5.251e-08	0.6543	0.1907	0.2982	0.2028	0.09537	0.1654	1.203e-07	1.201	0.3167	0.7374	0.5409	0.1964	0.1473
57	1.437e-10	0.03055	0.003607	0.005044	0.002972	0.002072	0.0219	7.243e-10	0.07042	0.01182	0.01366	0.00752	0.006145	0.04493	5.234e-09	0.3013	0.05553	0.06599	0.03608	0.02991	0.1798	1.879e-08	0.6276	0.127	0.1726	0.1017	0.07093	0.328	3.129e-08	0.6149	0.1439	0.2262	0.141	0.08522	0.2448	4.061e-08	0.5163	0.1673	0.2443	0.1612	0.08309	0.1046	1.196e-07	1.221	0.333	0.782	0.5554	0.2266	0.1062
57	1.439e-10	0.03059	0.003626	0.005059	0.002977	0.002082	0.02191	7.242e-10	0.0704	0.0118	0.01365	0.007511	0.006137	0.04495	5.224e-09	0.3008	0.05548	0.066	0.03617	0.02983	0.1793	1.878e-08	0.627	0.1267	0.1725	0.1016	0.07092	0.3279	3.128e-08	0.6147	0.1436	0.2264	0.1411	0.08533	0.2447	4.059e-08	0.5161	0.1673	0.2444	0.1613	0.08308	0.1044	1.196e-07	1.221	0.333	0.7822	0.5555	0.2267	0.1061
58	9.873e-11	0.02096	0.002203	0.003694	0.002401	0.001294	0.01506	4.693e-10	0.0457	0.007274	0.009608	0.005839	0.003769	0.02882	3.773e-09	0.217	0.04013	0.04878	0.02931	0.01947	0.128	1.531e-08	0.5111	0.1047	0.1411	0.08519	0.0559	0.2653	2.777e-08	0.5461	0.1268	0.2042	0.1298	0.07441	0.215	4e-08	0.5081	0.154	0.2519	0.1749	0.07704	0.1023	1.099e-07	1.116	0.3025	0.703	0.4998	0.2032	0.1101
58	9.919e-11	0.02105	0.002199	0.003691	0.0024	0.00129	0.01516	4.698e-10	0.04575	0.007252	0.009619	0.005822	0.003796	0.02888	3.778e-09	0.2173	0.04038	0.04895	0.02938	0.01957	0.128	1.528e-08	0.51	0.104	0.1409	0.08512	0.05574	0.2651	2.775e-08	0.5457	0.1265	0.2044	0.1299	0.07448	0.2148	4.001e-08	0.5082	0.154	0.252	0.1749	0.07703	0.1022	1.099e-07	1.116	0.3026	0.7027	0.4998	0.203	0.1102
59	4.775e-11	0.009771	0.0008245	0.00104	0.000792	0.0002477	0.007907	1.222e-10	0.01167	0.001814	0.002067	0.001386	0.0006811	0.007793	1.94e-09	0.1093	0.02032	0.02102	0.01456	0.006462	0.06797	1.105e-08	0.3684	0.07739	0.1023	0.06503	0.03724	0.1887	2.334e-08	0.4627	0.1101	0.1813	0.1172	0.06407	0.1714	3.569e-08	0.4598	0.1509	0.2317	0.1563	0.07546	0.07716	1.138e-07	1.172	0.3232	0.7644	0.5387	0.2257	0.08394
59	4.707e-11	0.009633	0.0008134	0.00104	0.0008021	0.0002379	0.00778	1.232e-10	0.01173	0.001757	0.002027	0.001357	0.0006694	0.00795	1.931e-09	0.1089	0.02022	0.0211	0.01458	0.00652	0.06756	1.107e-08	0.3691	0.07776	0.1023	0.06496	0.03738	0.1889	2.33e-08	0.462	0.11	0.1812	0.1173	0.06399	0.1708	3.57e-08	0.46	0.151	0.2318	0.1563	0.07547	0.07714	1.138e-07	1.171	0.3233	0.7643	0.5388	0.2256	0.08379
60	1.193e-10	0.02529	0.002896	0.004013	0.002291	0.001722	0.01839	6.468e-10	0.0623	0.009684	0.01133	0.006423	0.004907	0.04129	4.771e-09	0.2734	0.04904	0.05823	0.03237	0.02586	0.1661	1.708e-08	0.567	0.1131	0.1485	0.08543	0.06304	0.3054	2.807e-08	0.5453	0.1285	0.1837	0.1098	0.07385	0.2332	3.362e-08	0.4225	0.1318	0.1932	0.1282	0.06496	0.09748	9.36e-08	0.9484	0.2628	0.59	0.4179	0.1721	0.09556
60	1.191e-10	0.02525	0.002887	0.004018	0.002295	0.001723	0.01835	6.49e-10	0.0625	0.00972	0.01134	0.006461	0.004881	0.04144	4.759e-09	0.2729	0.04926	0.05827	0.03232	0.02595	0.1654	1.708e-08	0.5672	0.1133	0.1485	0.08556	0.06289	0.3054	2.807e-08	0.5453	0.1286	0.1836	0.1097	0.0739	0.2331	3.362e-08	0.4225	0.1319	0.1932	0.1282	0.06494	0.09741	9.358e-08	0.9483	0.2628	0.59	0.4178	0.1722	0.09549
61	7.516e-11	0.01567	0.001726	0.001961	0.001184	0.0007773	0.01198	3.173e-10	0.03046	0.004936	0.005269	0.003064	0.002205	0.02025	2.984e-09	0.1701	0.03193	0.03494	0.02114	0.01381	0.1032	1.316e-08	0.4391	0.09229	0.1202	0.07327	0.04693	0.2266	2.656e-08	0.5262	0.1295	0.2002	0.1257	0.07444	0.1966	3.932e-08	0.5032	0.1708	0.2403	0.1575	0.08278	0.09204	1.19e-07	1.22	0.341	0.7788	0.5448	0.234	0.1
61	7.507e-11	0.01565	0.001721	0.001966	0.00118	0.0007859	0.01197	3.171e-10	0.03044	0.004978	0.005241	0.003027	0.002214	0.02022	2.99e-09	0.1704	0.03212	0.03486	0.02107	0.01378	0.1034	1.317e-08	0.4392	0.09233	0.1201	0.0734	0.04673	0.2267	2.656e-08	0.5261	0.1295	0.2002	0.1259	0.07435	0.1964	3.931e-08	0.5031	0.1709	0.2403	0.1575	0.0828	0.09192	1.19e-07	1.22	0.3411	0.7787	0.5448	0.234	0.09995
62	NA	NA	NA	NA	NA	NA	NA	NA	NA	NA	NA	NA	NA	NA	2.001e-09	0.111	0.01834	0.01827	0.01249	0.005782	0.07441	9.438e-09	0.3085	0.06246	0.06937	0.03911	0.03026	0.1766	1.852e-08	0.3559	0.09465	0.1013	0.05337	0.04788	0.16	2.358e-08	0.2949	0.08748	0.1376	0.09547	0.04218	0.06982	6.349e-08	0.6387	0.1827	0.3852	0.2725	0.1126	0.07082
62	NA	NA	NA	NA	NA	NA	NA	NA	NA	NA	NA	NA	NA	NA	2.005e-09	0.1113	0.01837	0.01838	0.01246	0.005917	0.07453	9.431e-09	0.3081	0.0625	0.06904	0.03901	0.03003	0.1766	1.853e-08	0.356	0.09471	0.1012	0.05332	0.04785	0.1601	2.357e-08	0.2948	0.08742	0.1377	0.09553	0.04221	0.06969	6.349e-08	0.6388	0.1827	0.3853	0.2727	0.1126	0.07073
63	3.546e-11	0.007141	0.0005779	0.0004607	0.0003529	0.0001077	0.006102	NA	NA	NA	NA	NA	NA	NA	1.121e-09	0.0616	0.0113	0.009032	0.007285	0.001748	0.04127	7.119e-09	0.2369	0.05044	0.06588	0.04339	0.0225	0.1206	1.597e-08	0.3127	0.08105	0.1056	0.06167	0.04398	0.126	2.689e-08	0.3413	0.1167	0.1592	0.1069	0.05229	0.06547	9.218e-08	0.9426	0.2641	0.5938	0.4107	0.1831	0.08472
63	3.578e-11	0.007201	0.0005791	0.0004582	0.0003516	0.0001066	0.006164	NA	NA	NA	NA	NA	NA	NA	1.128e-09	0.06195	0.01139	0.009015	0.007293	0.001721	0.04154	7.104e-09	0.2366	0.05053	0.06599	0.04349	0.0225	0.12	1.592e-08	0.3118	0.081	0.1055	0.06155	0.04396	0.1253	2.689e-08	0.3414	0.1167	0.1593	0.1069	0.05234	0.06537	9.218e-08	0.9426	0.264	0.594	0.4109	0.1831	0.08465
64	3.005e-10	0.0642	0.008221	0.01049	0.005485	0.005004	0.04549	1.812e-09	0.1753	0.02973	0.03114	0.01623	0.01491	0.1144	1.178e-08	0.6788	0.1254	0.144	0.07081	0.07324	0.4094	3.545e-08	1.178	0.2333	0.3024	0.1622	0.1403	0.6423	4.921e-08	0.9564	0.2138	0.329	0.1982	0.1308	0.4135	5.263e-08	0.6597	0.2149	0.2894	0.1864	0.103	0.1554	1.448e-07	1.468	0.391	0.9352	0.6757	0.2595	0.142
64	2.998e-10	0.06406	0.008229	0.01049	0.005493	0.005002	0.04534	1.808e-09	0.1749	0.02968	0.03111	0.01621	0.01491	0.1141	1.178e-08	0.6788	0.1255	0.1441	0.07085	0.07323	0.4092	3.539e-08	1.176	0.2332	0.3021	0.162	0.1401	0.6411	4.922e-08	0.9566	0.214	0.3291	0.1982	0.1309	0.4135	5.26e-08	0.6595	0.2149	0.2894	0.1864	0.103	0.1552	1.448e-07	1.468	0.3911	0.9352	0.6756	0.2595	0.1419
65	4.793e-11	0.009887	0.0008153	0.001212	0.0008509	0.0003613	0.007859	1.477e-10	0.01394	0.001511	0.002512	0.001851	0.0006616	0.009915	1.803e-09	0.1014	0.01789	0.01976	0.01385	0.005913	0.06376	9.537e-09	0.3163	0.06462	0.08484	0.0535	0.03134	0.1668	1.913e-08	0.3737	0.08998	0.1311	0.08085	0.05025	0.1526	2.883e-08	0.3666	0.1158	0.1783	0.1215	0.05673	0.07248	8.529e-08	0.869	0.244	0.5444	0.3805	0.1638	0.08064
65	4.83e-11	0.009964	0.0008146	0.001225	0.0008582	0.0003673	0.007923	1.484e-10	0.01402	0.001558	0.002543	0.001867	0.000676	0.009918	1.81e-09	0.1017	0.01752	0.01985	0.01399	0.005862	0.06435	9.481e-09	0.3146	0.06445	0.0847	0.05345	0.03125	0.1655	1.912e-08	0.3735	0.09002	0.1312	0.08101	0.05018	0.1523	2.882e-08	0.3665	0.1158	0.1783	0.1216	0.05675	0.07233	8.532e-08	0.8693	0.2442	0.5444	0.3806	0.1638	0.08068
66	NA	NA	NA	NA	NA	NA	NA	NA	NA	NA	NA	NA	NA	NA	2.581e-09	0.145	0.02748	0.02237	0.01041	0.01197	0.09512	1.006e-08	0.3331	0.07141	0.08113	0.04384	0.03729	0.1806	2.156e-08	0.424	0.1197	0.1379	0.07428	0.06366	0.1663	3.155e-08	0.3976	0.1346	0.1764	0.1139	0.0625	0.08663	9.003e-08	0.9088	0.2591	0.55	0.3834	0.1666	0.09976
66	NA	NA	NA	NA	NA	NA	NA	NA	NA	NA	NA	NA	NA	NA	2.587e-09	0.1453	0.02756	0.02236	0.01037	0.01198	0.09537	1.009e-08	0.3339	0.07095	0.08106	0.04395	0.03711	0.1819	2.154e-08	0.4235	0.1196	0.1378	0.0742	0.0636	0.1661	3.154e-08	0.3974	0.1345	0.1762	0.1138	0.06244	0.08671	9.005e-08	0.909	0.2591	0.55	0.3834	0.1666	0.09986
67	9.068e-11	0.019	0.002073	0.002345	0.001065	0.00128	0.01458	5.315e-10	0.05061	0.007301	0.00824	0.004785	0.003455	0.03507	4.594e-09	0.2613	0.04664	0.05123	0.02808	0.02315	0.1634	1.745e-08	0.5736	0.1143	0.1332	0.07012	0.06311	0.326	2.81e-08	0.5428	0.1257	0.1749	0.1014	0.07346	0.2421	3.167e-08	0.3978	0.1176	0.1859	0.1246	0.06123	0.09434	8.749e-08	0.8867	0.2424	0.5558	0.3961	0.1597	0.08854
67	9.067e-11	0.01899	0.002074	0.002334	0.001073	0.00126	0.01458	5.333e-10	0.0508	0.007329	0.008304	0.00481	0.003494	0.03516	4.588e-09	0.261	0.0465	0.05107	0.0278	0.02327	0.1634	1.745e-08	0.5739	0.1145	0.1333	0.07003	0.06329	0.3261	2.809e-08	0.5425	0.1256	0.1747	0.1013	0.07344	0.2422	3.167e-08	0.3979	0.1177	0.1859	0.1246	0.06126	0.09435	8.749e-08	0.8867	0.2424	0.5556	0.396	0.1596	0.08865
68	7.262e-11	0.01501	0.001572	0.001399	0.0005626	0.000836	0.01204	3.764e-10	0.03538	0.004813	0.004889	0.002857	0.002032	0.02568	3.51e-09	0.1982	0.03501	0.03622	0.02052	0.0157	0.1269	1.422e-08	0.4667	0.09338	0.1077	0.05844	0.04923	0.2656	2.381e-08	0.4597	0.1099	0.1466	0.08552	0.06112	0.2032	2.764e-08	0.3484	0.1071	0.1639	0.1109	0.05297	0.07736	8.008e-08	0.8156	0.2266	0.518	0.3698	0.1481	0.07108
68	7.277e-11	0.01503	0.001554	0.001392	0.0005667	0.0008252	0.01208	3.76e-10	0.03533	0.004748	0.004867	0.002849	0.002018	0.02572	3.526e-09	0.199	0.03506	0.03636	0.02053	0.01584	0.1276	1.421e-08	0.4662	0.09311	0.1075	0.0584	0.0491	0.2656	2.383e-08	0.46	0.1097	0.1466	0.08543	0.06114	0.2037	2.763e-08	0.3483	0.1071	0.1639	0.1109	0.05294	0.0773	8.01e-08	0.8157	0.2266	0.5179	0.3698	0.1481	0.0712
69	1.24e-10	0.02611	0.003049	0.003402	0.001509	0.001894	0.01966	7.983e-10	0.07613	0.01131	0.01241	0.007049	0.005359	0.05241	6.236e-09	0.3557	0.06297	0.07141	0.03816	0.03325	0.2214	2.179e-08	0.7162	0.1414	0.1652	0.08503	0.08015	0.4097	3.366e-08	0.6467	0.1511	0.1978	0.1107	0.08708	0.2979	3.299e-08	0.4102	0.1208	0.1804	0.1175	0.06287	0.109	8.393e-08	0.8463	0.233	0.5235	0.3759	0.1476	0.08979
69	1.24e-10	0.02613	0.003048	0.003412	0.001524	0.001888	0.01967	7.965e-10	0.07595	0.01126	0.01238	0.007028	0.005349	0.05231	6.221e-09	0.3549	0.06286	0.07126	0.03808	0.03318	0.2208	2.179e-08	0.7163	0.1413	0.1654	0.08507	0.08038	0.4095	3.366e-08	0.6467	0.1509	0.1976	0.1105	0.08713	0.2982	3.298e-08	0.4101	0.1208	0.1804	0.1176	0.06285	0.1089	8.391e-08	0.8462	0.2329	0.5236	0.376	0.1476	0.08972
70	1.743e-10	0.03702	0.004517	0.005749	0.003099	0.00265	0.02675	1.011e-09	0.0974	0.01598	0.01703	0.009168	0.007866	0.06438	7.215e-09	0.4139	0.07606	0.08577	0.04442	0.04135	0.2521	2.383e-08	0.7905	0.1581	0.2016	0.1115	0.09009	0.4308	3.709e-08	0.7235	0.1691	0.2518	0.1528	0.09906	0.3025	4.327e-08	0.5455	0.1752	0.2496	0.1644	0.08521	0.1207	1.196e-07	1.215	0.3297	0.7736	0.5557	0.2179	0.112
70	1.742e-10	0.03699	0.004526	0.005738	0.003084	0.002654	0.02673	1.008e-09	0.09715	0.01596	0.01704	0.009179	0.00786	0.06415	7.208e-09	0.4135	0.07582	0.0858	0.04447	0.04133	0.2519	2.382e-08	0.7901	0.1579	0.2015	0.1113	0.09018	0.4306	3.708e-08	0.7234	0.1688	0.2519	0.1527	0.09919	0.3027	4.327e-08	0.5455	0.1751	0.2497	0.1645	0.08521	0.1207	1.196e-07	1.216	0.3298	0.7738	0.5559	0.2179	0.112
71	6.864e-11	0.0143	0.001476	0.001768	0.001016	0.0007522	0.01105	3.517e-10	0.03345	0.004826	0.005563	0.003485	0.002078	0.02306	3.344e-09	0.19	0.03433	0.03828	0.02332	0.01496	0.1174	1.407e-08	0.4656	0.09513	0.118	0.0689	0.04915	0.2524	2.643e-08	0.5171	0.125	0.1824	0.1117	0.07066	0.2098	3.514e-08	0.4449	0.1403	0.2103	0.1404	0.06987	0.09433	9.581e-08	0.9725	0.2726	0.604	0.4244	0.1796	0.0959
71	6.862e-11	0.0143	0.001489	0.001775	0.001021	0.0007533	0.01103	3.52e-10	0.03344	0.004772	0.005517	0.003476	0.002041	0.02315	3.328e-09	0.1892	0.03433	0.03826	0.02331	0.01495	0.1166	1.402e-08	0.464	0.09481	0.1177	0.06868	0.04906	0.2514	2.638e-08	0.5163	0.1249	0.1823	0.1118	0.07051	0.2092	3.514e-08	0.445	0.1404	0.2102	0.1404	0.06984	0.09436	9.583e-08	0.9727	0.2727	0.6041	0.4245	0.1796	0.09594
72	3.075e-10	0.06554	0.008113	0.01057	0.005639	0.004932	0.04685	1.815e-09	0.1755	0.02897	0.03187	0.01725	0.01462	0.1146	1.171e-08	0.6745	0.1229	0.1448	0.07405	0.07073	0.4068	3.513e-08	1.164	0.2294	0.2915	0.1563	0.1352	0.6429	4.761e-08	0.9188	0.2048	0.3025	0.1814	0.121	0.4115	4.804e-08	0.5997	0.1892	0.2651	0.1758	0.0893	0.1455	1.197e-07	1.208	0.3261	0.7586	0.5531	0.2055	0.1228
72	3.077e-10	0.06556	0.00812	0.01055	0.00563	0.004922	0.04688	1.819e-09	0.1758	0.02892	0.03188	0.01723	0.01464	0.115	1.171e-08	0.6744	0.1228	0.1449	0.07409	0.07081	0.4067	3.516e-08	1.165	0.2293	0.2916	0.1565	0.135	0.6437	4.763e-08	0.9191	0.205	0.3025	0.1815	0.121	0.4116	4.805e-08	0.5998	0.1892	0.265	0.1757	0.08929	0.1457	1.197e-07	1.207	0.3262	0.7584	0.5529	0.2055	0.1229
73	4.775e-11	0.009814	0.0007511	0.001226	0.0009642	0.0002622	0.007837	7.694e-11	0.007374	0.0006511	0.001823	0.001492	0.000331	0.0049	1.131e-09	0.06319	0.01101	0.01265	0.01041	0.002233	0.03953	7.233e-09	0.2419	0.05082	0.07163	0.04892	0.02272	0.1195	1.581e-08	0.3096	0.07936	0.1064	0.06371	0.04265	0.1239	2.63e-08	0.336	0.1149	0.1607	0.1075	0.05316	0.06042	9.186e-08	0.9433	0.2657	0.6013	0.4161	0.1852	0.07625
73	4.751e-11	0.009763	0.0007469	0.001225	0.0009711	0.0002541	0.007791	7.799e-11	0.00747	0.0006394	0.001849	0.001515	0.0003337	0.004982	1.109e-09	0.06195	0.0108	0.01251	0.01047	0.002037	0.03864	7.238e-09	0.2421	0.05102	0.07151	0.04864	0.02287	0.1196	1.579e-08	0.3093	0.0795	0.1063	0.06357	0.04268	0.1236	2.631e-08	0.3361	0.1149	0.1607	0.1076	0.05315	0.0605	9.188e-08	0.9435	0.2657	0.6015	0.4163	0.1852	0.07634
74	1.303e-10	0.02743	0.00322	0.00377	0.002016	0.001753	0.02044	6.823e-10	0.06553	0.01062	0.01108	0.005989	0.005087	0.04383	5.139e-09	0.2939	0.05416	0.05976	0.03198	0.02777	0.18	1.828e-08	0.6063	0.1231	0.1553	0.08801	0.06728	0.3279	3.038e-08	0.5936	0.1419	0.2074	0.1259	0.08152	0.2444	3.906e-08	0.4957	0.1651	0.2318	0.1542	0.0776	0.09879	1.163e-07	1.189	0.3276	0.7623	0.5423	0.2201	0.09877
74	1.301e-10	0.02739	0.003212	0.003788	0.002021	0.001767	0.02039	6.801e-10	0.06531	0.01057	0.01102	0.005941	0.00508	0.04372	5.14e-09	0.2939	0.05401	0.05977	0.03204	0.02773	0.1802	1.828e-08	0.6061	0.1231	0.1553	0.08811	0.06717	0.3277	3.04e-08	0.5939	0.1417	0.2075	0.126	0.08152	0.2447	3.907e-08	0.4958	0.1651	0.2319	0.1543	0.07758	0.09887	1.163e-07	1.189	0.3275	0.7622	0.542	0.2202	0.09894
75	1.182e-10	0.02524	0.003329	0.004008	0.001993	0.002014	0.0179	7.804e-10	0.07482	0.01254	0.01208	0.006399	0.005683	0.0502	6e-09	0.3444	0.06552	0.07021	0.03562	0.03459	0.2087	2.056e-08	0.6841	0.1403	0.176	0.09552	0.08047	0.3678	3.634e-08	0.7124	0.1737	0.2481	0.1454	0.1027	0.2907	4.553e-08	0.5682	0.1797	0.2445	0.1547	0.08983	0.144	1.17e-07	1.174	0.3193	0.7064	0.4966	0.2098	0.1482
75	1.186e-10	0.02532	0.003345	0.004001	0.001987	0.002015	0.01797	7.829e-10	0.07504	0.01249	0.01211	0.006406	0.005699	0.05044	6.006e-09	0.3445	0.06503	0.0699	0.03552	0.03438	0.2095	2.054e-08	0.6837	0.1405	0.1762	0.09567	0.08058	0.367	3.635e-08	0.7126	0.1736	0.2481	0.1453	0.1028	0.2909	4.553e-08	0.5682	0.1798	0.2444	0.1546	0.08981	0.144	1.17e-07	1.173	0.3193	0.7064	0.4965	0.2099	0.1478
76	5.873e-10	0.1259	0.01538	0.02238	0.01243	0.009942	0.08814	3.442e-09	0.3347	0.05476	0.06565	0.03584	0.02982	0.2143	2.048e-08	1.184	0.2127	0.2632	0.1312	0.132	0.7084	5.503e-08	1.821	0.3486	0.4504	0.2325	0.218	1.022	5.931e-08	1.124	0.2365	0.3216	0.1772	0.1444	0.5659	4.458e-08	0.5421	0.1526	0.2229	0.1527	0.07027	0.1665	1.092e-07	1.089	0.2702	0.6948	0.5352	0.1597	0.1236
76	5.871e-10	0.1259	0.01537	0.02236	0.01243	0.009932	0.08812	3.441e-09	0.3347	0.0548	0.06565	0.03582	0.02983	0.2142	2.048e-08	1.184	0.2127	0.2632	0.1312	0.132	0.7086	5.502e-08	1.821	0.3484	0.4506	0.2325	0.218	1.022	5.931e-08	1.124	0.2364	0.3215	0.1771	0.1444	0.5659	4.457e-08	0.542	0.1528	0.2228	0.1525	0.07024	0.1665	1.091e-07	1.088	0.2702	0.6947	0.535	0.1597	0.1235
77	2.38e-11	0.004705	0.0003581	6.427e-05	3.92e-05	2.507e-05	0.004283	NA	NA	NA	NA	NA	NA	NA	1.522e-09	0.08234	0.01305	0.007698	0.004137	0.003561	0.06159	7.447e-09	0.2412	0.04929	0.04632	0.02216	0.02416	0.1456	1.526e-08	0.2925	0.0855	0.07248	0.02993	0.04255	0.1345	1.754e-08	0.2181	0.07178	0.08846	0.05267	0.03579	0.05791	5.631e-08	0.5702	0.1699	0.3409	0.2329	0.1079	0.05944
77	2.361e-11	0.004666	0.0003345	7.162e-05	4.405e-05	2.758e-05	0.00426	NA	NA	NA	NA	NA	NA	NA	1.506e-09	0.08168	0.01317	0.007914	0.00409	0.003824	0.0606	7.457e-09	0.2413	0.0495	0.04578	0.0219	0.02388	0.146	1.524e-08	0.2923	0.08526	0.07276	0.03021	0.04255	0.1342	1.754e-08	0.2182	0.07173	0.08853	0.05271	0.03582	0.05794	5.634e-08	0.5704	0.1698	0.3411	0.2332	0.1079	0.05951
78	1.704e-10	0.03622	0.004416	0.005608	0.00288	0.002728	0.02619	1.034e-09	0.09953	0.01601	0.01738	0.009469	0.00791	0.06614	7.356e-09	0.422	0.07686	0.08754	0.04505	0.04249	0.2576	2.443e-08	0.8078	0.1602	0.1981	0.1052	0.09291	0.4495	3.593e-08	0.6935	0.1563	0.2244	0.1306	0.09386	0.3127	3.87e-08	0.4838	0.1489	0.2156	0.1412	0.07444	0.1193	1.044e-07	1.055	0.2832	0.6622	0.476	0.1861	0.1097
78	1.706e-10	0.03627	0.004412	0.005615	0.002874	0.002741	0.02624	1.036e-09	0.09968	0.01602	0.01737	0.009461	0.007912	0.06629	7.357e-09	0.422	0.07662	0.08737	0.04488	0.0425	0.258	2.441e-08	0.8073	0.1597	0.1985	0.1055	0.09307	0.4491	3.59e-08	0.693	0.1564	0.2244	0.1305	0.09385	0.3122	3.869e-08	0.4837	0.1489	0.2155	0.1411	0.07443	0.1193	1.043e-07	1.055	0.2831	0.6619	0.4758	0.1861	0.1097
79	7.181e-11	0.01488	0.001725	0.001418	0.000592	0.000826	0.01174	3.748e-10	0.03512	0.004907	0.004467	0.002517	0.00195	0.02575	3.388e-09	0.1914	0.0338	0.0354	0.02017	0.01523	0.1222	1.322e-08	0.4356	0.08738	0.1066	0.0613	0.04535	0.2415	2.374e-08	0.461	0.1171	0.149	0.08628	0.06269	0.195	2.821e-08	0.3553	0.1163	0.1593	0.1033	0.05603	0.07968	7.65e-08	0.7755	0.2236	0.4777	0.3371	0.1406	0.07419
79	7.197e-11	0.01491	0.001744	0.001407	0.0005891	0.0008183	0.01176	3.76e-10	0.03524	0.004987	0.004459	0.002497	0.001962	0.0258	3.402e-09	0.192	0.03386	0.03527	0.02022	0.01505	0.1229	1.322e-08	0.4355	0.08742	0.1065	0.06121	0.04533	0.2415	2.376e-08	0.4614	0.1171	0.1489	0.08632	0.06256	0.1954	2.822e-08	0.3553	0.1162	0.1594	0.1033	0.05603	0.07976	7.652e-08	0.7756	0.2237	0.4777	0.3372	0.1405	0.07416
80	7.245e-11	0.01493	0.001623	0.001291	0.0005384	0.0007521	0.01202	3.394e-10	0.03193	0.004489	0.004396	0.002573	0.001823	0.02305	3.208e-09	0.1811	0.03211	0.03363	0.01968	0.01395	0.1154	1.316e-08	0.4336	0.08895	0.1042	0.05892	0.04532	0.2404	2.402e-08	0.467	0.118	0.1516	0.08717	0.06439	0.1974	2.99e-08	0.3785	0.1267	0.1724	0.112	0.06042	0.07936	9.016e-08	0.9211	0.2615	0.5816	0.4079	0.1737	0.078
80	7.233e-11	0.01491	0.00162	0.001297	0.0005349	0.000762	0.01199	3.375e-10	0.03176	0.004489	0.004408	0.002591	0.001817	0.02286	3.191e-09	0.1802	0.03191	0.03338	0.0194	0.01398	0.1149	1.319e-08	0.4345	0.08889	0.1046	0.05914	0.04549	0.241	2.401e-08	0.4667	0.1182	0.1516	0.08729	0.06428	0.197	2.989e-08	0.3784	0.1267	0.1723	0.1119	0.06041	0.07934	9.015e-08	0.9211	0.2614	0.5816	0.4079	0.1737	0.07799
81	1.442e-10	0.0303	0.003738	0.003524	0.001267	0.002258	0.02303	9.708e-10	0.09208	0.01381	0.01357	0.007377	0.006194	0.0647	7.075e-09	0.4035	0.07192	0.07914	0.04016	0.03899	0.2525	2.239e-08	0.7352	0.1455	0.1659	0.0826	0.08331	0.4238	3.357e-08	0.6425	0.1565	0.1847	0.0982	0.08653	0.3013	3.294e-08	0.4052	0.1273	0.165	0.1069	0.05811	0.1129	7.991e-08	0.798	0.226	0.4733	0.338	0.1353	0.09872
81	1.437e-10	0.0302	0.003735	0.003524	0.001271	0.002253	0.02294	9.694e-10	0.09197	0.01384	0.01359	0.007397	0.00619	0.06454	7.068e-09	0.4032	0.07198	0.07924	0.04037	0.03887	0.252	2.241e-08	0.7359	0.1459	0.1659	0.08274	0.08314	0.4241	3.354e-08	0.6421	0.1564	0.1849	0.0983	0.08656	0.3009	3.293e-08	0.4051	0.1273	0.1652	0.107	0.05819	0.1126	7.989e-08	0.7978	0.2259	0.4733	0.3382	0.1351	0.09863
82	3.698e-11	0.007406	0.0006269	0.0002411	5.584e-05	0.0001853	0.006538	1.267e-10	0.01136	0.0006669	0.0008386	0.0006525	0.0001861	0.009859	1.916e-09	0.1066	0.01748	0.01774	0.01162	0.006125	0.07134	9.588e-09	0.3137	0.06354	0.07124	0.04013	0.03111	0.1789	1.824e-08	0.3529	0.09162	0.1088	0.06059	0.04818	0.1526	2.276e-08	0.2884	0.08816	0.1383	0.09244	0.04587	0.06197	6.698e-08	0.6822	0.195	0.4271	0.3011	0.1261	0.06001
82	3.712e-11	0.007441	0.0006206	0.000255	5.719e-05	0.0001978	0.006566	1.285e-10	0.01154	0.00077	0.000847	0.000644	0.000203	0.009925	1.912e-09	0.1064	0.01763	0.01782	0.01156	0.006255	0.071	9.562e-09	0.313	0.06346	0.07128	0.04009	0.03119	0.1783	1.822e-08	0.3527	0.09155	0.1088	0.06063	0.04821	0.1523	2.276e-08	0.2885	0.08814	0.1383	0.09245	0.04587	0.06202	6.697e-08	0.6821	0.195	0.4271	0.301	0.1261	0.06001
83	5.237e-10	0.1125	0.01425	0.02021	0.01107	0.009138	0.07806	3.087e-09	0.3006	0.05118	0.05853	0.03133	0.0272	0.1909	1.827e-08	1.06	0.1965	0.2391	0.1178	0.1213	0.6246	5.045e-08	1.681	0.332	0.44	0.2337	0.2064	0.9093	6.337e-08	1.226	0.2659	0.411	0.2443	0.1667	0.5489	6.531e-08	0.8097	0.2436	0.3535	0.2362	0.1173	0.2126	1.647e-07	1.65	0.4203	1.033	0.7614	0.272	0.1964
83	5.233e-10	0.1124	0.01423	0.02022	0.01108	0.009139	0.078	3.087e-09	0.3007	0.05118	0.05855	0.03134	0.02721	0.191	1.826e-08	1.06	0.1964	0.2392	0.1179	0.1213	0.624	5.047e-08	1.682	0.3321	0.4396	0.2335	0.2062	0.91	6.337e-08	1.226	0.2659	0.411	0.2443	0.1667	0.5489	6.53e-08	0.8096	0.2436	0.3534	0.2362	0.1173	0.2125	1.647e-07	1.65	0.4203	1.034	0.7616	0.2719	0.1962
84	2.581e-10	0.05528	0.006555	0.009956	0.005754	0.004201	0.03877	1.581e-09	0.1532	0.02503	0.02923	0.01638	0.01285	0.09894	1.065e-08	0.6139	0.112	0.134	0.07033	0.06366	0.3679	3.366e-08	1.117	0.2188	0.2851	0.1552	0.1298	0.6128	4.749e-08	0.9178	0.1968	0.3106	0.1891	0.1215	0.4105	5.133e-08	0.6401	0.1868	0.2949	0.203	0.09191	0.1584	1.287e-07	1.295	0.3359	0.8155	0.5968	0.2186	0.1432
84	2.574e-10	0.05513	0.006529	0.009936	0.005734	0.004202	0.03867	1.58e-09	0.1531	0.02489	0.02916	0.01634	0.01283	0.09906	1.064e-08	0.6132	0.1117	0.1337	0.07016	0.06353	0.3678	3.368e-08	1.117	0.2192	0.2852	0.1553	0.1299	0.6127	4.749e-08	0.9178	0.1967	0.3105	0.189	0.1214	0.4106	5.133e-08	0.6401	0.1867	0.2949	0.203	0.09191	0.1585	1.287e-07	1.295	0.3359	0.8154	0.5968	0.2186	0.1435
85	1.836e-10	0.03913	0.004664	0.006473	0.003546	0.002927	0.02799	1.116e-09	0.1077	0.01695	0.01991	0.01136	0.00855	0.07083	7.723e-09	0.4438	0.07936	0.09571	0.05146	0.04425	0.2687	2.514e-08	0.8313	0.1633	0.2066	0.1122	0.09435	0.4615	3.69e-08	0.7114	0.161	0.2296	0.1354	0.09425	0.3207	3.787e-08	0.4707	0.1396	0.2071	0.136	0.07111	0.124	8.799e-08	0.8799	0.2422	0.5302	0.3816	0.1486	0.1074
85	1.837e-10	0.03915	0.004661	0.006478	0.00355	0.002929	0.02801	1.117e-09	0.1077	0.01686	0.01995	0.01136	0.008587	0.07094	7.718e-09	0.4435	0.07943	0.09579	0.05148	0.04431	0.2683	2.513e-08	0.8312	0.1631	0.2067	0.1123	0.0944	0.4613	3.687e-08	0.7107	0.1609	0.2294	0.1352	0.09415	0.3204	3.787e-08	0.4706	0.1396	0.2069	0.1358	0.07107	0.1242	8.798e-08	0.8797	0.2422	0.53	0.3814	0.1486	0.1075
86	1.302e-10	0.02756	0.003058	0.00444	0.0027	0.00174	0.02006	6.454e-10	0.06261	0.01002	0.01228	0.007042	0.005236	0.04031	4.985e-09	0.2857	0.0518	0.06107	0.03452	0.02654	0.1728	1.875e-08	0.6228	0.1247	0.1638	0.09535	0.06847	0.3343	3.052e-08	0.5956	0.1342	0.2131	0.1331	0.07996	0.2483	3.821e-08	0.4854	0.1536	0.2333	0.1571	0.0762	0.09848	1.114e-07	1.139	0.3095	0.7343	0.5243	0.21	0.09511
86	1.298e-10	0.02749	0.003046	0.004449	0.002707	0.001743	0.02	6.439e-10	0.06248	0.01007	0.01227	0.00706	0.005214	0.04013	4.979e-09	0.2855	0.05193	0.06128	0.03472	0.02655	0.1723	1.877e-08	0.6233	0.125	0.1637	0.09517	0.06849	0.3347	3.052e-08	0.5956	0.1342	0.2131	0.1331	0.08004	0.2483	3.819e-08	0.4852	0.1536	0.2334	0.1572	0.0762	0.0982	1.114e-07	1.139	0.3095	0.7343	0.5244	0.2099	0.09512
87	1.067e-10	0.02258	0.002392	0.003566	0.002053	0.001513	0.01662	6.161e-10	0.05918	0.008719	0.01092	0.006605	0.004313	0.03955	4.903e-09	0.2804	0.04972	0.0594	0.03413	0.02527	0.1712	1.853e-08	0.6121	0.1212	0.1525	0.08544	0.06711	0.3384	3.005e-08	0.582	0.131	0.1968	0.1202	0.07663	0.2541	3.622e-08	0.4564	0.1299	0.223	0.1552	0.06784	0.1034	8.975e-08	0.9052	0.2457	0.5632	0.4056	0.1576	0.09639
87	1.066e-10	0.02254	0.002405	0.00356	0.002051	0.001508	0.01658	6.149e-10	0.05909	0.008748	0.01096	0.006633	0.004327	0.03938	4.91e-09	0.2808	0.05	0.05951	0.03434	0.02517	0.1713	1.851e-08	0.6119	0.1217	0.1525	0.08531	0.0672	0.3377	3.005e-08	0.5819	0.1311	0.1969	0.1202	0.07668	0.254	3.621e-08	0.4563	0.1299	0.2231	0.1553	0.06784	0.1033	8.978e-08	0.9055	0.2456	0.5634	0.4057	0.1576	0.09648
88	NA	NA	NA	NA	NA	NA	NA	NA	NA	NA	NA	NA	NA	NA	NA	NA	NA	NA	NA	NA	NA	7.384e-09	0.239	0.05063	0.04753	0.02643	0.0211	0.1409	1.699e-08	0.3299	0.0887	0.1018	0.05572	0.0461	0.1394	2.258e-08	0.2863	0.1006	0.1266	0.07902	0.04761	0.0591	7.324e-08	0.7506	0.2212	0.4678	0.3203	0.1476	0.06157
88	NA	NA	NA	NA	NA	NA	NA	NA	NA	NA	NA	NA	NA	NA	NA	NA	NA	NA	NA	NA	NA	7.429e-09	0.2404	0.05107	0.04758	0.02641	0.02117	0.1418	1.701e-08	0.3303	0.08905	0.1018	0.05578	0.04601	0.1395	2.257e-08	0.2862	0.1006	0.1266	0.07902	0.04761	0.05897	7.324e-08	0.7505	0.2211	0.4677	0.3202	0.1475	0.06165
89	1.265e-10	0.02657	0.00309	0.003299	0.001443	0.001856	0.02018	7.596e-10	0.07226	0.01058	0.01132	0.006279	0.00504	0.05036	5.832e-09	0.3319	0.05831	0.06444	0.03333	0.03111	0.2092	1.97e-08	0.6466	0.1266	0.1473	0.07518	0.0721	0.3727	2.899e-08	0.5548	0.1307	0.1629	0.08895	0.07399	0.2612	2.859e-08	0.3547	0.1067	0.1546	0.1024	0.05218	0.09338	7.703e-08	0.7769	0.2152	0.4809	0.3459	0.135	0.08083
89	1.265e-10	0.02656	0.003082	0.003295	0.001439	0.001856	0.02018	7.595e-10	0.07227	0.01064	0.01137	0.006318	0.005056	0.05026	5.828e-09	0.3317	0.05853	0.06426	0.03327	0.03099	0.2089	1.97e-08	0.6465	0.1264	0.1471	0.075	0.07214	0.373	2.902e-08	0.5553	0.1307	0.163	0.08897	0.07404	0.2616	2.858e-08	0.3545	0.1068	0.1545	0.1023	0.05214	0.09333	7.701e-08	0.7767	0.2151	0.4808	0.3459	0.1349	0.08083
90	2.163e-10	0.04605	0.005799	0.007204	0.003756	0.003448	0.03305	1.216e-09	0.1174	0.01952	0.02073	0.01084	0.009886	0.0772	7.862e-09	0.4526	0.08304	0.09567	0.04776	0.04791	0.2739	2.369e-08	0.7885	0.1576	0.2064	0.1137	0.09272	0.4246	3.465e-08	0.6725	0.1622	0.2191	0.1254	0.09374	0.2911	4.062e-08	0.5091	0.1728	0.22	0.1418	0.07819	0.1164	1.194e-07	1.211	0.3315	0.7615	0.5426	0.2189	0.1184
90	2.158e-10	0.04594	0.005796	0.007195	0.003753	0.003441	0.03295	1.213e-09	0.1171	0.01952	0.02063	0.01082	0.009817	0.07699	7.873e-09	0.4531	0.08324	0.09563	0.04775	0.04788	0.2743	2.366e-08	0.7877	0.1577	0.2061	0.1133	0.09284	0.4239	3.46e-08	0.6718	0.1622	0.2191	0.1253	0.09383	0.2905	4.062e-08	0.5091	0.1727	0.2199	0.1418	0.07818	0.1165	1.194e-07	1.212	0.3315	0.7615	0.5425	0.219	0.1185
91	6.094e-10	0.1307	0.01635	0.02319	0.01284	0.01035	0.09116	3.713e-09	0.3605	0.06016	0.06874	0.03738	0.03136	0.2316	2.266e-08	1.31	0.2394	0.2893	0.145	0.1442	0.7812	6.299e-08	2.089	0.4059	0.5277	0.2783	0.2494	1.155	NA	NA	NA	NA	NA	NA	0.6851	6.675e-08	0.82	0.2455	0.3404	0.224	0.1164	0.2342	1.49e-07	1.481	0.3819	0.9105	0.6809	0.2296	0.1889
91	6.092e-10	0.1307	0.01636	0.02321	0.01285	0.01036	0.0911	3.714e-09	0.3606	0.06023	0.06878	0.03742	0.03137	0.2316	2.265e-08	1.309	0.2394	0.2892	0.145	0.1442	0.7807	6.298e-08	2.089	0.4058	0.5277	0.2783	0.2495	1.155	NA	NA	NA	NA	NA	NA	0.6846	6.674e-08	0.82	0.2455	0.3406	0.2241	0.1164	0.234	1.49e-07	1.482	0.3818	0.911	0.6812	0.2298	0.1888
92	9.119e-11	0.01911	0.002091	0.002617	0.001562	0.001055	0.0144	3.481e-10	0.03359	0.005308	0.006213	0.00355	0.002663	0.02207	2.874e-09	0.1637	0.02988	0.0333	0.01962	0.01368	0.1006	1.172e-08	0.3903	0.08098	0.1055	0.06419	0.04133	0.2038	2.131e-08	0.4178	0.1039	0.1477	0.0907	0.05703	0.1662	3.126e-08	0.3982	0.1304	0.1918	0.1293	0.06251	0.07606	9.579e-08	0.9781	0.2704	0.6235	0.4414	0.1821	0.08422
92	9.111e-11	0.0191	0.002092	0.002629	0.001569	0.00106	0.01438	3.503e-10	0.03384	0.005368	0.006321	0.003597	0.002725	0.02215	2.875e-09	0.1639	0.03007	0.03351	0.01976	0.01375	0.1003	1.176e-08	0.3912	0.08047	0.1058	0.06443	0.04141	0.2049	2.128e-08	0.4171	0.1036	0.1476	0.09064	0.05695	0.1659	3.127e-08	0.3984	0.1304	0.192	0.1295	0.06252	0.0761	9.577e-08	0.9779	0.2703	0.6234	0.4413	0.1821	0.08418
93	1.145e-10	0.02448	0.002622	0.004752	0.003131	0.001621	0.0171	5.982e-10	0.05832	0.009349	0.01242	0.007603	0.004821	0.03655	4.573e-09	0.2636	0.04878	0.06028	0.03557	0.02471	0.1546	1.749e-08	0.5845	0.1183	0.1635	0.09818	0.06536	0.3027	3.104e-08	0.6093	0.136	0.2295	0.1473	0.08218	0.2439	4.599e-08	0.5813	0.1744	0.283	0.1964	0.08657	0.124	1.164e-07	1.172	0.3174	0.718	0.5075	0.2104	0.1368
93	1.144e-10	0.02447	0.002634	0.004746	0.003125	0.001621	0.01709	5.975e-10	0.05828	0.009381	0.01244	0.007588	0.004852	0.03646	4.581e-09	0.2641	0.04943	0.06003	0.03545	0.02459	0.1546	1.746e-08	0.5837	0.1181	0.1635	0.09825	0.06521	0.3022	3.104e-08	0.6093	0.1357	0.2295	0.1472	0.08229	0.2442	4.599e-08	0.5813	0.1744	0.283	0.1964	0.08659	0.124	1.164e-07	1.172	0.3175	0.718	0.5075	0.2104	0.137
94	1.068e-10	0.02248	0.002726	0.002902	0.001363	0.001539	0.01685	5.91e-10	0.05641	0.009005	0.008835	0.004765	0.004069	0.03857	4.545e-09	0.2597	0.04792	0.05178	0.02728	0.0245	0.16	1.63e-08	0.5401	0.1106	0.1354	0.07458	0.06082	0.2941	2.778e-08	0.5412	0.1335	0.1801	0.1046	0.07557	0.2276	3.57e-08	0.4491	0.1457	0.2034	0.1347	0.06872	0.09993	1.02e-07	1.034	0.2845	0.6453	0.4576	0.1877	0.1042
94	1.075e-10	0.02261	0.002711	0.00291	0.001374	0.001536	0.01699	5.925e-10	0.05654	0.008944	0.008832	0.004741	0.004091	0.03876	4.585e-09	0.2616	0.04817	0.05154	0.02726	0.02428	0.1619	1.627e-08	0.5392	0.1102	0.1353	0.07476	0.06049	0.2937	2.78e-08	0.5415	0.1331	0.1802	0.1045	0.07563	0.2282	3.571e-08	0.4492	0.1456	0.2034	0.1347	0.06868	0.1002	1.021e-07	1.034	0.2846	0.6454	0.4578	0.1876	0.1043
95	8.731e-11	0.01821	0.002092	0.001921	0.000707	0.001214	0.0142	5.402e-10	0.05095	0.007386	0.007054	0.003921	0.003133	0.03651	4.691e-09	0.2659	0.04754	0.04925	0.02589	0.02336	0.1691	1.723e-08	0.5657	0.1122	0.1292	0.06713	0.0621	0.3243	2.773e-08	0.5353	0.1274	0.1692	0.09668	0.07253	0.2387	3.151e-08	0.3955	0.1195	0.1835	0.1236	0.05982	0.09261	8.405e-08	0.8501	0.2342	0.5307	0.3809	0.1498	0.0851
95	8.726e-11	0.0182	0.002085	0.001917	0.000712	0.001205	0.01419	5.411e-10	0.05104	0.007415	0.007061	0.003896	0.003165	0.03656	4.69e-09	0.2658	0.04755	0.04921	0.02587	0.02334	0.1691	1.722e-08	0.5654	0.1127	0.1296	0.06741	0.06214	0.3232	2.767e-08	0.5344	0.1274	0.1692	0.09669	0.07254	0.2378	3.15e-08	0.3954	0.1195	0.1833	0.1235	0.05979	0.09258	8.404e-08	0.85	0.2344	0.5306	0.3807	0.1498	0.08502
96	3.507e-10	0.07513	0.009104	0.01343	0.007682	0.005744	0.0526	2.096e-09	0.2034	0.03333	0.03899	0.02151	0.01748	0.1311	1.343e-08	0.7744	0.1402	0.1696	0.08712	0.08248	0.4646	3.937e-08	1.306	0.2537	0.3337	0.1806	0.1531	0.7185	5.077e-08	0.9778	0.212	0.3197	0.1909	0.1288	0.4461	4.994e-08	0.6216	0.187	0.2787	0.1887	0.09	0.156	1.244e-07	1.251	0.3284	0.7883	0.5802	0.2082	0.1345
96	3.507e-10	0.07513	0.009099	0.01343	0.007675	0.005753	0.0526	2.096e-09	0.2033	0.03333	0.03894	0.02145	0.01749	0.131	1.342e-08	0.7742	0.1405	0.1695	0.08698	0.08254	0.4642	3.936e-08	1.306	0.2537	0.3337	0.1805	0.1532	0.7182	5.078e-08	0.9778	0.212	0.3196	0.1909	0.1288	0.4462	4.993e-08	0.6216	0.187	0.2786	0.1886	0.08997	0.156	1.244e-07	1.251	0.3285	0.7883	0.5802	0.2081	0.1345
97	1.369e-10	0.02908	0.003328	0.004837	0.002859	0.001978	0.02092	7.434e-10	0.07189	0.01154	0.01353	0.00769	0.005842	0.04681	5.575e-09	0.3199	0.05851	0.06828	0.03768	0.0306	0.1931	1.991e-08	0.662	0.1324	0.1746	0.1002	0.0744	0.355	3.208e-08	0.6266	0.1429	0.2242	0.1394	0.08482	0.2595	4.089e-08	0.518	0.1597	0.25	0.1705	0.07952	0.1083	1.128e-07	1.146	0.3106	0.7268	0.5196	0.2072	0.1085
97	1.37e-10	0.02911	0.00332	0.004832	0.002869	0.001963	0.02096	7.437e-10	0.07193	0.01156	0.01356	0.007719	0.005844	0.04681	5.588e-09	0.3208	0.05871	0.06859	0.03785	0.03074	0.1935	1.99e-08	0.6614	0.1324	0.1744	0.1002	0.07423	0.3545	3.211e-08	0.6271	0.1426	0.2243	0.1394	0.08488	0.2602	4.09e-08	0.5181	0.1597	0.25	0.1704	0.07954	0.1084	1.128e-07	1.146	0.3106	0.7265	0.5194	0.2071	0.1085
98	1.025e-10	0.02156	0.002489	0.003074	0.001833	0.001241	0.016	4.921e-10	0.04718	0.007655	0.007898	0.004393	0.003505	0.03163	3.978e-09	0.2268	0.04194	0.04561	0.02586	0.01974	0.1393	1.524e-08	0.507	0.1039	0.1364	0.08229	0.05408	0.2668	2.719e-08	0.5342	0.1297	0.1941	0.1211	0.07296	0.2104	3.781e-08	0.482	0.1635	0.2279	0.1513	0.07662	0.09054	1.114e-07	1.139	0.3175	0.7273	0.5142	0.213	0.09427
98	1.024e-10	0.02152	0.002498	0.003062	0.00183	0.001233	0.01596	4.945e-10	0.04741	0.00773	0.007925	0.004432	0.003493	0.03175	3.971e-09	0.2265	0.04194	0.04574	0.02615	0.01958	0.1388	1.521e-08	0.5062	0.1039	0.1362	0.08203	0.05416	0.2662	2.722e-08	0.5346	0.1301	0.1939	0.121	0.07295	0.2106	3.779e-08	0.4817	0.1635	0.2277	0.1512	0.07657	0.09047	1.113e-07	1.139	0.3175	0.7269	0.5139	0.2131	0.09409
99	1.251e-10	0.02645	0.002897	0.004106	0.002361	0.001746	0.01945	6.615e-10	0.06394	0.009957	0.01224	0.00713	0.005108	0.04175	5.226e-09	0.2993	0.05374	0.0635	0.03573	0.02778	0.182	1.961e-08	0.6487	0.1296	0.163	0.09137	0.07164	0.3561	3.141e-08	0.6102	0.1391	0.2093	0.1271	0.0822	0.2618	3.728e-08	0.472	0.1427	0.2279	0.1544	0.07351	0.1014	1.06e-07	1.081	0.2912	0.6951	0.4987	0.1964	0.09442
99	1.253e-10	0.02648	0.002906	0.004106	0.002368	0.001738	0.01947	6.607e-10	0.06385	0.009898	0.01222	0.007114	0.005101	0.04174	5.209e-09	0.2983	0.05375	0.06331	0.03563	0.02768	0.1813	1.96e-08	0.6487	0.1298	0.1632	0.09158	0.07162	0.3557	3.14e-08	0.6101	0.1392	0.2093	0.1271	0.08218	0.2616	3.729e-08	0.4722	0.1428	0.2279	0.1544	0.07355	0.1015	1.06e-07	1.081	0.2913	0.6951	0.4987	0.1964	0.09432
100	1.728e-10	0.03653	0.004328	0.005127	0.002471	0.002656	0.02707	1.03e-09	0.09862	0.01505	0.0165	0.009075	0.007422	0.06707	7.232e-09	0.4134	0.07294	0.08347	0.04285	0.04061	0.257	2.274e-08	0.7473	0.1455	0.173	0.08892	0.08409	0.4288	3.108e-08	0.5921	0.1408	0.1658	0.0878	0.07798	0.2855	2.85e-08	0.3518	0.1066	0.15	0.09997	0.05007	0.09523	7.62e-08	0.7676	0.2107	0.4787	0.3497	0.129	0.07816
100	1.724e-10	0.03645	0.004322	0.005137	0.002478	0.002659	0.027	1.032e-09	0.09875	0.01499	0.01652	0.009076	0.007441	0.06724	7.231e-09	0.4133	0.07295	0.08356	0.04291	0.04065	0.2568	2.272e-08	0.7469	0.1452	0.1731	0.08896	0.08416	0.4285	3.106e-08	0.5918	0.1407	0.1658	0.08784	0.07798	0.2852	2.85e-08	0.352	0.1065	0.1502	0.1001	0.0501	0.09525	7.619e-08	0.7676	0.2106	0.4789	0.3498	0.129	0.0781
101	NA	NA	NA	NA	NA	NA	NA	2.959e-10	0.02722	0.003304	0.00265	0.001638	0.001012	0.02127	3.172e-09	0.179	0.032	0.03171	0.01717	0.01454	0.1153	1.299e-08	0.4263	0.0865	0.09511	0.04778	0.04733	0.2447	2.422e-08	0.4677	0.1172	0.1409	0.07443	0.06651	0.2096	2.864e-08	0.3547	0.1053	0.1513	0.09693	0.05439	0.0981	7.213e-08	0.7182	0.2037	0.414	0.2865	0.1275	0.1006
101	NA	NA	NA	NA	NA	NA	NA	2.998e-10	0.02758	0.00331	0.002711	0.001674	0.001037	0.02156	3.196e-09	0.1801	0.032	0.03161	0.01707	0.01454	0.1165	1.294e-08	0.4251	0.08674	0.09509	0.04774	0.04735	0.2432	2.42e-08	0.4673	0.1172	0.1408	0.07428	0.06649	0.2094	2.863e-08	0.3546	0.1053	0.1514	0.09695	0.05442	0.09797	7.21e-08	0.7179	0.2037	0.4137	0.2863	0.1274	0.1005
102	3.153e-10	0.0673	0.008355	0.01082	0.005438	0.005378	0.04813	1.991e-09	0.1919	0.0304	0.03434	0.01872	0.01563	0.1272	1.275e-08	0.7334	0.1305	0.1559	0.07797	0.07797	0.4469	3.634e-08	1.198	0.2308	0.2829	0.1419	0.1409	0.6842	4.445e-08	0.8429	0.1912	0.2312	0.1207	0.1105	0.4204	3.42e-08	0.4137	0.1143	0.1638	0.1089	0.05489	0.1355	7.341e-08	0.7214	0.1909	0.4283	0.3263	0.102	0.1022
102	3.153e-10	0.06729	0.008331	0.01082	0.00544	0.00538	0.04813	1.992e-09	0.192	0.03042	0.03434	0.01869	0.01565	0.1273	1.276e-08	0.7341	0.1303	0.156	0.07806	0.07798	0.4478	3.63e-08	1.196	0.23	0.2828	0.1419	0.141	0.6836	4.444e-08	0.8427	0.1911	0.2313	0.1209	0.1104	0.4203	3.421e-08	0.4138	0.1143	0.1638	0.1089	0.0549	0.1356	7.343e-08	0.7216	0.191	0.4284	0.3265	0.1019	0.1022
103	1.451e-10	0.03034	0.004215	0.00261	0.0002558	0.002354	0.02352	1.017e-09	0.09578	0.01513	0.01168	0.005443	0.006235	0.06898	7.614e-09	0.4333	0.07907	0.07937	0.03644	0.04293	0.2749	2.35e-08	0.7708	0.1543	0.1672	0.07773	0.08949	0.4493	3.558e-08	0.6848	0.1752	0.1987	0.103	0.09575	0.3109	3.432e-08	0.4235	0.1393	0.1691	0.1057	0.06337	0.1152	8.486e-08	0.8496	0.2405	0.5115	0.3688	0.1427	0.09764
103	1.448e-10	0.03029	0.004211	0.002609	0.0002445	0.002365	0.02347	1.017e-09	0.09578	0.01514	0.01169	0.005405	0.006288	0.06895	7.624e-09	0.4339	0.07908	0.07957	0.03664	0.04293	0.2752	2.349e-08	0.7701	0.1542	0.167	0.0778	0.08918	0.4489	3.557e-08	0.6846	0.1752	0.1987	0.103	0.09575	0.3107	3.433e-08	0.4236	0.1393	0.1691	0.1057	0.06337	0.1152	8.486e-08	0.8496	0.2405	0.5115	0.3689	0.1426	0.09759
104	5.39e-11	0.0111	0.001227	0.0009922	0.000506	0.0004862	0.008877	1.724e-10	0.01614	0.002504	0.001798	0.000887	0.0009115	0.01184	1.98e-09	0.1113	0.02057	0.01923	0.01126	0.007969	0.07152	9.66e-09	0.3216	0.06688	0.08755	0.05408	0.03348	0.1672	1.921e-08	0.3781	0.09465	0.1355	0.08172	0.05375	0.148	2.91e-08	0.3721	0.1294	0.1745	0.1131	0.06146	0.06819	9.937e-08	1.021	0.2866	0.6552	0.4558	0.1994	0.07952
104	5.373e-11	0.01107	0.00123	0.001	0.0005129	0.0004872	0.008837	1.759e-10	0.01645	0.00258	0.001796	0.0008887	0.0009075	0.01207	1.974e-09	0.1109	0.02048	0.019	0.0111	0.007902	0.07142	9.675e-09	0.3221	0.06717	0.08752	0.05405	0.03347	0.1674	1.925e-08	0.3787	0.09475	0.1355	0.08176	0.05372	0.1485	2.91e-08	0.3721	0.1294	0.1745	0.1131	0.06146	0.06816	9.934e-08	1.021	0.2865	0.655	0.4557	0.1992	0.07947
105	1.523e-10	0.03241	0.003772	0.005535	0.003348	0.002187	0.0231	8.173e-10	0.07936	0.01331	0.01527	0.008505	0.006764	0.05079	6.253e-09	0.3592	0.06636	0.0765	0.04136	0.03514	0.2163	2.255e-08	0.75	0.1507	0.1981	0.1136	0.08456	0.4012	3.661e-08	0.7183	0.1606	0.2681	0.1701	0.098	0.2896	4.618e-08	0.5869	0.1864	0.2803	0.1863	0.09405	0.1203	1.302e-07	1.328	0.3582	0.8532	0.6088	0.2444	0.1167
105	1.52e-10	0.03237	0.003788	0.005535	0.003352	0.002182	0.02304	8.183e-10	0.07943	0.01336	0.01519	0.008445	0.006744	0.05088	6.26e-09	0.3597	0.06705	0.07652	0.04147	0.03505	0.2161	2.257e-08	0.7507	0.1508	0.1982	0.1134	0.08483	0.4016	3.658e-08	0.7179	0.1604	0.2681	0.1701	0.09798	0.2894	4.618e-08	0.5869	0.1864	0.2803	0.1862	0.09406	0.1202	1.302e-07	1.328	0.3582	0.8534	0.6089	0.2445	0.1166
106	2.153e-10	0.04583	0.00542	0.00735	0.003874	0.003476	0.03306	1.286e-09	0.1241	0.01955	0.02278	0.01271	0.01007	0.08175	8.669e-09	0.4983	0.08952	0.1062	0.05516	0.051	0.3026	2.719e-08	0.8977	0.1756	0.2173	0.114	0.1033	0.5048	3.692e-08	0.7078	0.1577	0.2193	0.1263	0.09296	0.3309	3.752e-08	0.4664	0.1341	0.2125	0.1459	0.06663	0.1199	9.368e-08	0.9403	0.2487	0.5862	0.4304	0.1558	0.1054
106	2.152e-10	0.04582	0.005437	0.00735	0.003876	0.003473	0.03303	1.285e-09	0.1241	0.01956	0.02278	0.01271	0.01007	0.08172	8.667e-09	0.4982	0.08938	0.1063	0.05522	0.05108	0.3025	2.721e-08	0.8984	0.1759	0.2175	0.1139	0.1036	0.505	3.693e-08	0.7079	0.1577	0.2192	0.1263	0.09297	0.331	3.752e-08	0.4665	0.134	0.2126	0.146	0.06664	0.1199	9.372e-08	0.9407	0.2488	0.5865	0.4307	0.1558	0.1054
107	5.308e-11	0.01082	0.001175	0.0006303	0.000179	0.0004514	0.009012	2.375e-10	0.02182	0.002918	0.001897	0.001111	0.0007863	0.01701	2.57e-09	0.144	0.02611	0.02408	0.01416	0.009921	0.09379	1.134e-08	0.3728	0.07651	0.08929	0.05158	0.03772	0.207	2.15e-08	0.4191	0.1055	0.1403	0.08327	0.05707	0.1732	2.884e-08	0.3651	0.1205	0.169	0.1119	0.0571	0.07556	8.375e-08	0.8528	0.242	0.5336	0.375	0.1586	0.07723
107	5.31e-11	0.01082	0.001178	0.0006265	0.0001756	0.000451	0.009017	2.361e-10	0.02172	0.002945	0.001933	0.001151	0.0007819	0.01684	2.569e-09	0.1438	0.02594	0.0238	0.0141	0.009699	0.09401	1.13e-08	0.3721	0.0769	0.08942	0.0516	0.03781	0.2058	2.146e-08	0.4184	0.1053	0.1402	0.08326	0.05697	0.1729	2.884e-08	0.3651	0.1205	0.1689	0.1118	0.0571	0.07564	8.377e-08	0.8529	0.2421	0.5336	0.3751	0.1585	0.07725
108	NA	NA	NA	NA	NA	NA	NA	NA	NA	NA	NA	NA	NA	NA	NA	NA	NA	NA	NA	NA	NA	5.937e-09	0.1958	0.04226	0.05093	0.03466	0.01627	0.1026	1.497e-08	0.2938	0.07962	0.09986	0.05925	0.04061	0.1143	2.551e-08	0.3253	0.1113	0.155	0.1046	0.05036	0.05901	8.274e-08	0.8457	0.2413	0.532	0.3704	0.1616	0.07248
108	NA	NA	NA	NA	NA	NA	NA	NA	NA	NA	NA	NA	NA	NA	NA	NA	NA	NA	NA	NA	NA	5.95e-09	0.1961	0.04212	0.05093	0.03453	0.01639	0.1031	1.497e-08	0.2937	0.0796	0.09967	0.05911	0.04056	0.1144	2.551e-08	0.3252	0.1113	0.1549	0.1045	0.05036	0.05905	8.275e-08	0.8457	0.2413	0.5318	0.3703	0.1615	0.07268
109	5.752e-11	0.01186	0.001517	0.0008457	0.0001977	0.000648	0.009499	3.026e-10	0.0281	0.004484	0.002522	0.001131	0.00139	0.02109	3.041e-09	0.1716	0.03268	0.02909	0.01494	0.01415	0.1098	1.245e-08	0.4126	0.08674	0.1037	0.05866	0.04499	0.2222	2.402e-08	0.4714	0.1209	0.1614	0.09322	0.06819	0.189	3.411e-08	0.431	0.1504	0.1892	0.1192	0.06994	0.09145	1.064e-07	1.083	0.301	0.678	0.4733	0.2046	0.1042
109	6.292e-11	0.01304	0.001679	0.00109	0.0003439	0.0007464	0.01027	3.181e-10	0.02978	0.004905	0.003159	0.001455	0.001704	0.02172	3.036e-09	0.1718	0.03268	0.03024	0.0157	0.01455	0.1089	1.242e-08	0.4125	0.08693	0.1058	0.06052	0.04529	0.2198	2.418e-08	0.4757	0.1218	0.1662	0.09736	0.06886	0.1877	3.476e-08	0.4401	0.1516	0.1972	0.1261	0.07108	0.0913	1.076e-07	1.096	0.3034	0.6885	0.4819	0.2066	0.1038
110	1.772e-10	0.03801	0.004654	0.00683	0.003825	0.003005	0.02653	1.037e-09	0.1007	0.01685	0.01947	0.01084	0.008632	0.06438	6.9e-09	0.3991	0.07447	0.08949	0.04699	0.0425	0.2352	2.285e-08	0.7637	0.1542	0.208	0.1173	0.09069	0.4014	3.656e-08	0.7154	0.16	0.2582	0.1583	0.09987	0.2972	4.787e-08	0.6007	0.1852	0.2731	0.1803	0.09275	0.1424	1.256e-07	1.264	0.3403	0.7727	0.5452	0.2275	0.1508
110	1.772e-10	0.03799	0.00464	0.006822	0.003834	0.002988	0.02653	1.039e-09	0.1008	0.01681	0.01941	0.0108	0.0086	0.06461	6.905e-09	0.3994	0.07444	0.08946	0.04692	0.04254	0.2355	2.288e-08	0.7645	0.1539	0.2081	0.1174	0.09076	0.4025	3.655e-08	0.7151	0.1599	0.2581	0.1583	0.09976	0.2971	4.789e-08	0.6008	0.1852	0.273	0.1802	0.09273	0.1426	1.256e-07	1.264	0.3403	0.7725	0.545	0.2275	0.1511
111	1.415e-10	0.02999	0.00342	0.004809	0.002833	0.001976	0.02176	7.424e-10	0.07181	0.01168	0.01343	0.007554	0.005876	0.04671	5.509e-09	0.3162	0.05822	0.06736	0.03695	0.03041	0.1906	1.975e-08	0.6565	0.1324	0.1728	0.09933	0.07342	0.3514	3.192e-08	0.6242	0.1429	0.2247	0.1399	0.0848	0.2566	4.186e-08	0.5316	0.1686	0.2567	0.1747	0.08195	0.1063	1.222e-07	1.246	0.3367	0.8017	0.5731	0.2285	0.1081
111	1.413e-10	0.02994	0.003406	0.004798	0.002833	0.001965	0.02174	7.398e-10	0.07159	0.01171	0.01343	0.007565	0.005869	0.04644	5.496e-09	0.3156	0.05823	0.06729	0.03694	0.03035	0.19	1.975e-08	0.6567	0.1329	0.1728	0.09928	0.07349	0.351	3.194e-08	0.6247	0.1431	0.225	0.14	0.08499	0.2566	4.185e-08	0.5315	0.1687	0.2565	0.1746	0.08191	0.1062	1.221e-07	1.246	0.3365	0.8016	0.573	0.2285	0.1079
112	NA	NA	NA	NA	NA	NA	NA	NA	NA	NA	NA	NA	NA	NA	NA	NA	NA	NA	NA	NA	NA	5.858e-09	0.1935	0.04258	0.05024	0.03361	0.01663	0.1007	1.522e-08	0.2996	0.07796	0.1065	0.06478	0.04173	0.1151	2.536e-08	0.3245	0.1092	0.1557	0.1026	0.05303	0.05959	8.287e-08	0.8484	0.2421	0.5332	0.3677	0.1655	0.07307
112	NA	NA	NA	NA	NA	NA	NA	NA	NA	NA	NA	NA	NA	NA	NA	NA	NA	NA	NA	NA	NA	5.885e-09	0.1943	0.04261	0.05022	0.03362	0.0166	0.1014	1.525e-08	0.3001	0.07818	0.1065	0.06481	0.04167	0.1154	2.538e-08	0.3247	0.1092	0.1557	0.1027	0.05301	0.05977	8.289e-08	0.8485	0.2421	0.5333	0.3679	0.1654	0.07314
113	2.322e-10	0.04933	0.005933	0.007447	0.003649	0.003797	0.03595	1.457e-09	0.1399	0.02152	0.0244	0.01353	0.01086	0.09402	9.783e-09	0.5608	0.09926	0.116	0.05876	0.05722	0.3456	2.903e-08	0.9535	0.1843	0.2173	0.1076	0.1097	0.5519	3.677e-08	0.697	0.1587	0.1911	0.1008	0.09027	0.3472	3.026e-08	0.3685	0.1048	0.1503	0.1005	0.04982	0.1135	6.938e-08	0.6878	0.1874	0.4113	0.3055	0.1058	0.08901
113	2.32e-10	0.04929	0.005937	0.007441	0.003643	0.003798	0.03591	1.459e-09	0.1401	0.02154	0.02438	0.01352	0.01087	0.09418	9.768e-09	0.56	0.09936	0.1159	0.05885	0.05706	0.3447	2.906e-08	0.9546	0.1843	0.2177	0.1078	0.1099	0.5526	3.677e-08	0.697	0.1588	0.1911	0.1008	0.09037	0.3471	3.026e-08	0.3686	0.1047	0.1503	0.1005	0.04983	0.1136	6.937e-08	0.6877	0.1874	0.4115	0.3056	0.1058	0.08879
114	1.008e-10	0.02117	0.002344	0.002789	0.001425	0.001363	0.01603	5.84e-10	0.05552	0.008109	0.008871	0.005249	0.003621	0.03854	4.614e-09	0.2629	0.04736	0.0526	0.0294	0.0232	0.1629	1.657e-08	0.5465	0.1099	0.132	0.07237	0.05962	0.3046	2.766e-08	0.5342	0.1305	0.1679	0.09609	0.07176	0.2358	3.329e-08	0.4161	0.1308	0.1863	0.125	0.06134	0.0989	8.856e-08	0.8926	0.2492	0.5456	0.387	0.1586	0.09785
114	1.009e-10	0.02117	0.002358	0.002786	0.001426	0.001361	0.01603	5.806e-10	0.05525	0.008155	0.008903	0.005254	0.003648	0.03819	4.605e-09	0.2624	0.0471	0.05266	0.02941	0.02325	0.1626	1.656e-08	0.5462	0.11	0.132	0.07246	0.05952	0.3042	2.766e-08	0.534	0.1305	0.1677	0.09604	0.07164	0.2358	3.33e-08	0.4162	0.1309	0.1863	0.125	0.06133	0.099	8.854e-08	0.8925	0.249	0.5458	0.3871	0.1586	0.09765
115	1.055e-10	0.02217	0.002501	0.002932	0.001489	0.001443	0.01674	6.19e-10	0.05899	0.008732	0.009647	0.005616	0.00403	0.04061	4.964e-09	0.283	0.05046	0.05701	0.03152	0.02549	0.1755	1.802e-08	0.5941	0.1189	0.1433	0.07809	0.06517	0.3318	2.948e-08	0.5699	0.137	0.1812	0.1039	0.07731	0.2517	3.432e-08	0.4307	0.1339	0.1965	0.1312	0.06526	0.1003	9.267e-08	0.9375	0.2581	0.5846	0.418	0.1666	0.09486
115	1.05e-10	0.02208	0.002504	0.002939	0.001489	0.001449	0.01663	6.145e-10	0.05861	0.008686	0.009691	0.005662	0.004029	0.04023	4.966e-09	0.2831	0.05065	0.05699	0.03156	0.02543	0.1754	1.799e-08	0.5932	0.1187	0.1433	0.07821	0.06512	0.3311	2.946e-08	0.5695	0.1373	0.1812	0.1039	0.07729	0.251	3.432e-08	0.4306	0.134	0.1966	0.1313	0.06525	0.1001	9.265e-08	0.9373	0.258	0.5845	0.418	0.1665	0.09481
116	4.16e-11	0.008368	0.0006509	0.0005142	0.0003748	0.0001394	0.007203	1.291e-10	0.01164	0.001259	0.0008437	0.0007917	5.203e-05	0.009535	1.984e-09	0.1101	0.01928	0.01768	0.01226	0.005414	0.0731	1.058e-08	0.3485	0.07122	0.08795	0.05457	0.03337	0.1894	2.049e-08	0.4003	0.0945	0.1429	0.09024	0.0527	0.1629	2.92e-08	0.3732	0.1224	0.1832	0.125	0.05822	0.06761	9.044e-08	0.9283	0.261	0.5972	0.4207	0.1765	0.07008
116	4.185e-11	0.008416	0.0006485	0.0005126	0.0003718	0.0001408	0.007255	1.299e-10	0.01174	0.001283	0.0009058	0.0008099	9.589e-05	0.009551	1.988e-09	0.1104	0.01945	0.01796	0.01246	0.005501	0.07298	1.058e-08	0.349	0.07135	0.08825	0.05447	0.03378	0.1894	2.045e-08	0.3995	0.09413	0.1427	0.09005	0.0526	0.1627	2.92e-08	0.3732	0.1223	0.1833	0.1251	0.05822	0.06758	9.049e-08	0.9287	0.2611	0.5975	0.4209	0.1766	0.07012
117	3.063e-10	0.06547	0.008113	0.0111	0.006062	0.005035	0.04626	1.824e-09	0.1767	0.02939	0.03283	0.01779	0.01503	0.1145	1.173e-08	0.6769	0.1244	0.1469	0.07449	0.07239	0.4056	3.481e-08	1.156	0.2287	0.2953	0.159	0.1363	0.6318	4.766e-08	0.9229	0.2069	0.3088	0.1842	0.1246	0.4072	5.142e-08	0.6419	0.2014	0.285	0.1897	0.09533	0.1556	1.331e-07	1.342	0.3571	0.841	0.6104	0.2306	0.1438
117	3.062e-10	0.06546	0.008113	0.01109	0.006069	0.005026	0.04625	1.823e-09	0.1766	0.02935	0.0328	0.01778	0.01502	0.1145	1.173e-08	0.6765	0.1243	0.1468	0.07436	0.07241	0.4054	3.481e-08	1.156	0.2287	0.2953	0.159	0.1363	0.6318	4.768e-08	0.9232	0.2071	0.3089	0.1843	0.1246	0.4072	5.141e-08	0.6419	0.2014	0.2849	0.1896	0.09533	0.1555	1.331e-07	1.342	0.3572	0.8412	0.6105	0.2307	0.1437
118	7.789e-11	0.01622	0.001833	0.001765	0.0008012	0.0009641	0.01262	4.04e-10	0.03814	0.005503	0.005516	0.003254	0.002262	0.02712	3.401e-09	0.193	0.03526	0.03707	0.02098	0.01609	0.1207	1.285e-08	0.425	0.08782	0.1054	0.05919	0.04626	0.2317	2.355e-08	0.4569	0.1174	0.1436	0.08015	0.06349	0.1958	3.159e-08	0.3961	0.1319	0.1735	0.1131	0.06039	0.0907	8.941e-08	0.9035	0.2567	0.5474	0.3797	0.1677	0.09933
118	7.745e-11	0.01614	0.001842	0.001783	0.0008204	0.0009628	0.01251	4.02e-10	0.03795	0.005438	0.005504	0.003259	0.002245	0.02701	3.409e-09	0.1935	0.03521	0.03714	0.021	0.01615	0.1211	1.282e-08	0.4241	0.08741	0.1051	0.059	0.04608	0.2316	2.354e-08	0.4567	0.1175	0.1436	0.08009	0.06347	0.1957	3.16e-08	0.3962	0.132	0.1735	0.1131	0.0604	0.09067	8.937e-08	0.9032	0.2567	0.5473	0.3797	0.1676	0.09917
119	5.505e-11	0.01128	0.001123	0.0008797	0.0003603	0.0005193	0.009278	2.804e-10	0.02601	0.003278	0.002998	0.001854	0.001144	0.01974	2.989e-09	0.1681	0.02954	0.02978	0.01736	0.01241	0.1088	1.27e-08	0.4175	0.0838	0.09894	0.05547	0.04347	0.2347	2.253e-08	0.4364	0.1079	0.1396	0.08053	0.05903	0.189	2.798e-08	0.3535	0.1104	0.1675	0.1137	0.0538	0.07555	8.168e-08	0.8314	0.2319	0.5258	0.3746	0.1511	0.07366
119	5.542e-11	0.01135	0.001119	0.0008831	0.0003598	0.0005232	0.009351	2.819e-10	0.02616	0.003249	0.003015	0.001827	0.001188	0.01989	2.998e-09	0.1685	0.02962	0.02967	0.01726	0.01241	0.1092	1.269e-08	0.4172	0.08387	0.09885	0.05547	0.04339	0.2345	2.254e-08	0.4365	0.1079	0.1395	0.08046	0.05906	0.1891	2.798e-08	0.3535	0.1103	0.1675	0.1137	0.05378	0.0756	8.17e-08	0.8314	0.232	0.5257	0.3747	0.151	0.07375
120	1.827e-10	0.03867	0.004962	0.004959	0.001811	0.003148	0.02874	1.164e-09	0.1111	0.01737	0.01733	0.008951	0.008375	0.07645	7.915e-09	0.4534	0.08211	0.09026	0.0428	0.04746	0.281	2.349e-08	0.773	0.1536	0.1741	0.08168	0.09242	0.4453	3.295e-08	0.6289	0.1563	0.1696	0.08157	0.08803	0.303	3.078e-08	0.3747	0.1127	0.1457	0.09298	0.05267	0.1163	8.016e-08	0.7966	0.2177	0.4716	0.3404	0.1313	0.1073
120	1.827e-10	0.03866	0.004976	0.004969	0.001818	0.00315	0.02871	1.164e-09	0.1111	0.01736	0.01731	0.008973	0.008337	0.0764	7.926e-09	0.454	0.08213	0.09033	0.04274	0.04759	0.2816	2.347e-08	0.7724	0.1534	0.174	0.08173	0.0923	0.445	3.293e-08	0.6285	0.1561	0.1697	0.08158	0.08814	0.3027	3.079e-08	0.3747	0.1127	0.1458	0.0931	0.05269	0.1162	8.021e-08	0.7971	0.2178	0.4719	0.3406	0.1314	0.1074
121	1.084e-10	0.02277	0.002739	0.002694	0.001042	0.001652	0.01734	6.562e-10	0.06223	0.009169	0.009307	0.005159	0.004147	0.04375	5.011e-09	0.2853	0.05079	0.05521	0.02862	0.02659	0.1793	1.708e-08	0.5605	0.111	0.1272	0.06521	0.06197	0.3224	2.596e-08	0.4977	0.1222	0.1454	0.07871	0.06671	0.23	2.69e-08	0.3338	0.09956	0.1454	0.09545	0.04993	0.08886	6.716e-08	0.6724	0.1889	0.4047	0.291	0.1137	0.07876
121	1.082e-10	0.02272	0.00271	0.002707	0.001051	0.001657	0.01731	6.568e-10	0.06226	0.009157	0.00928	0.005174	0.004106	0.04382	5e-09	0.2847	0.05044	0.05531	0.02867	0.02664	0.1789	1.704e-08	0.5593	0.1108	0.127	0.06489	0.06209	0.3215	2.598e-08	0.4981	0.1224	0.1454	0.07873	0.06671	0.2302	2.692e-08	0.334	0.09956	0.1455	0.09557	0.0499	0.08894	6.714e-08	0.6721	0.1889	0.4045	0.2908	0.1136	0.07876
122	NA	NA	NA	NA	NA	NA	NA	NA	NA	NA	NA	NA	NA	NA	NA	NA	NA	NA	NA	NA	NA	NA	NA	NA	NA	NA	NA	NA	NA	NA	NA	NA	0.2114	NA	NA	4.494e-08	0.4842	0.08582	0.1005	0.0805	0.02001	NA	4.772e-08	0.4123	NA	NA	NA	NA	NA
122	NA	NA	NA	NA	NA	NA	NA	NA	NA	NA	NA	NA	NA	NA	NA	NA	NA	NA	NA	NA	NA	NA	NA	NA	NA	NA	NA	NA	NA	NA	NA	NA	0.2114	NA	NA	4.494e-08	0.4842	0.08573	0.1007	0.08062	0.02006	NA	4.773e-08	0.4125	NA	NA	NA	NA	NA
123	8.014e-11	0.01673	0.00205	0.001646	0.0004664	0.001179	0.01303	5.035e-10	0.04716	0.006713	0.005841	0.003222	0.002619	0.03461	3.926e-09	0.2224	0.03945	0.04076	0.02098	0.01978	0.1422	1.348e-08	0.4431	0.08885	0.1023	0.05331	0.04897	0.252	2.235e-08	0.4275	0.1109	0.1162	0.05749	0.05875	0.2004	2.614e-08	0.3225	0.1056	0.1305	0.08347	0.047	0.08647	7.048e-08	0.7049	0.2027	0.4132	0.2887	0.1245	0.08895
123	7.999e-11	0.0167	0.002062	0.001636	0.0004623	0.001174	0.013	5.047e-10	0.04726	0.006675	0.005832	0.003206	0.002626	0.03475	3.93e-09	0.2227	0.03937	0.04097	0.02105	0.01992	0.1424	1.349e-08	0.4436	0.08881	0.1024	0.05333	0.04909	0.2523	2.238e-08	0.428	0.111	0.1163	0.05752	0.05882	0.2007	2.615e-08	0.3227	0.1057	0.1304	0.08338	0.04702	0.08658	7.05e-08	0.705	0.2028	0.4133	0.2889	0.1245	0.08888
124	2.288e-11	0.004575	0.0003504	0.0001372	1.605e-05	0.0001211	0.004088	1.299e-10	0.01143	0.0004164	0.0002911	0.0001609	0.0001302	0.01072	1.904e-09	0.1054	0.01785	0.01507	0.008406	0.006659	0.07252	8.792e-09	0.2873	0.05879	0.06161	0.03125	0.03036	0.1669	1.741e-08	0.3343	0.09123	0.08969	0.04186	0.04783	0.1534	2.219e-08	0.2762	0.08561	0.1191	0.07626	0.0428	0.07155	6.393e-08	0.6422	0.1849	0.3797	0.2624	0.1173	0.07764
124	2.287e-11	0.004578	0.0003567	0.0001421	1.413e-05	0.000128	0.004079	1.29e-10	0.01135	0.0004343	0.0002962	0.0001655	0.0001307	0.01062	1.913e-09	0.1059	0.01791	0.0151	0.008488	0.006616	0.07286	8.836e-09	0.2886	0.05922	0.06144	0.0312	0.03025	0.1679	1.738e-08	0.3337	0.09107	0.08954	0.04166	0.04788	0.1531	2.218e-08	0.2762	0.08561	0.1191	0.07626	0.04282	0.07147	6.394e-08	0.6422	0.185	0.3795	0.2623	0.1172	0.07773
125	1.668e-11	0.003328	0.0001531	0.0001664	0.000101	6.541e-05	0.003009	NA	NA	NA	NA	NA	NA	NA	1.539e-09	0.08465	0.01429	0.01131	0.006862	0.00445	0.05905	8.094e-09	0.2651	0.05435	0.05927	0.03181	0.02747	0.1515	1.685e-08	0.326	0.08839	0.09524	0.04828	0.04696	0.1424	2.146e-08	0.2685	0.08392	0.1176	0.07443	0.04315	0.06702	6.438e-08	0.6499	0.1878	0.3896	0.2687	0.1209	0.07258
125	1.648e-11	0.003289	0.0001529	0.0001681	0.0001042	6.383e-05	0.002968	NA	NA	NA	NA	NA	NA	NA	1.557e-09	0.08565	0.01422	0.01149	0.006889	0.004596	0.05994	8.116e-09	0.2657	0.05439	0.05898	0.03142	0.02756	0.1523	1.688e-08	0.3265	0.0886	0.09517	0.04838	0.04679	0.1427	2.145e-08	0.2684	0.0839	0.1176	0.07447	0.04314	0.06693	6.439e-08	0.65	0.1879	0.3895	0.2686	0.1209	0.0726
126	4.683e-11	0.009569	0.0009235	0.0008426	0.000556	0.0002866	0.007803	9.172e-11	0.008397	0.0008933	0.0009076	0.0007245	0.0001831	0.006596	1.26e-09	0.06982	0.01206	0.01162	0.008668	0.002949	0.04614	7.062e-09	0.2355	0.04976	0.06679	0.04425	0.02254	0.1189	1.549e-08	0.3034	0.08145	0.1013	0.05879	0.04253	0.1206	2.451e-08	0.3122	0.1143	0.1388	0.08692	0.05193	0.0591	8.721e-08	0.8953	0.2584	0.5637	0.3859	0.1779	0.07316
126	4.693e-11	0.00959	0.0009274	0.0008509	0.0005635	0.0002874	0.007812	9.205e-11	0.00845	0.00091	0.0009621	0.0007587	0.0002034	0.006578	1.249e-09	0.06935	0.01212	0.01177	0.00875	0.003024	0.04545	7.079e-09	0.2361	0.04987	0.06692	0.04415	0.02277	0.1193	1.551e-08	0.3038	0.08151	0.1015	0.05883	0.04267	0.1208	2.45e-08	0.3121	0.1142	0.1389	0.08693	0.05193	0.059	8.719e-08	0.8952	0.2583	0.5639	0.386	0.178	0.07296
127	4.009e-10	0.08574	0.01068	0.01443	0.007628	0.006806	0.06062	2.448e-09	0.2371	0.03933	0.04377	0.02348	0.0203	0.154	1.566e-08	0.9031	0.1656	0.1932	0.09481	0.09836	0.5443	4.533e-08	1.501	0.2933	0.3696	0.19	0.1797	0.838	5.751e-08	1.106	0.2384	0.3561	0.2078	0.1483	0.5117	5.455e-08	0.6758	0.2035	0.292	0.1926	0.09933	0.1803	1.427e-07	1.438	0.3687	0.9157	0.6746	0.2412	0.1539
127	4.009e-10	0.08574	0.01069	0.01442	0.007619	0.006803	0.06063	2.449e-09	0.2372	0.03935	0.04385	0.0235	0.02034	0.154	1.568e-08	0.9041	0.1656	0.1933	0.09491	0.09835	0.5452	4.535e-08	1.502	0.2937	0.3698	0.19	0.1797	0.8381	5.749e-08	1.106	0.2385	0.356	0.2077	0.1483	0.5115	5.455e-08	0.6758	0.2037	0.2919	0.1926	0.09932	0.1801	1.427e-07	1.438	0.3688	0.9156	0.6745	0.2411	0.1538
128	2.886e-10	0.06171	0.007081	0.01107	0.006436	0.00463	0.04357	1.696e-09	0.1646	0.02545	0.03295	0.01905	0.01391	0.1062	1.091e-08	0.6286	0.1098	0.1407	0.07586	0.06483	0.378	3.25e-08	1.072	0.2042	0.2625	0.1402	0.1223	0.6055	3.954e-08	0.7483	0.1623	0.2106	0.117	0.09362	0.3754	3.092e-08	0.3766	0.09589	0.1634	0.1147	0.04872	0.1172	6.443e-08	0.6345	0.1677	0.381	0.2918	0.08927	0.08578
128	2.884e-10	0.06168	0.007063	0.01104	0.006418	0.004624	0.04357	1.698e-09	0.1647	0.0254	0.03297	0.01906	0.01391	0.1064	1.091e-08	0.6284	0.1098	0.1405	0.0757	0.06475	0.3781	3.251e-08	1.073	0.2041	0.2625	0.1404	0.1221	0.606	3.953e-08	0.7481	0.1621	0.2105	0.1169	0.09359	0.3755	3.092e-08	0.3766	0.09597	0.1633	0.1146	0.04873	0.1173	6.444e-08	0.6345	0.1678	0.3809	0.2917	0.08927	0.08581
129	NA	NA	NA	NA	NA	NA	NA	NA	NA	NA	NA	NA	NA	NA	NA	NA	NA	NA	NA	NA	NA	3.873e-09	0.1324	0.03169	0.04537	0.03293	0.01244	0.0553	1.288e-08	0.2588	0.07639	0.09673	0.05666	0.04007	0.08568	2.562e-08	0.3283	0.1188	0.1502	0.09373	0.0565	0.05921	9.042e-08	0.9244	0.2643	0.5749	0.3922	0.1827	0.0852
129	9.195e-12	0.001806	9.283e-05	1.505e-05	7.96e-06	7.092e-06	0.001698	NA	NA	NA	NA	NA	NA	NA	NA	NA	NA	NA	NA	NA	NA	3.896e-09	0.1331	0.03179	0.04551	0.03286	0.01265	0.05584	1.29e-08	0.2591	0.07639	0.09682	0.05683	0.03999	0.08594	2.564e-08	0.3285	0.1188	0.1504	0.09389	0.05656	0.05927	9.043e-08	0.9246	0.2642	0.5752	0.3925	0.1827	0.08525
130	1.121e-10	0.02358	0.002798	0.003036	0.001411	0.001625	0.01775	6.51e-10	0.06198	0.009217	0.009726	0.005342	0.004384	0.04304	5.147e-09	0.293	0.05176	0.0572	0.02994	0.02726	0.1841	1.793e-08	0.5901	0.1157	0.1401	0.07462	0.0655	0.3344	2.711e-08	0.5219	0.1252	0.1597	0.08892	0.07076	0.237	2.783e-08	0.3481	0.1101	0.1521	0.09711	0.05498	0.08589	7.874e-08	0.7987	0.2233	0.5007	0.3582	0.1425	0.07471
130	1.121e-10	0.02358	0.002804	0.003046	0.001423	0.001622	0.01773	6.518e-10	0.06205	0.009241	0.009709	0.005331	0.004377	0.0431	5.146e-09	0.2928	0.05136	0.05705	0.02991	0.02714	0.1844	1.791e-08	0.5894	0.1156	0.1397	0.07437	0.0653	0.3341	2.711e-08	0.5218	0.1253	0.1597	0.08904	0.07062	0.2368	2.784e-08	0.3482	0.1102	0.152	0.09706	0.05498	0.08596	7.873e-08	0.7985	0.2235	0.5003	0.3579	0.1424	0.07481
131	1.404e-10	0.02951	0.00387	0.003101	0.0007629	0.002338	0.02254	9.523e-10	0.09008	0.01389	0.01223	0.006155	0.006072	0.06396	6.96e-09	0.3966	0.0721	0.07428	0.03485	0.03943	0.2502	2.182e-08	0.7163	0.1436	0.1573	0.07346	0.08381	0.4154	3.267e-08	0.6256	0.1558	0.1751	0.08782	0.08732	0.2947	3.278e-08	0.402	0.1259	0.1596	0.1012	0.05839	0.1165	8.473e-08	0.8461	0.2325	0.5065	0.363	0.1435	0.1071
131	1.402e-10	0.02946	0.003866	0.003117	0.0007735	0.002344	0.02248	9.505e-10	0.08994	0.0139	0.01223	0.006152	0.00608	0.0638	6.969e-09	0.3972	0.07239	0.07447	0.03485	0.03962	0.2503	2.178e-08	0.7154	0.1435	0.1572	0.07335	0.08387	0.4147	3.266e-08	0.6255	0.1556	0.1751	0.0878	0.0873	0.2948	3.279e-08	0.4022	0.126	0.1597	0.1013	0.05841	0.1165	8.476e-08	0.8463	0.2326	0.5066	0.3632	0.1435	0.1071
132	1.958e-10	0.04162	0.005262	0.006175	0.002903	0.003272	0.03019	1.202e-09	0.1154	0.01853	0.01939	0.01028	0.009104	0.07747	8.108e-09	0.4655	0.08478	0.0958	0.04725	0.04855	0.2849	2.458e-08	0.8126	0.1614	0.1958	0.09972	0.09605	0.4555	3.49e-08	0.6706	0.1632	0.1979	0.1051	0.09283	0.3095	3.617e-08	0.4471	0.1382	0.188	0.1223	0.06573	0.1208	9.491e-08	0.9506	0.2558	0.5808	0.4202	0.1606	0.114
132	1.955e-10	0.04158	0.005267	0.006183	0.002904	0.00328	0.03013	1.202e-09	0.1154	0.01854	0.01937	0.01028	0.009094	0.0775	8.115e-09	0.4659	0.08492	0.09593	0.0473	0.04863	0.2851	2.46e-08	0.8132	0.1615	0.1957	0.09981	0.09586	0.456	3.491e-08	0.6707	0.1632	0.1978	0.1051	0.09272	0.3097	3.617e-08	0.4471	0.1382	0.188	0.1223	0.06571	0.1209	9.489e-08	0.9503	0.2558	0.5805	0.4201	0.1604	0.114
133	2.903e-10	0.06179	0.007722	0.009595	0.004852	0.004743	0.04448	1.728e-09	0.1667	0.02704	0.02975	0.01599	0.01377	0.1099	1.117e-08	0.6425	0.1162	0.1358	0.06771	0.06807	0.3905	3.26e-08	1.077	0.2111	0.2607	0.1343	0.1264	0.6054	4.276e-08	0.8207	0.19	0.2494	0.1389	0.1104	0.3814	3.967e-08	0.4903	0.153	0.205	0.1329	0.07214	0.1323	1.009e-07	1.013	0.2747	0.6278	0.4582	0.1696	0.1109
133	2.901e-10	0.06176	0.007727	0.009612	0.004858	0.004754	0.04442	1.726e-09	0.1666	0.02704	0.02976	0.01598	0.01378	0.1098	1.118e-08	0.6428	0.1165	0.1357	0.0678	0.06792	0.3907	3.258e-08	1.076	0.2113	0.2605	0.1341	0.1263	0.6047	4.273e-08	0.82	0.19	0.2491	0.1389	0.1102	0.3809	3.967e-08	0.4904	0.153	0.205	0.1329	0.07214	0.1323	1.009e-07	1.013	0.2746	0.6279	0.4582	0.1697	0.1109
134	1.013e-10	0.02129	0.002401	0.002899	0.001536	0.001363	0.01599	5.471e-10	0.05213	0.007803	0.008387	0.004782	0.003605	0.03594	4.269e-09	0.2429	0.04349	0.04781	0.02625	0.02156	0.1516	1.536e-08	0.507	0.1014	0.125	0.06987	0.05508	0.2807	2.477e-08	0.4779	0.1167	0.1486	0.08427	0.06438	0.2126	3.027e-08	0.3798	0.1237	0.1698	0.1125	0.05725	0.08627	8.805e-08	0.8926	0.2489	0.5553	0.3931	0.1623	0.08836
134	1.013e-10	0.02129	0.002418	0.002895	0.00154	0.001354	0.01598	5.446e-10	0.05188	0.007806	0.008342	0.004811	0.003531	0.03574	4.268e-09	0.2429	0.04354	0.04786	0.0263	0.02156	0.1515	1.534e-08	0.5065	0.1015	0.1251	0.07008	0.05499	0.2799	2.477e-08	0.478	0.1168	0.149	0.08443	0.06454	0.2123	3.027e-08	0.3799	0.1238	0.1699	0.1127	0.05726	0.08615	8.803e-08	0.8925	0.2487	0.5555	0.3932	0.1623	0.08827
135	1.769e-10	0.03768	0.0046	0.006138	0.003388	0.002751	0.02694	1.031e-09	0.09952	0.01627	0.01784	0.009783	0.008057	0.06541	7.32e-09	0.4205	0.07672	0.08885	0.0465	0.04236	0.2549	2.41e-08	0.7999	0.1589	0.2055	0.1138	0.09164	0.4355	3.662e-08	0.7124	0.1641	0.2446	0.1474	0.09719	0.3038	4.153e-08	0.5223	0.1675	0.2344	0.152	0.08246	0.1203	1.129e-07	1.144	0.3125	0.7197	0.5148	0.2049	0.1122
135	1.771e-10	0.03771	0.004593	0.006128	0.003383	0.002745	0.02699	1.035e-09	0.09977	0.0162	0.01786	0.009814	0.008041	0.06571	7.325e-09	0.4206	0.07653	0.08853	0.04635	0.04218	0.2555	2.411e-08	0.7999	0.159	0.205	0.1136	0.09142	0.436	3.664e-08	0.7128	0.1641	0.2445	0.1473	0.09719	0.3042	4.154e-08	0.5223	0.1675	0.2344	0.1519	0.08244	0.1204	1.129e-07	1.144	0.3125	0.7194	0.5146	0.2048	0.1123
136	3.141e-10	0.06687	0.008305	0.01005	0.00455	0.005503	0.04851	2.016e-09	0.1938	0.03012	0.03374	0.01822	0.01553	0.1299	1.297e-08	0.7449	0.1319	0.1546	0.07494	0.07963	0.4584	3.664e-08	1.202	0.2302	0.2655	0.1228	0.1427	0.7063	4.215e-08	0.7909	0.1749	0.1963	0.09406	0.1022	0.4197	2.837e-08	0.3369	0.08391	0.1237	0.08103	0.04267	0.1293	5.518e-08	0.533	0.1385	0.3036	0.2376	0.06605	0.09088
136	3.145e-10	0.06696	0.008324	0.01005	0.004549	0.005505	0.04858	2.017e-09	0.1939	0.03012	0.03376	0.01825	0.01551	0.1301	1.296e-08	0.7442	0.1319	0.1542	0.07476	0.07942	0.4581	3.664e-08	1.202	0.2303	0.2656	0.1229	0.1427	0.7063	4.215e-08	0.7909	0.1747	0.1963	0.094	0.1023	0.4199	2.836e-08	0.3368	0.0839	0.1237	0.08103	0.04264	0.1292	5.521e-08	0.5333	0.1386	0.3038	0.2378	0.06605	0.09091
137	9.473e-11	0.01985	0.002159	0.0025	0.001178	0.001322	0.0152	5.241e-10	0.04968	0.006842	0.007824	0.004635	0.003189	0.03502	3.966e-09	0.2253	0.03917	0.04396	0.02399	0.01996	0.1422	1.377e-08	0.4524	0.08921	0.1057	0.05638	0.04936	0.2575	2.105e-08	0.4002	0.09997	0.1056	0.05218	0.05338	0.1946	2.424e-08	0.2996	0.09067	0.1303	0.08916	0.04116	0.07858	6.826e-08	0.6847	0.1913	0.4122	0.2928	0.1194	0.08116
137	9.404e-11	0.01973	0.002155	0.002518	0.001187	0.00133	0.01506	5.233e-10	0.04961	0.006801	0.00784	0.004646	0.003194	0.03497	3.971e-09	0.2257	0.03935	0.04407	0.02386	0.02021	0.1423	1.376e-08	0.4523	0.08947	0.1057	0.05632	0.0494	0.2571	2.102e-08	0.3996	0.09992	0.1053	0.05206	0.05328	0.1944	2.424e-08	0.2996	0.09065	0.1303	0.08913	0.04117	0.07864	6.824e-08	0.6845	0.1914	0.412	0.2927	0.1193	0.08104
138	6.866e-11	0.0142	0.001378	0.001539	0.0008553	0.0006837	0.01128	3.554e-10	0.03344	0.00426	0.005142	0.003409	0.001733	0.02404	3.446e-09	0.1948	0.03411	0.03777	0.02323	0.01454	0.1229	1.422e-08	0.4675	0.09362	0.1114	0.06306	0.04836	0.2625	2.506e-08	0.4841	0.1169	0.1543	0.09013	0.06422	0.2129	2.933e-08	0.3682	0.1154	0.1675	0.1115	0.05603	0.08524	7.982e-08	0.8091	0.2309	0.4984	0.3503	0.1481	0.07973
138	6.858e-11	0.01419	0.001372	0.001559	0.0008649	0.0006944	0.01126	3.551e-10	0.03342	0.004325	0.005145	0.00345	0.001696	0.02395	3.458e-09	0.1954	0.03412	0.0377	0.02326	0.01443	0.1235	1.424e-08	0.468	0.09364	0.1116	0.06314	0.04844	0.2628	2.506e-08	0.484	0.1169	0.1543	0.09019	0.06413	0.2128	2.931e-08	0.368	0.1154	0.1675	0.1115	0.05606	0.08507	7.983e-08	0.8092	0.231	0.4985	0.3504	0.1481	0.07976
139	9.756e-11	0.0206	0.002397	0.003166	0.001941	0.001225	0.01504	4.563e-10	0.04425	0.007762	0.008252	0.004627	0.003625	0.02823	3.927e-09	0.2255	0.04324	0.04799	0.02725	0.02075	0.1342	1.635e-08	0.5467	0.1146	0.1504	0.08938	0.061	0.2817	3.088e-08	0.6113	0.1456	0.2341	0.1472	0.08689	0.2316	4.454e-08	0.5686	0.19	0.2696	0.1759	0.09366	0.109	1.372e-07	1.404	0.3825	0.9014	0.6338	0.2676	0.1202
139	9.762e-11	0.02061	0.002377	0.003161	0.001932	0.001229	0.01507	4.582e-10	0.04442	0.007693	0.008313	0.004672	0.003641	0.02841	3.936e-09	0.2259	0.04341	0.04788	0.02714	0.02075	0.1346	1.637e-08	0.5472	0.114	0.1506	0.0896	0.06098	0.2826	3.093e-08	0.6122	0.1457	0.2343	0.1474	0.08689	0.2322	4.454e-08	0.5686	0.1901	0.2696	0.176	0.09366	0.1089	1.371e-07	1.404	0.3824	0.9013	0.6336	0.2677	0.1202
140	9.066e-11	0.01901	0.002245	0.00234	0.001113	0.001227	0.01442	4.98e-10	0.04716	0.007061	0.0069	0.003882	0.003019	0.0332	3.909e-09	0.2226	0.04058	0.0435	0.02348	0.02002	0.1385	1.38e-08	0.4577	0.09391	0.1161	0.06522	0.05089	0.2477	2.433e-08	0.4728	0.1217	0.1504	0.08434	0.06604	0.2007	3.262e-08	0.4094	0.1353	0.1825	0.1212	0.06136	0.09157	9.382e-08	0.9487	0.2666	0.5819	0.4089	0.173	0.1002
140	9.071e-11	0.01902	0.00225	0.002342	0.001108	0.001234	0.01443	4.967e-10	0.04705	0.007002	0.00691	0.003854	0.003056	0.03314	3.918e-09	0.223	0.04074	0.04354	0.02362	0.01993	0.1388	1.382e-08	0.4582	0.09357	0.1163	0.06527	0.05101	0.2483	2.435e-08	0.4732	0.1216	0.1505	0.0844	0.06614	0.201	3.263e-08	0.4095	0.1354	0.1825	0.1212	0.06136	0.09158	9.382e-08	0.9487	0.2667	0.5819	0.4089	0.173	0.1001
141	4.65e-11	0.009543	0.0008759	0.0008837	0.0004795	0.0004042	0.007783	2.188e-10	0.02024	0.002393	0.00247	0.001779	0.0006914	0.01538	2.385e-09	0.1341	0.02392	0.02437	0.01532	0.009049	0.0858	1.114e-08	0.3669	0.07473	0.0898	0.05234	0.03745	0.2024	2.081e-08	0.4032	0.09841	0.1306	0.07627	0.05437	0.1741	2.755e-08	0.3476	0.1144	0.1571	0.102	0.05509	0.07609	8.306e-08	0.8456	0.2399	0.5261	0.3663	0.1597	0.07967
141	4.692e-11	0.009619	0.0008805	0.0008749	0.0004811	0.0003938	0.007863	2.193e-10	0.0203	0.002407	0.002497	0.001789	0.0007087	0.01539	2.402e-09	0.1348	0.02364	0.02428	0.01539	0.008892	0.08692	1.111e-08	0.3661	0.07471	0.08984	0.05251	0.03733	0.2016	2.081e-08	0.4033	0.0985	0.1307	0.07645	0.05424	0.1741	2.755e-08	0.3476	0.1144	0.1572	0.1021	0.0551	0.07602	8.306e-08	0.8456	0.2399	0.526	0.3663	0.1597	0.07972
142	2.083e-10	0.04415	0.005462	0.006304	0.002945	0.003359	0.03239	1.281e-09	0.1227	0.0193	0.02038	0.01097	0.009414	0.08303	8.687e-09	0.4975	0.08901	0.101	0.05045	0.05053	0.3075	2.638e-08	0.8685	0.1698	0.2022	0.102	0.1002	0.4965	3.516e-08	0.6702	0.1573	0.1894	0.1002	0.08919	0.3235	3.167e-08	0.3894	0.1219	0.158	0.102	0.05602	0.1095	8.466e-08	0.8511	0.2333	0.5254	0.3816	0.1438	0.09242
142	2.084e-10	0.04418	0.005463	0.006305	0.002943	0.003362	0.03241	1.28e-09	0.1227	0.0193	0.02043	0.01101	0.009419	0.08295	8.685e-09	0.4974	0.08898	0.1011	0.05049	0.05059	0.3074	2.641e-08	0.8693	0.1702	0.2023	0.1022	0.1002	0.4968	3.513e-08	0.6697	0.1572	0.1894	0.1002	0.08913	0.3231	3.164e-08	0.3891	0.1218	0.1579	0.1019	0.05601	0.1093	8.465e-08	0.8509	0.2333	0.5252	0.3815	0.1437	0.09238
143	1.812e-10	0.03849	0.004645	0.005925	0.003093	0.002832	0.02792	1.002e-09	0.09675	0.01537	0.01772	0.009651	0.008074	0.06365	6.885e-09	0.3951	0.0709	0.08265	0.04247	0.04018	0.2416	2.201e-08	0.7276	0.1434	0.1786	0.09492	0.08367	0.4056	3.063e-08	0.5891	0.1368	0.1823	0.1031	0.07928	0.2699	3.143e-08	0.3924	0.1225	0.173	0.1134	0.05964	0.09689	8.945e-08	0.9063	0.2462	0.5731	0.4139	0.1592	0.08699
143	1.812e-10	0.03848	0.004634	0.005926	0.003094	0.002832	0.02792	1.003e-09	0.09688	0.01535	0.0177	0.009631	0.008068	0.06384	6.876e-09	0.3945	0.07048	0.08246	0.04238	0.04008	0.2416	2.203e-08	0.7281	0.1434	0.1786	0.09481	0.08375	0.4062	3.067e-08	0.5896	0.1368	0.1822	0.1031	0.07913	0.2706	3.144e-08	0.3925	0.1226	0.173	0.1134	0.05961	0.09697	8.942e-08	0.9061	0.2463	0.5729	0.4137	0.1592	0.08681
144	NA	NA	NA	NA	0.01415	NA	NA	NA	NA	NA	NA	NA	NA	NA	NA	NA	NA	NA	NA	NA	NA	NA	NA	NA	NA	0.2571	NA	NA	7.403e-08	1.371	0.2945	0.2919	0.1178	0.1741	NA	3.324e-08	0.3607	0.07124	0.07063	0.04865	0.02198	0.2188	4.04e-08	0.3498	NA	NA	NA	NA	NA
144	NA	NA	NA	NA	0.01416	NA	NA	NA	NA	NA	NA	NA	NA	NA	NA	NA	NA	NA	NA	NA	NA	NA	NA	NA	NA	0.2571	NA	NA	7.399e-08	1.37	0.2945	0.2919	0.1178	0.1741	NA	3.325e-08	0.3608	0.07118	0.07075	0.04873	0.02202	0.2188	4.04e-08	0.3498	NA	NA	NA	NA	NA
145	1.274e-10	0.027	0.003086	0.004311	0.002532	0.001778	0.0196	6.546e-10	0.06334	0.01002	0.01217	0.00705	0.005125	0.04115	4.939e-09	0.2834	0.05173	0.06104	0.03452	0.02652	0.1706	1.785e-08	0.5934	0.1204	0.1563	0.09012	0.06614	0.3168	3.025e-08	0.5911	0.1388	0.209	0.1286	0.0804	0.2433	3.896e-08	0.4919	0.1537	0.2319	0.1568	0.07506	0.1062	1.045e-07	1.059	0.292	0.6596	0.4687	0.1909	0.1071
145	1.276e-10	0.02703	0.003073	0.004318	0.002537	0.001781	0.01964	6.544e-10	0.06329	0.009989	0.0121	0.006994	0.005103	0.0412	4.934e-09	0.2831	0.05179	0.06077	0.03431	0.02646	0.1705	1.787e-08	0.5941	0.1206	0.1562	0.09013	0.06603	0.3173	3.027e-08	0.5914	0.1386	0.2091	0.1287	0.08047	0.2437	3.896e-08	0.4919	0.1538	0.2319	0.1569	0.07506	0.1062	1.045e-07	1.059	0.2919	0.6595	0.4686	0.1909	0.1071
146	1.174e-10	0.02481	0.002877	0.003618	0.001929	0.001689	0.01831	6.307e-10	0.06055	0.009228	0.0107	0.00612	0.004582	0.04062	4.756e-09	0.2717	0.04916	0.05543	0.03029	0.02514	0.1671	1.662e-08	0.5499	0.1106	0.1369	0.07577	0.0611	0.3024	2.666e-08	0.5152	0.125	0.1622	0.09175	0.07043	0.228	3.182e-08	0.3978	0.1246	0.1777	0.1181	0.05963	0.09553	8.812e-08	0.8898	0.2463	0.548	0.3886	0.1594	0.09554
146	1.175e-10	0.02483	0.002872	0.003623	0.00193	0.001693	0.01834	6.32e-10	0.06067	0.009171	0.01069	0.006073	0.004615	0.04081	4.764e-09	0.2722	0.04898	0.05564	0.03021	0.02542	0.1676	1.665e-08	0.5507	0.1102	0.1369	0.07556	0.06129	0.3036	2.67e-08	0.516	0.1253	0.1623	0.09194	0.07038	0.2284	3.181e-08	0.3978	0.1245	0.1777	0.1181	0.05965	0.09552	8.816e-08	0.8902	0.2463	0.5483	0.3888	0.1595	0.09558
147	6.312e-11	0.01331	0.001387	0.002133	0.00139	0.0007423	0.009787	3.019e-10	0.02896	0.004324	0.005397	0.003474	0.001923	0.01924	3.015e-09	0.1716	0.03193	0.03516	0.02188	0.01327	0.1045	1.3e-08	0.4326	0.08915	0.1164	0.07024	0.04615	0.2271	2.539e-08	0.4996	0.119	0.1854	0.1169	0.06845	0.1953	3.695e-08	0.4677	0.1435	0.2252	0.1534	0.07181	0.09901	9.464e-08	0.9544	0.2668	0.5804	0.4072	0.1733	0.1072
147	6.348e-11	0.01337	0.001377	0.002115	0.001385	0.0007298	0.009874	3.051e-10	0.02922	0.004244	0.005384	0.00345	0.001934	0.01959	3.006e-09	0.1711	0.03176	0.03515	0.0218	0.01335	0.1042	1.3e-08	0.4324	0.08886	0.116	0.06999	0.04605	0.2275	2.538e-08	0.4994	0.1186	0.1854	0.1169	0.06848	0.1954	3.697e-08	0.4679	0.1435	0.2251	0.1534	0.07175	0.09926	9.466e-08	0.9546	0.2668	0.5804	0.4072	0.1732	0.1074
148	7.806e-11	0.01705	0.002383	0.003337	0.001511	0.001827	0.01133	4.573e-10	0.04433	0.007037	0.008283	0.00428	0.004003	0.02901	2.955e-09	0.1724	0.03288	0.03965	0.01835	0.02131	0.09991	9.003e-09	0.3079	0.06582	0.09581	0.05301	0.0428	0.1462	1.856e-08	0.3647	0.1077	0.1064	0.04424	0.06219	0.1507	2.901e-08	0.3584	0.1028	0.1503	0.09295	0.05736	0.1053	8.632e-08	0.8528	0.2313	0.4803	0.3286	0.1517	0.1412
148	7.807e-11	0.01704	0.00238	0.003317	0.001507	0.00181	0.01134	4.59e-10	0.04448	0.007	0.008301	0.004281	0.00402	0.02918	2.954e-09	0.1724	0.0328	0.03984	0.01857	0.02127	0.09975	8.976e-09	0.3071	0.06548	0.09592	0.05294	0.04299	0.1457	1.859e-08	0.3651	0.1076	0.1062	0.04397	0.06221	0.1513	2.9e-08	0.3583	0.1028	0.1502	0.09292	0.05729	0.1053	8.628e-08	0.8524	0.2311	0.4802	0.3285	0.1516	0.1411
149	2.215e-10	0.04709	0.005734	0.007427	0.004039	0.003388	0.03393	1.114e-09	0.1084	0.01818	0.02108	0.01123	0.00985	0.06916	7.361e-09	0.4245	0.07792	0.09237	0.04749	0.04488	0.2542	2.373e-08	0.7889	0.1587	0.2038	0.1117	0.0921	0.4263	3.427e-08	0.6647	0.156	0.2187	0.1268	0.09189	0.29	3.743e-08	0.47	0.1542	0.2074	0.1336	0.07374	0.1084	1.191e-07	1.217	0.3252	0.7893	0.5668	0.2225	0.1023
149	2.214e-10	0.04707	0.005729	0.007443	0.004048	0.003395	0.0339	1.113e-09	0.1084	0.01815	0.02112	0.01126	0.009866	0.06911	7.376e-09	0.4252	0.07788	0.09221	0.04735	0.04486	0.2551	2.373e-08	0.7892	0.1585	0.2043	0.1118	0.09248	0.4264	3.428e-08	0.6649	0.1559	0.2188	0.1269	0.09194	0.2902	3.744e-08	0.4703	0.1542	0.2078	0.134	0.07381	0.1083	1.191e-07	1.217	0.325	0.7899	0.5672	0.2227	0.1022
150	2.28e-10	0.04872	0.005702	0.008664	0.005125	0.003539	0.03436	1.242e-09	0.121	0.01979	0.02445	0.01377	0.01068	0.07673	8.384e-09	0.4836	0.08798	0.1076	0.05797	0.04961	0.288	2.745e-08	0.9119	0.1802	0.2375	0.1325	0.105	0.4942	3.894e-08	0.7536	0.1615	0.2586	0.1591	0.09946	0.3335	4.419e-08	0.5552	0.1648	0.263	0.1813	0.08168	0.1274	1.158e-07	1.171	0.3099	0.7422	0.5384	0.2038	0.1189
150	2.282e-10	0.04876	0.005689	0.008666	0.00513	0.003536	0.0344	1.245e-09	0.1213	0.01985	0.02449	0.01378	0.01071	0.07696	8.378e-09	0.4832	0.08797	0.1074	0.05785	0.04954	0.2878	2.743e-08	0.9111	0.1798	0.2371	0.1322	0.1049	0.4942	3.897e-08	0.7542	0.1616	0.2587	0.1592	0.09956	0.3339	4.421e-08	0.5554	0.1648	0.2632	0.1814	0.08172	0.1274	1.158e-07	1.171	0.31	0.7425	0.5386	0.2039	0.1187
151	2.064e-10	0.04388	0.005089	0.00705	0.003849	0.003201	0.03174	1.157e-09	0.1119	0.01743	0.02118	0.0119	0.00928	0.07326	7.859e-09	0.4512	0.08025	0.09627	0.05099	0.04528	0.2747	2.485e-08	0.8198	0.1597	0.1984	0.1052	0.09321	0.4617	3.32e-08	0.6342	0.1406	0.1917	0.1096	0.08205	0.3019	3.253e-08	0.4034	0.1129	0.1863	0.1317	0.05461	0.1041	8.272e-08	0.8311	0.2215	0.5209	0.3848	0.1361	0.08864
151	2.067e-10	0.04392	0.005055	0.007053	0.003849	0.003204	0.03181	1.162e-09	0.1123	0.01741	0.02112	0.01184	0.009276	0.07374	7.848e-09	0.4506	0.08011	0.09599	0.05079	0.0452	0.2745	2.49e-08	0.8215	0.1599	0.1985	0.1051	0.09333	0.4631	3.32e-08	0.6342	0.1405	0.1915	0.1097	0.08183	0.3021	3.255e-08	0.4036	0.1129	0.1864	0.1318	0.05461	0.1044	8.273e-08	0.8312	0.2214	0.5212	0.3851	0.1361	0.0886
152	8.507e-11	0.01785	0.001896	0.002512	0.001483	0.001029	0.01344	4.385e-10	0.04184	0.005952	0.007238	0.004464	0.002774	0.02865	3.702e-09	0.2103	0.03696	0.04245	0.0254	0.01705	0.1309	1.445e-08	0.477	0.09548	0.1195	0.06951	0.04997	0.2621	2.452e-08	0.475	0.1123	0.1579	0.09563	0.06229	0.2048	2.99e-08	0.3762	0.1183	0.1738	0.1168	0.05696	0.08411	8.014e-08	0.8112	0.231	0.4994	0.3529	0.1465	0.08082
152	8.461e-11	0.01775	0.001871	0.002508	0.001475	0.001033	0.01337	4.407e-10	0.04204	0.005937	0.007275	0.004475	0.0028	0.02883	3.704e-09	0.2105	0.03701	0.04273	0.02547	0.01726	0.1308	1.442e-08	0.4762	0.09503	0.1197	0.06976	0.04996	0.2614	2.452e-08	0.4752	0.1123	0.1581	0.09561	0.06247	0.2048	2.991e-08	0.3764	0.1184	0.1738	0.1168	0.05699	0.08416	8.015e-08	0.8114	0.2311	0.4997	0.3531	0.1466	0.0806
153	4.129e-11	0.008457	0.0008034	0.0008001	0.000522	0.0002782	0.006854	1.136e-10	0.01048	0.001235	0.001254	0.000962	0.0002918	0.007988	1.511e-09	0.08438	0.01531	0.01463	0.01018	0.00445	0.05443	8.143e-09	0.2715	0.0581	0.07527	0.04816	0.02711	0.1381	1.781e-08	0.3493	0.09212	0.1186	0.06912	0.04945	0.1386	2.854e-08	0.3629	0.1254	0.1674	0.1094	0.05791	0.07006	9.387e-08	0.9591	0.2703	0.603	0.4184	0.1846	0.08582
153	4.157e-11	0.008508	0.0007979	0.0007958	0.0005213	0.0002745	0.006914	1.136e-10	0.01048	0.001204	0.001278	0.0009823	0.0002961	0.008001	1.515e-09	0.08458	0.01532	0.01467	0.01026	0.004413	0.05459	8.147e-09	0.2715	0.05757	0.07531	0.04842	0.02689	0.1386	1.781e-08	0.3495	0.09242	0.1186	0.06916	0.04943	0.1384	2.854e-08	0.3629	0.1254	0.1674	0.1095	0.0579	0.07004	9.389e-08	0.9593	0.2703	0.6031	0.4184	0.1847	0.08586
154	4.546e-11	0.009342	0.0007459	0.0009528	0.0005284	0.0004244	0.007643	2.176e-10	0.02016	0.002018	0.002787	0.002089	0.000698	0.01535	2.379e-09	0.133	0.02257	0.02344	0.01512	0.008317	0.08702	1.041e-08	0.341	0.06783	0.0791	0.04539	0.03371	0.194	1.843e-08	0.3544	0.08634	0.1093	0.06364	0.04563	0.1588	2.461e-08	0.3083	0.08668	0.1502	0.1079	0.04232	0.07137	6.177e-08	0.618	0.1739	0.3705	0.2659	0.1046	0.07353
154	4.556e-11	0.00937	0.000747	0.000966	0.0005279	0.0004381	0.007657	2.196e-10	0.0203	0.001936	0.002737	0.002041	0.0006954	0.01563	2.377e-09	0.1329	0.02255	0.02344	0.01511	0.008324	0.08694	1.041e-08	0.3409	0.06792	0.07934	0.04567	0.03368	0.1936	1.847e-08	0.3549	0.08612	0.1092	0.0637	0.04552	0.1596	2.463e-08	0.3084	0.08664	0.1502	0.1079	0.0423	0.07159	6.179e-08	0.6182	0.174	0.3707	0.266	0.1047	0.07347
155	2.778e-10	0.05922	0.007126	0.009937	0.005647	0.00429	0.04215	1.474e-09	0.1436	0.02374	0.02845	0.0156	0.01285	0.09137	9.46e-09	0.5461	0.09859	0.1216	0.064	0.0576	0.3259	2.953e-08	0.9806	0.1926	0.2535	0.14	0.1136	0.5345	3.962e-08	0.7646	0.168	0.2535	0.1527	0.1008	0.3432	4e-08	0.5011	0.1571	0.2258	0.15	0.07581	0.1182	1.108e-07	1.126	0.3024	0.7227	0.5252	0.1975	0.1007
155	2.78e-10	0.05926	0.007131	0.009951	0.005653	0.004297	0.04218	1.476e-09	0.1437	0.0237	0.0285	0.01563	0.01287	0.09149	9.459e-09	0.5459	0.09867	0.1215	0.06404	0.05744	0.3258	2.954e-08	0.9807	0.1929	0.2534	0.14	0.1134	0.5344	3.962e-08	0.7646	0.1679	0.2534	0.1526	0.1008	0.3433	4.001e-08	0.5012	0.1572	0.2258	0.15	0.0758	0.1182	1.108e-07	1.126	0.3026	0.7228	0.5253	0.1975	0.1005
156	1.628e-10	0.03468	0.004249	0.00564	0.003111	0.002528	0.02479	9.583e-10	0.0924	0.01517	0.01641	0.008992	0.007415	0.06083	6.689e-09	0.3843	0.07075	0.08162	0.0435	0.03812	0.2319	2.185e-08	0.7263	0.1464	0.1888	0.1058	0.08295	0.3911	3.473e-08	0.6761	0.1617	0.2288	0.1363	0.09258	0.2856	4.215e-08	0.5286	0.169	0.2376	0.1578	0.07975	0.122	1.1e-07	1.109	0.3036	0.6847	0.4903	0.1944	0.1204
156	1.627e-10	0.03466	0.004267	0.005651	0.003116	0.002535	0.02474	9.603e-10	0.09257	0.01509	0.01645	0.009039	0.007414	0.06103	6.687e-09	0.3843	0.07061	0.08184	0.04345	0.03839	0.2319	2.185e-08	0.7264	0.1464	0.1888	0.1059	0.08291	0.3911	3.477e-08	0.6766	0.1615	0.2288	0.1363	0.09256	0.2862	4.217e-08	0.5288	0.169	0.2378	0.158	0.07981	0.122	1.1e-07	1.109	0.3035	0.6848	0.4903	0.1945	0.1202
157	2.604e-10	0.05561	0.006736	0.009505	0.005366	0.004139	0.03937	1.44e-09	0.1401	0.02305	0.02755	0.01518	0.01236	0.08947	9.422e-09	0.5436	0.09907	0.1196	0.06226	0.05735	0.3249	2.913e-08	0.9674	0.1921	0.2484	0.1353	0.1131	0.5269	4.017e-08	0.7769	0.1749	0.2563	0.1512	0.1051	0.3457	4.273e-08	0.5345	0.1661	0.2396	0.1588	0.0808	0.1288	1.187e-07	1.202	0.3194	0.7624	0.5512	0.2113	0.1204
157	2.602e-10	0.05557	0.006733	0.009517	0.005376	0.00414	0.03932	1.442e-09	0.1402	0.0231	0.02758	0.0152	0.01239	0.08955	9.425e-09	0.5439	0.09942	0.1198	0.06238	0.05741	0.3247	2.916e-08	0.9683	0.192	0.2484	0.1352	0.1132	0.5279	4.016e-08	0.7766	0.1746	0.2563	0.1512	0.1051	0.3457	4.272e-08	0.5345	0.1662	0.2396	0.1588	0.08081	0.1287	1.187e-07	1.202	0.3194	0.7623	0.551	0.2113	0.1203
158	1.074e-10	0.0228	0.002631	0.003935	0.002565	0.00137	0.01623	4.557e-10	0.04467	0.007933	0.009326	0.00524	0.004086	0.02741	3.64e-09	0.2097	0.0405	0.04652	0.02695	0.01957	0.1227	1.475e-08	0.4961	0.1047	0.146	0.09083	0.0552	0.2454	2.804e-08	0.5571	0.1347	0.218	0.1387	0.07933	0.2045	4.352e-08	0.5564	0.185	0.2694	0.1802	0.08918	0.102	1.336e-07	1.365	0.3705	0.8748	0.6174	0.2573	0.12
158	1.071e-10	0.02276	0.002624	0.003939	0.002562	0.001376	0.0162	4.543e-10	0.04454	0.007895	0.009342	0.005242	0.0041	0.02731	3.635e-09	0.2095	0.04068	0.04657	0.02694	0.01963	0.1223	1.474e-08	0.496	0.1047	0.1458	0.09073	0.05511	0.2454	2.801e-08	0.5567	0.1345	0.218	0.1386	0.07933	0.2042	4.352e-08	0.5565	0.1851	0.2694	0.1802	0.08917	0.102	1.336e-07	1.365	0.3705	0.8746	0.6172	0.2573	0.12
159	3.602e-10	0.07693	0.009409	0.01289	0.006942	0.005951	0.05463	2.054e-09	0.1994	0.03235	0.03838	0.0209	0.01748	0.1286	1.263e-08	0.7294	0.1316	0.1599	0.08048	0.07941	0.4379	3.566e-08	1.18	0.2299	0.2911	0.1512	0.1399	0.6592	4.342e-08	0.8292	0.1855	0.2462	0.1366	0.1096	0.3975	3.914e-08	0.4816	0.143	0.2043	0.1373	0.06701	0.1343	9.965e-08	0.9985	0.263	0.6228	0.4612	0.1617	0.1127
159	3.599e-10	0.07688	0.009408	0.01288	0.006934	0.005945	0.05459	2.052e-09	0.1992	0.03231	0.03835	0.0209	0.01745	0.1286	1.263e-08	0.7292	0.1316	0.1598	0.0804	0.07943	0.4378	3.567e-08	1.18	0.23	0.2912	0.1513	0.1399	0.6593	4.341e-08	0.8291	0.1855	0.246	0.1364	0.1096	0.3976	3.913e-08	0.4815	0.1429	0.2043	0.1373	0.06704	0.1342	9.966e-08	0.9987	0.2631	0.623	0.4613	0.1617	0.1125
160	1.511e-10	0.03213	0.003577	0.005768	0.003815	0.001953	0.02279	5.927e-10	0.05885	0.01054	0.01384	0.007734	0.006106	0.03447	4.394e-09	0.2543	0.04788	0.05939	0.03424	0.02514	0.1471	1.752e-08	0.5897	0.1225	0.1748	0.1082	0.06661	0.2925	3.032e-08	0.5995	0.1391	0.2303	0.1455	0.0848	0.2301	4.236e-08	0.5434	0.1834	0.2638	0.1745	0.08931	0.09621	1.493e-07	1.541	0.4112	1.023	0.7255	0.2972	0.107
160	1.508e-10	0.03209	0.003577	0.005768	0.003812	0.001956	0.02274	5.936e-10	0.05894	0.01048	0.01387	0.007733	0.006135	0.03459	4.39e-09	0.2541	0.04796	0.05918	0.03412	0.02506	0.1469	1.755e-08	0.5906	0.1222	0.175	0.1083	0.06668	0.2934	3.031e-08	0.5993	0.1389	0.2304	0.1456	0.08475	0.23	4.235e-08	0.5434	0.1833	0.2639	0.1746	0.08936	0.09612	1.493e-07	1.541	0.4111	1.022	0.7253	0.2971	0.1072
161	1.045e-10	0.0219	0.002419	0.002946	0.001672	0.001274	0.01654	4.991e-10	0.04783	0.00716	0.008398	0.004928	0.003469	0.03227	3.969e-09	0.2259	0.04066	0.04548	0.02637	0.01911	0.1398	1.488e-08	0.4916	0.09941	0.123	0.07067	0.05237	0.2692	2.48e-08	0.4799	0.119	0.1526	0.088	0.06456	0.2084	3.041e-08	0.3833	0.1263	0.1742	0.1154	0.05884	0.08279	9.073e-08	0.9245	0.2583	0.5852	0.4154	0.1698	0.081
161	1.045e-10	0.02191	0.002434	0.002955	0.001674	0.001281	0.01653	4.99e-10	0.04783	0.007153	0.008398	0.004895	0.003503	0.03228	3.974e-09	0.226	0.04036	0.04518	0.02611	0.01907	0.1405	1.487e-08	0.4914	0.09916	0.123	0.07078	0.0522	0.2693	2.483e-08	0.4804	0.1191	0.1527	0.088	0.06466	0.2087	3.04e-08	0.3832	0.1262	0.1742	0.1153	0.05884	0.08277	9.071e-08	0.9243	0.2584	0.5849	0.4152	0.1697	0.08093
162	5.598e-11	0.0117	0.001307	0.00131	0.0004963	0.0008138	0.009086	3.878e-10	0.03647	0.00499	0.005093	0.003046	0.002047	0.02638	3.856e-09	0.2184	0.03943	0.0409	0.02268	0.01822	0.1381	1.551e-08	0.5101	0.1027	0.119	0.06316	0.05587	0.2884	2.701e-08	0.5253	0.1238	0.1773	0.1051	0.07221	0.2242	3.188e-08	0.3995	0.1177	0.1833	0.1209	0.06238	0.09851	7.976e-08	0.8007	0.2224	0.4835	0.3429	0.1405	0.09479
162	5.596e-11	0.01169	0.001301	0.001302	0.0004974	0.0008049	0.00909	3.893e-10	0.03658	0.004905	0.005099	0.003042	0.002057	0.02657	3.844e-09	0.2178	0.0393	0.04086	0.02253	0.01833	0.1377	1.552e-08	0.5105	0.1026	0.1192	0.06326	0.05595	0.2887	2.701e-08	0.5251	0.1234	0.1772	0.105	0.07216	0.2245	3.19e-08	0.3998	0.1177	0.1834	0.121	0.0624	0.09868	7.979e-08	0.801	0.2223	0.4838	0.3432	0.1407	0.09486
163	3.187e-11	0.00639	0.0005455	0.0002028	1.946e-05	0.0001833	0.005641	NA	NA	NA	NA	NA	NA	NA	1.974e-09	0.1096	0.01894	0.01732	0.01142	0.005902	0.07332	9.327e-09	0.3055	0.06322	0.06992	0.03986	0.03006	0.1724	1.825e-08	0.3523	0.09276	0.1048	0.0566	0.04822	0.1547	2.563e-08	0.3219	0.1026	0.1465	0.09829	0.0482	0.07276	7.237e-08	0.7299	0.2076	0.4415	0.3086	0.1329	0.08091
163	3.21e-11	0.006434	0.0005442	0.0001982	1.191e-05	0.0001863	0.005691	NA	NA	NA	NA	NA	NA	NA	1.979e-09	0.1098	0.0192	0.01723	0.01133	0.005907	0.07341	9.326e-09	0.3055	0.06304	0.07002	0.03996	0.03006	0.1725	1.831e-08	0.3533	0.09295	0.1049	0.0567	0.04824	0.1554	2.564e-08	0.3219	0.1025	0.1465	0.09825	0.04822	0.07293	7.233e-08	0.7297	0.2074	0.4415	0.3086	0.1329	0.08078
164	2.487e-10	0.05287	0.006539	0.007781	0.003511	0.00427	0.03855	1.583e-09	0.152	0.02335	0.0261	0.01423	0.01187	0.1025	1.037e-08	0.5948	0.1054	0.1218	0.05995	0.06183	0.3676	3.004e-08	0.9853	0.1902	0.2176	0.102	0.1156	0.5775	3.674e-08	0.6906	0.1581	0.1704	0.08036	0.08999	0.3621	2.768e-08	0.3301	0.08713	0.1228	0.08146	0.04131	0.1202	5.764e-08	0.5597	0.149	0.3174	0.2416	0.07582	0.09339
164	2.489e-10	0.05291	0.006522	0.007778	0.003502	0.004276	0.03861	1.585e-09	0.1521	0.0233	0.02607	0.01419	0.01188	0.1027	1.038e-08	0.5948	0.1054	0.1217	0.05983	0.06183	0.3677	3.007e-08	0.9861	0.19	0.2176	0.102	0.1155	0.5785	3.674e-08	0.6905	0.1579	0.1701	0.08018	0.08996	0.3625	2.77e-08	0.3303	0.08705	0.1226	0.08135	0.04127	0.1206	5.76e-08	0.5593	0.1489	0.317	0.2412	0.07576	0.09337
165	3.788e-10	0.08079	0.01015	0.0126	0.006038	0.006565	0.05804	2.319e-09	0.2239	0.036	0.04035	0.02148	0.01887	0.1476	1.456e-08	0.8383	0.1509	0.1764	0.08499	0.09145	0.5109	4.059e-08	1.337	0.2589	0.3088	0.148	0.1608	0.7695	4.7e-08	0.889	0.1936	0.2425	0.1263	0.1162	0.4528	3.623e-08	0.437	0.1195	0.1722	0.116	0.05628	0.1453	8.372e-08	0.8259	0.2103	0.5018	0.3826	0.1192	0.1138
165	3.789e-10	0.0808	0.01012	0.01261	0.006037	0.00657	0.05807	2.321e-09	0.2241	0.03594	0.04035	0.02146	0.01888	0.1478	1.457e-08	0.8387	0.1509	0.1765	0.08502	0.09152	0.5113	4.059e-08	1.337	0.2586	0.3086	0.148	0.1606	0.7698	4.701e-08	0.8892	0.1938	0.2426	0.1264	0.1162	0.4528	3.625e-08	0.4373	0.1194	0.1724	0.1161	0.05632	0.1454	8.371e-08	0.8259	0.2102	0.5019	0.3826	0.1193	0.1138
166	8.894e-11	0.01891	0.00193	0.003531	0.002423	0.001109	0.01345	3.771e-10	0.03681	0.005679	0.008081	0.004988	0.003093	0.02305	2.913e-09	0.167	0.03016	0.03735	0.02314	0.01421	0.0995	1.187e-08	0.3984	0.0812	0.1182	0.07545	0.04274	0.199	2.172e-08	0.4264	0.1006	0.1565	0.09849	0.05797	0.1693	3.434e-08	0.4369	0.1424	0.2106	0.1433	0.06725	0.08392	1.041e-07	1.06	0.2936	0.6671	0.468	0.1991	0.09972
166	8.892e-11	0.0189	0.001928	0.003523	0.002416	0.001107	0.01345	3.773e-10	0.0368	0.005662	0.008038	0.00496	0.003078	0.0231	2.929e-09	0.168	0.03063	0.03761	0.02321	0.01439	0.09979	1.188e-08	0.3984	0.08092	0.1178	0.0752	0.04265	0.1997	2.172e-08	0.4263	0.1005	0.1563	0.09848	0.05784	0.1695	3.435e-08	0.4369	0.1424	0.2106	0.1433	0.06727	0.084	1.041e-07	1.06	0.2936	0.6671	0.4679	0.1992	0.09968
167	2.15e-10	0.04583	0.005408	0.00799	0.004885	0.003105	0.03243	1.084e-09	0.1059	0.01797	0.02165	0.01208	0.009569	0.06624	7.319e-09	0.4225	0.07774	0.09509	0.05221	0.04289	0.2497	2.455e-08	0.8191	0.1645	0.2244	0.1314	0.09293	0.4303	3.747e-08	0.7337	0.1664	0.2686	0.1695	0.09908	0.2988	4.584e-08	0.5817	0.1894	0.2749	0.184	0.09093	0.1174	1.321e-07	1.349	0.3651	0.8711	0.6247	0.2464	0.1128
167	2.15e-10	0.04582	0.005402	0.007988	0.004879	0.003109	0.03243	1.084e-09	0.1059	0.01785	0.02162	0.01203	0.00959	0.06639	7.31e-09	0.4221	0.07774	0.09516	0.05208	0.04308	0.2492	2.454e-08	0.8187	0.1646	0.224	0.1315	0.09257	0.4301	3.75e-08	0.7342	0.1662	0.2687	0.1695	0.09916	0.2993	4.585e-08	0.5819	0.1893	0.275	0.184	0.09096	0.1175	1.321e-07	1.349	0.3652	0.8714	0.6249	0.2465	0.1129
168	3.699e-10	0.07892	0.00975	0.01273	0.006519	0.006216	0.05643	2.199e-09	0.2128	0.03409	0.03948	0.02141	0.01808	0.1392	1.366e-08	0.787	0.1409	0.1693	0.08419	0.08507	0.4768	3.813e-08	1.257	0.2427	0.2973	0.1484	0.1489	0.7175	4.489e-08	0.85	0.1889	0.233	0.1227	0.1103	0.4281	3.525e-08	0.4255	0.1176	0.1681	0.1139	0.05427	0.1397	7.846e-08	0.7724	0.2012	0.4633	0.353	0.1103	0.108
168	3.696e-10	0.07886	0.009758	0.01274	0.006518	0.006217	0.05637	2.2e-09	0.2128	0.03406	0.03949	0.02143	0.01806	0.1392	1.367e-08	0.7874	0.141	0.1692	0.08419	0.08504	0.4771	3.817e-08	1.259	0.2431	0.2973	0.1483	0.149	0.7181	4.488e-08	0.8498	0.1887	0.2329	0.1227	0.1102	0.4281	3.524e-08	0.4254	0.1176	0.1683	0.1139	0.05434	0.1396	7.848e-08	0.7726	0.2012	0.4634	0.353	0.1104	0.108
169	NA	NA	NA	NA	NA	NA	NA	NA	NA	NA	NA	NA	NA	NA	1.312e-09	0.07074	0.01168	0.007261	0.005766	0.001495	0.0518	6.511e-09	0.2117	0.0447	0.04439	0.02499	0.0194	0.1226	1.503e-08	0.2882	0.08591	0.0726	0.03253	0.04006	0.1297	2.137e-08	0.2655	0.09149	0.1085	0.06898	0.03953	0.0655	6.094e-08	0.6109	0.1841	0.3514	0.239	0.1124	0.07536
169	NA	NA	NA	NA	NA	NA	NA	NA	NA	NA	NA	NA	NA	NA	1.288e-09	0.06945	0.01135	0.007229	0.005733	0.001496	0.05087	6.544e-09	0.2126	0.04487	0.04421	0.02496	0.01925	0.1235	1.502e-08	0.288	0.08572	0.07242	0.03228	0.04014	0.1298	2.138e-08	0.2655	0.09147	0.1085	0.06902	0.03951	0.06553	6.096e-08	0.6111	0.1842	0.3515	0.2391	0.1125	0.07542
170	6.506e-11	0.01363	0.001505	0.001721	0.0008597	0.0008618	0.0104	3.637e-10	0.03441	0.004846	0.005261	0.003189	0.002072	0.0243	3.356e-09	0.1903	0.03422	0.03654	0.02081	0.01573	0.1196	1.334e-08	0.4409	0.08978	0.1088	0.06064	0.04818	0.2423	2.406e-08	0.4658	0.1172	0.1448	0.07954	0.06524	0.2038	3.01e-08	0.3765	0.1178	0.1673	0.1097	0.05759	0.09139	8.713e-08	0.8803	0.2427	0.5418	0.3819	0.1599	0.09585
170	6.47e-11	0.01355	0.001493	0.001715	0.0008595	0.0008553	0.01034	3.674e-10	0.03473	0.004849	0.005262	0.003176	0.002086	0.02462	3.342e-09	0.1896	0.03399	0.03651	0.02071	0.0158	0.1191	1.339e-08	0.4424	0.09034	0.1088	0.06075	0.04809	0.2432	2.407e-08	0.466	0.117	0.1448	0.07959	0.06526	0.2042	3.01e-08	0.3765	0.1178	0.1672	0.1096	0.0576	0.0915	8.712e-08	0.8803	0.2428	0.5418	0.3819	0.1599	0.09565
171	1.395e-10	0.02977	0.003405	0.005404	0.003397	0.002007	0.02096	6.267e-10	0.06154	0.0103	0.01343	0.00761	0.005816	0.03781	4.326e-09	0.2502	0.04626	0.0578	0.03253	0.02527	0.1462	1.568e-08	0.527	0.1081	0.1538	0.09332	0.06049	0.265	2.642e-08	0.5187	0.1238	0.1864	0.1133	0.07316	0.2084	3.782e-08	0.4806	0.1568	0.2276	0.1516	0.07603	0.09607	1.186e-07	1.21	0.3281	0.7723	0.5459	0.2264	0.1095
171	1.399e-10	0.02986	0.003413	0.005424	0.00341	0.002013	0.02103	6.268e-10	0.06154	0.01029	0.01341	0.007588	0.00582	0.03784	4.311e-09	0.2494	0.04612	0.05774	0.03238	0.02536	0.1456	1.572e-08	0.5281	0.1078	0.1534	0.09302	0.0604	0.2668	2.639e-08	0.5181	0.1235	0.1864	0.1132	0.07316	0.2082	3.782e-08	0.4806	0.1568	0.2276	0.1516	0.07603	0.0962	1.186e-07	1.21	0.328	0.7723	0.5459	0.2264	0.1095
172	7.459e-11	0.01578	0.001767	0.002575	0.001633	0.0009415	0.01144	2.633e-10	0.02577	0.004432	0.005308	0.002904	0.002404	0.01603	2.288e-09	0.1313	0.02483	0.02807	0.01599	0.01208	0.07842	1.029e-08	0.3474	0.07332	0.1058	0.06672	0.03903	0.1683	2.018e-08	0.4005	0.09901	0.1525	0.0942	0.05827	0.149	3.315e-08	0.4242	0.145	0.2018	0.1319	0.06987	0.07749	1.133e-07	1.161	0.3188	0.7434	0.5197	0.2237	0.09875
172	7.484e-11	0.01583	0.001764	0.00258	0.001637	0.0009431	0.01149	2.625e-10	0.02571	0.004414	0.005314	0.002893	0.002421	0.01598	2.296e-09	0.1317	0.02496	0.02799	0.01609	0.0119	0.07872	1.03e-08	0.3476	0.07275	0.1056	0.06687	0.03872	0.1692	2.017e-08	0.4004	0.09872	0.1525	0.09415	0.05837	0.1492	3.316e-08	0.4243	0.145	0.2017	0.1318	0.06986	0.07757	1.133e-07	1.161	0.3187	0.7433	0.5195	0.2238	0.09867
173	1.753e-10	0.03761	0.004388	0.007246	0.004532	0.002714	0.02598	9.301e-10	0.09091	0.01489	0.01927	0.01117	0.008097	0.05676	6.245e-09	0.3614	0.06674	0.08389	0.04701	0.03688	0.2108	2.077e-08	0.6952	0.1401	0.1954	0.1152	0.0802	0.3597	3.34e-08	0.6537	0.1504	0.2357	0.1464	0.08931	0.2676	4.439e-08	0.5576	0.1679	0.2626	0.1804	0.08219	0.1271	1.114e-07	1.117	0.3019	0.6801	0.4856	0.1945	0.1351
173	1.754e-10	0.03764	0.004384	0.007243	0.004524	0.002718	0.02601	9.318e-10	0.09105	0.01486	0.01925	0.01116	0.008098	0.05694	6.251e-09	0.3618	0.06668	0.08411	0.04718	0.03694	0.211	2.085e-08	0.6975	0.14	0.1955	0.1154	0.08014	0.362	3.34e-08	0.6536	0.1502	0.2356	0.1463	0.08927	0.2679	4.439e-08	0.5576	0.1679	0.2625	0.1804	0.08216	0.1272	1.114e-07	1.117	0.3019	0.6803	0.4859	0.1944	0.1351
174	1.281e-10	0.02722	0.003465	0.004019	0.001903	0.002115	0.01974	7.029e-10	0.06763	0.01082	0.01166	0.00617	0.005491	0.04515	4.906e-09	0.2822	0.05232	0.05903	0.02958	0.02945	0.1708	1.579e-08	0.5266	0.108	0.1373	0.07379	0.06349	0.2813	2.691e-08	0.5221	0.1362	0.1571	0.07951	0.07763	0.2287	3.313e-08	0.4096	0.1326	0.1668	0.1049	0.06182	0.1102	9.877e-08	0.9927	0.2744	0.5967	0.4162	0.1806	0.1216
174	1.283e-10	0.02726	0.003443	0.004018	0.001909	0.002109	0.0198	7.026e-10	0.06761	0.01076	0.01169	0.006169	0.005518	0.04516	4.909e-09	0.2823	0.05222	0.05892	0.02948	0.02944	0.1711	1.578e-08	0.5263	0.1075	0.1373	0.07372	0.06358	0.2815	2.696e-08	0.5228	0.1363	0.157	0.07938	0.07762	0.2295	3.314e-08	0.4098	0.1326	0.1669	0.105	0.06187	0.1103	9.877e-08	0.9929	0.2742	0.597	0.4163	0.1807	0.1216
175	7.726e-11	0.01622	0.001799	0.002214	0.001238	0.0009763	0.0122	3.267e-10	0.0312	0.004554	0.005197	0.002922	0.002275	0.02145	2.528e-09	0.1436	0.02572	0.02781	0.01554	0.01227	0.09005	9.662e-09	0.3221	0.06625	0.08824	0.05362	0.03463	0.1676	1.738e-08	0.3375	0.09034	0.1034	0.05519	0.04817	0.1438	2.648e-08	0.3344	0.1175	0.1473	0.0946	0.05275	0.06953	9.023e-08	0.9198	0.2577	0.5764	0.4016	0.1747	0.08572
175	7.693e-11	0.01617	0.001819	0.00223	0.001233	0.000997	0.01212	3.259e-10	0.03115	0.004612	0.0052	0.002924	0.002276	0.02133	2.533e-09	0.1438	0.02578	0.02772	0.01537	0.01235	0.0903	9.645e-09	0.3216	0.0664	0.08804	0.05335	0.0347	0.1672	1.739e-08	0.3378	0.09037	0.1035	0.05531	0.04819	0.1439	2.65e-08	0.3346	0.1176	0.1474	0.09463	0.05274	0.06966	9.023e-08	0.92	0.2577	0.5768	0.402	0.1749	0.08551
176	NA	NA	NA	NA	NA	NA	NA	NA	NA	NA	NA	NA	NA	NA	NA	NA	NA	NA	NA	NA	NA	6.347e-09	0.2126	0.04731	0.06296	0.04377	0.0192	0.1023	1.637e-08	0.3254	0.08699	0.1215	0.07496	0.04656	0.1169	3.072e-08	0.3944	0.1386	0.1907	0.1276	0.06311	0.06507	1.034e-07	1.06	0.297	0.6769	0.4713	0.2056	0.08649
176	NA	NA	NA	NA	NA	NA	NA	NA	NA	NA	NA	NA	NA	NA	NA	NA	NA	NA	NA	NA	NA	6.355e-09	0.2128	0.04702	0.06325	0.04408	0.01917	0.1025	1.638e-08	0.3254	0.08692	0.1214	0.07492	0.04648	0.117	3.073e-08	0.3946	0.1386	0.1908	0.1277	0.0631	0.06517	1.034e-07	1.061	0.2972	0.6769	0.4714	0.2055	0.08647
177	2.451e-10	0.05217	0.006581	0.008076	0.004106	0.00397	0.03751	1.376e-09	0.1332	0.02224	0.02419	0.01273	0.01146	0.08672	9.065e-09	0.522	0.09594	0.1108	0.05527	0.05548	0.3153	2.792e-08	0.9259	0.185	0.2315	0.1224	0.1091	0.5094	3.912e-08	0.7568	0.1746	0.2465	0.1428	0.1037	0.3357	4.1e-08	0.5114	0.1624	0.2227	0.1455	0.07724	0.1263	1.142e-07	1.156	0.3095	0.732	0.5296	0.2024	0.1145
177	2.456e-10	0.05225	0.006571	0.008051	0.004099	0.003952	0.03763	1.381e-09	0.1335	0.02216	0.02412	0.0127	0.01142	0.08725	9.07e-09	0.5223	0.09604	0.1106	0.0551	0.05547	0.3156	2.795e-08	0.9266	0.1849	0.2314	0.1223	0.1092	0.5102	3.914e-08	0.7571	0.1745	0.2464	0.1426	0.1037	0.3362	4.103e-08	0.5116	0.1625	0.2226	0.1454	0.0772	0.1266	1.142e-07	1.156	0.3096	0.732	0.5296	0.2024	0.1144
178	9.518e-11	0.01994	0.002136	0.002752	0.001642	0.00111	0.01505	4.726e-10	0.04524	0.006909	0.007849	0.004682	0.003168	0.03049	4.125e-09	0.2349	0.04261	0.04737	0.02752	0.01986	0.1449	1.652e-08	0.5465	0.1102	0.1383	0.07978	0.0585	0.298	2.844e-08	0.5545	0.1295	0.1934	0.1186	0.07483	0.2315	3.554e-08	0.4509	0.1472	0.2105	0.1382	0.0723	0.09323	1.051e-07	1.075	0.2971	0.6875	0.4865	0.201	0.09002
178	9.453e-11	0.01982	0.002141	0.002761	0.00165	0.001111	0.01492	4.718e-10	0.04525	0.007022	0.007929	0.004691	0.003238	0.03029	4.125e-09	0.2348	0.04261	0.04703	0.02722	0.01981	0.1451	1.652e-08	0.5467	0.1107	0.1383	0.07968	0.05864	0.2977	2.842e-08	0.5542	0.1295	0.1936	0.1187	0.0749	0.2311	3.553e-08	0.4508	0.1473	0.2104	0.1381	0.07227	0.09306	1.051e-07	1.074	0.2971	0.6874	0.4864	0.201	0.08996
179	3.007e-10	0.06427	0.007752	0.0109	0.005887	0.005016	0.04561	1.817e-09	0.1757	0.02804	0.03288	0.01819	0.01469	0.1148	1.157e-08	0.6661	0.1193	0.1436	0.07277	0.07079	0.4032	3.344e-08	1.104	0.2135	0.2684	0.1393	0.1291	0.6225	4.14e-08	0.7902	0.1741	0.2365	0.1336	0.1029	0.3796	3.768e-08	0.4636	0.1318	0.2006	0.1365	0.06411	0.1312	8.845e-08	0.8803	0.2321	0.5388	0.4013	0.1375	0.1094
179	3.01e-10	0.06434	0.007744	0.01092	0.005897	0.005027	0.04567	1.816e-09	0.1757	0.028	0.03292	0.01822	0.0147	0.1147	1.157e-08	0.6664	0.1195	0.1438	0.07303	0.07078	0.4031	3.343e-08	1.104	0.2134	0.2685	0.1392	0.1293	0.6225	4.138e-08	0.7898	0.1739	0.2364	0.1336	0.1028	0.3795	3.769e-08	0.4637	0.1318	0.2007	0.1365	0.06413	0.1312	8.843e-08	0.8802	0.2319	0.5389	0.4014	0.1375	0.1094
180	7.658e-11	0.01598	0.001989	0.001513	0.0003713	0.001141	0.01248	4.735e-10	0.0444	0.006365	0.005612	0.003102	0.00251	0.03243	3.798e-09	0.2156	0.03906	0.04008	0.02056	0.01952	0.1365	1.336e-08	0.4404	0.09006	0.1028	0.05325	0.04957	0.2475	2.308e-08	0.4449	0.1161	0.1292	0.06633	0.06282	0.1997	2.859e-08	0.3547	0.1141	0.1486	0.09535	0.05322	0.09198	7.787e-08	0.7805	0.2218	0.4614	0.3213	0.1401	0.09729
180	7.679e-11	0.01601	0.001973	0.001499	0.0003573	0.001142	0.01254	4.729e-10	0.04434	0.006336	0.005616	0.003135	0.002482	0.03239	3.805e-09	0.216	0.03893	0.04012	0.02057	0.01955	0.1369	1.34e-08	0.4416	0.09018	0.1029	0.05336	0.04957	0.2484	2.311e-08	0.4455	0.1163	0.1293	0.06635	0.06297	0.1999	2.859e-08	0.3547	0.1142	0.1486	0.0954	0.05324	0.09194	7.787e-08	0.7804	0.2219	0.4612	0.3211	0.1401	0.09729
181	8.311e-11	0.01736	0.002002	0.002045	0.001019	0.001026	0.01331	4.279e-10	0.0405	0.006196	0.00568	0.003027	0.002653	0.02862	3.692e-09	0.2095	0.03813	0.03928	0.02114	0.01814	0.1321	1.396e-08	0.4621	0.09412	0.1169	0.06675	0.05017	0.2511	2.47e-08	0.4815	0.1213	0.1593	0.09195	0.06739	0.2008	3.226e-08	0.4076	0.1373	0.1844	0.1205	0.06394	0.08586	9.999e-08	1.02	0.2834	0.6464	0.4571	0.1892	0.08996
181	8.334e-11	0.0174	0.002013	0.002031	0.001017	0.001014	0.01335	4.287e-10	0.04054	0.006191	0.005658	0.003049	0.002608	0.0287	3.698e-09	0.2097	0.03798	0.03932	0.02118	0.01814	0.1324	1.393e-08	0.4614	0.09401	0.1171	0.06682	0.05029	0.2503	2.468e-08	0.4811	0.1212	0.1592	0.09175	0.06748	0.2007	3.226e-08	0.4076	0.1374	0.1843	0.1204	0.0639	0.08591	1e-07	1.02	0.2833	0.6462	0.4571	0.1891	0.09013
182	8.36e-14	2.268e-05	1.311e-05	9.493e-06	4.765e-06	4.729e-06	7.78e-08	2.43e-13	2.821e-05	1.993e-05	8.222e-06	4.003e-06	4.219e-06	5.762e-08	5.567e-13	3.532e-05	3.224e-05	3.026e-06	1.319e-06	1.706e-06	5.611e-08	3.523e-09	0.1081	0.02262	0.00912	0.005201	0.003919	0.07638	9.969e-09	0.1861	0.05581	0.03441	0.01138	0.02303	0.09584	1.311e-08	0.1639	0.0497	0.07573	0.05245	0.02328	0.03852	3.767e-08	0.3807	0.1222	0.2203	0.1487	0.07156	0.03816
182	NA	NA	NA	NA	NA	NA	NA	NA	NA	NA	NA	NA	NA	NA	NA	NA	NA	NA	NA	NA	NA	3.49e-09	0.1074	0.02328	0.009101	0.004992	0.004109	0.07499	9.967e-09	0.1861	0.05597	0.03456	0.01151	0.02305	0.09557	1.308e-08	0.1637	0.04976	0.07579	0.05253	0.02327	0.03811	3.766e-08	0.3805	0.1223	0.2202	0.1485	0.07163	0.03811
183	2.217e-10	0.04718	0.005582	0.007564	0.004002	0.003562	0.03404	1.307e-09	0.1262	0.01992	0.02324	0.01283	0.01042	0.08305	8.975e-09	0.5155	0.09236	0.1085	0.05546	0.05302	0.3146	2.828e-08	0.9332	0.1816	0.2243	0.1164	0.1079	0.5273	3.744e-08	0.718	0.1574	0.2242	0.1293	0.09489	0.3365	3.577e-08	0.4459	0.1311	0.2009	0.1338	0.06706	0.1139	9.776e-08	0.99	0.2633	0.6315	0.4603	0.1712	0.09524
183	2.216e-10	0.04717	0.005573	0.007571	0.004002	0.003569	0.03403	1.308e-09	0.1263	0.01988	0.02322	0.01281	0.01041	0.08315	8.978e-09	0.5156	0.09247	0.1084	0.05539	0.053	0.3147	2.828e-08	0.9332	0.1815	0.2246	0.1165	0.1081	0.5271	3.741e-08	0.7175	0.1573	0.2241	0.1293	0.09488	0.336	3.576e-08	0.4458	0.1311	0.201	0.1339	0.06705	0.1137	9.777e-08	0.9902	0.2633	0.6315	0.4603	0.1712	0.0954
184	8.084e-11	0.01692	0.001883	0.00238	0.001563	0.0008169	0.01266	3.461e-10	0.03313	0.005598	0.005392	0.003078	0.002314	0.02214	3.106e-09	0.1767	0.03347	0.03524	0.02104	0.0142	0.108	1.317e-08	0.4399	0.09178	0.124	0.07785	0.04612	0.2242	2.565e-08	0.5076	0.1244	0.1932	0.1226	0.07061	0.19	3.899e-08	0.4991	0.1753	0.2355	0.1541	0.08137	0.08834	1.222e-07	1.254	0.351	0.8041	0.5629	0.2412	0.09919
184	8.069e-11	0.0169	0.001898	0.00239	0.00157	0.0008205	0.01261	3.438e-10	0.03294	0.005581	0.005413	0.003086	0.002326	0.02195	3.105e-09	0.1768	0.03359	0.03545	0.02122	0.01423	0.1078	1.319e-08	0.4407	0.09189	0.1245	0.07805	0.04645	0.2243	2.564e-08	0.5075	0.1246	0.1932	0.1226	0.07064	0.1897	3.898e-08	0.499	0.1754	0.2356	0.1541	0.08143	0.0881	1.223e-07	1.255	0.3511	0.8042	0.563	0.2413	0.09924
185	3.767e-11	0.007492	0.0004915	0.0002498	0.0001489	0.0001009	0.006751	NA	NA	NA	NA	NA	NA	NA	2.232e-09	0.1241	0.021	0.02107	0.01454	0.006525	0.08207	1.094e-08	0.3584	0.07265	0.08345	0.0488	0.03465	0.2023	2.084e-08	0.4031	0.1002	0.129	0.07619	0.0528	0.1739	2.674e-08	0.3386	0.1078	0.1611	0.1093	0.05176	0.06977	7.81e-08	0.7965	0.2267	0.5014	0.3537	0.1477	0.06836
185	3.797e-11	0.007547	0.0004913	0.0002307	0.0001252	0.0001055	0.006825	NA	NA	NA	NA	NA	NA	NA	2.239e-09	0.1244	0.02102	0.0208	0.01447	0.006326	0.08258	1.093e-08	0.3579	0.07243	0.08335	0.04889	0.03446	0.2021	2.083e-08	0.4029	0.1002	0.1291	0.07617	0.05288	0.1737	2.676e-08	0.3388	0.1078	0.161	0.1092	0.05174	0.07	7.815e-08	0.7968	0.2269	0.5013	0.3536	0.1477	0.06859
186	5.014e-11	0.01045	0.0009546	0.001533	0.001092	0.0004412	0.007966	1.123e-10	0.01092	0.001498	0.002523	0.001729	0.000794	0.006903	1.345e-09	0.07642	0.01459	0.01614	0.01128	0.004864	0.04568	7.65e-09	0.2581	0.05512	0.07974	0.05294	0.0268	0.1232	1.691e-08	0.3345	0.08464	0.1239	0.07627	0.04759	0.126	3.097e-08	0.396	0.132	0.1925	0.1298	0.06266	0.07155	1.009e-07	1.03	0.286	0.6495	0.4515	0.198	0.09472
186	4.984e-11	0.0104	0.0009575	0.001541	0.001098	0.0004432	0.0079	1.135e-10	0.01099	0.001559	0.002439	0.001714	0.0007249	0.006989	1.35e-09	0.0767	0.01459	0.01628	0.01143	0.004854	0.04583	7.651e-09	0.2582	0.05508	0.08012	0.05328	0.02684	0.123	1.687e-08	0.3339	0.08454	0.1241	0.07622	0.04785	0.1253	3.096e-08	0.3959	0.1321	0.1925	0.1298	0.06266	0.07142	1.009e-07	1.03	0.286	0.6495	0.4515	0.198	0.09471
187	NA	NA	NA	NA	NA	NA	NA	NA	NA	NA	NA	NA	NA	NA	1.481e-09	0.08098	0.01342	0.01089	0.00805	0.002845	0.05667	8.32e-09	0.2722	0.05579	0.0621	0.03597	0.02612	0.1543	1.713e-08	0.3308	0.08645	0.09975	0.05451	0.04524	0.1446	2.293e-08	0.2888	0.09282	0.1315	0.08683	0.04468	0.06442	6.987e-08	0.7098	0.2043	0.4369	0.3037	0.1331	0.06869
187	NA	NA	NA	NA	NA	NA	NA	NA	NA	NA	NA	NA	NA	NA	1.484e-09	0.08101	0.01333	0.01075	0.00808	0.002674	0.05692	8.343e-09	0.2728	0.05563	0.06203	0.03583	0.02621	0.1551	1.716e-08	0.3314	0.08653	0.09979	0.05446	0.04532	0.1451	2.292e-08	0.2886	0.0928	0.1314	0.08672	0.04464	0.06443	6.985e-08	0.7096	0.2041	0.4367	0.3036	0.1331	0.06885
188	1.62e-10	0.0344	0.004349	0.005084	0.0025	0.002584	0.02496	1.055e-09	0.101	0.0161	0.01648	0.009058	0.007425	0.0684	7.692e-09	0.4409	0.0809	0.09084	0.04749	0.04335	0.2691	2.489e-08	0.8228	0.1645	0.2014	0.1078	0.09364	0.457	3.895e-08	0.7564	0.1807	0.2514	0.1484	0.103	0.3243	4.313e-08	0.5388	0.1688	0.2378	0.1557	0.08215	0.1322	9.996e-08	1.001	0.2786	0.6033	0.4333	0.1701	0.1189
188	1.618e-10	0.03435	0.004338	0.005081	0.002509	0.002572	0.02493	1.055e-09	0.101	0.01615	0.0165	0.009049	0.00745	0.06832	7.69e-09	0.4406	0.08054	0.09073	0.04749	0.04324	0.2694	2.486e-08	0.8217	0.1641	0.2013	0.1077	0.09367	0.4564	3.896e-08	0.7565	0.1809	0.2512	0.1482	0.103	0.3244	4.314e-08	0.5389	0.1689	0.2379	0.1557	0.0822	0.1322	9.997e-08	1.001	0.2786	0.6034	0.4333	0.1701	0.1189
189	NA	NA	NA	NA	NA	NA	NA	NA	NA	NA	NA	NA	NA	NA	1.318e-09	0.07201	0.01348	0.0087	0.006322	0.002378	0.04983	7.203e-09	0.2365	0.05119	0.05377	0.03003	0.02374	0.1315	1.686e-08	0.3254	0.09075	0.09114	0.04435	0.04679	0.1435	2.697e-08	0.3361	0.1094	0.1454	0.09593	0.04946	0.08132	7.7e-08	0.7709	0.2185	0.4504	0.3087	0.1417	0.1021
189	NA	NA	NA	NA	NA	NA	NA	NA	NA	NA	NA	NA	NA	NA	1.315e-09	0.07189	0.01349	0.008737	0.006294	0.002443	0.04966	7.22e-09	0.237	0.05099	0.05385	0.03008	0.02378	0.1321	1.685e-08	0.3254	0.09066	0.09112	0.04431	0.04681	0.1436	2.698e-08	0.3362	0.1095	0.1453	0.09586	0.04947	0.08137	7.701e-08	0.7711	0.2185	0.4504	0.3087	0.1417	0.1021
190	NA	NA	NA	NA	NA	NA	NA	3.317e-10	0.03019	0.003088	0.002673	0.001955	0.000718	0.02443	3.396e-09	0.1901	0.03185	0.03226	0.01878	0.01348	0.1259	1.332e-08	0.4331	0.08606	0.08924	0.04446	0.04478	0.2578	2.256e-08	0.4286	0.1096	0.1115	0.05502	0.05646	0.2075	2.378e-08	0.2942	0.08967	0.1266	0.08439	0.04219	0.078	6.092e-08	0.6109	0.177	0.364	0.2583	0.1057	0.06991
190	NA	NA	NA	NA	NA	NA	NA	3.318e-10	0.0302	0.003052	0.002691	0.00194	0.0007514	0.02446	3.392e-09	0.1898	0.03198	0.03218	0.01873	0.01345	0.1257	1.331e-08	0.4325	0.08579	0.08886	0.04446	0.04441	0.2579	2.256e-08	0.4286	0.1097	0.1114	0.05503	0.05638	0.2074	2.378e-08	0.2942	0.08967	0.1264	0.08425	0.04214	0.07811	6.097e-08	0.6114	0.1772	0.3642	0.2583	0.1059	0.06998
191	2.779e-10	0.05915	0.007234	0.009373	0.004889	0.004484	0.04255	1.686e-09	0.1628	0.02636	0.02933	0.01596	0.01337	0.1071	1.137e-08	0.6538	0.118	0.1386	0.07093	0.06772	0.3972	3.599e-08	1.189	0.2325	0.2896	0.1514	0.1382	0.6669	4.823e-08	0.9253	0.1987	0.2934	0.1716	0.1218	0.4332	4.366e-08	0.5429	0.1684	0.2342	0.1519	0.08231	0.1402	1.194e-07	1.212	0.3223	0.7777	0.5656	0.2121	0.1116
191	2.785e-10	0.05928	0.007223	0.009373	0.004893	0.004479	0.04269	1.688e-09	0.1629	0.0264	0.02929	0.01594	0.01335	0.1072	1.139e-08	0.6549	0.1181	0.1388	0.0709	0.06785	0.398	3.595e-08	1.188	0.2324	0.2896	0.1516	0.1381	0.6659	4.822e-08	0.9253	0.1986	0.2935	0.1716	0.1219	0.4331	4.366e-08	0.5429	0.1683	0.2342	0.1519	0.08232	0.1404	1.193e-07	1.211	0.3222	0.7776	0.5655	0.2121	0.1115
192	4.196e-11	0.008503	0.0007798	0.0004442	0.0001079	0.0003363	0.007279	2.215e-10	0.02011	0.002027	0.001748	0.001359	0.0003887	0.01634	2.595e-09	0.1448	0.02506	0.02391	0.01472	0.009186	0.09582	1.123e-08	0.3675	0.07372	0.08348	0.04613	0.03735	0.2103	2.042e-08	0.3927	0.09915	0.1166	0.06397	0.05259	0.177	2.551e-08	0.3189	0.1002	0.1426	0.09522	0.04736	0.0762	7.146e-08	0.7209	0.2042	0.4384	0.3085	0.1299	0.07827
192	4.198e-11	0.008505	0.0007712	0.0004415	0.0001046	0.0003369	0.007292	2.222e-10	0.0202	0.002081	0.001768	0.001364	0.0004035	0.01635	2.577e-09	0.144	0.02517	0.02413	0.01464	0.009488	0.09475	1.122e-08	0.3673	0.07413	0.08355	0.04608	0.03747	0.2097	2.04e-08	0.3924	0.09936	0.1166	0.06406	0.05257	0.1764	2.55e-08	0.3188	0.1001	0.1426	0.09523	0.04737	0.0761	7.15e-08	0.7213	0.2045	0.4385	0.3085	0.13	0.07832
193	1.785e-10	0.03803	0.004364	0.006397	0.003581	0.002816	0.02727	1.06e-09	0.1024	0.01595	0.01915	0.01092	0.00823	0.06726	7.675e-09	0.4403	0.07889	0.09302	0.04934	0.04368	0.2684	2.558e-08	0.8443	0.1644	0.2057	0.1094	0.0963	0.4742	3.557e-08	0.6832	0.1484	0.2181	0.1282	0.08988	0.3167	3.672e-08	0.4589	0.1298	0.2149	0.1473	0.06764	0.1141	9.429e-08	0.9509	0.2517	0.5992	0.4371	0.1622	0.09995
193	1.791e-10	0.03816	0.004364	0.006417	0.003598	0.002819	0.02738	1.061e-09	0.1024	0.01594	0.01917	0.01093	0.008234	0.06729	7.664e-09	0.4398	0.07887	0.093	0.04937	0.04363	0.2679	2.557e-08	0.844	0.1645	0.2057	0.1094	0.09625	0.4738	3.558e-08	0.6834	0.1486	0.2181	0.1283	0.08987	0.3167	3.673e-08	0.459	0.1298	0.2151	0.1474	0.06764	0.1142	9.431e-08	0.951	0.2516	0.5993	0.4371	0.1622	0.1001
194	9.728e-11	0.02079	0.0026	0.003651	0.002191	0.001459	0.01454	5.453e-10	0.05261	0.009175	0.009288	0.00525	0.004038	0.03415	4.293e-09	0.2474	0.04884	0.05317	0.02907	0.0241	0.1454	1.593e-08	0.5356	0.1135	0.1532	0.09099	0.06217	0.269	3.128e-08	0.6204	0.152	0.2373	0.1481	0.08918	0.2311	4.982e-08	0.6304	0.2094	0.2898	0.1909	0.09888	0.1312	1.348e-07	1.36	0.3729	0.83	0.5803	0.2496	0.157
194	9.745e-11	0.02082	0.002582	0.003659	0.002197	0.001461	0.01458	5.494e-10	0.05294	0.009113	0.009258	0.005237	0.004021	0.03457	4.297e-09	0.2476	0.04887	0.05323	0.02905	0.02418	0.1455	1.592e-08	0.5351	0.1133	0.1529	0.09091	0.06195	0.2689	3.126e-08	0.6201	0.1518	0.2372	0.1479	0.08921	0.2312	4.983e-08	0.6305	0.2094	0.2897	0.1909	0.09887	0.1314	1.348e-07	1.36	0.3729	0.8301	0.5805	0.2496	0.1572
195	1.597e-10	0.03403	0.003931	0.005862	0.003468	0.002394	0.02424	9.17e-10	0.08862	0.01414	0.0167	0.009634	0.007066	0.05777	6.744e-09	0.3875	0.07069	0.0835	0.04564	0.03786	0.2333	2.328e-08	0.7724	0.1534	0.1995	0.1124	0.08707	0.4195	3.621e-08	0.7041	0.1586	0.2448	0.1504	0.09437	0.3008	4.203e-08	0.528	0.1621	0.2423	0.1607	0.08157	0.1235	1.107e-07	1.12	0.3028	0.7014	0.5025	0.1989	0.1154
195	1.596e-10	0.034	0.003928	0.00585	0.003466	0.002384	0.02422	9.149e-10	0.08844	0.0141	0.01674	0.009657	0.00708	0.0576	6.733e-09	0.3868	0.07048	0.0832	0.04553	0.03768	0.2331	2.324e-08	0.7713	0.1532	0.1995	0.1122	0.08724	0.4186	3.62e-08	0.7039	0.1586	0.2448	0.1504	0.09438	0.3005	4.202e-08	0.5278	0.1622	0.2422	0.1607	0.08149	0.1234	1.107e-07	1.119	0.3029	0.7011	0.5023	0.1988	0.1153
196	2.628e-10	0.05612	0.006681	0.009667	0.005503	0.004164	0.03977	1.607e-09	0.1553	0.02482	0.02893	0.01629	0.01264	0.1016	1.098e-08	0.6311	0.1136	0.1352	0.07103	0.06421	0.3822	3.426e-08	1.133	0.2198	0.2815	0.1517	0.1298	0.6315	4.622e-08	0.8884	0.1917	0.2872	0.1716	0.1156	0.4095	4.384e-08	0.5443	0.1625	0.2393	0.1592	0.08007	0.1425	1.069e-07	1.075	0.2863	0.6728	0.4934	0.1794	0.1162
196	2.625e-10	0.05607	0.006691	0.009684	0.005511	0.004172	0.0397	1.605e-09	0.1552	0.02488	0.0289	0.01625	0.01265	0.1014	1.097e-08	0.6307	0.1136	0.1352	0.07105	0.06411	0.382	3.423e-08	1.132	0.2195	0.2817	0.1519	0.1298	0.6308	4.617e-08	0.8876	0.1917	0.2873	0.1716	0.1157	0.4087	4.386e-08	0.5445	0.1626	0.2394	0.1593	0.08012	0.1425	1.069e-07	1.075	0.2862	0.6728	0.4933	0.1795	0.1161
197	2.589e-10	0.05526	0.006793	0.009178	0.004939	0.004239	0.03929	1.485e-09	0.1439	0.02364	0.02688	0.01465	0.01223	0.09336	9.603e-09	0.5536	0.1011	0.1194	0.06019	0.05923	0.3331	2.898e-08	0.9607	0.1894	0.2412	0.128	0.1132	0.5301	3.854e-08	0.7437	0.1667	0.2416	0.1414	0.1002	0.3354	4.1e-08	0.5122	0.1619	0.2237	0.1444	0.0793	0.1265	1.115e-07	1.126	0.302	0.7053	0.5079	0.1974	0.1184
197	2.586e-10	0.05521	0.006819	0.009188	0.004941	0.004247	0.0392	1.484e-09	0.1438	0.02368	0.02687	0.01463	0.01224	0.09323	9.605e-09	0.5538	0.1011	0.1196	0.0603	0.05925	0.3331	2.898e-08	0.9606	0.1892	0.2412	0.1279	0.1133	0.5302	3.853e-08	0.7436	0.1668	0.2416	0.1413	0.1003	0.3352	4.1e-08	0.5122	0.1619	0.2239	0.1445	0.07932	0.1265	1.115e-07	1.126	0.3022	0.7052	0.5078	0.1973	0.1185
198	6.255e-11	0.01296	0.001478	0.001217	0.0004768	0.0007406	0.01027	3.722e-10	0.03482	0.004821	0.004441	0.002689	0.001753	0.02555	3.666e-09	0.2074	0.03746	0.03834	0.02147	0.01687	0.1316	1.457e-08	0.4797	0.09769	0.1138	0.06221	0.05155	0.2683	2.611e-08	0.5076	0.1262	0.1655	0.09493	0.07059	0.2159	3.203e-08	0.4027	0.1312	0.1781	0.1134	0.0646	0.09347	9.046e-08	0.9169	0.2581	0.5655	0.3961	0.1693	0.09337
198	6.262e-11	0.01297	0.001472	0.001229	0.0004902	0.000739	0.01027	3.712e-10	0.03471	0.004828	0.004426	0.002713	0.001713	0.02546	3.647e-09	0.2064	0.0374	0.03828	0.02149	0.0168	0.1307	1.455e-08	0.4795	0.09762	0.1143	0.06247	0.05182	0.2676	2.613e-08	0.508	0.1261	0.1656	0.0949	0.07068	0.2163	3.205e-08	0.403	0.1313	0.1782	0.1136	0.06462	0.09354	9.046e-08	0.917	0.2581	0.5656	0.3962	0.1694	0.09333
199	3.207e-10	0.06895	0.00839	0.0131	0.007789	0.005312	0.04746	1.932e-09	0.188	0.03116	0.03753	0.02131	0.01622	0.1193	1.251e-08	0.7239	0.1329	0.1649	0.088	0.0769	0.4261	3.862e-08	1.286	0.2533	0.3402	0.1894	0.1508	0.6922	5.505e-08	1.066	0.2329	0.3609	0.2181	0.1428	0.4718	5.78e-08	0.7163	0.2166	0.3074	0.2	0.1074	0.1924	1.347e-07	1.344	0.3554	0.8113	0.5855	0.2258	0.177
199	3.206e-10	0.06893	0.0084	0.01311	0.007797	0.00531	0.04742	1.929e-09	0.1878	0.03114	0.03752	0.02128	0.01623	0.1191	1.25e-08	0.7233	0.1329	0.1648	0.08797	0.07679	0.4257	3.861e-08	1.285	0.2531	0.3404	0.1894	0.151	0.6918	5.503e-08	1.065	0.233	0.361	0.2182	0.1428	0.4713	5.781e-08	0.7166	0.2166	0.3078	0.2003	0.1074	0.1922	1.347e-07	1.344	0.3552	0.8117	0.5859	0.2258	0.177
200	6.511e-11	0.01359	0.001474	0.001662	0.0008836	0.0007781	0.01045	3.466e-10	0.03272	0.004692	0.00483	0.002955	0.001875	0.0232	3.37e-09	0.1913	0.03494	0.03693	0.02119	0.01574	0.1194	1.398e-08	0.4623	0.0941	0.1151	0.06486	0.05019	0.2531	2.527e-08	0.4921	0.1198	0.1647	0.09661	0.06811	0.2075	3.199e-08	0.4028	0.1303	0.1797	0.1145	0.06525	0.09278	9.208e-08	0.9337	0.2616	0.5762	0.4023	0.1739	0.09595
200	6.495e-11	0.01356	0.001482	0.001667	0.0008809	0.0007857	0.01041	3.437e-10	0.03246	0.004641	0.004832	0.002961	0.001871	0.02299	3.377e-09	0.1917	0.03513	0.03713	0.0213	0.01584	0.1195	1.4e-08	0.463	0.09434	0.115	0.06463	0.05035	0.2537	2.529e-08	0.4925	0.12	0.1647	0.09651	0.06824	0.2077	3.198e-08	0.4028	0.1303	0.1797	0.1145	0.06528	0.09275	9.207e-08	0.9337	0.2616	0.5762	0.4022	0.1739	0.09589
201	1.759e-10	0.03726	0.004488	0.005256	0.002377	0.002878	0.02752	1.118e-09	0.1068	0.01604	0.01753	0.009714	0.007815	0.07319	7.95e-09	0.4544	0.08073	0.09073	0.04535	0.04538	0.283	2.462e-08	0.8078	0.1567	0.1809	0.08795	0.09294	0.4701	3.239e-08	0.6151	0.1432	0.1678	0.08636	0.08145	0.304	2.794e-08	0.3428	0.1013	0.14	0.08976	0.05021	0.1015	7.099e-08	0.7101	0.1959	0.4306	0.3129	0.1178	0.0835
201	1.763e-10	0.03733	0.004488	0.005257	0.002382	0.002875	0.02759	1.115e-09	0.1065	0.01605	0.0175	0.009676	0.007824	0.07295	7.955e-09	0.4546	0.08038	0.09061	0.04528	0.04533	0.2836	2.456e-08	0.806	0.1567	0.1804	0.08763	0.09277	0.4689	3.24e-08	0.6152	0.1432	0.1677	0.08637	0.08133	0.3042	2.794e-08	0.3428	0.1013	0.14	0.08976	0.05023	0.1015	7.098e-08	0.71	0.1961	0.4303	0.3125	0.1178	0.08357
202	7.952e-11	0.01668	0.001744	0.002477	0.001641	0.0008359	0.01245	3.18e-10	0.03046	0.004634	0.005376	0.003273	0.002103	0.02045	2.764e-09	0.1571	0.02878	0.03149	0.01902	0.01247	0.09681	1.167e-08	0.3898	0.08026	0.1097	0.06851	0.04117	0.1998	2.171e-08	0.4253	0.1036	0.1498	0.09073	0.05905	0.172	3.181e-08	0.4042	0.144	0.1822	0.1169	0.06527	0.07802	1.087e-07	1.116	0.3146	0.7102	0.4916	0.2186	0.09121
202	7.941e-11	0.01665	0.001746	0.002472	0.001643	0.000829	0.01243	3.152e-10	0.03023	0.004609	0.005424	0.003309	0.002115	0.0202	2.761e-09	0.157	0.02855	0.03165	0.01907	0.01258	0.0968	1.165e-08	0.3892	0.08028	0.1096	0.06846	0.04113	0.1993	2.169e-08	0.425	0.1038	0.1497	0.09079	0.05895	0.1714	3.18e-08	0.4043	0.1441	0.1823	0.117	0.06531	0.07792	1.087e-07	1.116	0.3145	0.7104	0.4917	0.2186	0.09107
203	9.973e-11	0.02104	0.002469	0.002816	0.001249	0.001567	0.01576	6.665e-10	0.06315	0.009084	0.009671	0.005697	0.003974	0.04439	5.423e-09	0.3089	0.05553	0.06025	0.03168	0.02858	0.1931	1.874e-08	0.6155	0.1217	0.1402	0.07079	0.06943	0.3536	2.937e-08	0.5633	0.1348	0.166	0.08921	0.07676	0.2625	3.098e-08	0.3813	0.1115	0.1594	0.1031	0.05635	0.1103	7.491e-08	0.7442	0.2062	0.4341	0.3078	0.1263	0.1039
203	9.961e-11	0.02101	0.002449	0.002797	0.001236	0.001561	0.01576	6.669e-10	0.0632	0.00909	0.009699	0.005705	0.003995	0.04441	5.412e-09	0.3083	0.05522	0.06029	0.03167	0.02862	0.1928	1.874e-08	0.6157	0.1222	0.1404	0.07085	0.06957	0.3531	2.937e-08	0.5631	0.1347	0.1658	0.08909	0.07669	0.2627	3.099e-08	0.3813	0.1115	0.1595	0.1031	0.05637	0.1104	7.491e-08	0.7442	0.206	0.4343	0.3079	0.1263	0.104
204	1.279e-10	0.0268	0.003394	0.002585	0.0003668	0.002218	0.02082	9.524e-10	0.08946	0.01248	0.0117	0.006381	0.005322	0.06528	7.075e-09	0.4015	0.07005	0.07336	0.03474	0.03862	0.2581	2.137e-08	0.6948	0.1343	0.1361	0.05594	0.0802	0.4244	2.829e-08	0.5274	0.132	0.1077	0.03734	0.07034	0.2877	2.036e-08	0.2378	0.06212	0.07539	0.04674	0.02864	0.1003	3.979e-08	0.3775	0.1081	0.1881	0.1401	0.04804	0.08128
204	1.274e-10	0.02672	0.003387	0.002576	0.0003528	0.002223	0.02076	9.516e-10	0.08938	0.01244	0.01171	0.006405	0.005306	0.06523	7.073e-09	0.4014	0.07011	0.07342	0.03477	0.03866	0.2579	2.14e-08	0.6958	0.1344	0.1362	0.056	0.08017	0.4252	2.829e-08	0.5274	0.1318	0.1077	0.03733	0.07037	0.2879	2.037e-08	0.2379	0.0621	0.07544	0.04679	0.02864	0.1004	3.98e-08	0.3776	0.108	0.1882	0.1401	0.04808	0.08136
205	7.89e-11	0.01635	0.001583	0.001709	0.0007642	0.0009453	0.01306	4.647e-10	0.04362	0.005342	0.006491	0.004255	0.002236	0.03179	4.186e-09	0.2364	0.03987	0.04468	0.02582	0.01886	0.1518	1.61e-08	0.525	0.1019	0.113	0.058	0.05504	0.3101	2.414e-08	0.4564	0.1059	0.1217	0.06414	0.05761	0.2288	2.203e-08	0.2714	0.07845	0.1159	0.07667	0.03925	0.07702	5.828e-08	0.5866	0.1672	0.3569	0.2553	0.1016	0.06244
205	7.927e-11	0.01642	0.001587	0.001701	0.0007572	0.0009439	0.01313	4.643e-10	0.04357	0.005279	0.006487	0.004239	0.002248	0.03181	4.185e-09	0.2363	0.03983	0.04458	0.02584	0.01873	0.1519	1.608e-08	0.5243	0.1016	0.1131	0.05802	0.05509	0.3096	2.412e-08	0.456	0.1058	0.1217	0.06397	0.05773	0.2285	2.203e-08	0.2714	0.0784	0.1159	0.07671	0.03923	0.07706	5.827e-08	0.5865	0.1673	0.3569	0.2552	0.1017	0.06234
206	2.1e-10	0.04452	0.005227	0.00666	0.003343	0.003317	0.03263	1.281e-09	0.123	0.01889	0.02146	0.01201	0.009452	0.08265	8.88e-09	0.5085	0.09025	0.1045	0.05368	0.05084	0.3138	2.785e-08	0.9149	0.1772	0.2101	0.1059	0.1042	0.5276	3.552e-08	0.6741	0.1467	0.1932	0.107	0.08615	0.3342	3.072e-08	0.3782	0.1104	0.1616	0.1085	0.05311	0.1062	7.965e-08	0.8011	0.2162	0.5005	0.3676	0.133	0.0844
206	2.1e-10	0.04452	0.005226	0.006658	0.003346	0.003311	0.03263	1.28e-09	0.1229	0.01891	0.02144	0.01199	0.009458	0.08257	8.872e-09	0.5081	0.09023	0.1045	0.05367	0.05084	0.3134	2.786e-08	0.9155	0.1772	0.2104	0.1059	0.1045	0.5279	3.551e-08	0.6739	0.1467	0.1932	0.1071	0.08613	0.334	3.073e-08	0.3782	0.1103	0.1616	0.1085	0.05312	0.1062	7.967e-08	0.8012	0.2161	0.5006	0.3676	0.133	0.0845
207	2.24e-10	0.04806	0.005981	0.008995	0.005518	0.003477	0.03309	1.143e-09	0.112	0.02004	0.02308	0.01259	0.01048	0.06892	7.464e-09	0.4336	0.08322	0.1003	0.05315	0.04711	0.2501	2.428e-08	0.8183	0.1691	0.2408	0.1434	0.09745	0.4083	4.016e-08	0.7974	0.1862	0.3149	0.2017	0.1131	0.2963	5.986e-08	0.7627	0.2569	0.3592	0.2364	0.1228	0.1466	1.72e-07	1.752	0.4711	1.114	0.7887	0.3249	0.1668
207	2.237e-10	0.04801	0.005991	0.008992	0.005521	0.003472	0.03303	1.142e-09	0.1119	0.02002	0.02304	0.01258	0.01047	0.06888	7.447e-09	0.4327	0.08329	0.1001	0.05307	0.04704	0.2493	2.432e-08	0.8193	0.1689	0.2405	0.1431	0.09739	0.4099	4.015e-08	0.7972	0.1862	0.315	0.2019	0.1131	0.296	5.985e-08	0.7625	0.2569	0.3592	0.2364	0.1228	0.1465	1.72e-07	1.752	0.4713	1.114	0.7888	0.3248	0.1667
208	2.927e-10	0.0628	0.007405	0.01198	0.007405	0.004576	0.04342	1.669e-09	0.1627	0.02637	0.03365	0.01958	0.01408	0.1026	1.08e-08	0.6245	0.1126	0.1448	0.08026	0.06451	0.3672	3.348e-08	1.114	0.2175	0.2966	0.1691	0.1275	0.5994	4.763e-08	0.9208	0.2031	0.3113	0.1918	0.1195	0.4063	4.917e-08	0.61	0.1767	0.272	0.1837	0.08831	0.1613	1.007e-07	0.9972	0.2697	0.5898	0.4327	0.1572	0.1377
208	2.925e-10	0.06279	0.007398	0.01203	0.007442	0.004586	0.04337	1.669e-09	0.1626	0.02637	0.03365	0.01958	0.01407	0.1026	1.079e-08	0.6242	0.1125	0.145	0.0804	0.06455	0.3667	3.35e-08	1.114	0.2177	0.2967	0.1693	0.1275	0.5999	4.763e-08	0.9208	0.2032	0.3114	0.1918	0.1196	0.4062	4.918e-08	0.6101	0.1768	0.2721	0.1838	0.08834	0.1612	1.007e-07	0.9972	0.2696	0.5899	0.4328	0.1571	0.1378
209	1.489e-10	0.03178	0.003662	0.005787	0.003687	0.0021	0.02233	8.188e-10	0.07935	0.01317	0.01525	0.008852	0.006396	0.05093	6.108e-09	0.3515	0.0655	0.07725	0.0435	0.03376	0.2087	2.175e-08	0.7258	0.1467	0.2	0.119	0.08094	0.3792	3.684e-08	0.7248	0.1647	0.2759	0.1783	0.09763	0.2842	5.019e-08	0.6369	0.2095	0.2988	0.1986	0.1002	0.1286	1.324e-07	1.344	0.3714	0.8409	0.5951	0.2457	0.1318
209	1.489e-10	0.03178	0.003681	0.005766	0.003673	0.002094	0.02234	8.199e-10	0.07942	0.01318	0.01519	0.008808	0.006384	0.05105	6.114e-09	0.3517	0.06532	0.07708	0.04339	0.03369	0.2093	2.174e-08	0.7257	0.1466	0.1999	0.119	0.0809	0.3792	3.685e-08	0.7251	0.1647	0.2761	0.1783	0.09772	0.2843	5.018e-08	0.6367	0.2095	0.2986	0.1984	0.1001	0.1286	1.324e-07	1.344	0.3715	0.8404	0.5947	0.2457	0.1319
210	8.359e-11	0.01769	0.002225	0.00253	0.001294	0.001236	0.01293	4.478e-10	0.04269	0.006856	0.006642	0.003692	0.00295	0.02919	3.693e-09	0.2112	0.03973	0.04214	0.02221	0.01993	0.1293	1.361e-08	0.4537	0.09397	0.1202	0.06814	0.05201	0.2396	2.5e-08	0.4901	0.1242	0.1672	0.09618	0.07103	0.1987	3.467e-08	0.4349	0.1439	0.1884	0.119	0.06946	0.1026	9.871e-08	0.9953	0.2773	0.6026	0.4193	0.1833	0.1153
210	8.346e-11	0.01766	0.002223	0.002526	0.001287	0.00124	0.01291	4.465e-10	0.04261	0.006843	0.006706	0.003718	0.002988	0.02906	3.685e-09	0.2106	0.03933	0.04209	0.02221	0.01988	0.1292	1.361e-08	0.4537	0.09416	0.1203	0.06824	0.05209	0.2392	2.5e-08	0.4901	0.1242	0.1673	0.09632	0.07098	0.1986	3.467e-08	0.4349	0.1439	0.1884	0.119	0.06947	0.1026	9.87e-08	0.9953	0.2773	0.6027	0.4192	0.1835	0.1153
211	NA	NA	NA	NA	NA	NA	NA	NA	NA	NA	NA	NA	NA	NA	NA	NA	NA	NA	NA	NA	NA	NA	NA	NA	NA	NA	NA	NA	NA	NA	NA	0.3943	0.1941	NA	NA	4.248e-08	0.4823	0.1046	0.1446	0.1038	0.04079	0.2331	6.608e-08	0.6057	0.1204	0.3466	0.3316	0.01504	0.1386
211	NA	NA	NA	NA	NA	NA	NA	NA	NA	NA	NA	NA	NA	NA	NA	NA	NA	NA	NA	NA	NA	NA	NA	NA	NA	NA	NA	NA	NA	NA	NA	0.3941	0.1941	NA	NA	4.248e-08	0.4824	0.1046	0.1446	0.1038	0.04079	0.2331	6.609e-08	0.6057	0.1206	0.3466	0.3316	0.01504	0.1386
212	3.754e-10	0.08027	0.009828	0.01356	0.007202	0.006356	0.05688	2.341e-09	0.2262	0.03612	0.04182	0.02302	0.0188	0.1483	1.505e-08	0.8664	0.1551	0.1859	0.09342	0.09248	0.5254	4.32e-08	1.425	0.2741	0.3397	0.1712	0.1685	0.8112	5.192e-08	0.9846	0.2141	0.2772	0.1485	0.1286	0.4934	3.962e-08	0.48	0.1364	0.1869	0.1207	0.06621	0.1567	9.358e-08	0.9291	0.2401	0.5695	0.4275	0.142	0.1195
212	3.754e-10	0.08029	0.009858	0.01356	0.007192	0.006366	0.05687	2.338e-09	0.226	0.03616	0.04186	0.02307	0.01879	0.148	1.503e-08	0.8653	0.1549	0.1857	0.09335	0.09238	0.5246	4.32e-08	1.425	0.2739	0.3399	0.1714	0.1685	0.8113	5.193e-08	0.9848	0.2141	0.2771	0.1486	0.1285	0.4936	3.964e-08	0.4803	0.1365	0.187	0.1207	0.06626	0.1567	9.359e-08	0.9292	0.2402	0.5695	0.4275	0.142	0.1195
213	6.438e-11	0.01331	0.001806	0.0008766	3.568e-05	0.0008409	0.01063	2.761e-10	0.02572	0.00406	0.002444	0.001013	0.001431	0.01921	2.429e-09	0.1373	0.02563	0.02334	0.01109	0.01225	0.08832	9.64e-09	0.3195	0.06876	0.07838	0.04263	0.03575	0.1724	1.836e-08	0.3574	0.1014	0.105	0.05101	0.05396	0.151	2.485e-08	0.3117	0.1187	0.1198	0.06578	0.05399	0.07319	8.817e-08	0.8988	0.2576	0.5541	0.3787	0.1755	0.0871
213	6.481e-11	0.01339	0.001809	0.0008711	3.059e-05	0.0008405	0.01071	2.768e-10	0.02577	0.004032	0.002444	0.001029	0.001415	0.0193	2.438e-09	0.1379	0.02588	0.02363	0.01136	0.01227	0.08839	9.634e-09	0.3194	0.06821	0.07866	0.04284	0.03582	0.1725	1.834e-08	0.3569	0.1011	0.1048	0.05103	0.05381	0.151	2.487e-08	0.3119	0.1187	0.1198	0.06578	0.05398	0.07337	8.816e-08	0.8987	0.2576	0.554	0.3785	0.1755	0.08713
214	1.652e-10	0.03524	0.00395	0.006507	0.004218	0.002288	0.02478	8.421e-10	0.08229	0.01392	0.01715	0.009885	0.007261	0.05122	6.299e-09	0.3632	0.06712	0.08196	0.04662	0.03535	0.2142	2.368e-08	0.7903	0.1583	0.2185	0.13	0.08853	0.4135	3.805e-08	0.748	0.1608	0.2891	0.1888	0.1003	0.2981	4.902e-08	0.6261	0.1986	0.308	0.2077	0.1003	0.1195	1.431e-07	1.467	0.3923	0.9592	0.6872	0.272	0.1155
214	1.654e-10	0.03528	0.003936	0.006517	0.004222	0.002295	0.02483	8.405e-10	0.08215	0.01393	0.01716	0.009909	0.007248	0.05106	6.303e-09	0.3635	0.06702	0.08217	0.0467	0.03548	0.2143	2.369e-08	0.7907	0.1586	0.2184	0.13	0.08848	0.4136	3.808e-08	0.7483	0.1609	0.2891	0.1888	0.1002	0.2983	4.902e-08	0.6262	0.1986	0.3081	0.2078	0.1003	0.1195	1.432e-07	1.467	0.3924	0.9592	0.6873	0.2719	0.1156
215	1.328e-10	0.02806	0.003239	0.004249	0.00245	0.001798	0.02057	6.933e-10	0.06678	0.01068	0.01193	0.006688	0.005239	0.04417	5.513e-09	0.3152	0.05744	0.06439	0.03484	0.02955	0.1934	1.975e-08	0.6545	0.1311	0.1668	0.09401	0.07281	0.3566	3.112e-08	0.6063	0.1408	0.2098	0.127	0.08283	0.2556	3.639e-08	0.4605	0.1537	0.2083	0.1333	0.07499	0.09849	1.119e-07	1.145	0.3152	0.7347	0.5204	0.2143	0.09484
215	1.327e-10	0.02805	0.003256	0.004247	0.002452	0.001795	0.02054	6.944e-10	0.06686	0.01066	0.01192	0.006686	0.005235	0.04428	5.504e-09	0.3146	0.05714	0.06417	0.03478	0.0294	0.1933	1.975e-08	0.6544	0.1313	0.1667	0.09386	0.07284	0.3564	3.109e-08	0.6058	0.1408	0.2096	0.1269	0.08266	0.2554	3.637e-08	0.4603	0.1538	0.2081	0.1331	0.07499	0.09848	1.119e-07	1.145	0.3154	0.7344	0.5202	0.2142	0.09484
216	5.353e-11	0.01099	0.001156	0.000845	0.0002835	0.0005616	0.008993	3.232e-10	0.02983	0.00386	0.003086	0.001984	0.001102	0.02288	3.362e-09	0.1892	0.03402	0.03275	0.01829	0.01447	0.1224	1.351e-08	0.4434	0.0898	0.1018	0.05468	0.04709	0.2518	2.38e-08	0.4598	0.113	0.1441	0.08185	0.06221	0.2027	2.96e-08	0.3698	0.1172	0.1635	0.1081	0.05541	0.08916	8.265e-08	0.8332	0.232	0.5086	0.3593	0.1494	0.0926
216	5.381e-11	0.01105	0.001145	0.000849	0.0002845	0.0005645	0.009055	3.235e-10	0.02988	0.003972	0.003101	0.001984	0.001117	0.02281	3.365e-09	0.1893	0.03448	0.03255	0.01824	0.01431	0.1222	1.352e-08	0.4439	0.09015	0.1021	0.05502	0.04711	0.2516	2.378e-08	0.4594	0.1129	0.1442	0.08189	0.06229	0.2024	2.959e-08	0.3697	0.1172	0.1634	0.108	0.05538	0.08917	8.263e-08	0.8331	0.2318	0.5088	0.3594	0.1494	0.09254
217	6.118e-11	0.01286	0.001399	0.002007	0.001395	0.0006119	0.009452	1.395e-10	0.0137	0.002799	0.002721	0.001482	0.001239	0.008176	1.311e-09	0.07511	0.01605	0.0151	0.008743	0.006353	0.04397	7.059e-09	0.2429	0.05452	0.0857	0.05843	0.02727	0.1027	1.646e-08	0.3292	0.08549	0.1276	0.07734	0.05025	0.1162	3.533e-08	0.4532	0.1678	0.2108	0.137	0.07376	0.07459	1.338e-07	1.375	0.3767	0.8821	0.6089	0.2732	0.1159
217	6.134e-11	0.01289	0.001406	0.001998	0.001393	0.0006051	0.009482	1.377e-10	0.01354	0.002714	0.002751	0.001512	0.001239	0.008076	1.299e-09	0.07443	0.01611	0.01493	0.008785	0.006145	0.0434	7.079e-09	0.2436	0.05501	0.08572	0.05837	0.02734	0.1029	1.645e-08	0.3291	0.0853	0.1276	0.07736	0.05028	0.1161	3.534e-08	0.4533	0.1678	0.2108	0.137	0.07375	0.07472	1.338e-07	1.375	0.3767	0.8821	0.6089	0.2732	0.116
218	6.921e-11	0.0147	0.001759	0.002276	0.001184	0.001092	0.01067	4.75e-10	0.045	0.006654	0.007006	0.004425	0.00258	0.03134	4.029e-09	0.2303	0.04347	0.04674	0.02603	0.02071	0.1401	1.512e-08	0.5021	0.1043	0.1277	0.07051	0.05721	0.2701	2.811e-08	0.5475	0.1347	0.1815	0.1042	0.07727	0.2313	3.976e-08	0.4963	0.1556	0.2184	0.1431	0.07529	0.1223	1.001e-07	0.9983	0.2764	0.5824	0.4033	0.1791	0.1395
218	6.869e-11	0.0146	0.001739	0.002276	0.001182	0.001094	0.01058	4.747e-10	0.04498	0.006615	0.007013	0.004403	0.00261	0.03135	4.035e-09	0.2306	0.04355	0.04684	0.02611	0.02072	0.1402	1.511e-08	0.5017	0.1039	0.1275	0.07038	0.05712	0.2703	2.809e-08	0.5472	0.1347	0.1814	0.1042	0.07719	0.2311	3.976e-08	0.4963	0.1556	0.2182	0.143	0.07523	0.1224	1.001e-07	0.9981	0.2764	0.5822	0.4031	0.1791	0.1396
219	7.901e-11	0.01656	0.001733	0.002283	0.00132	0.0009622	0.01254	3.971e-10	0.03785	0.005486	0.006324	0.003789	0.002535	0.02604	3.744e-09	0.2127	0.03793	0.04185	0.02377	0.01808	0.133	1.5e-08	0.4956	0.09898	0.1237	0.06999	0.05374	0.2729	2.494e-08	0.485	0.1152	0.1633	0.09712	0.06622	0.2065	3.058e-08	0.387	0.1206	0.1838	0.1235	0.06028	0.08268	9.211e-08	0.9387	0.2582	0.597	0.4247	0.1723	0.08349
219	7.867e-11	0.0165	0.001734	0.002297	0.001325	0.0009717	0.01247	3.98e-10	0.03794	0.005475	0.006352	0.003787	0.002565	0.02611	3.747e-09	0.213	0.03816	0.04205	0.02384	0.01821	0.1328	1.499e-08	0.4956	0.09918	0.1239	0.07011	0.05381	0.2725	2.495e-08	0.4852	0.1152	0.1634	0.09713	0.06631	0.2066	3.058e-08	0.387	0.1207	0.1838	0.1235	0.0603	0.08253	9.212e-08	0.9389	0.2581	0.5973	0.4247	0.1726	0.0835
220	1.78e-10	0.03781	0.004378	0.006155	0.003505	0.00265	0.02728	9.803e-10	0.09477	0.01518	0.01781	0.01012	0.00769	0.06179	7.016e-09	0.4029	0.07338	0.08544	0.04552	0.03992	0.244	2.353e-08	0.7797	0.1552	0.1964	0.1074	0.08906	0.428	3.451e-08	0.6679	0.1493	0.224	0.1346	0.08942	0.2946	4.077e-08	0.5136	0.1604	0.2392	0.1613	0.07794	0.1139	1.152e-07	1.17	0.3143	0.7435	0.5331	0.2105	0.1117
220	1.787e-10	0.03796	0.004399	0.006164	0.003507	0.002657	0.0274	9.783e-10	0.09459	0.01515	0.01779	0.01012	0.007669	0.06165	7.003e-09	0.4023	0.07351	0.08558	0.04553	0.04005	0.2432	2.358e-08	0.7811	0.1553	0.1963	0.1073	0.08898	0.4295	3.449e-08	0.6676	0.1492	0.2238	0.1346	0.08926	0.2946	4.076e-08	0.5134	0.1604	0.2392	0.1613	0.07793	0.1138	1.151e-07	1.17	0.3143	0.7437	0.5331	0.2106	0.1117
221	2.498e-10	0.05357	0.006787	0.00918	0.004705	0.004475	0.03761	1.514e-09	0.1464	0.0236	0.02685	0.01449	0.01236	0.09593	9.459e-09	0.5463	0.09918	0.1188	0.05796	0.06081	0.3284	2.663e-08	0.885	0.174	0.2239	0.115	0.1089	0.4871	3.518e-08	0.6739	0.1615	0.1934	0.09926	0.09416	0.319	3.551e-08	0.434	0.1289	0.1727	0.1095	0.0632	0.1324	9.175e-08	0.909	0.2403	0.5384	0.3906	0.1478	0.1303
221	2.502e-10	0.05366	0.006778	0.00919	0.00471	0.00448	0.03769	1.511e-09	0.1461	0.02361	0.02687	0.0145	0.01237	0.09565	9.454e-09	0.5461	0.09907	0.119	0.05821	0.06077	0.328	2.665e-08	0.8853	0.1739	0.2238	0.1151	0.1088	0.4876	3.52e-08	0.6741	0.1614	0.1933	0.09917	0.09417	0.3194	3.55e-08	0.4339	0.1288	0.1727	0.1095	0.06321	0.1324	9.177e-08	0.9092	0.2403	0.5386	0.3908	0.1478	0.1303
222	1.13e-10	0.02385	0.00319	0.002894	0.001063	0.001831	0.01777	7.257e-10	0.06878	0.01103	0.009395	0.004665	0.00473	0.04836	5.677e-09	0.324	0.06	0.06159	0.02928	0.03231	0.2024	1.892e-08	0.6265	0.1261	0.1532	0.07963	0.07358	0.3472	3.092e-08	0.6013	0.1484	0.1942	0.1077	0.08649	0.2587	3.674e-08	0.4591	0.1524	0.1941	0.1213	0.07271	0.1126	1.033e-07	1.043	0.2885	0.6382	0.45	0.1883	0.1157
222	1.125e-10	0.02375	0.003188	0.002902	0.001062	0.00184	0.01766	7.259e-10	0.06884	0.01111	0.009455	0.0047	0.004755	0.04827	5.687e-09	0.3244	0.06015	0.06131	0.02909	0.03222	0.203	1.892e-08	0.6263	0.1264	0.1531	0.07957	0.07354	0.3469	3.09e-08	0.6011	0.1488	0.1942	0.1076	0.0866	0.2581	3.674e-08	0.459	0.1524	0.194	0.1213	0.0727	0.1126	1.033e-07	1.043	0.2886	0.6384	0.4501	0.1883	0.1155
223	6.499e-11	0.01336	0.001506	0.001131	0.0005603	0.0005706	0.01072	2.703e-10	0.02521	0.003929	0.002697	0.001456	0.00124	0.01858	2.892e-09	0.1629	0.0303	0.02812	0.01582	0.01229	0.1044	1.238e-08	0.4098	0.08517	0.1036	0.06051	0.0431	0.221	2.321e-08	0.454	0.1169	0.1526	0.08866	0.06396	0.1844	3.127e-08	0.3978	0.1432	0.1775	0.1114	0.06602	0.07714	1.071e-07	1.101	0.3076	0.7108	0.4991	0.2117	0.08244
223	6.496e-11	0.01336	0.001509	0.001127	0.0005578	0.0005692	0.01072	2.715e-10	0.02531	0.00385	0.00271	0.001438	0.001271	0.01875	2.879e-09	0.162	0.02993	0.02797	0.01577	0.0122	0.1041	1.235e-08	0.4088	0.08492	0.1031	0.06032	0.0428	0.2207	2.32e-08	0.4539	0.117	0.1527	0.08864	0.06407	0.1842	3.127e-08	0.3978	0.1432	0.1774	0.1114	0.06601	0.07711	1.071e-07	1.101	0.3076	0.7108	0.4991	0.2117	0.08243
224	3.01e-10	0.06418	0.008059	0.01006	0.004895	0.00516	0.04606	1.854e-09	0.1788	0.02877	0.03178	0.01716	0.01462	0.1182	1.191e-08	0.6852	0.1237	0.1443	0.07078	0.07355	0.4171	3.441e-08	1.134	0.221	0.2647	0.13	0.1347	0.6484	4.25e-08	0.8081	0.1801	0.2292	0.1225	0.1067	0.3987	3.569e-08	0.4342	0.1278	0.1685	0.1061	0.06246	0.1379	8.454e-08	0.8387	0.2227	0.5039	0.372	0.1319	0.112
224	3.01e-10	0.06418	0.008057	0.01004	0.004887	0.005151	0.04608	1.854e-09	0.1787	0.02864	0.03174	0.01714	0.0146	0.1184	1.191e-08	0.6852	0.1239	0.1442	0.07065	0.07357	0.4171	3.442e-08	1.135	0.2209	0.265	0.1301	0.1349	0.6488	4.251e-08	0.8081	0.1801	0.2291	0.1224	0.1066	0.3989	3.569e-08	0.4342	0.1279	0.1686	0.1061	0.06247	0.1378	8.453e-08	0.8386	0.2227	0.5037	0.3718	0.1319	0.1121
225	2.111e-10	0.04466	0.00573	0.005816	0.002257	0.003559	0.03312	1.423e-09	0.1356	0.02111	0.02081	0.01083	0.009981	0.09371	1.015e-08	0.5796	0.1031	0.1132	0.05407	0.05908	0.3633	3.082e-08	1.01	0.196	0.2221	0.1043	0.1178	0.5923	3.992e-08	0.758	0.1751	0.2066	0.105	0.1016	0.3764	2.934e-08	0.3557	0.1104	0.1275	0.07354	0.05393	0.1178	7.404e-08	0.7401	0.2036	0.4515	0.3323	0.1193	0.08495
225	2.109e-10	0.04463	0.005724	0.005838	0.002276	0.003562	0.03307	1.42e-09	0.1354	0.02114	0.02085	0.01084	0.01001	0.09343	1.013e-08	0.5787	0.1032	0.113	0.05402	0.059	0.3625	3.082e-08	1.011	0.1961	0.2221	0.1044	0.1177	0.5923	3.991e-08	0.7581	0.1751	0.2068	0.1051	0.1018	0.3762	2.933e-08	0.3556	0.1103	0.1277	0.07368	0.054	0.1176	7.404e-08	0.74	0.2034	0.4516	0.3323	0.1193	0.08504
226	1.482e-10	0.03135	0.003623	0.004635	0.002388	0.002247	0.0231	9.064e-10	0.08674	0.01282	0.01491	0.008592	0.006317	0.05901	6.762e-09	0.3864	0.06812	0.07873	0.0417	0.03704	0.2395	2.218e-08	0.729	0.142	0.1688	0.08696	0.08189	0.4181	3.121e-08	0.5957	0.1399	0.1712	0.09229	0.07891	0.2846	2.95e-08	0.3656	0.1102	0.1569	0.1019	0.05499	0.09847	7.606e-08	0.7649	0.2132	0.4685	0.3373	0.1312	0.08319
226	1.481e-10	0.03135	0.003612	0.004636	0.002379	0.002257	0.0231	9.078e-10	0.0868	0.01274	0.01483	0.008578	0.006248	0.05923	6.768e-09	0.3867	0.06808	0.07871	0.04163	0.03707	0.2399	2.215e-08	0.7282	0.1418	0.1689	0.08706	0.08187	0.4175	3.118e-08	0.5952	0.1398	0.1711	0.0923	0.07882	0.2843	2.949e-08	0.3656	0.1102	0.157	0.102	0.055	0.09837	7.603e-08	0.7647	0.2131	0.4685	0.3372	0.1313	0.08308
227	1.303e-10	0.02752	0.003132	0.003924	0.001976	0.001948	0.02046	7.863e-10	0.07507	0.01098	0.01263	0.00735	0.005285	0.05146	6.002e-09	0.3423	0.05991	0.06888	0.0368	0.03207	0.2135	2.037e-08	0.6691	0.1304	0.1545	0.08018	0.07436	0.3843	2.893e-08	0.5513	0.1284	0.1571	0.08466	0.07249	0.2657	2.735e-08	0.3387	0.1039	0.1427	0.09111	0.05161	0.09213	7.466e-08	0.7532	0.2094	0.4653	0.3337	0.1316	0.0785
227	1.309e-10	0.02762	0.00314	0.003901	0.001964	0.001938	0.02058	7.879e-10	0.0752	0.01103	0.01258	0.007323	0.005256	0.05159	6e-09	0.3422	0.0601	0.06892	0.03691	0.03201	0.2132	2.039e-08	0.6696	0.1306	0.1544	0.08013	0.07425	0.3847	2.896e-08	0.5517	0.1284	0.1571	0.08475	0.0724	0.2661	2.736e-08	0.3387	0.1039	0.1426	0.09104	0.0516	0.09223	7.466e-08	0.7532	0.2093	0.4654	0.3337	0.1317	0.07855
228	2.158e-10	0.04592	0.005562	0.007371	0.004022	0.003349	0.03298	1.209e-09	0.1169	0.01894	0.02146	0.01178	0.009678	0.07647	8.201e-09	0.4716	0.08546	0.1002	0.05157	0.04862	0.2859	2.583e-08	0.8562	0.1691	0.2162	0.1173	0.09898	0.4709	3.578e-08	0.6907	0.1573	0.223	0.1294	0.09353	0.3104	3.774e-08	0.4725	0.1542	0.2062	0.133	0.07313	0.1121	1.122e-07	1.141	0.3098	0.7268	0.5202	0.2067	0.1048
228	2.161e-10	0.04596	0.005535	0.00736	0.004014	0.003346	0.03307	1.211e-09	0.117	0.01889	0.02146	0.01178	0.009681	0.07664	8.196e-09	0.4713	0.0856	0.1	0.05149	0.04852	0.2857	2.583e-08	0.8562	0.1691	0.2163	0.1173	0.09897	0.4709	3.579e-08	0.6908	0.1571	0.2228	0.1295	0.09332	0.3109	3.775e-08	0.4726	0.1543	0.2061	0.133	0.07313	0.1122	1.122e-07	1.141	0.3098	0.7266	0.52	0.2066	0.1047
229	1.598e-10	0.03378	0.004096	0.004847	0.002524	0.002322	0.02484	9.309e-10	0.08905	0.01408	0.0145	0.007944	0.00656	0.06047	6.825e-09	0.3897	0.07032	0.07764	0.04042	0.03722	0.2418	2.249e-08	0.7419	0.1471	0.1801	0.09766	0.08248	0.4146	3.329e-08	0.6425	0.1527	0.2039	0.1177	0.08618	0.2859	3.543e-08	0.4437	0.1486	0.191	0.1221	0.06889	0.1041	9.96e-08	1.012	0.2803	0.6394	0.4588	0.1806	0.09204
229	1.597e-10	0.03377	0.004121	0.004857	0.002534	0.002323	0.02479	9.322e-10	0.08917	0.01411	0.0145	0.007926	0.006576	0.06056	6.842e-09	0.3907	0.07044	0.07784	0.04048	0.03736	0.2424	2.247e-08	0.7417	0.1473	0.1803	0.09739	0.0829	0.4141	3.328e-08	0.6422	0.1527	0.2037	0.1176	0.08603	0.2859	3.541e-08	0.4435	0.1485	0.1911	0.1222	0.06893	0.1039	9.956e-08	1.012	0.2802	0.6396	0.4588	0.1809	0.09176
230	5.571e-11	0.01147	0.00117	0.0008271	9.49e-05	0.0007322	0.00947	3.684e-10	0.03405	0.003806	0.004039	0.00273	0.001309	0.0262	3.565e-09	0.2008	0.03466	0.03593	0.02	0.01593	0.1302	1.397e-08	0.4548	0.08987	0.09394	0.04529	0.04865	0.271	2.249e-08	0.4271	0.1038	0.1138	0.05702	0.0568	0.2095	2.278e-08	0.2792	0.07849	0.1164	0.07596	0.04041	0.08434	5.575e-08	0.5531	0.1588	0.3161	0.2215	0.09459	0.07819
230	5.618e-11	0.01155	0.00117	0.0008063	8.287e-05	0.0007234	0.009574	3.684e-10	0.03404	0.003855	0.003998	0.002706	0.001292	0.02619	3.567e-09	0.2009	0.03497	0.03579	0.01996	0.01583	0.1302	1.395e-08	0.4545	0.09001	0.0942	0.04547	0.04873	0.2703	2.251e-08	0.4275	0.1039	0.1139	0.05708	0.05682	0.2097	2.279e-08	0.2792	0.07846	0.1163	0.0759	0.04038	0.08444	5.573e-08	0.5528	0.1587	0.3159	0.2214	0.09452	0.0782
231	3.159e-10	0.06732	0.008432	0.0103	0.00482	0.00548	0.04859	1.948e-09	0.1876	0.02964	0.03307	0.01773	0.01533	0.1249	1.226e-08	0.7051	0.1253	0.1476	0.07098	0.07664	0.4322	3.404e-08	1.12	0.2157	0.2557	0.1213	0.1344	0.6487	3.866e-08	0.7265	0.1663	0.1771	0.08085	0.09626	0.383	2.727e-08	0.3257	0.09343	0.1138	0.06993	0.0439	0.1184	7.01e-08	0.6941	0.1821	0.4203	0.316	0.1043	0.09165
231	3.159e-10	0.06731	0.008412	0.01031	0.00482	0.005487	0.04859	1.947e-09	0.1876	0.02958	0.03308	0.01773	0.01535	0.1249	1.226e-08	0.7052	0.1254	0.1477	0.07101	0.07669	0.4321	3.404e-08	1.12	0.2158	0.2559	0.1213	0.1346	0.6486	3.864e-08	0.7263	0.1664	0.1771	0.08086	0.09625	0.3827	2.727e-08	0.3257	0.09339	0.114	0.07002	0.04394	0.1184	7.01e-08	0.694	0.1821	0.4202	0.316	0.1042	0.09175
232	3.929e-11	0.008013	0.000646	0.0007628	0.0005466	0.0002162	0.006604	1.435e-10	0.01336	0.00167	0.001901	0.001495	0.0004065	0.009786	2.392e-09	0.1346	0.02467	0.02483	0.01615	0.008676	0.0851	1.259e-08	0.4165	0.08623	0.1057	0.06225	0.04349	0.2246	2.44e-08	0.4792	0.1114	0.1763	0.1103	0.06601	0.1915	3.411e-08	0.4355	0.1397	0.2112	0.14	0.07121	0.08464	1.056e-07	1.082	0.2972	0.6946	0.4885	0.2061	0.08997
232	3.953e-11	0.008059	0.0006475	0.0007614	0.000544	0.0002174	0.00665	1.453e-10	0.01351	0.001668	0.001883	0.001485	0.0003981	0.009957	2.385e-09	0.1343	0.02441	0.02495	0.01619	0.008764	0.0849	1.26e-08	0.4171	0.08605	0.1059	0.0623	0.04356	0.2252	2.443e-08	0.4796	0.1115	0.1765	0.1104	0.06609	0.1917	3.411e-08	0.4356	0.1397	0.2112	0.14	0.0712	0.08461	1.056e-07	1.082	0.2971	0.6944	0.4883	0.2061	0.08998
233	1.302e-10	0.02732	0.003187	0.003217	0.001206	0.002011	0.02092	8.428e-10	0.0798	0.01141	0.01192	0.006777	0.005145	0.05647	6.399e-09	0.3639	0.06417	0.06936	0.03513	0.03423	0.2304	2.099e-08	0.6858	0.1343	0.1458	0.06844	0.07738	0.4057	2.89e-08	0.5459	0.1278	0.1406	0.06922	0.07138	0.2775	2.668e-08	0.3261	0.09492	0.1334	0.08813	0.04524	0.09779	6.705e-08	0.6678	0.1835	0.3987	0.2888	0.11	0.08559
233	1.298e-10	0.02725	0.003187	0.003226	0.001214	0.002012	0.02083	8.438e-10	0.07991	0.01152	0.01192	0.006757	0.005162	0.05647	6.416e-09	0.3647	0.06443	0.06932	0.03517	0.03415	0.231	2.099e-08	0.6859	0.1339	0.1461	0.06877	0.07733	0.4058	2.888e-08	0.5455	0.1277	0.1406	0.06938	0.07125	0.2771	2.668e-08	0.3261	0.09493	0.1335	0.08823	0.04524	0.09768	6.701e-08	0.6675	0.1834	0.3989	0.2888	0.11	0.08531
234	NA	NA	NA	NA	NA	NA	NA	NA	NA	NA	NA	NA	NA	NA	NA	NA	NA	NA	NA	NA	NA	7.108e-09	0.2317	0.04873	0.05213	0.03217	0.01996	0.1309	1.59e-08	0.3078	0.08003	0.09488	0.05308	0.04181	0.1328	2.214e-08	0.2812	0.09996	0.1233	0.07529	0.04803	0.05789	7.699e-08	0.7908	0.2301	0.4971	0.3396	0.1575	0.06352
234	NA	NA	NA	NA	NA	NA	NA	2.064e-12	0.0001819	1.46e-05	1.741e-06	7.086e-07	1.033e-06	0.0001655	NA	NA	NA	NA	NA	NA	NA	7.129e-09	0.2326	0.049	0.05255	0.03219	0.02035	0.1311	1.588e-08	0.3073	0.07996	0.09463	0.05289	0.04174	0.1328	2.214e-08	0.2811	0.09986	0.1232	0.07518	0.04803	0.05805	7.701e-08	0.7909	0.2302	0.497	0.3395	0.1575	0.06375
235	1.79e-10	0.03804	0.004651	0.00569	0.002704	0.002986	0.0277	1.131e-09	0.1083	0.01678	0.01796	0.009886	0.008078	0.07354	7.816e-09	0.4477	0.08052	0.09068	0.04503	0.04564	0.2765	2.398e-08	0.7899	0.155	0.1833	0.09082	0.09245	0.4516	3.232e-08	0.6147	0.1437	0.1694	0.08693	0.08251	0.3015	3.061e-08	0.3735	0.1115	0.1487	0.09627	0.05245	0.1133	8.072e-08	0.8045	0.2165	0.4837	0.35	0.1337	0.1044
235	1.79e-10	0.03805	0.004654	0.005705	0.002718	0.002986	0.02769	1.132e-09	0.1084	0.01675	0.018	0.009904	0.008096	0.07361	7.822e-09	0.4481	0.08051	0.09079	0.04501	0.04578	0.2768	2.402e-08	0.7908	0.1554	0.183	0.09067	0.09237	0.4524	3.232e-08	0.6148	0.1437	0.1695	0.08699	0.08254	0.3016	3.062e-08	0.3737	0.1115	0.1489	0.09644	0.05249	0.1132	8.074e-08	0.8047	0.2165	0.4837	0.35	0.1337	0.1045
236	8.446e-11	0.01773	0.001891	0.002691	0.001821	0.0008701	0.01315	3.547e-10	0.0341	0.005466	0.006224	0.003867	0.002358	0.02241	3.263e-09	0.1859	0.03475	0.03819	0.0234	0.01479	0.113	1.399e-08	0.4656	0.09597	0.1265	0.07767	0.04886	0.2431	2.564e-08	0.5044	0.1201	0.1875	0.1192	0.06834	0.1968	3.721e-08	0.4757	0.1631	0.2252	0.1476	0.07755	0.08738	1.138e-07	1.165	0.3251	0.7448	0.5232	0.2216	0.09535
236	8.445e-11	0.01772	0.001888	0.002679	0.001821	0.0008581	0.01315	3.545e-10	0.0341	0.005475	0.00626	0.003877	0.002383	0.02236	3.261e-09	0.1857	0.03471	0.03808	0.02341	0.01466	0.1129	1.397e-08	0.4651	0.09629	0.1266	0.07766	0.04892	0.2422	2.565e-08	0.5046	0.1202	0.1876	0.1192	0.06843	0.1968	3.721e-08	0.4756	0.1631	0.2252	0.1477	0.07754	0.08731	1.138e-07	1.165	0.3251	0.7451	0.5235	0.2217	0.09529
237	3.455e-10	0.07384	0.008804	0.0129	0.007391	0.005511	0.05214	2.002e-09	0.1943	0.03126	0.03787	0.02115	0.01672	0.1252	1.293e-08	0.7451	0.1328	0.1638	0.08545	0.07836	0.4485	3.838e-08	1.27	0.2449	0.3166	0.1693	0.1473	0.7081	4.729e-08	0.9035	0.197	0.2747	0.1571	0.1176	0.4318	4.032e-08	0.4986	0.1504	0.2133	0.1406	0.07277	0.1348	1.055e-07	1.065	0.2793	0.682	0.5068	0.1753	0.1033
237	3.455e-10	0.07384	0.008811	0.01291	0.007405	0.005505	0.05212	2e-09	0.1941	0.03128	0.03792	0.0212	0.01673	0.1249	1.293e-08	0.7453	0.1333	0.1638	0.0854	0.07838	0.4482	3.837e-08	1.269	0.2449	0.3166	0.1695	0.1471	0.7079	4.731e-08	0.9038	0.1971	0.2747	0.1571	0.1175	0.432	4.031e-08	0.4986	0.1505	0.2134	0.1407	0.07279	0.1347	1.055e-07	1.065	0.2793	0.682	0.5067	0.1753	0.1032
238	1.045e-10	0.02177	0.00255	0.002087	0.0005793	0.001508	0.01713	6.859e-10	0.06471	0.009164	0.009145	0.005147	0.003998	0.0464	5.837e-09	0.3312	0.05817	0.06212	0.0321	0.03002	0.2109	2.107e-08	0.6891	0.1356	0.1482	0.07121	0.07696	0.4053	3.133e-08	0.5981	0.1372	0.1734	0.09331	0.08012	0.2875	2.799e-08	0.3465	0.1079	0.1415	0.08588	0.05559	0.09713	7.692e-08	0.779	0.2194	0.4823	0.3418	0.1405	0.07728
238	1.043e-10	0.02174	0.002554	0.002094	0.0005742	0.00152	0.01709	6.852e-10	0.06464	0.009096	0.009146	0.005137	0.004009	0.0464	5.824e-09	0.3305	0.05824	0.06203	0.03205	0.02997	0.2102	2.104e-08	0.6877	0.1352	0.1476	0.07097	0.0766	0.4049	3.13e-08	0.5977	0.1372	0.1733	0.09326	0.08008	0.2871	2.796e-08	0.3462	0.1078	0.1414	0.08583	0.05561	0.09697	7.691e-08	0.7789	0.2194	0.4823	0.3417	0.1406	0.07722
239	6.951e-11	0.01442	0.001714	0.001411	0.0006214	0.0007894	0.0113	3.715e-10	0.03483	0.005471	0.004196	0.002332	0.001864	0.02517	3.653e-09	0.2068	0.03903	0.03725	0.02002	0.01723	0.1305	1.484e-08	0.4909	0.1019	0.1212	0.06755	0.05363	0.2678	2.694e-08	0.5268	0.1284	0.1821	0.1086	0.07351	0.2163	3.72e-08	0.4711	0.159	0.214	0.1386	0.07538	0.09798	1.112e-07	1.132	0.3109	0.7139	0.5032	0.2107	0.1068
239	6.981e-11	0.01449	0.001715	0.001433	0.0006406	0.000792	0.01134	3.743e-10	0.03512	0.005528	0.004244	0.002346	0.001898	0.02534	3.656e-09	0.2068	0.03892	0.03702	0.02	0.01702	0.1309	1.483e-08	0.4906	0.1018	0.1213	0.06774	0.05354	0.2675	2.694e-08	0.5268	0.1284	0.1822	0.1087	0.07349	0.2162	3.72e-08	0.4711	0.1591	0.2141	0.1387	0.07539	0.09791	1.111e-07	1.132	0.3108	0.7139	0.5033	0.2106	0.1068
240	8.744e-11	0.01838	0.002032	0.002416	0.001134	0.001281	0.01394	5.089e-10	0.04817	0.006578	0.007454	0.004437	0.003018	0.03414	4.123e-09	0.2341	0.04098	0.04469	0.02357	0.02112	0.1485	1.469e-08	0.4829	0.09477	0.1118	0.05796	0.05381	0.2764	2.207e-08	0.4197	0.1019	0.1121	0.05521	0.05689	0.2058	2.294e-08	0.2827	0.09071	0.1116	0.06758	0.04402	0.08042	7.081e-08	0.7144	0.2018	0.4327	0.3017	0.1309	0.07997
240	8.747e-11	0.01838	0.002015	0.002412	0.001131	0.001281	0.01396	5.082e-10	0.04809	0.006596	0.007415	0.004431	0.002985	0.03408	4.127e-09	0.2342	0.0409	0.04461	0.02364	0.02097	0.1487	1.473e-08	0.4839	0.09475	0.1119	0.05804	0.05385	0.2772	2.207e-08	0.4196	0.1019	0.1119	0.05509	0.05677	0.2059	2.296e-08	0.2829	0.09083	0.1116	0.06758	0.044	0.0805	7.085e-08	0.7148	0.2018	0.433	0.302	0.131	0.08008
241	7.134e-11	0.01462	0.001647	0.0009512	0.0002199	0.0007312	0.01202	3.394e-10	0.0316	0.004346	0.003569	0.001989	0.00158	0.02368	3.355e-09	0.1889	0.03363	0.0328	0.01789	0.01491	0.1224	1.35e-08	0.4428	0.09027	0.1007	0.05382	0.04683	0.2519	2.287e-08	0.4422	0.1125	0.1359	0.07493	0.06093	0.1938	2.714e-08	0.3429	0.1177	0.1517	0.09622	0.05551	0.07343	8.741e-08	0.8948	0.2518	0.5718	0.4036	0.1681	0.07124
241	7.175e-11	0.01469	0.00166	0.0009374	0.0002124	0.000725	0.0121	3.416e-10	0.03178	0.004369	0.003554	0.001993	0.001562	0.02386	3.369e-09	0.1896	0.03381	0.03276	0.01788	0.01488	0.123	1.35e-08	0.4428	0.09033	0.1001	0.05353	0.04658	0.2523	2.288e-08	0.4422	0.1125	0.1358	0.07493	0.06088	0.194	2.713e-08	0.3428	0.1177	0.1517	0.09615	0.05551	0.07342	8.74e-08	0.8946	0.2519	0.5715	0.4035	0.168	0.07123
242	6.294e-11	0.01316	0.001443	0.001696	0.0009744	0.0007214	0.01002	3.356e-10	0.03157	0.004576	0.004472	0.002857	0.001616	0.02252	3.225e-09	0.1828	0.03363	0.03484	0.02031	0.01453	0.1143	1.331e-08	0.4411	0.09071	0.1129	0.0655	0.04736	0.2375	2.459e-08	0.4797	0.1167	0.1631	0.0969	0.06622	0.1998	3.385e-08	0.4271	0.143	0.1905	0.1222	0.06831	0.09361	9.77e-08	0.9915	0.2798	0.6104	0.4239	0.1865	0.1014
242	6.311e-11	0.01318	0.001436	0.001679	0.0009616	0.0007169	0.01007	3.38e-10	0.03179	0.00466	0.004456	0.00285	0.001606	0.02267	3.223e-09	0.1827	0.0337	0.03488	0.02042	0.01446	0.1141	1.33e-08	0.4406	0.09066	0.1127	0.06542	0.04728	0.2373	2.459e-08	0.4795	0.1166	0.163	0.09682	0.0662	0.1999	3.386e-08	0.4271	0.143	0.1904	0.1221	0.0683	0.09374	9.772e-08	0.9916	0.2798	0.6104	0.4239	0.1865	0.1014
243	4.153e-10	0.08874	0.01106	0.01447	0.007287	0.007184	0.0632	2.515e-09	0.243	0.03885	0.04463	0.02418	0.02044	0.1596	1.529e-08	0.8815	0.1574	0.1892	0.0921	0.0971	0.5349	4.101e-08	1.352	0.2593	0.3156	0.1533	0.1622	0.7768	4.524e-08	0.8514	0.1894	0.2178	0.1075	0.1103	0.4442	3.156e-08	0.375	0.1029	0.1322	0.08461	0.04759	0.14	6.633e-08	0.6447	0.1682	0.3734	0.2898	0.08362	0.103
243	4.15e-10	0.08868	0.01105	0.01449	0.007304	0.007188	0.06313	2.516e-09	0.2432	0.03892	0.04471	0.0242	0.02051	0.1596	1.528e-08	0.881	0.1572	0.189	0.09198	0.09702	0.5349	4.103e-08	1.352	0.2594	0.3157	0.1536	0.1621	0.777	4.525e-08	0.8515	0.1895	0.2177	0.1076	0.1102	0.4443	3.155e-08	0.3751	0.1029	0.1323	0.08467	0.04762	0.1399	6.635e-08	0.6449	0.1681	0.3738	0.2901	0.08371	0.103
244	1.143e-10	0.02427	0.002789	0.003993	0.002377	0.001616	0.01748	5.911e-10	0.05707	0.009249	0.01057	0.006112	0.004462	0.03724	4.626e-09	0.2653	0.04918	0.05582	0.03056	0.02526	0.1603	1.715e-08	0.5708	0.1167	0.1507	0.08617	0.06458	0.3034	2.841e-08	0.5546	0.1307	0.1929	0.116	0.07686	0.231	3.833e-08	0.4847	0.1568	0.2242	0.1476	0.07658	0.1037	1.147e-07	1.167	0.315	0.7399	0.5247	0.2151	0.1122
244	1.145e-10	0.02432	0.002803	0.004024	0.002401	0.001622	0.01749	5.894e-10	0.05692	0.009296	0.01055	0.006087	0.004458	0.03708	4.621e-09	0.265	0.04905	0.05579	0.03068	0.02511	0.1601	1.715e-08	0.5709	0.1163	0.1508	0.08631	0.06449	0.3038	2.844e-08	0.5551	0.1305	0.1928	0.116	0.07679	0.2318	3.834e-08	0.4848	0.1568	0.2242	0.1476	0.07659	0.1038	1.147e-07	1.167	0.315	0.74	0.5248	0.2152	0.1122
245	6.828e-11	0.01424	0.001299	0.002157	0.001609	0.0005475	0.01078	2.082e-10	0.02019	0.003045	0.004342	0.002887	0.001455	0.01281	2.499e-09	0.1419	0.02591	0.02935	0.0192	0.01015	0.08664	1.23e-08	0.41	0.08464	0.1139	0.07129	0.04258	0.2115	2.333e-08	0.4595	0.11	0.1712	0.1082	0.06304	0.1782	3.375e-08	0.433	0.1434	0.2127	0.142	0.07071	0.0769	1.116e-07	1.147	0.3143	0.7487	0.5291	0.2196	0.08445
245	6.848e-11	0.01427	0.001295	0.00214	0.001598	0.0005425	0.01083	2.09e-10	0.02027	0.003067	0.004342	0.002877	0.001466	0.01286	2.488e-09	0.1414	0.02584	0.0294	0.01921	0.01018	0.08614	1.228e-08	0.4091	0.08402	0.1134	0.07107	0.04236	0.2117	2.336e-08	0.46	0.1101	0.1712	0.1081	0.06304	0.1788	3.376e-08	0.4331	0.1434	0.2127	0.142	0.07068	0.07709	1.115e-07	1.147	0.3143	0.7483	0.5289	0.2194	0.08442
246	1.226e-10	0.0259	0.00294	0.003928	0.002256	0.001672	0.01904	6.655e-10	0.0639	0.009759	0.01144	0.006737	0.004699	0.04271	5.255e-09	0.3005	0.0541	0.06254	0.03479	0.02775	0.1839	1.886e-08	0.6241	0.1246	0.1571	0.08802	0.06907	0.3424	3.012e-08	0.5827	0.1386	0.1879	0.1089	0.07894	0.2563	3.439e-08	0.4317	0.1386	0.1921	0.1244	0.06767	0.101	9.95e-08	1.011	0.2772	0.6379	0.4544	0.1835	0.0957
246	1.225e-10	0.0259	0.002922	0.00394	0.00225	0.00169	0.01904	6.698e-10	0.0643	0.009843	0.01146	0.006717	0.004742	0.043	5.265e-09	0.301	0.05381	0.06246	0.03469	0.02777	0.1847	1.887e-08	0.6248	0.1251	0.1573	0.08779	0.06951	0.3424	3.013e-08	0.5829	0.1386	0.1878	0.1089	0.07891	0.2565	3.441e-08	0.4319	0.1385	0.1921	0.1245	0.06765	0.1012	9.951e-08	1.011	0.2771	0.638	0.4545	0.1835	0.09578
247	1.016e-10	0.02145	0.00257	0.002967	0.001479	0.001488	0.01591	6.014e-10	0.05728	0.008703	0.009117	0.005231	0.003886	0.03946	4.817e-09	0.2749	0.05007	0.05465	0.02899	0.02567	0.1702	1.696e-08	0.5608	0.1138	0.1367	0.07346	0.06326	0.3102	2.79e-08	0.5408	0.1336	0.1722	0.09692	0.07532	0.235	3.366e-08	0.4209	0.1356	0.1824	0.1164	0.066	0.1029	9.357e-08	0.9436	0.262	0.5759	0.4053	0.1706	0.1057
247	1.017e-10	0.02146	0.002564	0.002975	0.001485	0.001491	0.01592	5.962e-10	0.0568	0.008697	0.009059	0.005212	0.003848	0.03905	4.799e-09	0.2739	0.05003	0.05468	0.02914	0.02554	0.1692	1.697e-08	0.5607	0.1138	0.1364	0.07324	0.06314	0.3106	2.79e-08	0.5409	0.1337	0.1723	0.09689	0.07541	0.2349	3.364e-08	0.4207	0.1356	0.1823	0.1163	0.06601	0.1028	9.355e-08	0.9434	0.262	0.5757	0.4052	0.1704	0.1057
248	7.694e-11	0.0161	0.001811	0.002062	0.001145	0.0009162	0.01222	3.545e-10	0.03382	0.005085	0.005676	0.003464	0.002211	0.02306	3.283e-09	0.1868	0.03422	0.03718	0.02147	0.01571	0.1154	1.366e-08	0.4525	0.09274	0.115	0.06578	0.04918	0.2448	2.426e-08	0.473	0.1161	0.1589	0.09273	0.06616	0.1981	3.162e-08	0.4005	0.1382	0.1763	0.1087	0.06758	0.086	1e-07	1.022	0.2875	0.6415	0.4447	0.1968	0.09264
248	7.699e-11	0.01612	0.001793	0.002096	0.001163	0.0009334	0.01223	3.565e-10	0.03398	0.005045	0.005688	0.003479	0.002208	0.02325	3.286e-09	0.1869	0.034	0.03708	0.02144	0.01563	0.1158	1.363e-08	0.4517	0.09286	0.115	0.06602	0.04897	0.2438	2.425e-08	0.4728	0.116	0.1589	0.09275	0.06619	0.1978	3.162e-08	0.4005	0.1381	0.1763	0.1088	0.06758	0.08602	1e-07	1.022	0.2875	0.6415	0.4446	0.1968	0.09278
249	1.987e-10	0.04199	0.005343	0.00529	0.001943	0.003346	0.03136	1.309e-09	0.1246	0.01918	0.01897	0.01001	0.008959	0.08646	9.144e-09	0.5222	0.09347	0.1012	0.048	0.05317	0.3276	2.722e-08	0.8921	0.1743	0.1936	0.08897	0.1046	0.5243	3.538e-08	0.669	0.1596	0.1698	0.07978	0.09003	0.3396	2.866e-08	0.3459	0.1054	0.1258	0.0778	0.04803	0.1146	7.356e-08	0.7312	0.199	0.4382	0.3215	0.1168	0.09401
249	1.987e-10	0.04198	0.005336	0.005291	0.001943	0.003348	0.03135	1.311e-09	0.1248	0.01914	0.01895	0.009979	0.008966	0.08668	9.138e-09	0.522	0.09332	0.1014	0.04816	0.05321	0.3273	2.724e-08	0.8926	0.1743	0.1933	0.08882	0.1044	0.525	3.541e-08	0.6695	0.1597	0.1698	0.07974	0.09009	0.34	2.866e-08	0.3459	0.1054	0.1258	0.0778	0.04804	0.1147	7.356e-08	0.7312	0.1989	0.4382	0.3214	0.1168	0.0941
250	6.733e-11	0.01397	0.001427	0.001552	0.0008222	0.0007297	0.01099	3.439e-10	0.03231	0.004278	0.004746	0.003134	0.001612	0.02328	3.365e-09	0.1902	0.03386	0.0358	0.02115	0.01465	0.1205	1.373e-08	0.4517	0.09141	0.1073	0.05939	0.04789	0.253	2.365e-08	0.4558	0.1106	0.1407	0.07944	0.06127	0.2045	2.919e-08	0.3662	0.1187	0.1625	0.1059	0.05661	0.08503	8.405e-08	0.8522	0.2403	0.526	0.3686	0.1574	0.0859
250	6.708e-11	0.01392	0.001417	0.001569	0.0008308	0.0007382	0.01094	3.454e-10	0.03242	0.00426	0.004727	0.003134	0.001594	0.02343	3.357e-09	0.1897	0.0339	0.03568	0.02103	0.01465	0.1202	1.374e-08	0.452	0.09117	0.1073	0.05926	0.04803	0.2535	2.362e-08	0.4553	0.1107	0.1406	0.0793	0.06128	0.204	2.919e-08	0.3662	0.1186	0.1625	0.1059	0.0566	0.08501	8.403e-08	0.8521	0.2403	0.526	0.3686	0.1574	0.08581
251	3.354e-10	0.0716	0.008791	0.0118	0.006236	0.005562	0.05101	2.069e-09	0.1997	0.03185	0.03654	0.0203	0.01624	0.1313	1.331e-08	0.7661	0.1376	0.1641	0.08347	0.08062	0.4645	3.848e-08	1.269	0.2458	0.3031	0.1545	0.1485	0.7204	4.747e-08	0.9023	0.1991	0.2589	0.1418	0.1172	0.4443	3.908e-08	0.4757	0.1419	0.186	0.1192	0.06679	0.1477	8.936e-08	0.886	0.2372	0.5313	0.3932	0.138	0.1176
251	3.357e-10	0.07165	0.008801	0.0118	0.006234	0.005563	0.05105	2.069e-09	0.1997	0.03185	0.03655	0.0203	0.01625	0.1313	1.33e-08	0.7656	0.1376	0.164	0.08332	0.08068	0.464	3.849e-08	1.27	0.2459	0.303	0.1545	0.1486	0.7207	4.744e-08	0.9018	0.1991	0.2589	0.1417	0.1172	0.4439	3.907e-08	0.4756	0.142	0.1859	0.1192	0.06677	0.1476	8.937e-08	0.8861	0.2372	0.5313	0.3932	0.138	0.1176
252	2.008e-10	0.04276	0.005226	0.006601	0.003166	0.003435	0.03094	1.351e-09	0.1291	0.01967	0.02136	0.01192	0.009436	0.08811	9.272e-09	0.5311	0.09493	0.1082	0.05424	0.05397	0.328	2.763e-08	0.9096	0.1765	0.2103	0.1036	0.1067	0.5227	3.753e-08	0.7111	0.1668	0.1888	0.09451	0.09428	0.3556	3.297e-08	0.3973	0.1134	0.1506	0.09803	0.05261	0.1333	7.382e-08	0.723	0.1947	0.4132	0.3042	0.109	0.1152
252	2.009e-10	0.04279	0.00524	0.006614	0.003182	0.003432	0.03093	1.349e-09	0.129	0.01969	0.02131	0.01189	0.009423	0.088	9.279e-09	0.5315	0.09481	0.1083	0.0544	0.05391	0.3284	2.762e-08	0.9091	0.1765	0.2102	0.1037	0.1066	0.5224	3.75e-08	0.7107	0.1668	0.1889	0.0945	0.09438	0.3551	3.298e-08	0.3974	0.1133	0.1507	0.09808	0.05263	0.1333	7.379e-08	0.7228	0.1946	0.4131	0.3041	0.109	0.1151
253	1.167e-10	0.02462	0.002763	0.00374	0.002258	0.001482	0.01812	5.786e-10	0.05573	0.008894	0.01011	0.005862	0.004248	0.03672	4.712e-09	0.2697	0.04989	0.05621	0.03166	0.02455	0.1636	1.786e-08	0.5934	0.1204	0.1556	0.09014	0.06543	0.3174	3.003e-08	0.587	0.1383	0.207	0.1263	0.08062	0.2417	3.894e-08	0.4943	0.1649	0.2295	0.1504	0.07905	0.09997	1.206e-07	1.234	0.3375	0.7928	0.5612	0.2316	0.1032
253	1.168e-10	0.02463	0.002762	0.00371	0.002232	0.001478	0.01815	5.784e-10	0.05574	0.008918	0.01018	0.00592	0.004257	0.03664	4.726e-09	0.2704	0.04995	0.05616	0.03155	0.02461	0.1643	1.787e-08	0.5936	0.1205	0.1558	0.09026	0.06555	0.3173	3.002e-08	0.5868	0.1383	0.2069	0.1262	0.08069	0.2416	3.892e-08	0.4941	0.1649	0.2293	0.1503	0.07902	0.0998	1.205e-07	1.233	0.3375	0.7926	0.5611	0.2315	0.1032
254	3.493e-10	0.07457	0.009208	0.0124	0.006697	0.005699	0.05296	2.078e-09	0.201	0.033	0.03685	0.01996	0.01689	0.1311	1.348e-08	0.7759	0.1408	0.1646	0.08203	0.08258	0.4705	3.944e-08	1.304	0.2536	0.3206	0.1676	0.1529	0.73	4.896e-08	0.9397	0.2029	0.2992	0.1761	0.1231	0.4376	4.515e-08	0.5605	0.1757	0.2398	0.1565	0.0833	0.145	1.183e-07	1.194	0.3157	0.7599	0.5586	0.2013	0.1188
254	3.496e-10	0.07461	0.009189	0.01237	0.006677	0.005692	0.05305	2.08e-09	0.2012	0.03301	0.03684	0.01994	0.01691	0.1313	1.348e-08	0.7759	0.1408	0.1644	0.08185	0.08253	0.4706	3.944e-08	1.304	0.2536	0.3206	0.1677	0.1529	0.7302	4.896e-08	0.9397	0.2026	0.2991	0.176	0.1232	0.438	4.516e-08	0.5605	0.1756	0.2398	0.1565	0.08329	0.1451	1.183e-07	1.194	0.3158	0.7596	0.5583	0.2013	0.1189
255	1.322e-10	0.0279	0.00304	0.00408	0.002139	0.001941	0.02078	8.234e-10	0.07844	0.01108	0.01314	0.007863	0.005281	0.05422	6.359e-09	0.3621	0.06304	0.0721	0.03901	0.0331	0.227	2.136e-08	0.7002	0.1351	0.1587	0.08117	0.07751	0.4064	2.962e-08	0.561	0.128	0.153	0.08118	0.07185	0.28	2.665e-08	0.3272	0.09338	0.1389	0.09316	0.04574	0.09492	6.726e-08	0.6729	0.1863	0.4079	0.296	0.1119	0.07875
255	1.318e-10	0.02782	0.003036	0.004064	0.002117	0.001947	0.02072	8.253e-10	0.07864	0.01114	0.0132	0.007893	0.005303	0.0543	6.363e-09	0.3625	0.06336	0.07233	0.03902	0.03331	0.2268	2.133e-08	0.6992	0.1349	0.1585	0.08108	0.07745	0.4058	2.961e-08	0.5607	0.1276	0.153	0.08107	0.07188	0.2801	2.666e-08	0.3274	0.0934	0.1391	0.0933	0.04578	0.09486	6.727e-08	0.6731	0.1862	0.4082	0.2963	0.1119	0.07871
256	3.517e-10	0.07518	0.009145	0.0128	0.00696	0.005837	0.05324	2.174e-09	0.2101	0.03369	0.03884	0.02148	0.01736	0.1376	1.414e-08	0.8142	0.1461	0.1747	0.08877	0.08598	0.4934	4.158e-08	1.373	0.2641	0.3312	0.1706	0.1607	0.7772	5.018e-08	0.9538	0.2023	0.2801	0.1572	0.1228	0.4715	4.065e-08	0.4977	0.1473	0.2033	0.133	0.07035	0.1471	1.001e-07	1.002	0.2637	0.6245	0.4634	0.1612	0.1142
256	3.515e-10	0.07514	0.009134	0.01278	0.006949	0.005833	0.05322	2.179e-09	0.2106	0.03379	0.03888	0.02148	0.0174	0.1379	1.415e-08	0.8142	0.146	0.1747	0.08862	0.08603	0.4936	4.154e-08	1.371	0.2638	0.3315	0.1708	0.1607	0.7761	5.019e-08	0.954	0.2023	0.2802	0.1574	0.1228	0.4715	4.065e-08	0.4977	0.1473	0.2033	0.133	0.07033	0.1471	1.001e-07	1.002	0.2637	0.6245	0.4633	0.1612	0.1142
257	7.726e-11	0.01597	0.001801	0.001256	0.0002114	0.001045	0.01292	4.955e-10	0.04606	0.00582	0.00547	0.003322	0.002147	0.03477	4.348e-09	0.2451	0.04272	0.04295	0.02235	0.0206	0.1595	1.526e-08	0.4971	0.09803	0.1022	0.0481	0.05406	0.2969	2.306e-08	0.4363	0.11	0.1084	0.05028	0.05809	0.2179	2.222e-08	0.2722	0.08459	0.1071	0.067	0.04008	0.08051	5.932e-08	0.5932	0.1714	0.3489	0.2459	0.103	0.07285
257	7.737e-11	0.01599	0.001812	0.00125	0.0002098	0.00104	0.01293	4.94e-10	0.04594	0.005851	0.005477	0.00332	0.002158	0.03461	4.358e-09	0.2456	0.04281	0.04286	0.02239	0.02047	0.1599	1.53e-08	0.4983	0.09836	0.1024	0.04808	0.05429	0.2976	2.309e-08	0.4368	0.1102	0.1086	0.05048	0.05808	0.218	2.221e-08	0.2721	0.08467	0.107	0.06695	0.04005	0.08043	5.931e-08	0.593	0.1715	0.3487	0.2459	0.1028	0.07275
258	7.207e-11	0.015	0.001458	0.002014	0.001345	0.000669	0.01153	3.074e-10	0.02916	0.004079	0.004822	0.003148	0.001673	0.02026	3.105e-09	0.1755	0.03127	0.03364	0.0207	0.01294	0.1105	1.343e-08	0.4439	0.0893	0.1135	0.06768	0.04578	0.2411	2.322e-08	0.4518	0.1052	0.1566	0.09682	0.05979	0.19	3.061e-08	0.3891	0.13	0.1823	0.1203	0.06196	0.07683	9.611e-08	0.9846	0.2754	0.6303	0.4437	0.1866	0.07892
258	7.226e-11	0.01503	0.001453	0.002008	0.001347	0.0006606	0.01157	3.05e-10	0.02898	0.004131	0.004871	0.003173	0.001698	0.01998	3.108e-09	0.1756	0.03131	0.03357	0.0206	0.01297	0.1107	1.349e-08	0.4456	0.08954	0.1137	0.06775	0.04591	0.2425	2.323e-08	0.4519	0.1053	0.1566	0.09684	0.05975	0.19	3.061e-08	0.3891	0.1299	0.1822	0.1203	0.06194	0.07697	9.609e-08	0.9844	0.2754	0.63	0.4433	0.1866	0.07895
259	1.025e-10	0.02159	0.002401	0.003182	0.001842	0.001339	0.01601	5.608e-10	0.05344	0.007996	0.008752	0.005194	0.003558	0.03669	4.534e-09	0.2581	0.04638	0.051	0.02822	0.02278	0.1607	1.645e-08	0.5434	0.108	0.1349	0.07597	0.05896	0.3005	2.608e-08	0.5031	0.1189	0.1599	0.09294	0.06692	0.2244	3.08e-08	0.3858	0.1266	0.1689	0.1096	0.05927	0.09038	8.914e-08	0.9041	0.2528	0.562	0.3965	0.1656	0.08932
259	1.022e-10	0.02154	0.002393	0.003176	0.001839	0.001337	0.01597	5.596e-10	0.05332	0.00793	0.008747	0.005194	0.003553	0.03664	4.554e-09	0.259	0.04625	0.05086	0.0282	0.02266	0.1619	1.644e-08	0.5431	0.1078	0.1349	0.07579	0.05916	0.3004	2.608e-08	0.5031	0.1188	0.16	0.09295	0.06704	0.2243	3.08e-08	0.3858	0.1266	0.1689	0.1096	0.05929	0.09035	8.915e-08	0.9042	0.2528	0.5621	0.3966	0.1655	0.08934
260	7.005e-11	0.01465	0.001511	0.001987	0.001184	0.0008038	0.01115	3.235e-10	0.03075	0.004214	0.005277	0.003458	0.001819	0.02126	3.012e-09	0.1713	0.03074	0.03487	0.02124	0.01363	0.1056	1.282e-08	0.4245	0.08614	0.1088	0.06367	0.0451	0.2296	2.308e-08	0.449	0.1082	0.1511	0.08995	0.06116	0.1897	3.07e-08	0.3879	0.1268	0.176	0.1134	0.06258	0.08509	8.954e-08	0.9101	0.2581	0.5629	0.3916	0.1713	0.08906
260	6.982e-11	0.01461	0.001519	0.001987	0.001177	0.0008091	0.01111	3.256e-10	0.03093	0.004242	0.005272	0.003446	0.001826	0.02141	2.999e-09	0.1706	0.03065	0.03482	0.02113	0.01369	0.1051	1.28e-08	0.424	0.08599	0.1087	0.06357	0.04514	0.2293	2.313e-08	0.4498	0.1082	0.1511	0.08995	0.06111	0.1905	3.072e-08	0.388	0.1268	0.1759	0.1133	0.06256	0.08528	8.953e-08	0.9101	0.258	0.563	0.3915	0.1715	0.08903
261	1.543e-10	0.03259	0.003813	0.004719	0.002522	0.002197	0.02406	8.415e-10	0.08098	0.01271	0.01446	0.008162	0.006297	0.05381	6.34e-09	0.3628	0.06517	0.07483	0.04006	0.03477	0.2228	2.204e-08	0.7277	0.1444	0.1771	0.09527	0.0818	0.4062	3.268e-08	0.6306	0.1457	0.2017	0.1166	0.08507	0.2832	3.415e-08	0.4295	0.1439	0.1862	0.116	0.07021	0.09938	1.048e-07	1.071	0.2957	0.6868	0.4876	0.1992	0.08864
261	1.541e-10	0.03255	0.003815	0.004721	0.002524	0.002197	0.02401	8.383e-10	0.08067	0.01262	0.01442	0.008141	0.00628	0.05363	6.356e-09	0.3637	0.065	0.07506	0.04017	0.03489	0.2236	2.209e-08	0.7292	0.1448	0.177	0.09521	0.08183	0.4074	3.265e-08	0.63	0.1456	0.2015	0.1165	0.08502	0.2828	3.415e-08	0.4295	0.1439	0.1862	0.116	0.0702	0.09938	1.048e-07	1.071	0.2956	0.6867	0.4875	0.1992	0.08871
262	5.963e-11	0.01243	0.001499	0.00134	0.0005896	0.0007502	0.009595	3.008e-10	0.0282	0.00427	0.003532	0.002057	0.001475	0.0204	2.973e-09	0.1686	0.0317	0.03126	0.017	0.01427	0.1057	1.193e-08	0.396	0.08312	0.1009	0.05668	0.04419	0.212	2.283e-08	0.446	0.1176	0.1443	0.07946	0.06485	0.1841	3.194e-08	0.4015	0.1366	0.1729	0.1081	0.06484	0.09203	9.753e-08	0.9876	0.2748	0.6066	0.4223	0.1843	0.1062
262	5.951e-11	0.0124	0.001492	0.001323	0.000584	0.0007387	0.009587	3.026e-10	0.02837	0.004244	0.00355	0.002051	0.001499	0.02058	2.948e-09	0.1674	0.03159	0.03122	0.01689	0.01433	0.1046	1.19e-08	0.395	0.08313	0.1006	0.05679	0.04385	0.2112	2.285e-08	0.4465	0.1177	0.1444	0.07946	0.06492	0.1844	3.195e-08	0.4016	0.1366	0.1729	0.1081	0.06483	0.09212	9.756e-08	0.9878	0.275	0.6067	0.4226	0.1842	0.1062
263	2.134e-10	0.04533	0.005489	0.00689	0.003428	0.003462	0.03296	1.374e-09	0.1316	0.02026	0.02205	0.01229	0.009762	0.08925	9.605e-09	0.5498	0.09819	0.1116	0.05654	0.05505	0.34	2.946e-08	0.9688	0.1874	0.2241	0.1128	0.1113	0.5573	3.897e-08	0.7411	0.1658	0.2123	0.1158	0.09646	0.363	3.435e-08	0.4202	0.1248	0.1701	0.1105	0.05961	0.1253	8.066e-08	0.8028	0.2183	0.4827	0.3534	0.1292	0.1018
263	2.134e-10	0.04534	0.005488	0.006922	0.00345	0.003472	0.03293	1.373e-09	0.1315	0.02038	0.02214	0.01233	0.009808	0.08902	9.613e-09	0.5502	0.09831	0.1117	0.05657	0.05513	0.3402	2.944e-08	0.9681	0.1875	0.2241	0.1128	0.1113	0.5565	3.889e-08	0.7398	0.1659	0.2123	0.1158	0.09646	0.3617	3.435e-08	0.4203	0.1248	0.1703	0.1107	0.05965	0.1252	8.068e-08	0.803	0.2183	0.4831	0.3537	0.1293	0.1017
264	6.822e-11	0.01419	0.001386	0.001766	0.001048	0.000718	0.01104	3.547e-10	0.03342	0.004412	0.005217	0.003527	0.00169	0.02379	3.486e-09	0.1973	0.03499	0.0383	0.02316	0.01515	0.124	1.452e-08	0.4784	0.09632	0.116	0.06567	0.05035	0.266	2.512e-08	0.4857	0.1151	0.1579	0.0934	0.06446	0.2128	3.153e-08	0.3975	0.1235	0.1857	0.1246	0.06104	0.08831	8.669e-08	0.8791	0.244	0.5491	0.3901	0.1591	0.08596
264	6.825e-11	0.0142	0.001394	0.001773	0.001046	0.0007266	0.01103	3.554e-10	0.03349	0.004444	0.005208	0.003491	0.001717	0.02384	3.482e-09	0.1971	0.03489	0.03826	0.02309	0.01517	0.1239	1.453e-08	0.4786	0.09617	0.116	0.06574	0.0503	0.2664	2.509e-08	0.4853	0.1152	0.1582	0.09365	0.06451	0.212	3.153e-08	0.3974	0.1236	0.1856	0.1246	0.06102	0.08819	8.663e-08	0.8786	0.244	0.549	0.3899	0.1591	0.08567
265	1.405e-10	0.02981	0.003543	0.004838	0.002957	0.001881	0.02142	6.972e-10	0.06763	0.01186	0.01258	0.006962	0.005619	0.04319	5.421e-09	0.312	0.05962	0.06713	0.03673	0.03041	0.1852	2.026e-08	0.6781	0.1407	0.1889	0.1117	0.07717	0.3485	3.601e-08	0.7125	0.1669	0.2747	0.1745	0.1002	0.2709	5.172e-08	0.6604	0.2265	0.3108	0.2033	0.1075	0.1231	1.576e-07	1.614	0.4401	1.041	0.7352	0.3058	0.133
265	1.409e-10	0.02987	0.003541	0.00483	0.002956	0.001874	0.0215	6.987e-10	0.06777	0.01184	0.01258	0.00691	0.005666	0.04335	5.433e-09	0.3126	0.05976	0.0671	0.03677	0.03033	0.1857	2.025e-08	0.678	0.1406	0.189	0.1117	0.07727	0.3484	3.598e-08	0.7118	0.1668	0.2745	0.1744	0.1001	0.2706	5.171e-08	0.6602	0.2264	0.3107	0.2032	0.1075	0.1231	1.576e-07	1.614	0.4402	1.041	0.7353	0.3057	0.133
[truncated: 99 more columns]
