# Supplementary material for: Assessment of reproducibility and biological variability of fasting and postprandial plasma metabolite concentrations using 1H NMR spectroscopy
Source: PLoS One. 2019 Jun 20;14(6):e0218549. doi: 10.1371/journal.pone.0218549 (PMC6586348; doi:10.1371/journal.pone.0218549)
Supplement: S1 Dataset — (ZIP) [file pone.0218549.s003.zip › SupplementalData/long_biological.dat]

ID	XXLVLDLP	XXLVLDLL	XXLVLDLPL	XXLVLDLC	XXLVLDLCE	XXLVLDLFC	XXLVLDLTG	XLVLDLP	XLVLDLL	XLVLDLPL	XLVLDLC	XLVLDLCE	XLVLDLFC	XLVLDLTG	LVLDLP	LVLDLL	LVLDLPL	LVLDLC	LVLDLCE	LVLDLFC	LVLDLTG	MVLDLP	MVLDLL	MVLDLPL	MVLDLC	MVLDLCE	MVLDLFC	MVLDLTG	SVLDLP	SVLDLL	SVLDLPL	SVLDLC	SVLDLCE	SVLDLFC	SVLDLTG	XSVLDLP	XSVLDLL	XSVLDLPL	XSVLDLC	XSVLDLCE	XSVLDLFC	XSVLDLTG	IDLP	IDLL	IDLPL	IDLC	IDLCE	IDLFC	IDLTG
1	-1.33642962962943e-10	-0.028835796296292	-0.00331261481481442	-0.00583607592592573	-0.00351000611111081	-0.00232672777777768	-0.019689925925923	-7.7987272727265e-10	-0.0766370909090906	-0.0127270181818175	-0.0168376654545448	-0.00948643636363676	-0.00735154727272625	-0.0470805454545487	-4.32878947368401e-09	-0.252377543859638	-0.0453692982456184	-0.0613036491228068	-0.0320761578947345	-0.0292292964912243	-0.145678070175431	-1.18716379310349e-08	-0.395579310344841	-0.0751946551724142	-0.104979137931048	-0.0564091379310345	-0.0485886206896649	-0.21539482758623	-1.29386206896561e-08	-0.248396551724163	-0.0407963793103495	-0.0898855172413787	-0.0589898275862144	-0.0309151724137913	-0.117717241379306	-1.1061034482758e-08	-0.137012068965511	-0.0258277586206867	-0.0735741379310283	-0.0575498275862072	-0.0160418965517224	-0.037527413793098	-1.98165517241332e-08	-0.195603448275861	-0.0361689655172443	-0.134029310344839	-0.111122413793111	-0.0229098275862086	-0.025349999999992
1	-1.13901661044177e-10	-0.0246310629718876	-0.00305512815261044	-0.00476303610080644	-0.00266526376612903	-0.00212996802811245	-0.016728691075502	-6.68624973282444e-10	-0.0654620160687022	-0.0110323966793893	-0.0136544909236641	-0.00749121031679389	-0.00616421835496183	-0.0407779429680152	-3.20353553604238e-09	-0.187215319151942	-0.0343255556183744	-0.0450321732367493	-0.0223029057208479	-0.0227295219293287	-0.107835159208869	-8.03580350877197e-09	-0.266818947368422	-0.0512270526315791	-0.0664499298245615	-0.0331309405594406	-0.0338940596491227	-0.149120701754386	-7.70052097902095e-09	-0.142962237762238	-0.0230242307692308	-0.0378051748251747	-0.0205026608391608	-0.0173010839160839	-0.0806790877192979	-3.78792307692306e-09	-0.0419699300699301	-0.00723562937062924	-0.0098772727272725	-0.00573447552447552	-0.0041530419580419	-0.0248066083916084	-6.42611888111886e-09	-0.0579800699300691	-0.0110306643356641	-0.0261318531468536	-0.0206714335664331	-0.00556195804195813	-0.0207994755244755
2	-1.67262151898731e-10	-0.03594343670886	-0.00447639556962011	-0.00652625886075977	-0.00359128405063283	-0.00293478360759505	-0.0249433417721514	-8.80221235294104e-10	-0.0861442411764677	-0.0145676794117642	-0.0176786776470589	-0.00941912588235263	-0.00825866411764694	-0.0539097647058836	-4.19407567567556e-09	-0.244343135135129	-0.0439775675675693	-0.0577944486486483	-0.0284912648648652	-0.0293034810810809	-0.142576216216213	-9.68644385026701e-09	-0.321682887700523	-0.0600042245989274	-0.0831178609625701	-0.0431694117647082	-0.0399014438502657	-0.178659893048122	-8.01422459893008e-09	-0.150390909090901	-0.0276704278074849	-0.0429955080213903	-0.0254598395721928	-0.017557860962568	-0.0797203208556192	-3.35561497326181e-09	-0.0369561497326184	-0.00107748663101464	-0.0163494117647046	-0.01691844919786	0.000602941176471139	-0.0196228877005337	3.05641711230035e-09	0.0413711229946614	0.0187486631016061	0.0302770053475984	0.00652459893048601	0.0237563101604293	-0.00763679144384939
2	-1.58972326031747e-10	-0.0341806625396826	-0.00453477085079364	-0.00581087831746032	-0.00278511585079364	-0.00302566785714286	-0.0238349234920636	-1.02381610942249e-09	-0.0989686930091187	-0.0161367720364741	-0.0178588145896656	-0.00936738237082067	-0.00849106899696049	-0.064974838905775	-5.32809854227405e-09	-0.308578950437318	-0.0555308688046647	-0.0677351078717201	-0.031247443148688	-0.0364918454810496	-0.185311865889213	-1.14081604584527e-08	-0.375847564469914	-0.0706199713467049	-0.0847409742120346	-0.0366595128939827	-0.0480399140401146	-0.2204564756447	-9.60942693409743e-09	-0.172875931232092	-0.040600888252149	-0.0192041547277935	0.00251042979942683	-0.0217028080229227	-0.113068968481375	4.14097421203442e-10	0.0188899713467048	0.00795584527220617	0.0401668767908309	0.0323898853868195	0.00778991404011455	-0.0291910888252149	1.50138395415472e-08	0.171342693409742	0.044399369627507	0.14152681948424	0.0956401146131809	0.0458835243553009	-0.0147938681948424
3	7.94678481012694e-11	0.01715656329114	0.0021466044303799	0.00334464113924023	0.00192901594936717	0.00141881639240495	0.0116546582278486	6.36978764705896e-10	0.0616957588235323	0.0100253205882358	0.0115363223529411	0.00628487411764737	0.00525133588235306	0.0401402352941164	4.60092432432444e-09	0.265556864864871	0.0484824324324307	0.0570455513513518	0.0275987351351349	0.0294365189189191	0.160123783783787	1.2243556149733e-08	0.405617112299477	0.0779857754010726	0.0987821390374299	0.0496005882352917	0.0491785561497343	0.228440106951878	1.31157754010699e-08	0.249409090909099	0.0503295721925151	0.0744044919786097	0.0412601604278072	0.033142139037432	0.124679679144381	8.23438502673819e-09	0.100043850267382	0.0325225133689854	0.0348505882352954	0.01886155080214	0.0159229411764711	0.0326771122994663	2.21364171123004e-08	0.224071122994661	0.0524486631016062	0.150577005347598	0.114724598930486	0.0358563101604293	0.0208332085561506
3	-4.39623260317465e-11	-0.00960366253968265	-0.00136777085079364	-0.00185467831746031	-0.000809715850793636	-0.00104486785714286	-0.00637892349206355	-3.25816109422492e-10	-0.0313486930091187	-0.00509677203647414	-0.00529981458966565	-0.00270038237082067	-0.0026005689969605	-0.0209508389057751	-1.38009854227406e-09	-0.0803789504373181	-0.0150308688046647	-0.0177351078717202	-0.00733744314868798	-0.0103978454810496	-0.0476118658892131	-1.95816045845273e-09	-0.0646475644699145	-0.0124499713467049	-0.0133409742120345	-0.00363951289398275	-0.00972991404011461	-0.0388564756447001	-1.32942693409743e-09	-0.0214759312320918	-0.006300888252149	0.00619584527220645	0.00881042979942684	-0.00264280802292266	-0.0213689684813753	4.54097421203441e-10	0.0128899713467048	0.0121558452722062	0.0151668767908309	0.00838988538681947	0.00678991404011455	-0.0144510888252149	1.42138395415472e-08	0.160342693409742	0.042899369627507	0.13372681948424	0.0947401146131809	0.0389835243553008	-0.0161238681948424
4	-9.00321518987306e-11	-0.01932343670886	-0.0024703955696201	-0.00317835886075977	-0.00142798405063282	-0.00175018360759505	-0.0136753417721514	-5.29121235294104e-10	-0.0510442411764678	-0.00792467941176422	-0.00920367764705887	-0.00485512588235263	-0.00434966411764694	-0.0339297647058836	-2.29107567567556e-09	-0.131743135135129	-0.0219475675675692	-0.0274444486486483	-0.0122412648648652	-0.0152134810810809	-0.0823762162162126	-4.13644385026701e-09	-0.133282887700523	-0.0222142245989274	-0.0222178609625701	-0.00487941176470827	-0.0173714438502657	-0.088859893048122	-5.14224598930074e-10	0.00340909090909896	0.000929572192515069	0.0384044919786097	0.0358601604278072	0.00253213903743195	-0.0360203208556192	8.56438502673819e-09	0.118043850267382	0.0458225133689854	0.0706505882352954	0.0468615508021401	0.0237829411764711	0.00157711229946633	3.28364171123004e-08	0.347071122994661	0.0937486631016061	0.240477005347598	0.164624598930486	0.0759563101604294	0.0127332085561506
4	-7.23733096085409e-11	-0.0154360284697509	-0.00199448007117439	-0.00241887224199289	-0.00120515784341637	-0.00121271462633452	-0.0110288825622776	-2.77790387096773e-10	-0.0273119741935483	-0.0049778548387097	-0.00557038161290322	-0.00278132161290321	-0.00278667322580643	-0.0167726032258065	-8.58556011730198e-10	-0.0502575073313781	-0.00896336363636372	-0.0118577096774193	-0.00510419941348972	-0.00675448387096774	-0.0294455425219941	-2.39945930232556e-09	-0.0789255813953483	-0.0150434011627909	-0.0175244186046511	-0.00784220930232559	-0.00970154069767459	-0.046371308139535	-1.13466472303203e-09	-0.0221626822157433	0.000851486880466511	-0.0131350437317785	-0.0112692186588922	-0.00183839650145772	-0.0098781341107872	-4.5623188405779e-11	-0.00540028985507265	-0.00286391304347827	-0.0115328115942028	-0.00766813623188401	-0.00385292753623187	0.00909600000000007	-4.51098550724633e-09	-0.0543875362318832	-0.0130189244186049	-0.0575564825581398	-0.0451279069767449	-0.012326511627907	0.0150269208211144
5	9.77678481012694e-11	0.02143656329114	0.0029076044303799	0.00494464113924023	0.00299801594936717	0.00194581639240495	0.0135846582278486	8.35978764705896e-10	0.0812957588235323	0.0146953205882358	0.0152663223529411	0.00821487411764737	0.00705133588235306	0.0513402352941164	5.98092432432444e-09	0.347256864864871	0.0666824324324308	0.0783455513513518	0.0390087351351349	0.0393765189189191	0.202223783783787	1.7703556149733e-08	0.594617112299477	0.118885775401072	0.16748213903743	0.0940005882352918	0.0734785561497342	0.308040106951878	2.51857754010699e-08	0.498709090909099	0.0979295721925151	0.20580449197861	0.137160160427807	0.0687421390374319	0.194479679144381	2.84243850267382e-08	0.356643850267381	0.116522513368985	0.155250588235295	0.09776155080214	0.0573929411764712	0.0848771122994663	6.68364171123004e-08	0.672071122994661	0.172648663101606	0.419977005347599	0.303424598930486	0.116556310160429	0.0798332085561506
5	-8.12733096085409e-11	-0.0174360284697509	-0.00205848007117439	-0.00342687224199289	-0.00226565784341637	-0.00116171462633452	-0.0119488825622776	-2.27790387096773e-10	-0.0232619741935483	-0.0046978548387097	-0.00645038161290322	-0.00342732161290321	-0.00302767322580643	-0.0121026032258065	-5.52556011730199e-10	-0.0335575073313781	-0.00626336363636371	-0.0112777096774193	-0.00652419941348972	-0.00474448387096773	-0.0160455425219941	-2.00945930232556e-09	-0.0693255813953483	-0.0128434011627909	-0.027524418604651	-0.0199322093023256	-0.0076115406976746	-0.028971308139535	-1.27466472303203e-09	-0.0291626822157434	0.00185148688046651	-0.0301350437317785	-0.0275192186588921	-0.00264839650145772	-0.000878134110787196	-3.90562318840578e-09	-0.0572002898550727	-0.0178639130434782	-0.0462328115942028	-0.034968136231884	-0.0112429275362319	0.00689600000000006	-1.78709855072463e-08	-0.195287536231883	-0.0457189244186049	-0.16205648255814	-0.122727906976745	-0.039326511627907	0.0113269208211144
6	7.66678481012694e-11	0.01648656329114	0.0021256044303799	0.00277464113924023	0.00124501594936718	0.00152681639240495	0.0115846582278486	7.10978764705896e-10	0.0680957588235323	0.0103753205882358	0.0114063223529411	0.00621487411764737	0.00519133588235306	0.0463402352941164	5.23092432432444e-09	0.300256864864871	0.0536824324324307	0.0609455513513517	0.0285587351351349	0.0324065189189191	0.185623783783787	1.3883556149733e-08	0.454617112299477	0.0857857754010726	0.0974821390374299	0.0420005882352917	0.0554785561497343	0.271640106951878	1.42457754010699e-08	0.263509090909099	0.0521295721925151	0.0579044919786097	0.0242601604278072	0.033642139037432	0.153479679144381	3.8743850267382e-09	0.0373438502673815	0.00142251336898536	-0.00384941176470461	-0.00593844919785996	0.00208294117647114	0.0397771122994664	6.64171123003572e-11	-0.0104288770053386	-0.0119513368983939	-0.0147229946524015	0.000324598930486031	-0.0150436898395707	0.0162332085561506
6	1.77137673968254e-10	0.0380763374603174	0.00464722914920636	0.00698632168253969	0.00387028414920636	0.00311413214285714	0.0264410765079364	1.17368389057751e-09	0.113871306990881	0.0183132279635259	0.0220601854103344	0.0121576176291793	0.00990243100303951	0.0735391610942249	7.32990145772594e-09	0.423221049562682	0.0748991311953354	0.0933348921282799	0.046022556851312	0.0473121545189504	0.254988134110787	1.92018395415473e-08	0.632652435530085	0.117250028653295	0.149259025787965	0.0722904871060173	0.0769700859598854	0.3661435243553	1.79105730659026e-08	0.332524068767909	0.062099111747851	0.0816958452722065	0.0407104297994268	0.0408871919770773	0.188831031518625	5.92409742120344e-09	0.0633899713467048	0.00465584527220617	0.0158668767908309	0.0130898853868195	0.00278991404011456	0.0428689111747851	2.99383954154721e-09	0.0184426934097421	-0.012700630372493	0.0164268194842403	0.0346401146131809	-0.0182164756446992	0.0147361318051576
7	-1.46352151898731e-10	-0.03130343670886	-0.0040333955696201	-0.00479535886075978	-0.00195198405063282	-0.00284358360759505	-0.0224753417721514	-1.0371212352941e-09	-0.0995142411764677	-0.0153016794117642	-0.0169906776470589	-0.00918612588235263	-0.00780466411764694	-0.0672197647058836	-5.91507567567556e-09	-0.339443135135129	-0.0585675675675693	-0.0705144486486482	-0.0341312648648652	-0.0363804810810809	-0.210366216216213	-1.5032443850267e-08	-0.484982887700523	-0.0885642245989274	-0.0852178609625701	-0.0283694117647083	-0.0568814438502657	-0.311159893048122	-1.36242245989301e-08	-0.242990909090901	-0.0485704278074849	-0.0306955080213904	-0.00473983957219281	-0.026037860962568	-0.163720320855619	8.03438502673819e-09	0.120943850267382	0.0665225133689854	0.0816505882352954	0.0537615508021401	0.0278529411764711	-0.0272428877005337	6.12364171123004e-08	0.651071122994661	0.173248663101606	0.455977005347599	0.305324598930486	0.150556310160429	0.0223332085561506
7	-1.51752326031746e-10	-0.0324976625396826	-0.00413677085079364	-0.00533567831746032	-0.00257161585079364	-0.00276376785714286	-0.0230259234920636	-1.05641610942249e-09	-0.101528693009119	-0.0161077720364741	-0.0175098145896656	-0.00954638237082067	-0.0079641689969605	-0.067907838905775	-6.68809854227405e-09	-0.384308950437318	-0.0677408688046647	-0.0803651078717201	-0.039131443148688	-0.0412308454810496	-0.236211865889213	-1.79731604584527e-08	-0.585447564469915	-0.108859971346705	-0.119340974212035	-0.0505295128939827	-0.0688099140401146	-0.3572964756447	-1.78294269340974e-08	-0.330075931232092	-0.064860888252149	-0.0770041547277936	-0.0378395702005732	-0.0391128080229227	-0.188268968481375	2.34097421203444e-10	0.0179899713467048	0.0248558452722062	0.0316668767908309	0.0238898853868195	0.00775991404011455	-0.0385210888252149	2.83138395415472e-08	0.305342693409742	0.089299369627507	0.20492681948424	0.122140114613181	0.0827835243553009	0.0108361318051576
8	-5.08321518987306e-11	-0.01093343670886	-0.0013853955696201	-0.00190835886075977	-0.000938984050632825	-0.000969183607595052	-0.00763534177215138	-2.09021235294104e-10	-0.0206142411764678	-0.00381467941176422	-0.00438367764705887	-0.00217012588235263	-0.00221766411764694	-0.0124097647058836	-5.2007567567556e-10	-0.0311431351351287	-0.00529756756756925	-0.00870444864864829	-0.00372126486486515	-0.0049834810810809	-0.0171762162162126	-1.54644385026701e-09	-0.0527828877005226	-0.0101142245989274	-0.0158178609625701	-0.00749941176470826	-0.00834144385026572	-0.0268598930481221	-1.63422459893007e-09	-0.033190909090901	-0.00397042780748492	-0.0168955080213903	-0.0114398395721928	-0.00552786096256804	-0.0123203208556192	-2.56561497326181e-09	-0.0327561497326184	-0.00207748663101464	-0.0226494117647046	-0.01826844919786	-0.00439705882352886	-0.00802288770053367	-5.34358288769965e-09	-0.0540288770053385	-0.00555133689839383	-0.0436229946524016	-0.037375401069514	-0.00624368983957067	-0.00488679144384939
8	-1.52883309608541e-10	-0.0328690284697509	-0.00412818007117439	-0.0059144722419929	-0.00316950784341637	-0.00274501462633452	-0.0228258825622776	-8.13190387096773e-10	-0.0795319741935483	-0.0133808548387097	-0.0162033816129032	-0.00860932161290322	-0.00759417322580643	-0.0499426032258065	-3.99455601173019e-09	-0.232257507331378	-0.0411533636363637	-0.0536177096774193	-0.0257541994134897	-0.0278644838709677	-0.137445542521994	-1.01094593023256e-08	-0.334725581395348	-0.0629934011627909	-0.0820244186046511	-0.0400422093023256	-0.0419815406976746	-0.189771308139535	-8.73466472303203e-09	-0.162562682215743	-0.0280485131195335	-0.0419350437317785	-0.0210792186588921	-0.0208183965014577	-0.0926781341107873	-1.93562318840578e-09	-0.0198002898550727	0.00353608695652175	-0.00463281159420281	-0.003108136231884	-0.00147292753623187	-0.0187539999999999	-2.84098550724633e-09	-0.0269875362318832	0.00338107558139512	-0.0300564825581398	-0.0328279069767449	0.00277348837209298	-0.0015730791788856
9	-6.60321518987306e-11	-0.01405343670886	-0.0015863955696201	-0.00253235886075977	-0.00168898405063282	-0.000843183607595052	-0.00993534177215138	-1.27021235294104e-10	-0.0133042411764678	-0.00253467941176422	-0.00447367764705887	-0.00244912588235263	-0.00202166411764694	-0.00630976470588362	5.49243243244397e-11	0.00205686486487128	0.00109243243243074	-0.00287444864864828	-0.00242126486486515	-0.000453481081080905	0.00382378378378736	7.35561497329909e-11	0.00111711229947732	0.00168577540107257	-0.00581786096257009	-0.00660941176470828	0.000818556149734284	0.00524010695187794	2.60577540106992e-09	0.050109090909099	0.0182295721925151	0.00940449197860967	0.00126016042780718	0.00817213903743197	0.0223796791443808	1.84438502673819e-09	0.0172438502673815	0.00272251336898536	-0.0054494117647046	-0.00673844919785996	0.00134294117647113	0.0199771122994663	-7.35358288769965e-09	-0.0879288770053386	-0.0187513368983938	-0.0879229946524016	-0.066675401069514	-0.0211436898395706	0.0187332085561506
9	-8.11623260317465e-11	-0.0172436625396826	-0.00238477085079364	-0.00218167831746031	-0.000635715850793636	-0.00154586785714286	-0.0126789234920635	-5.22116109422493e-10	-0.0500786930091187	-0.00810177203647414	-0.00796981458966565	-0.00383738237082067	-0.0041325689969605	-0.0340008389057751	-2.76009854227405e-09	-0.158678950437318	-0.0284908688046647	-0.0315751078717201	-0.013117443148688	-0.0184578454810496	-0.0986118658892131	-6.09816045845272e-09	-0.197747564469914	-0.0380499713467049	-0.0347409742120345	-0.00947951289398275	-0.0252199140401146	-0.1250564756447	-4.55942693409743e-09	-0.0794759312320919	-0.018200888252149	-4.15472779352816e-06	0.0103104297994268	-0.0103228080229227	-0.0611689684813753	3.31409742120344e-09	0.0478899713467048	0.00955584527220618	0.0438668767908309	0.0370898853868195	0.00671991404011456	-0.00543108882521493	7.75383954154721e-09	0.080742693409742	0.016399369627507	0.0600268194842404	0.0453401146131809	0.0146835243553008	0.00433613180515758
10	-1.26292151898731e-10	-0.02720343670886	-0.0033043955696201	-0.00533135886075977	-0.00321268405063283	-0.00211818360759505	-0.0185753417721514	-5.26621235294104e-10	-0.0525942411764678	-0.00945267941176422	-0.0127516776470589	-0.00678012588235263	-0.00597166411764694	-0.0303897647058836	-1.98607567567556e-09	-0.118043135135129	-0.0216375675675692	-0.0327544486486483	-0.0165012648648652	-0.0162634810810809	-0.0636762162162126	-4.33644385026701e-09	-0.149082887700523	-0.0293142245989274	-0.05101786096257	-0.0310194117647083	-0.0200214438502657	-0.0687598930481221	-3.13422459893007e-09	-0.0638909090909009	-0.0106704278074849	-0.0325955080213903	-0.0233698395721928	-0.00923786096256805	-0.0206203208556192	-5.5556149732618e-09	-0.0744561497326185	-0.0207774866310146	-0.0486494117647046	-0.0372984491978599	-0.0113870588235289	-0.00502288770053367	-2.11735828876996e-08	-0.221228877005338	-0.0473513368983938	-0.166122994652402	-0.127375401069514	-0.0387436898395707	-0.00778679144384939
10	-1.24182326031746e-10	-0.0266736625396827	-0.00329177085079364	-0.00498967831746031	-0.00297131585079364	-0.00201786785714285	-0.0183889234920636	-5.34816109422493e-10	-0.0532386930091187	-0.00947677203647414	-0.0126118145896657	-0.00671938237082068	-0.0058925689969605	-0.0311508389057751	-2.33709854227405e-09	-0.137978950437318	-0.0252308688046647	-0.0368251078717201	-0.019077443148688	-0.0177378454810496	-0.0760118658892131	-5.65816045845272e-09	-0.191247564469914	-0.0376499713467049	-0.0585409742120345	-0.0346895128939827	-0.0238099140401146	-0.0951564756447002	-5.00942693409742e-09	-0.0995759312320919	-0.016800888252149	-0.0458041547277936	-0.0332895702005732	-0.0125428080229227	-0.0369689684813753	-5.92590257879656e-09	-0.0794100286532953	-0.0243441547277938	-0.0490331232091691	-0.0356201146131805	-0.0133900859598854	-0.00613108882521492	-1.84661604584528e-08	-0.194657306590258	-0.045300630372493	-0.14787318051576	-0.113859885386819	-0.0340164756446991	-0.00146386819484242
11	NA	NA	NA	NA	NA	NA	NA	-9.55221235294104e-10	-0.0934042411764677	-0.0157366794117642	-0.0189996776470589	-0.0100791258823526	-0.00892116411764693	-0.0586797647058836	-4.61007567567556e-09	-0.267543135135129	-0.0470575675675693	-0.0613044486486483	-0.0297712648648652	-0.0315334810810809	-0.159176216216213	-1.1206443850267e-08	-0.370382887700523	-0.0680542245989274	-0.0916178609625701	-0.0468494117647082	-0.0447814438502657	-0.210659893048122	-8.22422459893008e-09	-0.151090909090901	-0.0215704278074849	-0.0390955080213903	-0.0230498395721928	-0.016037860962568	-0.0905203208556192	-8.95614973261807e-10	-0.00795614973261847	0.00282251336898538	-0.0016494117647046	-0.00393844919785996	0.00224294117647114	-0.00902288770053366	1.25641711230036e-09	0.0132711229946615	0.00974866310160614	-0.00602299465240161	-0.0189754010695139	0.0129563101604293	0.00953320855615063
11	-9.66623260317465e-11	-0.0207436625396827	-0.00261077085079364	-0.00360667831746031	-0.00185271585079364	-0.00175386785714286	-0.0145289234920635	-5.65916109422493e-10	-0.0550486930091187	-0.00910377203647414	-0.0106428145896657	-0.00563138237082068	-0.0050115689969605	-0.0353008389057751	-2.90309854227405e-09	-0.168278950437318	-0.0301308688046647	-0.0379151078717201	-0.018407443148688	-0.0194978454810496	-0.100211865889213	-7.03816045845272e-09	-0.231547564469915	-0.0430499713467049	-0.0537409742120345	-0.0254495128939828	-0.0282699140401146	-0.1348564756447	-6.10942693409743e-09	-0.111275931232092	-0.018400888252149	-0.0233041547277935	-0.0108695702005732	-0.0123928080229227	-0.0695689684813753	-3.59025787965585e-11	0.00428997134670482	0.00385584527220617	0.0113668767908309	0.00878988538681947	0.00257991404011456	-0.0109310888252149	2.98383954154721e-09	0.0329426934097421	0.00919936962750701	0.0228268194842403	0.0124401146131809	0.0103835243553009	0.000936131805157583
12	NA	NA	NA	NA	NA	NA	NA	-8.38421235294104e-10	-0.0827942411764677	-0.0136376794117642	-0.0191086776470589	-0.0107415258823526	-0.00836766411764694	-0.0500497647058836	-3.93307567567556e-09	-0.229943135135129	-0.0396775675675693	-0.0584844486486483	-0.0315612648648652	-0.0269234810810809	-0.131776216216213	-1.0486443850267e-08	-0.347182887700523	-0.0639842245989274	-0.0893178609625701	-0.0489394117647082	-0.0404214438502657	-0.193859893048122	-8.13422459893008e-09	-0.150790909090901	-0.0171704278074849	-0.0487955080213903	-0.0350598395721928	-0.013757860962568	-0.0847203208556192	-2.73561497326181e-09	-0.0348561497326184	0.00492251336898537	-0.0317494117647046	-0.02994844919786	-0.00183705882352886	-0.00792288770053366	1.26641711230035e-09	0.0114711229946615	0.0139486631016061	-0.0159229946524015	-0.028975401069514	0.0130563101604294	0.0133332085561506
12	-1.14672326031746e-10	-0.0245036625396826	-0.00295577085079364	-0.00404367831746031	-0.00203771585079364	-0.00200586785714286	-0.0175089234920636	-7.19516109422493e-10	-0.0696386930091187	-0.0109507720364741	-0.0131178145896657	-0.00717038237082068	-0.0059475689969605	-0.0455708389057751	-4.02709854227405e-09	-0.231978950437318	-0.0404708688046647	-0.0504251078717201	-0.025187443148688	-0.0252378454810496	-0.141111865889213	-1.03881604584527e-08	-0.338647564469915	-0.0628799713467049	-0.0702409742120345	-0.0307695128939827	-0.0395199140401146	-0.2054564756447	-9.00942693409743e-09	-0.161975931232092	-0.027800888252149	-0.0283041547277935	-0.0116095702005732	-0.0166828080229227	-0.105868968481375	9.74097421203442e-10	0.0182899713467048	0.0121558452722062	0.0173668767908309	0.0113898853868195	0.00603991404011455	-0.0112310888252149	8.1238395415472e-09	0.0846426934097419	0.024499369627507	0.0495268194842404	0.0264401146131809	0.0230835243553008	0.0105361318051576
13	NA	NA	NA	NA	NA	NA	NA	-7.14221235294104e-10	-0.0709842411764678	-0.0116046794117642	-0.0175746776470589	-0.0101011258823526	-0.00747366411764694	-0.0418097647058836	-3.24907567567556e-09	-0.190643135135129	-0.0325875675675692	-0.0509944486486483	-0.0287812648648652	-0.0222134810810809	-0.106976216216213	-8.89644385026701e-09	-0.295582887700523	-0.0533142245989274	-0.0805178609625701	-0.0461394117647082	-0.0343314438502657	-0.161859893048122	-6.71422459893008e-09	-0.124390909090901	-0.0102704278074849	-0.0430955080213903	-0.0325398395721928	-0.0105978609625681	-0.0709203208556192	-2.87561497326181e-09	-0.0369561497326184	0.00922251336898536	-0.0384494117647046	-0.0376084491978599	-0.000797058823528857	-0.00782288770053367	-8.13582887699648e-10	-0.00992887700533851	0.0122486631016061	-0.0319229946524015	-0.040275401069514	0.00835631016042933	0.00973320855615062
13	-8.52623260317465e-11	-0.0183436625396827	-0.00199077085079364	-0.00367967831746031	-0.00226871585079364	-0.00141086785714286	-0.0126689234920635	-4.41616109422492e-10	-0.0435486930091187	-0.00677677203647414	-0.0103648145896657	-0.00619738237082068	-0.0041675689969605	-0.0264008389057751	-2.04309854227405e-09	-0.119178950437318	-0.0202008688046647	-0.0309751078717202	-0.018117443148688	-0.0128578454810496	-0.0680118658892131	-5.07816045845273e-09	-0.165847564469914	-0.0307499713467049	-0.0372409742120345	-0.0192795128939827	-0.0179499140401146	-0.0978564756447002	-3.08942693409742e-09	-0.0507759312320919	-0.00360088825214899	-0.00130415472779352	-8.95702005731642e-05	-0.00122280802292267	-0.0458689684813753	3.04409742120344e-09	0.0424899713467048	0.0206558452722062	0.0230668767908308	0.0136898853868195	0.00928991404011455	-0.00123108882521492	1.27138395415472e-08	0.132342693409742	0.035699369627507	0.0851268194842403	0.0571401146131809	0.0280835243553008	0.0109361318051576
14	3.47367848101269e-10	0.07473656329114	0.00952660443037989	0.0136246411392402	0.00730401594936717	0.00631881639240495	0.0516246582278486	2.3449787647059e-09	0.227595758823532	0.0373953205882358	0.0435263223529411	0.0235648741176474	0.0199613358823531	0.146740235294116	1.43109243243244e-08	0.828156864864871	0.149782432432431	0.182345551351352	0.0884287351351349	0.0939165189189192	0.495823783783788	3.6023556149733e-08	1.18861711229948	0.225685775401072	0.28168213903743	0.136300588235292	0.145378556149734	0.681240106951878	3.383577540107e-08	0.628709090909099	0.122929572192515	0.15100449197861	0.0723601604278073	0.0786421390374319	0.355079679144381	1.15643850267382e-08	0.120043850267382	0.0188225133689854	0.00885058823529541	0.00146155080214004	0.00745294117647114	0.0922771122994663	3.86641711230035e-09	0.00657112299466145	-0.0177513368983938	-0.0251229946524016	0.012424598930486	-0.0375436898395707	0.0494332085561506
14	1.37137673968253e-10	0.0294063374603173	0.00361022914920636	0.00522632168253968	0.00290428414920636	0.00232013214285714	0.0205710765079364	9.01683890577507e-10	0.0873713069908813	0.0140432279635259	0.0167801854103344	0.00943761762917933	0.0073424310030395	0.0565391610942249	5.58990145772595e-09	0.322921049562682	0.0573991311953353	0.0715348921282799	0.036072556851312	0.0354521545189504	0.194088134110787	1.44818395415473e-08	0.476652435530085	0.0889500286532951	0.112659025787965	0.0555904871060173	0.0569700859598854	0.2753435243553	1.34605730659026e-08	0.250224068767908	0.047099111747851	0.0633958452722065	0.0340104297994268	0.0294871919770773	0.139731031518625	5.38409742120344e-09	0.0590899713467048	0.0101558452722062	0.0149668767908309	0.0115898853868195	0.00336991404011456	0.0338689111747851	-1.22616045845279e-09	-0.0246573065902579	-0.015600630372493	-0.0217731805157596	0.000340114613180856	-0.0222164756446991	0.0128361318051576
15	1.60167848101269e-10	0.03464656329114	0.00463660443037989	0.00655464113924023	0.00351701594936717	0.00304181639240495	0.0234546582278486	1.1829787647059e-09	0.114695758823532	0.0194153205882358	0.0210563223529411	0.0110648741176474	0.00999133588235307	0.0742402352941164	7.57092432432444e-09	0.438456864864871	0.0810824324324308	0.0961455513513518	0.0451887351351349	0.0510065189189191	0.261123783783788	1.8733556149733e-08	0.622617112299477	0.120685775401072	0.15768213903743	0.0795005882352918	0.0781785561497342	0.344440106951878	1.95057754010699e-08	0.372709090909099	0.079829572192515	0.10930449197861	0.0578601604278073	0.051442139037432	0.183079679144381	1.26943850267382e-08	0.149843850267382	0.0488225133689854	0.0419505882352954	0.02016155080214	0.0217629411764711	0.0591771122994663	2.76364171123004e-08	0.268071122994661	0.0612486631016061	0.158777005347598	0.124524598930486	0.0343563101604293	0.0478332085561506
15	1.76337673968253e-10	0.0380963374603174	0.00505922914920636	0.00685632168253968	0.00328628414920636	0.00356813214285715	0.0261910765079364	1.39168389057751e-09	0.134471306990881	0.0221432279635259	0.0240501854103344	0.0126276176291793	0.0114224310030395	0.0883391610942249	8.58990145772594e-09	0.496621049562682	0.0909991311953354	0.10763489212828	0.050792556851312	0.0568321545189504	0.297988134110787	2.16918395415473e-08	0.717652435530085	0.138350028653295	0.172259025787965	0.0821904871060173	0.0901700859598854	0.4073435243553	2.44205730659026e-08	0.462924068767908	0.100099111747851	0.126895845272207	0.0647104297994268	0.0621871919770773	0.235531031518625	1.30540974212034e-08	0.146889971346705	0.0315558452722062	0.0374668767908309	0.0224898853868195	0.0149899140401145	0.0778689111747851	1.09138395415472e-08	0.084142693409742	0.012299369627507	0.0173268194842404	0.0270401146131809	-0.00981647564469914	0.0545361318051576
16	-7.14321518987306e-11	-0.01532343670886	-0.0018033955696201	-0.00283635886075977	-0.00167298405063282	-0.00116218360759505	-0.0106853417721514	-2.62321235294104e-10	-0.0261942411764678	-0.00432467941176422	-0.00653367764705887	-0.00350412588235263	-0.00302966411764694	-0.0153397647058836	-5.8207567567556e-10	-0.0349431351351287	-0.00457756756756925	-0.0115044486486483	-0.00632126486486515	-0.0051934810810809	-0.0188762162162126	-3.86443850267007e-10	-0.0134828877005226	-0.000214224598927445	-0.00611786096257009	-0.00421941176470827	-0.00192144385026571	-0.0070598930481221	2.50577540106992e-09	0.0518090909090989	0.0111295721925151	0.0262044919786097	0.0178601604278072	0.00832213903743196	0.0144796791443808	6.0043850267382e-09	0.0750438502673816	0.0277225133689854	0.0286505882352954	0.01546155080214	0.0131229411764711	0.0186771122994663	1.33364171123004e-08	0.132071122994662	0.0388486631016062	0.0693770053475984	0.0424245989304861	0.0269563101604293	0.0237332085561506
16	6.06376739682535e-11	0.0130663374603174	0.00161222914920636	0.00260432168253969	0.00160728414920636	0.000997132142857144	0.00885107650793646	3.17683890577508e-10	0.0315713069908813	0.00583322796352586	0.00712018541033434	0.00378761762917932	0.00333243100303951	0.0185991610942249	1.88290145772594e-09	0.110421049562682	0.0208991311953353	0.0268348921282799	0.012792556851312	0.0140621545189504	0.0626881341107869	4.98183954154728e-09	0.168352435530086	0.0325500286532951	0.0507590257879655	0.0290904871060173	0.0216700859598854	0.0850435243552998	4.53057306590257e-09	0.0916240687679082	0.014699111747851	0.0460958452722065	0.0336104297994268	0.0124871919770773	0.0308310315186247	7.30409742120345e-09	0.0955899713467047	0.0301558452722062	0.0526668767908309	0.0367898853868195	0.0158799140401145	0.0126689111747851	2.09138395415472e-08	0.215342693409742	0.049199369627507	0.15222681948424	0.115040114613181	0.0371835243553008	0.0136361318051576
17	-9.22321518987306e-11	-0.01981343670886	-0.0023443955696201	-0.00390135886075977	-0.00251098405063283	-0.00139018360759505	-0.0135753417721514	-2.99521235294104e-10	-0.0306342411764678	-0.00575467941176422	-0.00902367764705887	-0.00507712588235263	-0.00394866411764694	-0.0158597647058836	-8.2307567567556e-10	-0.0508431351351287	-0.00945756756756925	-0.0198244486486483	-0.0126912648648652	-0.00712348108108091	-0.0215762162162126	-3.00644385026701e-09	-0.104182887700523	-0.0216142245989274	-0.0394178609625701	-0.0272594117647083	-0.0121614438502657	-0.0432598930481221	-4.32422459893008e-09	-0.089690909090901	-0.0131704278074849	-0.0536955080213903	-0.0427098395721928	-0.010977860962568	-0.0228203208556192	-6.2256149732618e-09	-0.0837561497326184	-0.0235774866310146	-0.0530494117647046	-0.0379584491978599	-0.0150970588235289	-0.00712288770053367	-1.66535828876996e-08	-0.177128877005338	-0.0445513368983938	-0.132122994652402	-0.0974754010695139	-0.0347436898395707	-0.000366791443849393
17	2.14376739682535e-11	0.00447633746031735	0.000556229149206359	0.000392321682539688	3.82841492063641e-05	0.000354132142857144	0.00353107650793645	1.65683890577508e-10	0.0155713069908813	0.00215322796352586	0.00206018541033435	0.000987617629179328	0.00107143100303951	0.0113691610942249	1.17490145772594e-09	0.0665210495626819	0.0106691311953353	0.0112348921282799	0.00384255685131203	0.00740215451895043	0.0446881341107868	2.19183954154727e-09	0.0697524355300855	0.0109500286532951	0.0096590257879655	0.000860487106017251	0.00877008595988539	0.0491435243552998	-8.29426934097421e-10	-0.0227759312320919	-0.00450088825214901	-0.0268041547277935	-0.0227295702005732	-0.00412280802292267	0.0086310315186247	-4.92590257879656e-09	-0.0649100286532952	-0.0216441547277938	-0.0333331232091691	-0.0200601146131805	-0.0133100859598854	-0.00983108882521492	-1.16161604584528e-08	-0.118357306590258	-0.036500630372493	-0.0653731805157596	-0.0372598853868191	-0.0281164756446992	-0.0164738681948424
18	-1.51321518987306e-11	-0.00325343670886	-0.000549395569620104	-0.000540358860759775	-0.000299984050632826	-0.000240183607595052	-0.00216534177215138	7.79787647058959e-11	0.00689575882353223	0.000475320588235783	0.000546322352941131	0.000614874117647371	-6.96641176469348e-05	0.00590023529411638	1.29192432432444e-09	0.0729568648648713	0.0125224324324308	0.0131455513513517	0.00671873513513485	0.0063965189189191	0.0473237837837874	3.92355614973300e-09	0.125517112299477	0.0221857754010726	0.0203821390374299	0.00710058823529173	0.0132785561497343	0.083040106951878	3.05577540106992e-09	0.051909090909099	0.00512957219251507	0.00370449197860968	0.000360160427807182	0.00334213903743196	0.0430796791443808	-7.15614973261808e-10	-0.0118561497326185	-0.00897748663101463	-0.00754941176470459	-0.00343844919785996	-0.00411705882352886	0.00467711229946634	-7.28358288769965e-09	-0.0776288770053386	-0.0217513368983938	-0.0530229946524015	-0.0341754010695139	-0.0188436898395707	-0.00286679144384939
18	1.17376739682535e-11	0.00232633746031735	4.62291492063586e-05	8.63216825396878e-05	1.1284149206364e-05	7.51321428571445e-05	0.00219107650793646	1.13683890577508e-10	0.0106713069908813	0.00108322796352586	0.00170018541033435	0.00114761762917933	0.000554431003039506	0.0078891610942249	1.15990145772595e-09	0.0653210495626818	0.0100491311953353	0.0119348921282799	0.00628255685131203	0.00567215451895044	0.0433881341107869	3.85183954154728e-09	0.122552435530086	0.0203500286532951	0.0196590257879655	0.00699048710601725	0.0126700859598854	0.0825435243552998	1.51057306590258e-09	0.0220240687679082	-0.005300888252149	-0.00230415472779352	-0.000789570200573168	-0.00156280802292266	0.0296310315186247	-2.97590257879656e-09	-0.0384100286532952	-0.0213441547277938	-0.00943312320916913	0.000889885386819469	-0.0103100859598854	-0.00763108882521492	-1.09361604584528e-08	-0.109557306590258	-0.036600630372493	-0.0525731805157597	-0.0252598853868191	-0.0272164756446991	-0.0203638681948424
19	NA	NA	NA	NA	NA	NA	NA	-9.58721235294104e-10	-0.0940942411764677	-0.0158236794117642	-0.0199689776470589	-0.0107310258823526	-0.00923806411764693	-0.0583097647058836	-4.78807567567556e-09	-0.279143135135129	-0.0498075675675693	-0.0669344486486483	-0.0336012648648652	-0.0333334810810809	-0.162376216216213	-1.1896443850267e-08	-0.396082887700523	-0.0734142245989274	-0.10449786096257	-0.0552294117647082	-0.0492614438502657	-0.218159893048122	-1.06442245989301e-08	-0.201990909090901	-0.0344704278074849	-0.0649955080213903	-0.0403798395721928	-0.024657860962568	-0.102420320855619	-3.9456149732618e-09	-0.0443561497326184	0.00502251336898536	-0.0247494117647046	-0.02383844919786	-0.000917058823528866	-0.0245928877005337	2.42641711230035e-09	0.0334711229946615	0.0235486631016061	0.0138770053475984	-0.010675401069514	0.0245563101604293	-0.00400679144384938
19	-1.26772326031746e-10	-0.0272636625396827	-0.00339477085079364	-0.00500667831746032	-0.00277451585079364	-0.00223286785714286	-0.0188589234920636	-6.51816109422493e-10	-0.0639886930091187	-0.0106917720364741	-0.0136178145896657	-0.00728438237082068	-0.0063325689969605	-0.0396808389057751	-3.13809854227406e-09	-0.183078950437318	-0.0320408688046647	-0.0440951078717201	-0.021607443148688	-0.0224878454810496	-0.106911865889213	-6.91816045845272e-09	-0.230347564469914	-0.0427499713467049	-0.0602409742120345	-0.0309295128939827	-0.0292799140401146	-0.1273564756447	-4.99942693409743e-09	-0.0921759312320919	-0.015500888252149	-0.0221041547277935	-0.0112595702005732	-0.0108428080229227	-0.0545689684813753	-6.59025787965592e-11	0.00348997134670479	0.0132558452722062	0.000766876790830875	-0.00391011461318054	0.00468991404011456	-0.0105310888252149	7.07383954154721e-09	0.0778426934097421	0.028999369627507	0.0470268194842403	0.0216401146131808	0.0253835243553008	0.00183613180515758
20	-4.23742237762237e-11	-0.00931409510489513	-0.00117000985314685	-0.00237920419580419	-0.00161153797202797	-0.000766622402097897	-0.00576548041958043	-1.86007651006716e-10	-0.0188068389261746	-0.00349901630872486	-0.00519722006711414	-0.00301648901342283	-0.0021849357651007	-0.00891027027027045	-3.79327044025181e-10	-0.0240563522012595	-0.00517056603773561	-0.0117145062499997	-0.00734556875000013	-0.00435970624999987	-0.00854786163522116	-6.14934523809536e-10	-0.024019226190477	-0.00555107142857115	-0.016516839285714	-0.0131872678571427	-0.00337207142857149	0.00298161676646619	-1.72136904761907e-09	-0.0365529761904765	-0.00601630952380963	-0.0229288095238096	-0.0175062678571428	-0.00542160714285693	-0.00760178571428495	-2.44916666666668e-09	-0.0302726190476191	-0.0120308928571428	-0.00812869047619033	-0.00119880952380984	-0.0069598214285714	-0.0101172619047616	-6.21190476190448e-09	-0.060980357142854	-0.0233004191616761	-0.0271491017964052	-0.0110880239520957	-0.0160595688622754	-0.0141595209580835
20	-6.80623260317465e-11	-0.0148736625396826	-0.00199377085079364	-0.00335667831746031	-0.00212571585079364	-0.00123086785714286	-0.00951892349206354	-3.24516109422492e-10	-0.0325286930091187	-0.00639677203647414	-0.00783981458966565	-0.00408538237082067	-0.0037525689969605	-0.0182908389057751	-1.32109854227406e-09	-0.0792789504373182	-0.0160308688046647	-0.0232051078717201	-0.012267443148688	-0.0109378454810496	-0.0400118658892131	-3.00816045845273e-09	-0.106547564469915	-0.0225499713467049	-0.0446409742120345	-0.0304695128939827	-0.0141499140401146	-0.0393564756447001	-5.10942693409742e-09	-0.106175931232092	-0.024200888252149	-0.0549041547277936	-0.0385695702005732	-0.0163328080229227	-0.0270689684813753	-7.01590257879656e-09	-0.0905100286532953	-0.0368241547277938	-0.0376331232091691	-0.0194801146131805	-0.0181800859598854	-0.0160410888252149	-2.35361604584528e-08	-0.242857306590258	-0.069300630372493	-0.15437318051576	-0.104059885386819	-0.0502164756446991	-0.0191738681948424
21	-9.18321518987306e-11	-0.01961343670886	-0.0027343955696201	-0.00250735886075977	-0.000507984050632825	-0.00199918360759505	-0.0143653417721514	-7.30021235294104e-10	-0.0692142411764678	-0.0102756794117642	-0.0100436776470589	-0.00522812588235263	-0.00481766411764694	-0.0488997647058836	-4.19107567567556e-09	-0.239343135135129	-0.0418475675675693	-0.0450044486486483	-0.0187912648648652	-0.0262134810810809	-0.152576216216213	-9.93644385026701e-09	-0.317682887700523	-0.0580342245989274	-0.0436178609625701	-0.00387941176470826	-0.0397514438502657	-0.215959893048122	-7.63422459893008e-09	-0.128490909090901	-0.0276704278074849	0.0109044919786096	0.0257601604278072	-0.014817860962568	-0.111720320855619	7.58438502673819e-09	0.112943850267382	0.0505225133689854	0.0852505882352954	0.06326155080214	0.0220329411764711	-0.0228928877005337	4.29364171123003e-08	0.462071122994661	0.126348663101606	0.334377005347599	0.229324598930486	0.105056310160429	0.00133320855615061
21	-1.18742326031746e-10	-0.0255136625396826	-0.00343677085079364	-0.00409667831746031	-0.00169071585079364	-0.00240596785714286	-0.0179889234920636	-8.49316109422493e-10	-0.0818686930091187	-0.0131727720364741	-0.0143838145896657	-0.00758938237082068	-0.0067945689969605	-0.0543108389057751	-4.95609854227405e-09	-0.286078950437318	-0.0514208688046647	-0.0610751078717201	-0.028377443148688	-0.0326978454810496	-0.173601865889213	-1.23281604584527e-08	-0.402547564469914	-0.0765899713467049	-0.0807409742120345	-0.0303995128939827	-0.0503599140401146	-0.2452564756447	-1.22994269340974e-08	-0.226775931232092	-0.048400888252149	-0.0457041547277936	-0.0170595702005732	-0.0286628080229227	-0.132568968481375	-1.88590257879656e-09	-0.0124100286532952	0.0122558452722062	0.0111668767908309	0.00928988538681947	0.00184991404011455	-0.0358110888252149	1.81138395415472e-08	0.205342693409742	0.061799369627507	0.15712681948424	0.0987401146131809	0.0583835243553008	-0.0135538681948424
22	-1.11232151898731e-10	-0.02367343670886	-0.0030113955696201	-0.00362135886075977	-0.00177698405063282	-0.00184418360759505	-0.0170353417721514	-5.85521235294104e-10	-0.0565242411764678	-0.00933967941176422	-0.00990367764705887	-0.00506612588235263	-0.00483366411764694	-0.0372897647058836	-3.05807567567556e-09	-0.175543135135129	-0.0311975675675692	-0.0355044486486483	-0.0163212648648652	-0.0191834810810809	-0.108876216216213	-7.506443850267e-09	-0.244582887700523	-0.0450142245989274	-0.05001786096257	-0.0212594117647083	-0.0288014438502657	-0.149559893048122	-5.77422459893008e-09	-0.105290909090901	-0.0207704278074849	-0.0204955080213903	-0.00893983957219282	-0.011557860962568	-0.0641203208556192	1.05438502673819e-09	0.0180438502673816	0.0115225133689854	0.0129505882352954	0.00576155080214004	0.00720294117647114	-0.00642288770053368	1.06364171123004e-08	0.113071122994661	0.0373486631016062	0.0624770053475984	0.027224598930486	0.0352563101604293	0.0128332085561506
22	-1.61712326031747e-10	-0.0344816625396826	-0.00426537085079364	-0.00560557831746032	-0.00298511585079364	-0.00262026785714286	-0.0246109234920636	-8.52716109422493e-10	-0.0829786930091187	-0.0138017720364741	-0.0160368145896656	-0.00844338237082068	-0.0075935689969605	-0.0531408389057751	-4.71509854227405e-09	-0.271978950437318	-0.0474908688046647	-0.0591751078717201	-0.028867443148688	-0.0303078454810496	-0.165311865889213	-1.18181604584527e-08	-0.387347564469914	-0.0710199713467049	-0.0879409742120346	-0.0433595128939827	-0.0446299140401146	-0.2283564756447	-8.92942693409743e-09	-0.163375931232092	-0.027600888252149	-0.0379041547277936	-0.0211795702005731	-0.0167328080229227	-0.0978689684813754	9.54097421203446e-10	0.0146899713467048	0.0122558452722062	0.00456687679083087	-0.00201011461318053	0.00650991404011456	-0.00213108882521493	8.82383954154721e-09	0.087842693409742	0.033299369627507	0.0272268194842404	-0.00435988538681913	0.0315835243553008	0.0273361318051576
23	1.70867848101269e-10	0.03683656329114	0.00444660443037989	0.00729464113924022	0.00442501594936717	0.00286881639240495	0.0250946582278486	1.1279787647059e-09	0.110095758823532	0.0180553205882358	0.0227363223529411	0.0128248741176474	0.00991133588235307	0.0693402352941164	7.20092432432444e-09	0.417556864864871	0.0752824324324308	0.0963455513513518	0.0500687351351349	0.0462965189189191	0.245923783783787	1.8803556149733e-08	0.622617112299477	0.118185775401072	0.15818213903743	0.0848005882352918	0.0732785561497342	0.346540106951878	1.82557754010699e-08	0.342409090909099	0.0655295721925151	0.0944044919786097	0.0530601604278072	0.041342139037432	0.182479679144381	7.59438502673819e-09	0.0862438502673815	0.0231225133689854	0.0206505882352954	0.01126155080214	0.00938294117647114	0.0423771122994663	1.05364171123004e-08	0.0990711229946614	0.0192486631016061	0.0611770053475984	0.0578245989304861	0.00345631016042935	0.0183332085561506
23	1.47237673968253e-10	0.0316463374603174	0.00362322914920636	0.00632632168253968	0.00405928414920636	0.00226913214285714	0.0217010765079364	8.34683890577507e-10	0.0819713069908813	0.0134532279635259	0.0181101854103344	0.0102876176291793	0.0078224310030395	0.0504391610942249	5.20990145772595e-09	0.301921049562682	0.0525991311953353	0.0712348921282799	0.038052556851312	0.0331921545189504	0.178088134110787	1.43818395415473e-08	0.477652435530086	0.0880500286532951	0.126159025787965	0.0703904871060173	0.0557700859598854	0.2630435243553	1.32805730659026e-08	0.251424068767908	0.044999111747851	0.0791958452722065	0.0493104297994268	0.0298871919770773	0.127231031518625	6.62409742120344e-09	0.0819899713467047	0.0186558452722062	0.0422668767908309	0.0329898853868195	0.00934991404011456	0.0209689111747851	1.49138395415472e-08	0.154342693409742	0.026499369627507	0.12892681948424	0.113940114613181	0.0150835243553009	-0.00146386819484242
24	NA	NA	NA	NA	NA	NA	NA	NA	NA	NA	NA	NA	NA	NA	-5.63907567567556e-09	-0.327743135135129	-0.0587175675675693	-0.0758544486486482	-0.0372602648648651	-0.0385964810810809	-0.193176216216213	-1.4815443850267e-08	-0.494082887700523	-0.0932142245989274	-0.13323786096257	-0.0726994117647082	-0.0605414438502657	-0.267559893048122	-1.41642245989301e-08	-0.273190909090901	-0.0462704278074849	-0.10085550802139	-0.0661898395721928	-0.034677860962568	-0.126020320855619	-1.10356149732618e-08	-0.139956149732618	-0.0284774866310146	-0.0828894117647046	-0.0661484491978599	-0.0167370588235289	-0.0285328877005337	-2.50735828876997e-08	-0.257428877005339	-0.0458513368983938	-0.203622994652402	-0.172675401069514	-0.0309436898395707	-0.00800679144384939
24	-1.35322326031746e-10	-0.0290336625396827	-0.00373777085079364	-0.00487767831746032	-0.00235731585079364	-0.00252046785714286	-0.0204189234920636	-8.31716109422493e-10	-0.0807586930091187	-0.0132307720364741	-0.0152878145896657	-0.00800538237082068	-0.0072815689969605	-0.0522408389057751	-4.49509854227405e-09	-0.260378950437318	-0.0465708688046647	-0.0577251078717201	-0.027087443148688	-0.0306378454810496	-0.156111865889213	-1.06881604584527e-08	-0.351247564469914	-0.0661399713467049	-0.0775409742120345	-0.0334095128939827	-0.0441699140401146	-0.2075564756447	-9.41942693409743e-09	-0.172375931232092	-0.035300888252149	-0.0324041547277935	-0.0108895702005732	-0.0214928080229227	-0.104768968481375	1.54097421203446e-10	0.0104899713467048	0.0112558452722062	0.0194668767908309	0.0145898853868195	0.00488991404011456	-0.0202210888252149	7.1138395415472e-09	0.0808426934097421	0.026999369627507	0.0573268194842404	0.0310401146131809	0.0262835243553009	-0.00336386819484242
25	-8.42742237762238e-11	-0.0181140951048951	-0.00237400985314685	-0.00335120419580419	-0.00197453797202797	-0.0013756224020979	-0.0123854804195804	-3.22007651006716e-10	-0.0322568389261746	-0.00644901630872486	-0.00755722006711414	-0.00379348901342283	-0.0037659357651007	-0.0170202702702704	-8.88327044025181e-10	-0.0537563522012595	-0.0116905660377356	-0.0168445062499997	-0.00790556875000013	-0.00894970624999987	-0.0264478616352211	-1.45493452380954e-09	-0.0532192261904769	-0.0137510714285712	-0.024816839285714	-0.0163972678571427	-0.00839207142857149	-0.00991838323353383	-2.21136904761907e-09	-0.0499529761904765	-0.00941630952380965	-0.0374288095238096	-0.0293362678571428	-0.00810160714285693	-0.00300178571428495	-8.14916666666668e-09	-0.107072619047619	-0.0418408928571428	-0.0548286904761903	-0.0370588095238098	-0.0177998214285714	-0.0103172619047616	-2.90119047619045e-08	-0.299880357142854	-0.0793004191616761	-0.202749101796405	-0.142888023952096	-0.0598295688622754	-0.0213495209580835
25	-1.30042326031746e-10	-0.0280036625396826	-0.00379477085079364	-0.00480767831746032	-0.00228371585079364	-0.00252386785714286	-0.0193989234920636	-8.12616109422493e-10	-0.0789086930091187	-0.0133947720364741	-0.0145428145896657	-0.00733538237082068	-0.0072075689969605	-0.0509708389057751	-4.23409854227405e-09	-0.245878950437318	-0.0452108688046647	-0.0542651078717201	-0.024237443148688	-0.0300178454810496	-0.146411865889213	-9.47816045845273e-09	-0.313947564469915	-0.0605299713467049	-0.0744409742120345	-0.0332395128939827	-0.0411799140401146	-0.1790564756447	-8.88942693409743e-09	-0.166375931232092	-0.036900888252149	-0.0376041547277935	-0.0143895702005732	-0.0232528080229227	-0.0917689684813753	-2.16590257879656e-09	-0.0191100286532952	-0.00824415472779384	0.0146668767908309	0.0169898853868195	-0.00238008595988545	-0.0255210888252149	-3.89616045845279e-09	-0.031557306590258	-0.008800630372493	-0.00397318051575962	-0.00275988538681914	-0.00111647564469916	-0.0188038681948424
26	-2.04497933333336e-10	-0.0438585666666673	-0.00566700999999998	-0.00749877999999993	-0.00388923500000004	-0.00360971133333329	-0.0306929733333337	-1.18856230263155e-09	-0.115841605263156	-0.0195909999999997	-0.022538105263158	-0.011756879605263	-0.0107807447368419	-0.0737117171052622	-6.46726143790867e-09	-0.375240000000011	-0.0676193398692819	-0.084207614379083	-0.0395272810457527	-0.044683977124182	-0.223430392156869	-1.60032352941174e-08	-0.528949673202608	-0.101312287581698	-0.125557058823532	-0.0595945098039215	-0.0659600000000014	-0.302126143790857	-1.35100653594774e-08	-0.248994117647064	-0.0493317647058834	-0.0522878431372547	-0.0207367320261438	-0.0315373202614378	-0.147375163398692	-2.44986928104582e-09	-0.0225999999999985	-0.00985032679738404	0.0141078431372539	0.0173350980392151	-0.0031732026143784	-0.0268331372549017	-1.09162745098029e-08	-0.110286928104564	-0.021515032679735	-0.0808228758169843	-0.0671014379084885	-0.0138211111111069	-0.0079640522875816
26	-1.47362326031747e-10	-0.0314936625396827	-0.00420497085079364	-0.00488267831746032	-0.00225971585079364	-0.00262226785714286	-0.0224029234920636	-8.33716109422493e-10	-0.0809686930091187	-0.0136817720364741	-0.0150078145896657	-0.00760638237082068	-0.0074015689969605	-0.0522808389057751	-4.35609854227405e-09	-0.252278950437318	-0.0458608688046647	-0.0545051078717201	-0.024257443148688	-0.0302478454810496	-0.151911865889213	-1.00781604584527e-08	-0.331547564469915	-0.0645699713467049	-0.0721409742120345	-0.0297895128939827	-0.0423299140401146	-0.1948564756447	-8.14942693409742e-09	-0.147075931232092	-0.033900888252149	-0.0163041547277935	0.00391042979942684	-0.0201928080229227	-0.0968689684813754	1.51409742120345e-09	0.0267899713467048	-0.00314415472779383	0.0437668767908309	0.0416898853868195	0.00205991404011455	-0.0138610888252149	-7.09616045845278e-09	-0.075257306590258	-0.020300630372493	-0.0527731805157597	-0.0363598853868191	-0.0164164756446991	-0.00216386819484242
27	-6.35742237762238e-11	-0.0136240951048951	-0.00176400985314685	-0.00246820419580419	-0.00151053797202797	-0.000957622402097897	-0.00939548041958043	-2.04007651006716e-10	-0.0206068389261746	-0.00406901630872486	-0.00542722006711414	-0.00286448901342283	-0.0025629357651007	-0.00993027027027044	-2.10327044025179e-10	-0.0143563522012595	-0.0030005660377356	-0.00920450624999972	-0.00528556875000013	-0.00391970624999987	-0.00344786163522111	6.15065476190463e-10	0.016480773809523	0.00134892857142884	-0.00661683928571401	-0.00803726785714267	0.00143792857142851	0.0264816167664662	6.78630952380934e-10	0.0103470238095236	-0.00211630952380965	-0.000928809523809566	-0.00128626785714276	0.000298392857143061	0.0133982142857151	-7.19166666666679e-10	-0.00857261904761909	-0.0116308928571428	0.00307130952380966	0.00430119047619017	-0.0012498214285714	-1.72619047615558e-05	-7.70190476190448e-09	-0.080880357142854	-0.0239004191616761	-0.0575491017964053	-0.0399880239520957	-0.0175595688622754	-0.00295952095808351
27	-1.97623260317465e-11	-0.00416366253968264	-0.000816770850793641	-0.000176678317460312	0.000249284149206364	-0.000425867857142855	-0.00316892349206354	-1.07316109422492e-10	-0.0099286930091187	-0.00185677203647414	-0.000609814589665651	5.76176291793265e-05	-0.000667568996960495	-0.0075008389057751	-4.50985422740559e-11	-0.00287895043731815	-0.00131086880466469	0.00045489212827987	0.00194255685131203	-0.00148784548104958	-0.00201186588921309	1.58183954154727e-09	0.0519524355300855	0.00755002865329508	0.0152590257879655	0.0104904871060173	0.00477008595988538	0.0291435243552999	1.56057306590258e-09	0.0311240687679082	-0.00360088825214899	0.0225958452722065	0.0204104297994269	0.00216719197707733	0.0121310315186247	3.02409742120344e-09	0.0422899713467048	-0.00194415472779383	0.0438668767908309	0.0396898853868195	0.00421991404011457	0.000268911174785071	3.70383954154722e-09	0.040242693409742	-0.00110063037249302	0.0461268194842403	0.0442401146131809	0.00198352435530086	-0.00481386819484242
28	-4.19742237762237e-11	-0.00879409510489513	-0.00089800985314685	-0.00126620419580419	-0.000810537972027971	-0.000455622402097896	-0.00662548041958043	-7.40076510067158e-11	-0.00760683892617461	-0.00110901630872485	-0.00249722006711415	-0.00145548901342283	-0.0010409357651007	-0.00278027027027044	3.4667295597482e-10	0.0200436477987405	0.0052294339622644	0.00167549375000029	-0.000155568750000123	0.00183029375000013	0.0118521383647789	1.67506547619046e-09	0.0573807738095229	0.0129489285714288	0.016483160714286	0.00787273214285732	0.00860792857142851	0.0326816167664662	4.88863095238093e-09	0.0987470238095235	0.0255836904761904	0.0398711904761904	0.0238137321428573	0.0160583928571431	0.0332982142857151	6.24083333333332e-09	0.076327380952381	0.0273691071428572	0.0231713095238097	0.00830119047619017	0.0149001785714286	0.0257827380952385	1.07780952380955e-08	0.101719642857146	0.0301995808383239	0.0384508982035948	0.0205119760479043	0.0179404311377246	0.0295404790419165
28	-5.42623260317465e-11	-0.0114836625396826	-0.00139577085079364	-0.00178267831746031	-0.00105871585079364	-0.000723867857142855	-0.00830892349206354	-1.55316109422492e-10	-0.0153486930091187	-0.00268677203647414	-0.00342981458966565	-0.00181438237082067	-0.00161256899696049	-0.00923083890577509	-4.73098542274055e-10	-0.0271789504373182	-0.00478086880466469	-0.00534510787172013	-0.00220744314868797	-0.00313784548104958	-0.0170118658892131	-2.1816045845273e-10	-0.00654756446991447	-0.000949971346704904	5.90257879654942e-05	0.000710487106017257	-0.000669914040114624	-0.00555647564470012	2.70057306590258e-09	0.0571240687679082	0.015399111747851	0.0295958452722064	0.0198104297994268	0.00975719197707733	0.0121310315186247	2.40409742120344e-09	0.0301899713467048	0.00485584527220617	0.0136668767908309	0.00658988538681947	0.00710991404011455	0.0115689111747851	-2.56160458452788e-10	-0.0058573065902579	-0.000200630372493004	-0.0128731805157596	-0.0117598853868191	-0.00111647564469916	0.00733613180515759
29	-1.09032151898731e-10	-0.02345343670886	-0.0029683955696201	-0.00444635886075978	-0.00266098405063283	-0.00178618360759505	-0.0160353417721514	-4.51721235294104e-10	-0.0447042411764678	-0.00816467941176422	-0.00986367764705887	-0.00513212588235263	-0.00473066411764694	-0.0266797647058836	-1.81007567567556e-09	-0.106343135135129	-0.0199875675675693	-0.0261644486486483	-0.0123412648648652	-0.0138234810810809	-0.0601762162162126	-3.89644385026701e-09	-0.133482887700523	-0.0263142245989274	-0.0441178609625701	-0.0263494117647083	-0.0177414438502657	-0.0630598930481221	-2.54422459893007e-09	-0.0517909090909009	-0.00747042780748492	-0.0269955080213903	-0.0194598395721928	-0.00751786096256805	-0.0174203208556192	-4.64561497326181e-09	-0.0606561497326184	-0.0229774866310146	-0.0313494117647046	-0.02192844919786	-0.00942705882352887	-0.00632288770053367	-1.84335828876996e-08	-0.190528877005339	-0.0431513368983938	-0.136922994652402	-0.104175401069514	-0.0327436898395706	-0.0104567914438494
29	NA	NA	NA	NA	NA	NA	NA	-4.96490387096773e-10	-0.0496819741935483	-0.0086558548387097	-0.0125923816129032	-0.00701932161290322	-0.00557267322580643	-0.0284326032258065	-1.7495560117302e-09	-0.103857507331378	-0.0179733636363637	-0.0298377096774194	-0.0162241994134897	-0.0136144838709677	-0.0560455425219941	-3.65945930232556e-09	-0.124125581395348	-0.0214434011627909	-0.0416244186046511	-0.0266122093023256	-0.0150015406976746	-0.061071308139535	-2.84664723032034e-10	-0.00266268221574337	0.00805148688046651	-0.00123504373177849	-0.00390921865889215	0.00262160349854228	-0.00947813411078724	1.43437681159422e-09	0.0170997101449274	0.0104360869565217	-3.2811594202817e-05	-0.004408136231884	0.00430707246376812	0.00669600000000007	3.69901449275366e-09	0.0362124637681168	0.0151810755813951	0.00894351744186027	-0.00182790697674496	0.010773488372093	0.0109269208211144
30	NA	NA	NA	NA	NA	NA	NA	NA	NA	NA	NA	NA	NA	NA	-4.77832704402518e-09	-0.279856352201259	-0.0510205660377356	-0.0709445062499998	-0.0361455687500002	-0.0347897062499999	-0.159147861635221	-1.14649345238095e-08	-0.385919226190477	-0.0733710714285712	-0.114366839285714	-0.0670172678571426	-0.0473520714285715	-0.193318383233534	-9.56136904761907e-09	-0.185452976190476	-0.0264163095238096	-0.0765288095238096	-0.0546362678571428	-0.0219316071428569	-0.0825017857142849	-9.18916666666668e-09	-0.117572619047619	-0.0352208928571428	-0.0624286904761904	-0.0459388095238098	-0.0165298214285714	-0.0199072619047615	-2.64419047619045e-08	-0.272980357142854	-0.0614004191616761	-0.203849101796405	-0.160788023952096	-0.0430595688622754	-0.0111995209580835
30	-1.21002326031746e-10	-0.0262236625396826	-0.00337977085079364	-0.00531767831746032	-0.00312031585079364	-0.00219686785714285	-0.0175189234920636	-6.71816109422493e-10	-0.0662686930091187	-0.0119867720364741	-0.0142898145896657	-0.00754038237082068	-0.0067505689969605	-0.0399908389057751	-3.37209854227405e-09	-0.198078950437318	-0.0374808688046647	-0.0496151078717201	-0.025047443148688	-0.0245678454810496	-0.110911865889213	-8.73816045845273e-09	-0.295247564469915	-0.0588199713467049	-0.0882409742120346	-0.0508095128939827	-0.0374699140401146	-0.1481564756447	-1.09494269340974e-08	-0.215775931232092	-0.042000888252149	-0.0871041547277936	-0.0575095702005732	-0.0296228080229227	-0.0866689684813753	-1.14759025787966e-08	-0.144410028653295	-0.0471541547277938	-0.0639331232091691	-0.0406101146131805	-0.0233400859598854	-0.0333210888252149	-3.12661604584528e-08	-0.317457306590258	-0.081400630372493	-0.20417318051576	-0.146959885386819	-0.0572164756446992	-0.0319138681948424
31	6.11257762237763e-11	0.0133759048951049	0.00205799014685315	0.00238779580419581	0.000802462027972028	0.0015863775979021	0.00892451958041957	6.98992348993284e-10	0.0667931610738254	0.0111209836912751	0.0100827799328859	0.00496451098657717	0.0051280642348993	0.0468497297297295	5.09867295597482e-09	0.293743647798741	0.0559294339622644	0.0579754937500003	0.0248044312499999	0.0331602937500002	0.178552138364779	1.33850654761905e-08	0.444080773809523	0.0892489285714288	0.105383160714286	0.0463727321428573	0.0590079285714285	0.254581616766466	1.81286309523809e-08	0.348447023809523	0.0806836904761903	0.10197119047619	0.0503137321428572	0.0515583928571431	0.165798214285715	1.56208333333333e-08	0.184327380952381	0.0519691071428572	0.0583713095238097	0.0334011904761902	0.0249301785714286	0.0739827380952385	2.98780952380955e-08	0.284019642857146	0.0650995808383239	0.145050898203595	0.106611976047904	0.0384404311377246	0.0700404790419165
31	2.53767396825351e-12	0.000566337460317354	4.52291492063585e-05	2.73216825396878e-05	-0.000165715850793636	0.000193132142857145	0.000501076507936456	1.83683890577508e-10	0.0167713069908813	0.00186322796352586	0.00160018541033435	0.00105761762917933	0.000538431003039505	0.0133491610942249	1.55190145772594e-09	0.0879210495626819	0.0147291311953353	0.0156348921282799	0.00684255685131202	0.00880215451895042	0.0575881341107869	3.63183954154727e-09	0.117252435530085	0.0196500286532951	0.0198590257879655	0.00469048710601726	0.0151700859598854	0.0776435243552998	3.52057306590258e-09	0.0590240687679081	0.014799111747851	-0.00670415472779355	-0.0132795702005732	0.00656719197707733	0.0510310315186247	-7.2590257879656e-10	-0.0193100286532952	-0.0183441547277938	-0.0204331232091691	-0.00958011461318053	-0.0108100859598854	0.0194689111747851	-1.67661604584528e-08	-0.187657306590258	-0.058100630372493	-0.13987318051576	-0.0886598853868191	-0.0512164756446991	0.0104361318051576
32	-8.55742237762238e-11	-0.0184940951048951	-0.00238800985314685	-0.00357620419580419	-0.00198853797202797	-0.0015866224020979	-0.0125254804195804	-4.22707651006716e-10	-0.0416968389261746	-0.00716901630872486	-0.00914722006711414	-0.00484848901342283	-0.0042959357651007	-0.0241602702702704	-1.51732704402518e-09	-0.0897563522012595	-0.0158305660377356	-0.0249845062499997	-0.0118755687500001	-0.0130997062499999	-0.0502478616352212	-2.18493452380954e-09	-0.0747192261904771	-0.0141510714285711	-0.023516839285714	-0.0121472678571427	-0.0114020714285715	-0.0321183832335338	-7.81369047619066e-10	-0.0133529761904765	-0.00521630952380964	0.00357119047619044	0.00661373214285724	-0.00302160714285693	-0.0117017857142849	1.28083333333332e-09	0.0208273809523809	0.0102691071428572	0.0177713095238097	0.0124011904761902	0.00537017857142861	-0.00721726190476155	6.35809523809551e-09	0.072019642857146	0.0229995808383239	0.0517508982035948	0.0328119760479043	0.0190404311377246	-0.00633952095808352
32	1.51037673968254e-10	0.0323763374603174	0.00402722914920636	0.00582632168253968	0.00336528414920636	0.00245713214285714	0.0225210765079364	9.10683890577507e-10	0.0886713069908813	0.0151932279635259	0.0170901854103344	0.00909761762917933	0.0079924310030395	0.0563391610942249	5.75990145772595e-09	0.332721049562682	0.0605991311953353	0.0720348921282799	0.034632556851312	0.0374121545189504	0.200088134110787	1.54418395415473e-08	0.511652435530085	0.0967500286532951	0.130159025787965	0.0686904871060173	0.0613700859598854	0.2849435243553	1.49505730659026e-08	0.287624068767908	0.050899111747851	0.103695845272206	0.0683104297994269	0.0353871919770773	0.133031031518625	1.14540974212034e-08	0.143889971346705	0.0439558452722062	0.0687668767908308	0.0488898853868195	0.0198799140401146	0.0311689111747851	2.77138395415472e-08	0.283342693409742	0.0628993696275069	0.20682681948424	0.165740114613181	0.0410835243553009	0.0140361318051576
33	-1.71024223776224e-10	-0.0367740951048951	-0.00479200985314685	-0.00669440419580419	-0.00379863797202797	-0.0028957224020979	-0.0252844804195804	-8.28507651006716e-10	-0.0816268389261746	-0.0148740163087248	-0.0170762200671142	-0.00868148901342283	-0.00839393576510071	-0.0484502702702705	-3.84432704402518e-09	-0.22485635220126	-0.0420205660377356	-0.0545145062499997	-0.0252555687500001	-0.0292597062499999	-0.129647861635221	-8.66493452380953e-09	-0.292719226190477	-0.0578910714285711	-0.085616839285714	-0.0473772678571427	-0.0382320714285715	-0.144318383233534	-7.93136904761907e-09	-0.157852976190476	-0.0295163095238096	-0.0678288095238097	-0.0450462678571428	-0.0227516071428569	-0.0605017857142849	-9.33916666666668e-09	-0.120972619047619	-0.0449208928571428	-0.0585286904761903	-0.0381188095238098	-0.0204198214285714	-0.0175372619047615	-3.25619047619045e-08	-0.336980357142854	-0.0817004191616761	-0.241149101796405	-0.181088023952096	-0.0600395688622754	-0.0176895209580835
33	-1.35712326031746e-10	-0.0292336625396826	-0.00370277085079364	-0.00535667831746032	-0.00285491585079364	-0.00250126785714286	-0.0201689234920636	-7.95116109422493e-10	-0.0775086930091187	-0.0129857720364741	-0.0153188145896657	-0.00817338237082068	-0.0071445689969605	-0.0492108389057751	-4.05409854227405e-09	-0.235778950437318	-0.0427408688046647	-0.0542251078717201	-0.025927443148688	-0.0282978454810496	-0.138811865889213	-9.42816045845273e-09	-0.312647564469914	-0.0591599713467049	-0.0766409742120345	-0.0366995128939827	-0.0399799140401146	-0.1767564756447	-7.89942693409743e-09	-0.144475931232092	-0.025800888252149	-0.0300041547277935	-0.0128595702005732	-0.0171228080229227	-0.0886689684813753	-1.66590257879655e-09	-0.0139100286532952	-0.000544154727793815	0.00706687679083088	0.00578988538681947	0.00117991404011456	-0.0203610888252149	-1.26160458452786e-10	0.0062426934097421	0.005299369627507	0.0124268194842404	0.00324011461318087	0.00908352435530086	-0.0113938681948424
34	-1.66114223776224e-10	-0.0357840951048951	-0.00455100985314685	-0.00663710419580419	-0.00367133797202797	-0.0029657224020979	-0.0245914804195804	-9.01507651006716e-10	-0.0883668389261746	-0.0151350163087248	-0.0183372200671142	-0.00981148901342283	-0.00852493576510071	-0.0536702702702705	-4.31432704402518e-09	-0.25185635220126	-0.0458505660377356	-0.0612045062499997	-0.0297455687500001	-0.0314597062499999	-0.146047861635221	-9.96493452380953e-09	-0.332519226190477	-0.0637810714285711	-0.087416839285714	-0.0450272678571427	-0.0424120714285715	-0.176418383233534	-8.79136904761907e-09	-0.166452976190476	-0.0302163095238096	-0.0503288095238096	-0.0288262678571428	-0.0215416071428569	-0.0859017857142849	-5.51916666666668e-09	-0.066072619047619	-0.0152308928571428	-0.0269286904761903	-0.0189688095238098	-0.0079898214285714	-0.0239072619047615	-8.94190476190448e-09	-0.084880357142854	-0.0150004191616761	-0.0581491017964052	-0.0524880239520957	-0.00575956886227537	-0.0152295209580835
34	-1.45732326031747e-10	-0.0313936625396826	-0.00401977085079364	-0.00581797831746032	-0.00321801585079364	-0.00259986785714286	-0.0215549234920636	-7.95716109422493e-10	-0.0777786930091187	-0.0131837720364741	-0.0158178145896657	-0.00854538237082068	-0.0072725689969605	-0.0487808389057751	-4.19409854227405e-09	-0.243978950437318	-0.0439408688046647	-0.0563751078717201	-0.026957443148688	-0.0294078454810496	-0.143711865889213	-1.03981604584527e-08	-0.345647564469915	-0.0652999713467049	-0.0877409742120346	-0.0439195128939827	-0.0437799140401146	-0.1926564756447	-8.55942693409743e-09	-0.160275931232092	-0.025700888252149	-0.0457041547277936	-0.0254995702005731	-0.0202328080229227	-0.0888689684813753	-3.88590257879656e-09	-0.0460100286532952	-0.0116441547277938	-0.0143331232091691	-0.00651011461318053	-0.00790008595988544	-0.0200210888252149	-8.80616045845280e-09	-0.0876573065902581	-0.015300630372493	-0.0632731805157597	-0.0537598853868191	-0.00951647564469915	-0.00902386819484241
35	1.77220666666638e-11	0.00362243333333274	0.000611990000000017	2.18200000000672e-05	-0.000207435000000039	0.000230088666666707	0.00298802666666626	1.99937697368448e-10	0.0184883947368442	0.00290700000000031	0.00158889473684197	0.000727120394737038	0.000861955263158098	0.0140682828947378	1.47873856209132e-09	0.0840599999999893	0.014730660130718	0.015862385620917	0.0079027189542473	0.00793702287581797	0.0534696078431308	3.27676470588255e-09	0.107050326797392	0.0206777124183015	0.0229929411764681	0.0114954901960786	0.0114999999999986	0.0631738562091433	4.60993464052257e-09	0.0903058823529355	0.0290682352941166	0.0273121568627453	0.0151632679738562	0.0121526797385622	0.0339248366013077	2.46013071895418e-09	0.0292000000000015	0.0133496732026159	0.0085078431372539	0.00633509803921513	0.00218679738562161	0.00743686274509832	-3.97627450980291e-09	-0.0455869281045643	-0.00691503267973501	-0.0364228758169843	-0.0195014379084886	-0.0169211111111069	-0.0022640522875816
35	5.36376739682535e-11	0.0115863374603174	0.00180122914920636	0.00185232168253969	0.000684284149206364	0.00116913214285714	0.00793107650793646	4.69683890577507e-10	0.0454713069908813	0.00791322796352586	0.00796018541033435	0.00383761762917932	0.0041224310030395	0.0296391610942249	2.68990145772594e-09	0.157821049562682	0.0307991311953353	0.0376348921282799	0.017822556851312	0.0197821545189504	0.0893881341107869	5.41183954154728e-09	0.182152435530086	0.0398500286532951	0.0488590257879655	0.0243904871060173	0.0244700859598854	0.0935435243552998	8.88057306590257e-09	0.173824068767908	0.056599111747851	0.0483958452722064	0.0216104297994268	0.0267871919770773	0.0689310315186246	6.10409742120344e-09	0.0665899713467048	0.0242558452722062	0.00506687679083088	-0.000610114613180534	0.00561991404011456	0.0372689111747851	1.13839541547208e-10	-0.020457306590258	0.00199936962750703	-0.0594731805157597	-0.0423598853868191	-0.0171164756446991	0.0370361318051576
36	4.77257762237763e-11	0.0107459048951049	0.00131699014685315	0.00355879580419581	0.00264146202797203	0.000913377597902102	0.00587451958041957	3.84992348993284e-10	0.0385931610738254	0.00733098369127515	0.00979277993288586	0.00564451098657717	0.0041480642348993	0.0226497297297296	3.13867295597482e-09	0.18494364779874	0.0367294339622644	0.0476754937500003	0.0266744312499999	0.0210402937500001	0.0991521383647788	1.05550654761905e-08	0.362080773809523	0.0743489285714288	0.122383160714286	0.0767727321428573	0.0456079285714285	0.169781616766466	1.86086309523809e-08	0.376247023809523	0.0806836904761903	0.17047119047619	0.114713732142857	0.0557583928571431	0.125098214285715	2.54208333333333e-08	0.320427380952381	0.0999691071428572	0.14627130952381	0.0944011904761902	0.0518701785714286	0.0741827380952385	6.42780952380955e-08	0.649019642857146	0.160099580838324	0.408650898203595	0.292611976047904	0.116040431137725	0.0764404790419165
36	1.22437673968253e-10	0.0267563374603173	0.00320922914920636	0.00652632168253969	0.00445728414920636	0.00207013214285714	0.0170210765079364	7.64683890577507e-10	0.0756713069908813	0.0133532279635259	0.0177701854103344	0.0104476176291793	0.0073224310030395	0.0445391610942249	4.78990145772595e-09	0.280721049562682	0.0526991311953353	0.0723348921282799	0.040602556851312	0.0317321545189504	0.155688134110787	1.46218395415473e-08	0.493652435530085	0.0964500286532951	0.149759025787965	0.0904904871060173	0.0592700859598854	0.2471435243553	2.10405730659026e-08	0.413924068767909	0.0808991117478509	0.165395845272207	0.110310429799427	0.0550871919770773	0.167231031518625	2.41040974212035e-08	0.299689971346705	0.0848558452722062	0.136366876790831	0.0923898853868195	0.0439799140401146	0.078568911174785	4.41138395415472e-08	0.433342693409742	0.102599369627507	0.25822681948424	0.192640114613181	0.0655835243553009	0.0722361318051576
37	NA	NA	NA	NA	NA	NA	NA	NA	NA	NA	NA	NA	NA	NA	NA	NA	NA	NA	NA	NA	NA	-1.86269345238095e-08	-0.618319226190477	-0.119301071428571	-0.154516839285714	-0.0774872678571426	-0.0770420714285715	-0.339618383233534	-2.03713690476191e-08	-0.392952976190477	-0.0784163095238097	-0.13398880952381	-0.0813662678571427	-0.0526216071428569	-0.180601785714285	-1.40191666666667e-08	-0.173572619047619	-0.0438508928571428	-0.0806186904761904	-0.0555888095238098	-0.0250298214285714	-0.0490772619047616	-2.50219047619045e-08	-0.250280357142854	-0.0525004191616761	-0.180249101796405	-0.150788023952096	-0.0294595688622754	-0.0210595209580835
37	NA	NA	NA	NA	NA	NA	NA	NA	NA	NA	NA	NA	NA	NA	NA	NA	NA	NA	NA	NA	NA	-1.90161604584527e-08	-0.623647564469915	-0.119239971346705	-0.135090974212035	-0.0588795128939827	-0.0762099140401146	-0.3693464756447	-2.07594269340974e-08	-0.389775931232092	-0.0842108882521491	-0.0985841547277935	-0.0479395702005732	-0.0506428080229227	-0.207008968481375	-5.30590257879656e-09	-0.0535100286532952	-0.00724415472779383	0.00446687679083086	0.0115898853868195	-0.00705008595988544	-0.0508110888252149	6.32383954154721e-09	0.078942693409742	0.023799369627507	0.0669268194842404	0.0347401146131809	0.0321835243553008	-0.0117138681948424
38	-1.62274223776224e-10	-0.0348940951048951	-0.00442200985314685	-0.00620120419580419	-0.00321573797202797	-0.0029850224020979	-0.0242754804195804	-9.69107651006716e-10	-0.0945268389261746	-0.0154740163087249	-0.0190882200671142	-0.0103984890134228	-0.00868893576510071	-0.0587402702702705	-4.88732704402518e-09	-0.284156352201259	-0.0511305660377356	-0.0671945062499998	-0.0331055687500002	-0.0340897062499998	-0.167047861635221	-1.14649345238095e-08	-0.378819226190477	-0.0726410714285712	-0.088716839285714	-0.0407372678571427	-0.0480220714285715	-0.212618383233534	-1.12213690476191e-08	-0.208852976190476	-0.0422163095238096	-0.0499288095238096	-0.0233762678571428	-0.0265516071428569	-0.116701785714285	-4.39916666666668e-09	-0.0459726190476191	-0.00393089285714282	-0.00672869047619035	-0.00429880952380983	-0.0024598214285714	-0.0351872619047616	3.13809523809552e-09	0.0473196428571461	0.0166995808383239	0.0487508982035948	0.0271119760479043	0.0217404311377246	-0.0217395209580835
38	-1.32342326031746e-10	-0.0284136625396826	-0.00376777085079364	-0.00463567831746031	-0.00206071585079364	-0.00257556785714286	-0.0200089234920636	-9.16216109422493e-10	-0.0883586930091187	-0.0141207720364741	-0.0157218145896657	-0.00841038237082068	-0.0073115689969605	-0.0585108389057751	-5.14209854227405e-09	-0.297178950437318	-0.0535808688046647	-0.0644651078717201	-0.030617443148688	-0.0338478454810496	-0.179081865889213	-1.22581604584527e-08	-0.401947564469914	-0.0774199713467049	-0.0846409742120346	-0.0340895128939827	-0.0505199140401146	-0.2398564756447	-1.26794269340974e-08	-0.234075931232092	-0.051300888252149	-0.0465041547277936	-0.0163795702005732	-0.0301128080229227	-0.136168968481375	-3.81590257879655e-09	-0.0358100286532951	-0.00224415472779382	0.00626687679083088	0.00718988538681947	-0.000920085959885441	-0.0398810888252149	8.9338395415472e-09	0.110342693409742	0.029999369627507	0.10272681948424	0.0675401146131809	0.0351835243553008	-0.0227438681948424
39	1.47125776223776e-10	0.0314459048951049	0.00394699014685315	0.00510879580419581	0.00254646202797203	0.0025593775979021	0.0223945195804196	8.02992348993284e-10	0.0785931610738254	0.0133509836912751	0.0160327799328859	0.00823451098657717	0.00780806423489929	0.0504497297297295	4.64867295597482e-09	0.270943647798741	0.0485294339622644	0.0612754937500002	0.0283744312499999	0.0329302937500002	0.159852138364779	1.15050654761905e-08	0.381080773809523	0.0721489285714288	0.093483160714286	0.0446727321428573	0.0488079285714285	0.220681616766466	8.14863095238093e-09	0.150847023809524	0.0257836904761904	0.0374711904761904	0.0193137321428573	0.0182583928571431	0.0875982142857151	2.77083333333332e-09	0.0319273809523809	0.000769107142857185	0.0184713095238097	0.0190011904761901	-0.000479821428571398	0.0126827380952384	7.61809523809553e-09	0.077619642857146	0.00329958083832392	0.0732508982035947	0.0734119760479043	-0.0002595688622754	-0.00245952095808351
39	1.02737673968253e-10	0.0219863374603174	0.00287822914920636	0.00348632168253968	0.00156328414920636	0.00191813214285714	0.0156210765079364	6.86683890577507e-10	0.0664713069908813	0.0109632279635259	0.0120201854103343	0.00629761762917932	0.0057224310030395	0.0434391610942249	4.18990145772595e-09	0.242021049562682	0.0434991311953353	0.0517348921282799	0.023382556851312	0.0283821545189504	0.146688134110787	1.04118395415473e-08	0.341652435530086	0.0641500286532951	0.0742590257879654	0.0310904871060173	0.0431700859598854	0.2033435243553	8.49057306590257e-09	0.156024068767908	0.028099111747851	0.0336958452722064	0.0147104297994268	0.0189871919770773	0.0941310315186247	1.99409742120344e-09	0.0175899713467048	-0.00394415472779383	-0.00253312320916912	-0.00151011461318053	-0.00096008595988544	0.0240689111747851	-6.04616045845279e-09	-0.071957306590258	-0.030100630372493	-0.0491731805157596	-0.0208598853868191	-0.0283164756446992	0.00723613180515758
40	NA	NA	NA	NA	NA	NA	NA	NA	NA	NA	NA	NA	NA	NA	-5.52232704402518e-09	-0.321456352201259	-0.0575705660377356	-0.0771145062499998	-0.0384555687500002	-0.0386577062499998	-0.188037861635221	-1.37049345238095e-08	-0.455019226190477	-0.0861610714285712	-0.115926839285714	-0.0598672678571427	-0.0560520714285715	-0.248118383233534	-1.24013690476191e-08	-0.234852976190476	-0.0392163095238096	-0.0753288095238096	-0.0466362678571428	-0.0286516071428569	-0.120301785714285	-6.85916666666668e-09	-0.082572619047619	-0.0113308928571428	-0.0416286904761903	-0.0327988095238098	-0.0088598214285714	-0.0296472619047616	-7.72190476190448e-09	-0.072180357142854	-0.00490041916167609	-0.0598491017964053	-0.0616880239520957	0.00184043113772462	-0.0109795209580835
40	-7.14623260317465e-11	-0.0153436625396826	-0.00185277085079364	-0.00293467831746031	-0.00179171585079364	-0.00114286785714286	-0.0105589234920635	-3.15416109422492e-10	-0.0310586930091187	-0.00527677203647414	-0.00691981458966565	-0.00392238237082067	-0.00300056899696049	-0.0188508389057751	-1.64509854227406e-09	-0.0953789504373181	-0.0169208688046647	-0.0217651078717201	-0.010837443148688	-0.0109278454810496	-0.0567118658892131	-4.42816045845273e-09	-0.146447564469914	-0.0271499713467049	-0.0361409742120345	-0.0179195128939827	-0.0181799140401146	-0.0831564756447002	-3.00942693409742e-09	-0.0553759312320918	-0.003500888252149	-0.0171041547277935	-0.0111295702005732	-0.00595280802292267	-0.0346689684813753	-1.00590257879656e-09	-0.0133100286532952	-0.00344415472779383	-0.00623312320916913	-0.00251011461318053	-0.00374008595988544	-0.00353108882521492	-6.96616045845278e-09	-0.075357306590258	-0.014000630372493	-0.0631731805157597	-0.0488598853868191	-0.0143164756446991	0.00193613180515758
41	NA	NA	NA	NA	NA	NA	NA	NA	NA	NA	NA	NA	NA	NA	NA	NA	NA	NA	NA	NA	NA	-1.89529345238095e-08	-0.630419226190477	-0.122731071428571	-0.162446839285714	-0.0852072678571427	-0.0772420714285715	-0.340418383233534	-2.09813690476191e-08	-0.405052976190477	-0.0729763095238097	-0.14593880952381	-0.0932762678571427	-0.0526616071428569	-0.186201785714285	-1.54291666666667e-08	-0.191872619047619	-0.0592508928571428	-0.0799186904761904	-0.0480888095238098	-0.0318198214285714	-0.0527372619047616	-4.03819047619045e-08	-0.412280357142854	-0.102800419161676	-0.278449101796405	-0.205488023952096	-0.0730095688622754	-0.0345395209580835
41	1.28376739682535e-11	0.00246633746031735	0.000549229149206359	-0.000757678317460313	-0.00107471585079364	0.000317132142857145	0.00268107650793645	2.55683890577508e-10	0.0232713069908813	0.00330322796352586	0.00105018541033435	-3.23823708206731e-05	0.00108343100303951	0.0189491610942249	2.42990145772594e-09	0.136421049562682	0.0228991311953353	0.0206348921282799	0.00667255685131203	0.0139121545189504	0.092888134110787	6.82183954154728e-09	0.217652435530086	0.0391500286532951	0.0316590257879655	0.00539048710601727	0.0262700859598854	0.1472435243553	5.91057306590258e-09	0.105924068767908	0.023099111747851	0.0110958452722065	-0.00278957020057317	0.0138871919770773	0.0718310315186247	-4.35590257879656e-09	-0.0609100286532952	-0.0213441547277938	-0.0435331232091691	-0.0340701146131805	-0.00949008595988545	0.00396891117478508	-1.65461604584528e-08	-0.170557306590258	-0.049200630372493	-0.10157318051576	-0.0605598853868192	-0.0409164756446991	-0.0198138681948424
42	-1.09574223776224e-10	-0.0234240951048951	-0.00302700985314685	-0.00380620419580419	-0.00191153797202797	-0.0018946224020979	-0.0165954804195804	-5.34307651006716e-10	-0.0521368389261746	-0.00887901630872485	-0.0102072200671141	-0.00527448901342283	-0.0049319357651007	-0.0318302702702704	-1.98532704402518e-09	-0.11575635220126	-0.0202805660377356	-0.0281445062499997	-0.0126355687500001	-0.0155197062499999	-0.0686478616352211	-2.70493452380954e-09	-0.0880192261904771	-0.0151510714285711	-0.016916839285714	-0.00551726785714268	-0.0114520714285715	-0.0510183832335338	1.62863095238094e-09	0.0404470238095235	0.00888369047619037	0.0377711904761904	0.0297137321428572	0.00806839285714306	-0.00610178571428494	7.20083333333332e-09	0.0969273809523809	0.0325691071428572	0.0545713095238097	0.0339011904761902	0.0206401785714286	0.00978273809523845	2.46780952380955e-08	0.259019642857146	0.0677995808383239	0.173650898203595	0.115911976047904	0.0576404311377246	0.0144404790419165
42	NA	NA	NA	NA	NA	NA	NA	-8.75416109422493e-10	-0.0859186930091187	-0.0147987720364741	-0.0179298145896656	-0.00944238237082067	-0.00848776899696049	-0.0531908389057751	-4.27409854227405e-09	-0.249478950437318	-0.0445908688046647	-0.0597351078717201	-0.029077443148688	-0.0306578454810496	-0.145111865889213	-9.75816045845273e-09	-0.324947564469915	-0.0606099713467049	-0.0861409742120346	-0.0457495128939827	-0.0404199140401146	-0.1781564756447	-7.18942693409742e-09	-0.134675931232092	-0.023200888252149	-0.0383041547277936	-0.0222395702005732	-0.0160328080229227	-0.0731689684813753	-4.15902578796559e-10	-0.00191002865329517	0.00325584527220618	0.00436687679083087	0.00318988538681946	0.00117991404011456	-0.00953108882521491	3.87383954154721e-09	0.0420426934097421	0.014699369627507	0.0206268194842403	0.00334011461318085	0.0172835243553008	0.00673613180515758
43	-8.33215189873059e-12	-0.00178343670886	-0.000316395569620104	-0.000384358860759775	-0.000343984050632825	-4.01836075950523e-05	-0.00108534177215139	1.66978764705896e-10	0.0155957588235322	0.00170532058823578	0.00233632235294113	0.00151487411764737	0.000811335882353064	0.0115702352941164	1.82492432432444e-09	0.104256864864871	0.0174024324324308	0.0217455513513517	0.0117787351351349	0.0099565189189191	0.0651237837837874	5.54355614973299e-09	0.179217112299477	0.0320857754010726	0.0344821390374299	0.0147005882352917	0.0197785561497343	0.112640106951878	5.79577540106992e-09	0.104809090909099	0.0183295721925151	0.0197044919786096	0.00866016042780719	0.011042139037432	0.0668796791443808	-1.42561497326181e-09	-0.0220561497326185	-0.0171774866310146	-0.0126494117647046	-0.00723844919785996	-0.00542705882352886	0.00767711229946633	-1.36535828876996e-08	-0.143328877005339	-0.0388513368983938	-0.0963229946524016	-0.064275401069514	-0.0320436898395706	-0.00822679144384938
43	-6.79623260317465e-11	-0.0146736625396826	-0.00204877085079364	-0.00264967831746031	-0.00135571585079364	-0.00129386785714286	-0.00997892349206354	-3.81016109422492e-10	-0.0372586930091187	-0.00682677203647414	-0.00712981458966565	-0.00351238237082067	-0.0036125689969605	-0.0233008389057751	-1.71809854227406e-09	-0.100878950437318	-0.0202908688046647	-0.0236851078717202	-0.010597443148688	-0.0130978454810496	-0.0569118658892131	-3.62816045845273e-09	-0.123247564469914	-0.0264499713467049	-0.0359409742120345	-0.0187295128939828	-0.0171699140401146	-0.0607564756447002	-5.07942693409742e-09	-0.100775931232092	-0.023600888252149	-0.0384041547277936	-0.0231295702005732	-0.0152228080229227	-0.0388689684813753	-6.34590257879656e-09	-0.0779100286532953	-0.0278441547277938	-0.0283331232091691	-0.0165001146131805	-0.0118100859598854	-0.0217010888252149	-1.59261604584528e-08	-0.157457306590258	-0.043400630372493	-0.0877731805157596	-0.0591598853868191	-0.0286164756446991	-0.0262638681948424
44	2.43257762237762e-11	0.00518590489510489	0.000946990146853151	0.00025979580419581	-0.000499537972027972	0.000759377597902103	0.00398451958041958	4.04992348993284e-10	0.0377931610738254	0.00560098369127514	0.00403277993288585	0.00185451098657717	0.0021780642348993	0.0293497297297295	3.30867295597482e-09	0.18884364779874	0.0342294339622644	0.0326754937500003	0.0128744312499999	0.0197502937500001	0.120752138364779	8.26506547619047e-09	0.269080773809523	0.0507489285714289	0.049883160714286	0.0153727321428573	0.0345079285714285	0.173081616766466	9.31863095238093e-09	0.173047023809524	0.0412836904761904	0.0336711904761904	0.00961373214285724	0.0239583928571431	0.0980982142857151	5.57083333333332e-09	0.0606273809523809	0.00736910714285718	0.0166713095238097	0.0140011904761902	0.00267017857142859	0.0365827380952384	-6.92190476190449e-09	-0.091380357142854	-0.0341004191616761	-0.0875491017964053	-0.0502880239520957	-0.0372595688622754	0.0267404790419165
44	-7.03623260317465e-11	-0.0153936625396826	-0.00178677085079364	-0.00398867831746031	-0.00296491585079364	-0.00102386785714286	-0.00961892349206354	-2.14916109422493e-10	-0.0228686930091187	-0.00532677203647414	-0.00805981458966565	-0.00448138237082067	-0.0035755689969605	-0.00948083890577509	-6.45098542274055e-10	-0.0416789504373181	-0.0101508688046647	-0.0192051078717202	-0.012657443148688	-0.00654784548104957	-0.0123118658892131	-2.62816045845273e-09	-0.0975475644699145	-0.0225499713467049	-0.0543409742120345	-0.0429695128939827	-0.0113299140401146	-0.0206564756447001	-5.71942693409742e-09	-0.124675931232092	-0.020000888252149	-0.0878041547277936	-0.0704495702005731	-0.0173728080229227	-0.0168689684813753	-1.33359025787966e-08	-0.178810028653295	-0.0696241547277937	-0.0956431232091692	-0.0608701146131805	-0.0347800859598854	-0.0135310888252149	-5.07961604584528e-08	-0.533157306590258	-0.144700630372493	-0.36497318051576	-0.252759885386819	-0.112176475644699	-0.0234838681948424
45	-9.75742237762237e-11	-0.0207740951048951	-0.00269200985314685	-0.00297420419580419	-0.00119153797202797	-0.0017826224020979	-0.0151054804195804	-5.66307651006716e-10	-0.0544368389261746	-0.00835901630872485	-0.00936722006711413	-0.00491048901342283	-0.0044559357651007	-0.0354902702702705	-2.34132704402518e-09	-0.134656352201259	-0.0228105660377356	-0.0285945062499997	-0.0119055687500001	-0.0166897062499999	-0.0845478616352212	-3.09493452380954e-09	-0.0970192261904771	-0.0163510714285712	-0.00661683928571401	0.00697273214285732	-0.0135420714285715	-0.0692183832335338	1.80863095238094e-09	0.0515470238095235	0.00838369047619037	0.0663711904761904	0.0572137321428572	0.00914839285714307	-0.023201785714285	1.11108333333333e-08	0.152027380952381	0.0482691071428572	0.0967713095238096	0.0673011904761902	0.0295401785714286	0.00698273809523845	3.30780952380955e-08	0.348019642857146	0.0884995808383239	0.244950898203595	0.174311976047904	0.0705404311377246	0.0114404790419165
45	-3.85623260317465e-11	-0.00816366253968265	-0.00124977085079364	-0.000711678317460313	0.000136284149206364	-0.000847867857142855	-0.00619892349206355	-2.50316109422492e-10	-0.0237086930091187	-0.00366677203647414	-0.00305981458966565	-0.00122838237082067	-0.00183156899696049	-0.0169908389057751	-9.76098542274055e-10	-0.0556789504373181	-0.00951086880466469	-0.00906510787172014	-0.00175744314868798	-0.00730784548104957	-0.0371118658892131	-7.18160458452727e-10	-0.0199475644699145	-0.0034499713467049	0.00905902578796551	0.0134904871060173	-0.00445991404011462	-0.0255564756447002	2.20057306590258e-09	0.0520240687679081	0.00659911174785099	0.0492958452722064	0.0426104297994268	0.00665719197707733	-0.00376896848137529	8.33409742120345e-09	0.111389971346705	0.0303558452722062	0.0712668767908308	0.0530898853868195	0.0181499140401146	0.00966891117478508	2.01138395415472e-08	0.209342693409742	0.049999369627507	0.14832681948424	0.109640114613181	0.0386835243553008	0.0106361318051576
46	-1.96874223776224e-10	-0.0423180951048951	-0.00547560985314685	-0.00744940419580419	-0.00388995797202797	-0.0035594424020979	-0.0293934804195804	NA	NA	NA	NA	NA	NA	NA	-6.55232704402518e-09	-0.379776352201259	-0.0697305660377356	-0.0861345062499998	-0.0418425687500002	-0.0442897062499998	-0.225197861635221	-1.63769345238095e-08	-0.542019226190477	-0.104991071428571	-0.131296839285714	-0.0645472678571427	-0.0667520714285715	-0.300918383233534	-1.76213690476191e-08	-0.335352976190477	-0.0667363095238097	-0.10280880952381	-0.0599462678571428	-0.0428616071428569	-0.165801785714285	-1.00191666666667e-08	-0.118472619047619	-0.0389608928571428	-0.0324286904761903	-0.0143888095238098	-0.0179998214285714	-0.0470872619047616	-1.76919047619045e-08	-0.172480357142854	-0.0461004191616761	-0.102849101796405	-0.0789880239520957	-0.0239595688622754	-0.0269695209580835
46	NA	NA	NA	NA	NA	NA	NA	-8.22216109422493e-10	-0.0808386930091187	-0.0144227720364741	-0.0168358145896656	-0.00870138237082068	-0.00813426899696049	-0.0495808389057751	-4.10509854227405e-09	-0.239778950437318	-0.0440808688046647	-0.0572151078717201	-0.027827443148688	-0.0293878454810496	-0.138511865889213	-9.57816045845273e-09	-0.321647564469914	-0.0628299713467049	-0.0920209742120346	-0.0523195128939827	-0.0396999140401146	-0.1667564756447	-8.60942693409743e-09	-0.168975931232092	-0.033500888252149	-0.0672041547277936	-0.0452695702005732	-0.0219328080229227	-0.0682689684813753	-7.67590257879655e-09	-0.0997100286532952	-0.0378341547277938	-0.0503331232091691	-0.0348401146131805	-0.0154500859598854	-0.0116310888252149	-2.37461604584528e-08	-0.246557306590258	-0.059900630372493	-0.18127318051576	-0.142559885386819	-0.0387164756446991	-0.00538386819484242
47	-9.83779333333362e-11	-0.0210975666666673	-0.00294300999999999	-0.00321617999999993	-0.00126043500000004	-0.00195591133333329	-0.0149319733333337	-6.48462302631552e-10	-0.0624916052631559	-0.0101929999999997	-0.010791105263158	-0.00555187960526297	-0.0052370447368419	-0.0415117171052622	-3.38726143790868e-09	-0.196140000000011	-0.035679339869282	-0.041917614379083	-0.0178472810457527	-0.024062977124182	-0.118530392156869	-7.02323529411745e-09	-0.229649673202608	-0.0447222875816985	-0.0437070588235319	-0.0129045098039214	-0.0308700000000014	-0.141126143790857	-5.03006535947743e-09	-0.0860941176470645	-0.0214317647058834	0.00661215686274529	0.0181632679738562	-0.0115473202614378	-0.0711751633986924	1.84013071895418e-09	0.0347000000000015	0.0113496732026159	0.0445078431372539	0.0362350980392151	0.0082867973856216	-0.0212631372549017	1.40937254901971e-08	0.159813071895436	0.040684967320265	0.134677124183016	0.0963985620915115	0.0382788888888931	-0.0159940522875816
47	-1.42552326031747e-10	-0.0307236625396827	-0.00401077085079364	-0.00574657831746032	-0.00323681585079364	-0.00250966785714286	-0.0209689234920636	-7.98916109422493e-10	-0.0782786930091187	-0.0140007720364741	-0.0157208145896657	-0.00813238237082068	-0.0075885689969605	-0.0485608389057751	-4.15509854227405e-09	-0.242378950437318	-0.0455408688046647	-0.0566351078717201	-0.027397443148688	-0.0292378454810496	-0.140211865889213	-1.00281604584527e-08	-0.337547564469915	-0.0669799713467049	-0.0965009742120346	-0.0536195128939827	-0.0428799140401146	-0.1740564756447	-1.15194269340974e-08	-0.224975931232092	-0.048200888252149	-0.0817041547277936	-0.0507695702005732	-0.0309128080229227	-0.0950689684813754	-1.09159025787966e-08	-0.137410028653295	-0.0532541547277938	-0.0546331232091691	-0.0316501146131805	-0.0230100859598854	-0.0294910888252149	-3.48361604584528e-08	-0.357557306590258	-0.094000630372493	-0.23697318051576	-0.171359885386819	-0.0656264756446991	-0.0265738681948424
48	-1.02674223776224e-10	-0.0220140951048951	-0.00310100985314685	-0.00323720419580419	-0.00111753797202797	-0.0021196224020979	-0.0156754804195804	-6.92407651006716e-10	-0.0664768389261746	-0.0106840163087249	-0.0108872200671141	-0.00543748901342283	-0.0054509357651007	-0.0436802702702705	-3.31532704402518e-09	-0.19125635220126	-0.0350005660377356	-0.0397345062499997	-0.0156755687500001	-0.0240697062499999	-0.117847861635221	-6.05493452380954e-09	-0.196219226190477	-0.0376510714285711	-0.030816839285714	-0.00287726785714268	-0.0279320714285715	-0.123018383233534	-3.52136904761907e-09	-0.0551529761904765	-0.0162163095238096	0.0241711904761905	0.0328137321428572	-0.00860160714285693	-0.0631017857142849	5.00083333333332e-09	0.077227380952381	0.0247691071428572	0.0709713095238096	0.0556011904761902	0.0153901785714286	-0.0185472619047616	1.89780952380955e-08	0.210019642857146	0.054999580838324	0.167650898203595	0.121111976047904	0.0466404311377246	-0.0159295209580835
48	-7.64623260317465e-11	-0.0163936625396826	-0.00239077085079364	-0.00223567831746031	-0.000579715850793636	-0.00165586785714286	-0.0117689234920635	-5.29716109422493e-10	-0.0507686930091187	-0.00824277203647414	-0.00797981458966565	-0.00382238237082067	-0.0041565689969605	-0.0345408389057751	-2.74309854227406e-09	-0.158078950437318	-0.0288808688046647	-0.0311251078717202	-0.011717443148688	-0.0194178454810496	-0.0981118658892131	-5.32816045845272e-09	-0.172847564469914	-0.0338499713467049	-0.0269409742120345	-0.00244951289398274	-0.0244399140401146	-0.1120564756447	-3.53942693409742e-09	-0.0577759312320918	-0.017500888252149	0.0178958452722065	0.0272104297994268	-0.00935280802292268	-0.0580689684813753	4.34409742120344e-09	0.0661899713467048	0.0205558452722062	0.0601668767908309	0.0479898853868195	0.0122199140401146	-0.0145610888252149	1.39138395415472e-08	0.153342693409742	0.040699369627507	0.12342681948424	0.0896401146131809	0.0336835243553008	-0.0106738681948424
49	-2.14779333333361e-11	-0.00451756666666727	-0.000648009999999983	-0.000292179999999933	0.000210564999999961	-0.000502911333333293	-0.00358197333333374	-1.98062302631552e-10	-0.0186116052631559	-0.00233299999999969	-0.00248110526315803	-0.00140287960526296	-0.0010780447368419	-0.0137517171052622	-1.02926143790868e-09	-0.0585400000000107	-0.00937933986928196	-0.010987614379083	-0.00476728104575268	-0.00622297712418203	-0.0381303921568692	-2.02323529411745e-09	-0.0609496732026082	-0.0102222875816985	0.00249294117646809	0.00979549019607857	-0.0073100000000014	-0.0532261437908567	1.79934640522565e-10	0.0155058823529355	0.00376823529411657	0.0384121568627453	0.0337632679738562	0.00465267973856216	-0.0266751633986923	7.59013071895418e-09	0.104900000000002	0.039049673202616	0.0664078431372539	0.0469350980392151	0.0194567973856216	-0.000563137254901673	3.15937254901971e-08	0.334813071895435	0.084884967320265	0.241577124183016	0.172898562091511	0.0687788888888931	0.00803594771241841
49	1.75376739682535e-11	0.00372633746031735	0.000381229149206359	0.000797321682539688	0.000690284149206365	0.000107132142857145	0.00254107650793646	4.16838905775077e-11	0.00457130699088128	0.00113322796352586	0.00170018541033435	0.000917617629179329	0.000780431003039506	0.00170916109422489	4.80901457725945e-10	0.0284210495626818	0.0052591311953353	0.00763489212827986	0.00417255685131203	0.00345215451895042	0.0154881341107869	1.83183954154727e-09	0.0638524355300855	0.0122500286532951	0.0257590257879655	0.0183904871060173	0.00745008595988539	0.0258435243552998	1.77057306590258e-09	0.0386240687679081	0.005299111747851	0.0274958452722065	0.0216104297994268	0.00581719197707733	0.00583103151862471	4.04409742120344e-09	0.0558899713467048	0.0224558452722062	0.0351668767908309	0.0253898853868195	0.00970991404011456	-0.00173108882521492	2.16138395415472e-08	0.230342693409742	0.056999369627507	0.17372681948424	0.127340114613181	0.0464835243553008	3.61318051575847e-05
50	-1.67257933333336e-10	-0.0358375666666673	-0.00462200999999998	-0.00598217999999993	-0.00298043500000004	-0.00300231133333329	-0.0252419733333337	-1.08936230263155e-09	-0.105431605263156	-0.0173579999999997	-0.019364105263158	-0.010329879605263	-0.0090340447368419	-0.0687217171052622	-6.53026143790868e-09	-0.377140000000011	-0.0679093398692819	-0.082047614379083	-0.0396872810457527	-0.042362977124182	-0.227220392156869	-1.73432352941174e-08	-0.569449673202608	-0.108902287581698	-0.126957058823532	-0.0583845098039215	-0.0685800000000013	-0.333626143790857	-1.77100653594774e-08	-0.332494117647064	-0.0643417647058834	-0.0917878431372548	-0.0512067320261438	-0.0406073202614378	-0.176275163398692	-6.72986928104582e-09	-0.0757999999999984	-0.0139503267973841	-0.0199921568627461	-0.0114649019607849	-0.0085532026143784	-0.0418331372549017	-2.46274509802903e-10	0.00881307189543565	0.00788496732026496	0.0122771241830158	-0.00670143790848859	0.0189788888888931	-0.0113040522875816
50	NA	NA	NA	NA	NA	NA	NA	-6.96216109422493e-10	-0.0689186930091187	-0.0118207720364741	-0.0159278145896656	-0.00878438237082067	-0.0071425689969605	-0.0411708389057751	-3.52809854227405e-09	-0.206378950437318	-0.0366808688046647	-0.0519851078717201	-0.027667443148688	-0.0243178454810496	-0.117711865889213	-9.61816045845273e-09	-0.320647564469914	-0.0605399713467049	-0.0875409742120346	-0.0496595128939827	-0.0378599140401146	-0.1726564756447	-8.94942693409743e-09	-0.172775931232092	-0.024000888252149	-0.0700041547277935	-0.0504395702005732	-0.0195828080229227	-0.0787689684813753	-6.16590257879656e-09	-0.0807100286532953	-0.0144441547277938	-0.0540331232091691	-0.0426401146131805	-0.0113600859598854	-0.0122310888252149	-1.29961604584528e-08	-0.137557306590258	-0.025500630372493	-0.11707318051576	-0.0992598853868191	-0.0178164756446991	0.00503613180515758
51	-1.68147933333336e-10	-0.0362275666666673	-0.00466200999999998	-0.00667517999999993	-0.00362333500000004	-0.00305251133333329	-0.0248919733333337	-1.01736230263155e-09	-0.0992916052631559	-0.0167259999999997	-0.019864105263158	-0.010660879605263	-0.0092020447368419	-0.0627117171052622	-5.74526143790868e-09	-0.334040000000011	-0.061199339869282	-0.076817614379083	-0.0374172810457527	-0.039402977124182	-0.196030392156869	-1.47932352941174e-08	-0.490649673202608	-0.0943322875816985	-0.120907058823532	-0.0595345098039214	-0.0613800000000014	-0.275326143790857	-1.45100653594774e-08	-0.274494117647064	-0.0502317647058834	-0.0827878431372547	-0.0479967320261438	-0.0347873202614378	-0.141575163398692	-7.28986928104582e-09	-0.0846999999999985	-0.0211503267973841	-0.0241921568627461	-0.0121649019607849	-0.0120532026143784	-0.0393031372549017	-9.33627450980291e-09	-0.0849869281045644	-0.018715032679735	-0.0413228758169842	-0.0350014379084886	-0.00632111111110693	-0.0250240522875816
51	NA	NA	NA	NA	NA	NA	NA	-8.38916109422493e-10	-0.0823286930091187	-0.0142027720364741	-0.0173728145896656	-0.00946238237082067	-0.0079104689969605	-0.0507508389057751	-4.59109854227405e-09	-0.267478950437318	-0.0489908688046647	-0.0632251078717201	-0.031597443148688	-0.0316278454810496	-0.155311865889213	-1.18881604584527e-08	-0.396347564469914	-0.0760999713467049	-0.105680974212035	-0.0567295128939827	-0.0489499140401146	-0.2145564756447	-1.17894269340974e-08	-0.227275931232092	-0.039600888252149	-0.0823041547277936	-0.0532795702005732	-0.0290528080229227	-0.105268968481375	-8.25590257879655e-09	-0.102410028653295	-0.0304441547277938	-0.0427331232091691	-0.0260401146131805	-0.0167400859598854	-0.0291610888252149	-1.77861604584528e-08	-0.178757306590258	-0.041200630372493	-0.12007318051576	-0.0940598853868191	-0.0260164756446991	-0.0175438681948424
52	-9.80779333333361e-11	-0.0209575666666673	-0.00283500999999998	-0.00314017999999993	-0.00134543500000004	-0.00179491133333329	-0.0149819733333337	-5.46562302631552e-10	-0.0531516052631558	-0.00905299999999968	-0.00991110526315803	-0.00493287960526297	-0.0049740447368419	-0.0341917171052622	-2.81426143790868e-09	-0.163640000000011	-0.029729339869282	-0.036177614379083	-0.0155972810457527	-0.020572977124182	-0.0977303921568691	-6.38323529411745e-09	-0.210249673202608	-0.0408222875816985	-0.0454070588235319	-0.0178445098039214	-0.0275600000000014	-0.124026143790857	-4.41006535947744e-09	-0.0787941176470645	-0.0160317647058834	-0.00808784313725474	0.00236326797385623	-0.0104273202614378	-0.0546751633986923	2.22013071895418e-09	0.0335000000000015	0.00824967320261595	0.0330078431372539	0.0284350980392151	0.0046367973856216	-0.00776313725490168	3.77372549019709e-09	0.0414130718954358	0.010784967320265	0.0309771241830157	0.0204985620915114	0.010478888888893	-0.000464052287581601
52	3.13767396825352e-12	0.000886337460317356	4.52291492063585e-05	0.000770321682539687	0.000596284149206364	0.000174132142857145	7.10765079364538e-05	1.55683890577508e-10	0.0151713069908813	0.00246322796352586	0.00333018541033435	0.00193761762917933	0.00139243100303951	0.0094191610942249	1.35190145772594e-09	0.0788210495626819	0.0152291311953353	0.0193348921282799	0.010942556851312	0.00837215451895042	0.0442881341107868	4.35183954154728e-09	0.146952435530086	0.0291500286532951	0.0444590257879655	0.0267904871060173	0.0176700859598854	0.0733435243552998	7.96057306590257e-09	0.158524068767908	0.033199111747851	0.0675958452722065	0.0461104297994268	0.0214871919770773	0.0578310315186247	9.49409742120345e-09	0.118789971346705	0.0296558452722062	0.0598668767908309	0.0434898853868195	0.0163699140401146	0.0293689111747851	1.40138395415472e-08	0.134342693409742	0.034799369627507	0.0718268194842404	0.0519401146131808	0.0198835243553009	0.0278361318051576
53	2.03220666666639e-11	0.00490243333333273	0.000796990000000017	0.00217482000000007	0.00151056499999996	0.000668088666666707	0.00192802666666626	2.18937697368448e-10	0.0218883947368441	0.0047570000000003	0.00506889473684198	0.00267712039473704	0.0023919552631581	0.0120682828947378	1.34873856209132e-09	0.0811599999999894	0.018330660130718	0.022462385620917	0.0109827189542473	0.011437022875818	0.0403696078431308	3.94676470588255e-09	0.141050326797392	0.0313777124183015	0.0592929411764681	0.0382954901960786	0.0210999999999986	0.0502738562091433	9.86993464052256e-09	0.205505882352936	0.0467682352941166	0.104812156862745	0.0713632679738562	0.0334526797385622	0.0539248366013077	2.04001307189542e-08	0.257600000000002	0.0729496732026159	0.127707843137254	0.0892350980392151	0.0383767973856216	0.0570368627450983	4.52937254901971e-08	0.448813071895436	0.104284967320265	0.273477124183016	0.199298562091511	0.0741788888888931	0.0712359477124184
53	1.47437673968254e-10	0.0319863374603174	0.00434122914920636	0.00589632168253968	0.00269628414920636	0.00319813214285714	0.0217510765079364	1.20468389057751e-09	0.116071306990881	0.0188932279635259	0.0201701854103344	0.0105576176291793	0.0096124310030395	0.0770391610942249	7.33990145772594e-09	0.424621049562682	0.0782991311953354	0.0901348921282799	0.040142556851312	0.0499721545189504	0.256188134110787	1.74318395415473e-08	0.575652435530085	0.111050028653295	0.132059025787965	0.0565904871060173	0.0754700859598854	0.3329435243553	1.81205730659026e-08	0.337924068767908	0.0744991117478509	0.0737958452722064	0.0269104297994268	0.0469871919770773	0.189531031518625	8.07409742120345e-09	0.0797899713467047	0.00915584527220616	-0.00433312320916915	-0.00839011461318053	0.00403991404011457	0.074968911174785	-7.3616045845279e-10	-0.0416573065902579	-0.022300630372493	-0.0810731805157597	-0.0489598853868191	-0.0321164756446992	0.0616361318051576
54	-1.34577933333336e-10	-0.0289375666666673	-0.00382700999999998	-0.00497117999999993	-0.00242443500000004	-0.00254791133333329	-0.0201319733333337	-8.21262302631552e-10	-0.0798216052631559	-0.0134269999999997	-0.015011105263158	-0.00769787960526296	-0.0073130447368419	-0.0513917171052622	-4.40226143790868e-09	-0.255740000000011	-0.046529339869282	-0.056937614379083	-0.0254872810457527	-0.031452977124182	-0.152330392156869	-1.01032352941174e-08	-0.333749673202608	-0.0636222875816985	-0.0771070588235319	-0.0335845098039214	-0.0435600000000014	-0.193026143790857	-7.75006535947744e-09	-0.140594117647064	-0.0279317647058834	-0.0219878431372547	-0.00383673202614377	-0.0181873202614378	-0.0906751633986924	4.60130718954184e-10	0.0147000000000015	0.00674967320261595	0.0280078431372539	0.0237350980392151	0.0043067973856216	-0.0200631372549017	3.4737254901971e-09	0.0447130718954357	0.014584967320265	0.0419771241830158	0.0255985620915115	0.0163788888888931	-0.0118640522875816
54	-1.44332326031746e-10	-0.0309736625396827	-0.00381177085079364	-0.00556567831746032	-0.00310741585079364	-0.00245776785714286	-0.0215919234920636	-7.74516109422493e-10	-0.0755086930091187	-0.0126437720364741	-0.0150318145896657	-0.00817438237082068	-0.0068565689969605	-0.0478308389057751	-3.91709854227405e-09	-0.227278950437318	-0.0404308688046647	-0.0516751078717201	-0.025007443148688	-0.0266678454810496	-0.135111865889213	-8.79816045845273e-09	-0.291147564469915	-0.0538499713467049	-0.0715409742120345	-0.0357395128939827	-0.0357799140401146	-0.1657564756447	-4.72942693409743e-09	-0.0812759312320919	-0.00950088825214901	-0.00660415472779353	0.000210429799426831	-0.00677280802292267	-0.0651689684813753	1.44097421203441e-10	0.00678997134670483	0.00495584527220616	0.00936687679083088	0.00298988538681947	0.00633991404011456	-0.00753108882521492	2.31383954154722e-09	0.0284426934097421	0.015399369627507	0.0124268194842404	-0.00465988538681916	0.0170835243553009	0.000536131805157586
55	-4.04779333333362e-11	-0.00889756666666726	-0.00129900999999998	-0.00205917999999993	-0.00126243500000004	-0.000796911333333293	-0.00554197333333374	-1.83062302631552e-10	-0.0186116052631559	-0.0039729999999997	-0.00475110526315802	-0.00239287960526296	-0.0023560447368419	-0.00986171710526221	-7.30261437908681e-10	-0.0447400000000107	-0.010189339869282	-0.013947614379083	-0.00677728104575268	-0.00717297712418202	-0.0205303921568692	-1.62323529411745e-09	-0.0590496732026082	-0.0148222875816985	-0.0260070588235319	-0.0164745098039214	-0.0095000000000014	-0.0182261437908567	-3.36006535947743e-09	-0.0700941176470645	-0.0183317647058834	-0.0332878431372547	-0.0205367320261438	-0.0127273202614378	-0.0183751633986923	-5.45986928104582e-09	-0.0685999999999985	-0.0288503267973841	-0.0217921568627461	-0.00696490196078486	-0.0148932026143784	-0.0179631372549017	-1.83662745098029e-08	-0.184986928104564	-0.053015032679735	-0.105822875816984	-0.0674014379084886	-0.038421111111107	-0.0262040522875816
55	1.51376739682535e-11	0.00313633746031736	0.000308229149206359	0.000316321682539688	9.62841492063641e-05	0.000220132142857144	0.00252107650793646	2.06683890577508e-10	0.0192713069908813	0.00245322796352586	0.00229018541033435	0.00142761762917933	0.000864431003039505	0.0144891610942249	1.88490145772595e-09	0.106621049562682	0.0179891311953353	0.0190348921282799	0.00914255685131202	0.00988215451895042	0.0695881341107869	5.46183954154728e-09	0.176452435530086	0.0305500286532951	0.0336590257879655	0.0138904871060173	0.0197700859598854	0.1122435243553	4.96057306590257e-09	0.0890240687679081	0.013799111747851	0.0167958452722065	0.00801042979942684	0.00874719197707733	0.0584310315186247	6.54097421203443e-10	0.00358997134670483	-0.00694415472779384	-0.00093312320916913	0.00288988538681947	-0.00381008595988544	0.0114689111747851	-9.92616045845279e-09	-0.107857306590258	-0.034500630372493	-0.0703731805157597	-0.0394598853868191	-0.0310164756446991	-0.00296386819484242
56	-1.17477933333336e-10	-0.0251775666666673	-0.00346300999999998	-0.00385717999999993	-0.00157143500000004	-0.00228591133333329	-0.0178619733333337	-7.87362302631552e-10	-0.0757216052631559	-0.0121189999999997	-0.012821105263158	-0.00657487960526297	-0.0062470447368419	-0.0507817171052622	-4.22926143790868e-09	-0.244140000000011	-0.043339339869282	-0.051387614379083	-0.0225772810457527	-0.028822977124182	-0.149430392156869	-8.97323529411745e-09	-0.293249673202608	-0.0549222875816985	-0.0583070588235319	-0.0202945098039214	-0.0380600000000014	-0.180026143790857	-6.11006535947743e-09	-0.103394117647064	-0.0246317647058834	0.00891215686274528	0.0212632679738562	-0.0123573202614378	-0.0876751633986924	4.87013071895418e-09	0.0752000000000015	0.0251496732026159	0.0680078431372539	0.0524350980392151	0.0155767973856216	-0.0178631372549017	2.45937254901971e-08	0.266813071895436	0.069484967320265	0.201577124183016	0.139098562091511	0.0624788888888931	-0.0036640522875816
56	-2.02623260317465e-11	-0.00438366253968264	-0.000802770850793641	-0.000418678317460312	0.000173284149206364	-0.000591867857142855	-0.00315892349206355	-1.87016109422492e-10	-0.0175586930091187	-0.00262677203647414	-0.00194981458966565	-0.000742382370820672	-0.00120756899696049	-0.0129708389057751	-7.04098542274055e-10	-0.0402789504373182	-0.00682086880466469	-0.00712510787172014	-0.00187744314868798	-0.00524784548104958	-0.0264118658892131	-4.68160458452728e-10	-0.0126475644699146	-0.00164997134670491	0.00595902578796549	0.00849048710601725	-0.00246991404011461	-0.0170564756447001	5.00573065902579e-10	0.0158240687679082	-0.00270088825214901	0.0284958452722065	0.0268104297994268	0.00170719197707733	-0.00996896848137532	7.07409742120345e-09	0.0969899713467047	0.0286558452722062	0.0681668767908308	0.0536898853868195	0.0145199140401146	6.89111747850798e-05	2.46138395415472e-08	0.259342693409742	0.061499369627507	0.19042681948424	0.140240114613181	0.0502835243553008	0.00693613180515758
57	-1.32377933333336e-10	-0.0285875666666673	-0.00365500999999999	-0.00568017999999993	-0.00341453500000004	-0.00226591133333329	-0.0192519733333337	-6.90662302631552e-10	-0.0681516052631559	-0.0121599999999997	-0.014989105263158	-0.00815987960526296	-0.0068290447368419	-0.0410017171052622	-3.32026143790868e-09	-0.195240000000011	-0.036599339869282	-0.050087614379083	-0.0258672810457527	-0.024222977124182	-0.108630392156869	-7.83323529411745e-09	-0.264949673202608	-0.0527222875816985	-0.0804070588235319	-0.0472045098039215	-0.0331600000000014	-0.131826143790857	-8.14006535947744e-09	-0.158194117647064	-0.0305317647058835	-0.0599878431372547	-0.0401267320261438	-0.0198373202614378	-0.0676751633986924	-8.08986928104582e-09	-0.100699999999998	-0.038150326797384	-0.0376921568627461	-0.0210449019607849	-0.0166132026143784	-0.0249231372549017	-1.88662745098029e-08	-0.188486928104564	-0.053715032679735	-0.110022875816984	-0.0764014379084886	-0.033621111111107	-0.0247040522875816
57	4.37673968253514e-13	-0.000203662539682645	0.000162229149206358	-0.00128367831746031	-0.00138871585079364	0.000104132142857145	0.000921076507936456	1.41683890577508e-10	0.0122713069908813	0.00137322796352586	-0.000789814589665651	-0.000852382370820672	6.14310030395054e-05	0.0116991610942249	1.42390145772594e-09	0.0790210495626819	0.0132691311953353	0.00863489212827986	0.000602556851312028	0.00800215451895042	0.0571881341107869	3.22183954154727e-09	0.0997524355300855	0.0174500286532951	0.00315902578796549	-0.00993951289398275	0.0130700859598854	0.0792435243552998	1.37057306590258e-09	0.0169240687679082	0.00759911174785099	-0.0257041547277935	-0.0280095702005731	0.00231719197707733	0.0350310315186247	-5.03590257879656e-09	-0.0707100286532953	-0.0263441547277938	-0.0452331232091691	-0.0298101146131806	-0.0153900859598854	0.000768911174785072	-1.70261604584528e-08	-0.179457306590258	-0.053800630372493	-0.11487318051576	-0.0713598853868191	-0.0434164756446991	-0.0107538681948424
58	-1.21577933333336e-10	-0.0262375666666673	-0.00336800999999999	-0.00496917999999993	-0.00273343500000004	-0.00223691133333329	-0.0179019733333337	-7.01462302631552e-10	-0.0687416052631559	-0.0116829999999997	-0.014291105263158	-0.00766287960526296	-0.0066280447368419	-0.0427717171052622	-3.65326143790868e-09	-0.213440000000011	-0.039319339869282	-0.051207614379083	-0.0250672810457527	-0.026142977124182	-0.122930392156869	-8.90323529411745e-09	-0.296749673202608	-0.0571222875816985	-0.0769070588235319	-0.0387945098039215	-0.0381000000000014	-0.162726143790857	-8.46006535947744e-09	-0.159094117647064	-0.0282317647058834	-0.0460878431372547	-0.0261667320261438	-0.0199373202614378	-0.0847751633986923	-4.81986928104581e-09	-0.0552999999999985	-0.0138503267973841	-0.0144921568627461	-0.00746490196078486	-0.0070132026143784	-0.0269831372549017	-4.87627450980291e-09	-0.0397869281045643	-0.0100150326797351	-0.00722287581698426	-0.00630143790848858	-0.000921111111106936	-0.0225440522875816
58	-1.26922326031746e-10	-0.0275736625396826	-0.00353377085079364	-0.00562247831746032	-0.00311181585079364	-0.00251066785714286	-0.0184189234920635	-8.27916109422493e-10	-0.0807286930091187	-0.0134607720364741	-0.0161908145896657	-0.00887338237082067	-0.0073175689969605	-0.0510808389057751	-4.36509854227405e-09	-0.254278950437318	-0.0465708688046647	-0.0597651078717201	-0.029507443148688	-0.0302578454810496	-0.148011865889213	-1.04981604584527e-08	-0.349547564469914	-0.0665799713467049	-0.0897409742120346	-0.0450895128939827	-0.0446999140401146	-0.1931564756447	-1.11394269340974e-08	-0.209875931232092	-0.039500888252149	-0.0596041547277936	-0.0328595702005732	-0.0267828080229227	-0.110768968481375	-6.55590257879656e-09	-0.0737100286532953	-0.0140441547277938	-0.0193331232091691	-0.0113901146131805	-0.00791008595988545	-0.0404010888252149	-3.17616045845279e-09	-0.0158573065902579	-0.00100063037249297	0.0187268194842403	0.0107401146131809	0.00788352435530085	-0.0335238681948424
59	-1.46747933333336e-10	-0.0315475666666673	-0.00409800999999998	-0.00549517999999993	-0.00278943500000004	-0.00270591133333329	-0.0219519733333337	-8.98362302631551e-10	-0.0873116052631559	-0.0145929999999997	-0.016598105263158	-0.00870787960526296	-0.0078910447368419	-0.0561317171052622	-4.87826143790868e-09	-0.283140000000011	-0.051259339869282	-0.063377614379083	-0.0293372810457527	-0.034042977124182	-0.168530392156869	-1.16132352941174e-08	-0.383449673202608	-0.0725222875816985	-0.0899070588235319	-0.0409845098039215	-0.0489300000000014	-0.221026143790857	-9.68006535947744e-09	-0.177394117647064	-0.0328317647058834	-0.0359878431372547	-0.0140367320261438	-0.0219773202614378	-0.108575163398692	-2.21986928104582e-09	-0.0185999999999985	-0.00155032679738404	0.0098078431372539	0.00853509803921514	0.00131679738562159	-0.0268931372549017	2.03725490197092e-10	0.0131130718954357	0.00868496732026493	0.0208771241830157	0.00709856209151145	0.0137788888888931	-0.0164940522875816
59	-8.69623260317465e-11	-0.0188136625396827	-0.00223277085079364	-0.00402267831746031	-0.00261561585079364	-0.00140686785714286	-0.0125489234920635	-3.18216109422492e-10	-0.0323086930091187	-0.00630677203647414	-0.00872981458966565	-0.00467438237082067	-0.0040515689969605	-0.0172808389057751	-1.16509854227406e-09	-0.0700789504373182	-0.0130508688046647	-0.0213751078717201	-0.011277443148688	-0.0100978454810496	-0.0357118658892131	-2.97816045845273e-09	-0.104047564469914	-0.0200499713467049	-0.0416409742120345	-0.0281195128939827	-0.0134999140401146	-0.0423564756447001	-2.27942693409742e-09	-0.0498759312320919	-0.001300888252149	-0.0401041547277936	-0.0334095702005732	-0.00668280802292266	-0.00846896848137532	-6.10590257879656e-09	-0.0835100286532953	-0.0239441547277938	-0.0567331232091691	-0.0424301146131805	-0.0143400859598854	-0.00273108882521492	-2.23661604584528e-08	-0.235857306590258	-0.053900630372493	-0.17667318051576	-0.132459885386819	-0.0443164756446991	-0.00517386819484242
60	-1.21974223776224e-10	-0.0258440951048951	-0.00323200985314685	-0.00358920419580419	-0.00159953797202797	-0.0019906224020979	-0.0190154804195804	-6.36807651006716e-10	-0.0615768389261746	-0.00972901630872485	-0.0112372200671141	-0.00585248901342283	-0.0053839357651007	-0.0393802702702705	-2.96232704402518e-09	-0.16975635220126	-0.0284605660377356	-0.0355445062499997	-0.0159255687500001	-0.0196197062499999	-0.107047861635221	-6.21493452380953e-09	-0.198419226190477	-0.0350510714285711	-0.029516839285714	-0.00676726785714268	-0.0227220714285715	-0.129118383233534	-1.25136904761907e-09	-0.0100529761904764	0.00438369047619036	0.0287711904761905	0.0250137321428572	0.00374839285714307	-0.0432017857142849	7.89083333333332e-09	0.103427380952381	0.0388691071428572	0.0493713095238097	0.0285011904761902	0.0209001785714286	0.0151827380952385	2.44780952380955e-08	0.249019642857146	0.0701995808383239	0.142850898203595	0.0871119760479043	0.0557404311377246	0.0328404790419165
60	-1.33152326031746e-10	-0.0286036625396827	-0.00370677085079364	-0.00491167831746032	-0.00244811585079364	-0.00246376785714286	-0.0199889234920636	-8.20716109422493e-10	-0.0796086930091187	-0.0131147720364741	-0.0149298145896657	-0.00790738237082068	-0.0070225689969605	-0.0515608389057751	-4.35009854227405e-09	-0.251878950437318	-0.0452608688046647	-0.0556351078717201	-0.026207443148688	-0.0294278454810496	-0.151011865889213	-1.00181604584527e-08	-0.330047564469915	-0.0627499713467049	-0.0753409742120345	-0.0340495128939827	-0.0413399140401146	-0.1919564756447	-8.73942693409743e-09	-0.159975931232092	-0.032200888252149	-0.0308041547277935	-0.0111795702005732	-0.0196028080229227	-0.0970689684813754	-1.70590257879656e-09	-0.0138100286532952	-0.00144415472779383	0.00866687679083087	0.00688988538681947	0.00182991404011456	-0.0210510888252149	1.49383954154721e-09	0.023042693409742	0.008799369627507	0.0231268194842404	0.00944011461318085	0.0136835243553009	-0.00881386819484242
61	1.18122066666664e-10	0.0253324333333327	0.00306399000000002	0.00449482000000007	0.00246556499999996	0.00203008866666671	0.0177680266666663	7.47937697368448e-10	0.0726883947368441	0.0120370000000003	0.013938894736842	0.00739712039473704	0.0065419552631581	0.0466682828947378	4.72873856209133e-09	0.272359999999989	0.048630660130718	0.0580623856209169	0.0275827189542473	0.030517022875818	0.165669607843131	1.25767647058826e-08	0.415050326797392	0.0771777124183015	0.100392941176468	0.0497954901960786	0.0505999999999986	0.237673856209143	1.18899346405226e-08	0.225905882352936	0.0397682352941166	0.0718121568627452	0.0432632679738562	0.0285526797385621	0.114324836601308	7.78013071895418e-09	0.0975000000000015	0.0244496732026159	0.0514078431372539	0.0395350980392151	0.0118367973856216	0.0217368627450983	2.38937254901971e-08	0.247813071895435	0.049284967320265	0.190777124183016	0.154298562091511	0.0364788888888931	0.00733594771241841
61	9.09376739682535e-11	0.0194463374603174	0.00243522914920636	0.00306332168253969	0.00133828414920636	0.00172513214285714	0.0139410765079365	7.82683890577507e-10	0.0748713069908813	0.0115832279635259	0.0121701854103343	0.00654761762917932	0.0056124310030395	0.0511391610942249	5.40990145772595e-09	0.309521049562682	0.0552991311953353	0.0610348921282798	0.028192556851312	0.0328421545189504	0.193188134110787	1.44518395415473e-08	0.471652435530086	0.0879500286532951	0.0971590257879655	0.0402904871060173	0.0568700859598854	0.2866435243553	1.36305730659026e-08	0.248024068767908	0.045299111747851	0.0468958452722065	0.0173104297994268	0.0296871919770773	0.155831031518625	2.82409742120344e-09	0.0253899713467048	0.000855845272206169	-0.00673312320916913	-0.00611011461318053	-0.000630085959885443	0.0312689111747851	3.38395415472096e-11	-0.00855730659025794	-0.00820063037249298	-0.0124731805157597	4.01146131808888e-05	-0.0125164756446991	0.0121361318051576
62	9.51220666666638e-11	0.0206124333333327	0.00240799000000001	0.00460482000000007	0.00311356499999996	0.00149208866666671	0.0135980266666662	5.71937697368447e-10	0.0562883947368442	0.00980700000000032	0.012588894736842	0.00724712039473703	0.0053419552631581	0.0339682828947378	3.66873856209132e-09	0.213259999999989	0.039430660130718	0.051662385620917	0.0285827189542473	0.023117022875818	0.122169607843131	1.08867647058825e-08	0.366050326797392	0.0705777124183015	0.107892941176468	0.0649954901960786	0.0427999999999986	0.187073856209143	1.47999346405226e-08	0.291805882352936	0.0573682352941166	0.118812156862745	0.0801632679738562	0.0386526797385622	0.115424836601308	1.57601307189542e-08	0.199400000000001	0.0587496732026159	0.0984078431372539	0.0691350980392151	0.0293067973856216	0.0422368627450983	3.58937254901971e-08	0.364813071895435	0.0862849673202649	0.246777124183016	0.187998562091511	0.0587788888888931	0.0314359477124184
62	-5.36623260317465e-11	-0.0115036625396826	-0.00142577085079364	-0.00212667831746031	-0.00130671585079364	-0.000819867857142855	-0.00794892349206355	-1.80616109422492e-10	-0.0178786930091187	-0.00285677203647414	-0.00428981458966565	-0.00243938237082067	-0.00185356899696049	-0.0107308389057751	-5.10098542274056e-10	-0.0299789504373181	-0.00493086880466469	-0.00760510787172015	-0.00353744314868797	-0.00405784548104958	-0.0174118658892131	2.01839541547274e-10	0.00745243553008546	0.00245002865329509	0.0041590257879655	0.00359048710601725	0.000590085959885374	0.000843524355299898	3.54057306590258e-09	0.0748240687679081	0.016499111747851	0.0416958452722064	0.0298104297994268	0.0118971919770773	0.0166310315186247	6.20409742120344e-09	0.0814899713467047	0.0221558452722062	0.0477668767908309	0.0336898853868195	0.0139999140401146	0.0115689111747851	1.60138395415472e-08	0.166342693409742	0.040999369627507	0.11532681948424	0.0829401146131809	0.0324835243553009	0.0103361318051576
63	-1.17677933333336e-10	-0.0251075666666673	-0.00332100999999998	-0.00357717999999993	-0.00128743500000004	-0.00228991133333329	-0.0182119733333337	-8.46162302631552e-10	-0.0810216052631559	-0.0123169999999997	-0.013471105263158	-0.00722087960526297	-0.0062500447368419	-0.0552317171052622	-4.64626143790868e-09	-0.267640000000011	-0.046589339869282	-0.056377614379083	-0.0259572810457527	-0.030422977124182	-0.164630392156869	-1.00932352941174e-08	-0.326349673202608	-0.0599222875816985	-0.0572070588235319	-0.0168945098039214	-0.0403100000000014	-0.209226143790857	-7.13006535947744e-09	-0.118994117647064	-0.0264317647058834	0.0123121568627453	0.0240632679738562	-0.0117773202614378	-0.104875163398692	5.57013071895418e-09	0.0867000000000016	0.040249673202616	0.0675078431372539	0.0452350980392151	0.0222767973856216	-0.0211631372549017	3.95937254901971e-08	0.427813071895435	0.111584967320265	0.316977124183016	0.217898562091511	0.0990788888888931	-0.000764052287581595
63	-8.39623260317465e-11	-0.0179236625396827	-0.00239177085079364	-0.00258067831746031	-0.000954715850793636	-0.00162586785714286	-0.0129589234920635	-5.76216109422493e-10	-0.0552586930091187	-0.00855777203647414	-0.00918981458966565	-0.00475038237082067	-0.0044355689969605	-0.0375208389057751	-3.09409854227405e-09	-0.177878950437318	-0.0310208688046647	-0.0367451078717201	-0.016837443148688	-0.0199078454810496	-0.110111865889213	-6.84816045845272e-09	-0.221547564469914	-0.0401499713467049	-0.0397409742120345	-0.0127395128939827	-0.0269499140401146	-0.1416564756447	-5.59942693409742e-09	-0.0974759312320919	-0.021300888252149	-0.00260415472779355	0.00821042979942685	-0.0108528080229227	-0.0735689684813753	4.63409742120344e-09	0.0680899713467048	0.0250558452722062	0.0531668767908309	0.0399898853868195	0.0131599140401146	-0.0101310888252149	2.41138395415472e-08	0.256342693409742	0.062199369627507	0.18682681948424	0.131840114613181	0.0548835243553009	0.00743613180515758
64	-1.76517933333336e-10	-0.0379375666666673	-0.00497300999999998	-0.00636617999999993	-0.00292843500000004	-0.00343721133333329	-0.0266049733333337	-1.24196230263155e-09	-0.119781605263156	-0.0192119999999997	-0.021306105263158	-0.011371879605263	-0.0099340447368419	-0.0792647171052622	-7.09126143790867e-09	-0.409540000000011	-0.0733893398692819	-0.088057614379083	-0.0410972810457527	-0.046962977124182	-0.248090392156869	-1.71132352941174e-08	-0.560549673202608	-0.104842287581698	-0.119507058823532	-0.0496645098039214	-0.0698200000000014	-0.336226143790857	-1.52300653594774e-08	-0.276794117647064	-0.0516317647058834	-0.0504878431372547	-0.0177367320261438	-0.0327273202614378	-0.174675163398692	-3.06986928104582e-09	-0.0215999999999985	0.0114496732026159	0.0151078431372539	0.00923509803921515	0.00586679738562159	-0.0481431372549017	2.08937254901971e-08	0.240813071895436	0.070684967320265	0.194677124183016	0.124498562091511	0.0701788888888931	-0.0242340522875816
64	-1.29982326031746e-10	-0.0279536625396826	-0.00388177085079364	-0.00441667831746031	-0.00172271585079364	-0.00269436785714286	-0.0196589234920636	-9.59116109422492e-10	-0.0921386930091187	-0.0147617720364741	-0.0154178145896657	-0.00797538237082068	-0.0074425689969605	-0.0619508389057751	-5.22109854227405e-09	-0.301278950437318	-0.0542908688046647	-0.0632151078717201	-0.028197443148688	-0.0350178454810496	-0.183771865889213	-1.16981604584527e-08	-0.382347564469914	-0.0722099713467049	-0.0765409742120345	-0.0276195128939827	-0.0489499140401146	-0.2335564756447	-1.06794269340974e-08	-0.192575931232092	-0.042000888252149	-0.0243041547277935	0.000410429799426836	-0.0246728080229227	-0.126368968481375	5.40974212034445e-11	0.0163899713467048	0.0116558452722062	0.0416668767908309	0.0343898853868195	0.00728991404011455	-0.0369310888252149	2.10138395415472e-08	0.236342693409742	0.061499369627507	0.19562681948424	0.136240114613181	0.0593835243553008	-0.0203138681948424
65	-1.43074223776224e-10	-0.0308440951048951	-0.00419000985314685	-0.00558120419580419	-0.00296683797202797	-0.0026146224020979	-0.0210754804195804	-7.79007651006716e-10	-0.0762368389261746	-0.0136650163087248	-0.0149152200671141	-0.00747048901342283	-0.0074459357651007	-0.0464302702702705	-3.53932704402518e-09	-0.20695635220126	-0.0397805660377356	-0.0486845062499997	-0.0212955687500001	-0.0273897062499999	-0.119747861635221	-7.16493452380953e-09	-0.241219226190477	-0.0486510714285711	-0.066316839285714	-0.0331372678571427	-0.0331620714285715	-0.121418383233534	-6.18136904761907e-09	-0.119452976190477	-0.0265163095238096	-0.0372288095238096	-0.0191462678571428	-0.0180516071428569	-0.0556017857142849	-5.02916666666668e-09	-0.0594726190476191	-0.0281308928571428	-0.00922869047619035	0.000901190476190165	-0.0101498214285714	-0.0220472619047615	-1.96719047619045e-08	-0.196280357142854	-0.0517004191616761	-0.119649101796405	-0.0836880239520957	-0.0359595688622754	-0.0285195209580835
65	-1.40042326031746e-10	-0.0302936625396826	-0.00412777085079364	-0.00568817831746032	-0.00303591585079364	-0.00265216785714286	-0.0204729234920636	-8.30316109422493e-10	-0.0811086930091187	-0.0145227720364741	-0.0156428145896657	-0.00792738237082068	-0.0077145689969605	-0.0509408389057751	-4.31009854227405e-09	-0.251678950437318	-0.0480208688046647	-0.0580451078717201	-0.026537443148688	-0.0315078454810496	-0.145611865889213	-1.01881604584527e-08	-0.342847564469914	-0.0688099713467049	-0.0955909742120346	-0.0500795128939827	-0.0455099140401146	-0.1784564756447	-1.14594269340974e-08	-0.223175931232092	-0.048000888252149	-0.0772041547277936	-0.0449195702005732	-0.0322628080229227	-0.0979689684813753	-1.11359025787965e-08	-0.136910028653295	-0.0483741547277938	-0.0501331232091691	-0.0287001146131805	-0.0214500859598854	-0.0384210888252149	-3.06961604584528e-08	-0.306757306590258	-0.077500630372493	-0.18837318051576	-0.135959885386819	-0.0524164756446991	-0.0408538681948424
66	-1.54524223776224e-10	-0.0331940951048951	-0.00426500985314685	-0.00573320419580419	-0.00290053797202797	-0.0028334224020979	-0.0231954804195804	-8.92207651006716e-10	-0.0870468389261746	-0.0146730163087248	-0.0170472200671142	-0.00875948901342283	-0.00828793576510071	-0.0541002702702705	-4.24732704402518e-09	-0.24685635220126	-0.0445205660377356	-0.0573145062499997	-0.0266255687500001	-0.0306897062499999	-0.146347861635221	-9.36493452380953e-09	-0.309919226190477	-0.0586110714285711	-0.073716839285714	-0.0340472678571427	-0.0397020714285715	-0.172718383233534	-7.64136904761907e-09	-0.140452976190476	-0.0261163095238096	-0.0296288095238096	-0.0119862678571428	-0.0176916071428569	-0.0847017857142849	-6.0916666666668e-10	-0.000772619047619064	0.00706910714285719	0.00987130952380966	0.00630119047619017	0.00350017857142861	-0.0177172619047615	2.87809523809553e-09	0.036519642857146	0.0147995808383239	0.0251508982035948	0.0101119760479043	0.0151404311377246	-0.00699952095808351
66	-1.30932326031746e-10	-0.0282236625396826	-0.00375377085079364	-0.00502167831746032	-0.00250951585079364	-0.00251216785714286	-0.0194489234920636	-8.23416109422493e-10	-0.0800186930091187	-0.0135287720364741	-0.0150138145896657	-0.00772838237082068	-0.0072855689969605	-0.0514808389057751	-4.35509854227405e-09	-0.252978950437318	-0.0463408688046647	-0.0567651078717201	-0.026247443148688	-0.0305178454810496	-0.149911865889213	-1.02681604584527e-08	-0.340647564469915	-0.0654399713467049	-0.0831409742120345	-0.0395195128939827	-0.0436399140401146	-0.1920564756447	-1.03594269340974e-08	-0.196275931232092	-0.041400888252149	-0.0548041547277936	-0.0283495702005732	-0.0264428080229227	-0.100068968481375	-4.50590257879656e-09	-0.0504100286532952	-0.0130441547277938	-0.00853312320916912	-0.00171011461318054	-0.00681008595988544	-0.0288010888252149	-6.53616045845279e-09	-0.058457306590258	-0.012500630372493	-0.0270731805157596	-0.0242598853868191	-0.00281647564469914	-0.0188638681948424
67	5.73220666666638e-11	0.0123324333333327	0.00136699000000002	0.00247482000000007	0.00155156499999996	0.000928088666666707	0.00848802666666625	4.14937697368448e-10	0.0402883947368442	0.0065370000000003	0.00782889473684198	0.00437712039473703	0.0034519552631581	0.0258682828947378	2.70873856209132e-09	0.155959999999989	0.028230660130718	0.034162385620917	0.0180427189542473	0.016117022875818	0.0936696078431308	7.92676470588255e-09	0.262050326797392	0.0491777124183015	0.0656929411764681	0.0361954901960786	0.0294999999999986	0.147073856209143	8.91993464052256e-09	0.169505882352936	0.0278682352941166	0.0575121568627453	0.0377632679738562	0.0197526797385622	0.0842248366013077	5.72013071895418e-09	0.0720000000000015	0.019849673202616	0.0360078431372539	0.0259350980392151	0.0101067973856216	0.0161368627450983	1.34937254901971e-08	0.139813071895436	0.035084967320265	0.0996771241830157	0.0757985620915115	0.0238788888888931	0.0051359477124184
67	1.53437673968253e-10	0.0329863374603174	0.00396422914920636	0.00622632168253969	0.00362828414920636	0.00259513214285714	0.0228010765079364	1.00668389057751e-09	0.0977713069908813	0.0158832279635259	0.0190801854103344	0.0106176176291793	0.00846243100303951	0.0628391610942249	6.41990145772595e-09	0.371021049562682	0.0658991311953354	0.0821348921282799	0.041372556851312	0.0408121545189504	0.222988134110787	1.75818395415473e-08	0.580652435530085	0.107250028653295	0.140759025787965	0.0716904871060173	0.0691700859598854	0.3321435243553	1.61705730659026e-08	0.301724068767908	0.050299111747851	0.0845958452722065	0.0494104297994268	0.0350871919770773	0.166931031518625	6.95409742120344e-09	0.0810899713467047	0.0155558452722062	0.0322668767908309	0.0253898853868195	0.00692991404011455	0.0332689111747851	9.51383954154721e-09	0.091342693409742	0.010899369627507	0.0714268194842404	0.0705401146131809	0.000983524355300859	0.00943613180515758
68	8.82206666666386e-12	0.00216243333333274	0.000333990000000017	0.00122682000000007	0.00106456499999996	0.000162088666666707	0.000608026666666256	1.89376973684481e-11	0.00268839473684415	0.00164700000000031	0.00185889473684197	0.000947120394737039	0.000911955263158098	-0.000801717105262207	1.81738562091319e-10	0.0130599999999893	0.00554066013071802	0.00706238562091697	0.00404271895424731	0.00304702287581798	0.000469607843130778	1.25676470588255e-09	0.0505503267973917	0.0137777124183015	0.0353929411764681	0.0269954901960786	0.0083999999999986	0.00137385620914322	5.70993464052257e-09	0.124005882352935	0.0303682352941166	0.0736121568627453	0.0514632679738562	0.0221526797385621	0.0200248366013077	1.42201307189542e-08	0.183400000000002	0.0652496732026159	0.0883078431372539	0.0570350980392151	0.0312467973856216	0.0299368627450983	5.09937254901971e-08	0.524813071895436	0.131884967320265	0.348277124183016	0.244998562091512	0.103278888888893	0.0445359477124184
68	-1.33882326031746e-10	-0.0288836625396826	-0.00337477085079364	-0.00569707831746032	-0.00329603585079364	-0.00240096785714286	-0.0198089234920636	-8.91216109422493e-10	-0.0866086930091187	-0.0137467720364741	-0.0173158145896656	-0.00984938237082067	-0.0074665689969605	-0.0555508389057751	-5.29109854227405e-09	-0.305878950437318	-0.0545708688046647	-0.0692251078717201	-0.036307443148688	-0.0329178454810496	-0.182091865889213	-1.43581604584527e-08	-0.472847564469914	-0.0880899713467049	-0.112060974212035	-0.0562795128939827	-0.0557799140401146	-0.2726564756447	-1.56494269340974e-08	-0.294675931232092	-0.050600888252149	-0.0905041547277936	-0.0567795702005732	-0.0337528080229227	-0.153568968481375	-8.84590257879655e-09	-0.104910028653295	-0.0130441547277938	-0.0512331232091691	-0.0418301146131805	-0.00943008595988544	-0.0406410888252149	-2.41616045845279e-09	-0.0118573065902579	0.004799369627507	0.00102681948424039	-0.0141598853868192	0.0152835243553008	-0.0176638681948424
69	-5.6398698224855e-11	-0.0119779585798823	-0.00164752366863898	-0.00164525621301761	-0.000711414319526744	-0.000932765088757353	-0.008685159763314	-1.68102307692314e-10	-0.0162774450549433	-0.00322963186813154	-0.00223099120879144	-0.000453489560439309	-0.00177736978021985	-0.0108153296703299	-6.93283422459771e-10	-0.0394171122994586	-0.00718300000000111	-0.0038989518716559	0.00273009625668335	-0.00662764705882268	-0.0283209090909053	-1.29594117647065e-09	-0.0426850267379702	-0.00778919786096432	-0.0057373262032072	0.00276720320855386	-0.00849401069518593	-0.0290491443850303	1.96134408602112e-09	0.0396661290322503	0.0132743548387081	0.018250483870964	0.0165790270270255	0.00270344086021631	0.00812693548387407	2.11351351351286e-09	0.0210556756756686	-0.00135854838709865	0.00428237837838035	0.00590365945946187	-0.00192629032258159	0.016521122994651	-1.94391443850261e-08	-0.215677005347587	-0.04560374331551	-0.182822459893053	-0.134848128342245	-0.0479796791443845	0.014837267759565
69	9.44376739682535e-11	0.0206063374603173	0.00222422914920636	0.00540632168253968	0.00407328414920636	0.00133413214285714	0.0129810765079365	5.01683890577507e-10	0.0503713069908813	0.00856322796352586	0.0138901854103343	0.00871761762917933	0.0051824310030395	0.0278391610942249	3.07990145772595e-09	0.181321049562682	0.0323991311953353	0.0522348921282799	0.032862556851312	0.0193421545189504	0.096788134110787	9.48183954154727e-09	0.321652435530086	0.0606500286532951	0.106159025787965	0.0701904871060173	0.0359700859598854	0.1543435243553	1.36205730659026e-08	0.268724068767908	0.051099111747851	0.115795845272207	0.0840104297994268	0.0317871919770773	0.101731031518625	1.54740974212035e-08	0.193389971346705	0.0449558452722062	0.100966876790831	0.0760898853868195	0.0248899140401146	0.0474689111747851	1.01138395415472e-08	0.086542693409742	0.016899369627507	0.0367268194842404	0.0398401146131808	-0.00301647564469914	0.0329361318051576
70	-1.57648698224855e-10	-0.0336219585798823	-0.00426252366863897	-0.00535725621301761	-0.00274911431952675	-0.00260826508875735	-0.024002159763314	-8.48102307692315e-10	-0.0821074450549433	-0.0138116318681315	-0.0147199912087915	-0.00752648956043931	-0.00719236978021985	-0.0535653296703299	-4.82228342245977e-09	-0.277917112299458	-0.0496930000000012	-0.0582289518716559	-0.0266499037433167	-0.0315876470588227	-0.169980909090906	-1.21759411764706e-08	-0.40038502673797	-0.0753591978609643	-0.0912373262032073	-0.0428827967914461	-0.048304010695186	-0.23374914438503	-1.00186559139789e-08	-0.18503387096775	-0.0336256451612919	-0.043849516129036	-0.0207309729729745	-0.0221465591397837	-0.107573064516126	-2.06648648648714e-09	-0.0224443243243314	-0.0110585483870986	-0.000617621621619662	0.000503659459461858	-0.00137629032258159	-0.012378877005349	-8.77914438502609e-09	-0.091877005347587	-0.01640374331551	-0.0816224598930531	-0.0744481283422447	-0.00717967914438455	0.00823726775956506
70	-1.28212326031746e-10	-0.0275436625396826	-0.00366977085079364	-0.00458667831746031	-0.00214771585079364	-0.00243806785714286	-0.0192889234920636	-8.43816109422493e-10	-0.0815786930091187	-0.0135927720364741	-0.0144828145896657	-0.00740438237082068	-0.0070785689969605	-0.0535008389057751	-4.70809854227405e-09	-0.271878950437318	-0.0494608688046647	-0.0576951078717201	-0.026157443148688	-0.0315378454810496	-0.164811865889213	-1.11781604584527e-08	-0.367847564469914	-0.0707099713467049	-0.0816409742120345	-0.0352395128939827	-0.0464299140401146	-0.2154564756447	-1.09294269340974e-08	-0.203075931232092	-0.043800888252149	-0.0444041547277936	-0.0178395702005732	-0.0265528080229227	-0.114868968481375	-2.99590257879656e-09	-0.0287100286532952	-0.00494415472779383	0.00496687679083086	0.00578988538681947	-0.000840085959885445	-0.0287410888252149	-1.04616045845278e-09	-0.000557306590257927	0.005299369627507	0.0098268194842403	-0.00125988538681914	0.0110835243553009	-0.0157038681948424
71	-1.34938698224855e-10	-0.0289679585798823	-0.00343352366863898	-0.00529825621301761	-0.00294941431952675	-0.00234906508875735	-0.020235159763314	-7.56302307692314e-10	-0.0737974450549433	-0.0118856318681315	-0.0152189912087915	-0.00851848956043931	-0.00670136978021985	-0.0466853296703299	-4.40828342245977e-09	-0.255417112299459	-0.0457330000000012	-0.0582189518716559	-0.0294299037433167	-0.0287976470588227	-0.151520909090906	-1.21159411764706e-08	-0.39848502673797	-0.0749991978609643	-0.0912373262032073	-0.0431627967914461	-0.048114010695186	-0.23214914438503	-1.16486559139789e-08	-0.21823387096775	-0.0352256451612919	-0.064649516129036	-0.0382409729729746	-0.0254065591397837	-0.118373064516126	-6.22648648648714e-09	-0.0747443243243314	-0.00825854838709864	-0.0398176216216196	-0.0326963405405382	-0.0074162903225816	-0.028328877005349	-3.25914438502608e-09	-0.024777005347587	0.00599625668449003	-0.0194224598930531	-0.0300481283422448	0.0106203208556155	-0.00927273224043494
71	NA	NA	NA	NA	NA	NA	NA	-8.21616109422493e-10	-0.0802986930091187	-0.0127797720364741	-0.0170558145896656	-0.00973438237082067	-0.0073215689969605	-0.0504608389057751	-4.47209854227405e-09	-0.259678950437318	-0.0456708688046647	-0.0607551078717201	-0.030927443148688	-0.0298378454810496	-0.153211865889213	-1.12181604584527e-08	-0.368847564469914	-0.0678999713467049	-0.0846409742120346	-0.0394595128939827	-0.0452099140401146	-0.2162564756447	-8.53942693409743e-09	-0.152475931232092	-0.020900888252149	-0.0264041547277935	-0.0106595702005732	-0.0157528080229227	-0.105168968481375	-5.65902578796557e-10	0.00128997134670481	0.0173558452722062	0.00706687679083088	0.00158988538681947	0.00547991404011456	-0.0231810888252149	1.28138395415472e-08	0.143342693409742	0.048199369627507	0.10202681948424	0.0602401146131809	0.0417835243553009	-0.00695386819484242
72	-1.33138698224855e-10	-0.0285179585798823	-0.00348152366863898	-0.00489025621301761	-0.00253121431952675	-0.00235856508875735	-0.020155159763314	-7.85002307692315e-10	-0.0759374450549433	-0.0121076318681315	-0.0140839912087915	-0.00761948956043931	-0.00646536978021985	-0.0497353296703299	-4.43528342245977e-09	-0.255717112299459	-0.0443930000000012	-0.0550289518716559	-0.0261199037433167	-0.0289076470588227	-0.156320909090906	-1.07959411764706e-08	-0.35358502673797	-0.0636891978609643	-0.0775373262032072	-0.0341827967914462	-0.043364010695186	-0.21234914438503	-7.90865591397889e-09	-0.13823387096775	-0.0224256451612919	-0.012349516129036	0.00317902702702546	-0.0145665591397837	-0.103473064516126	3.13351351351286e-09	0.0506556756756686	0.0290414516129013	0.0354823783783803	0.0188036594594619	0.0163237096774184	-0.015498877005349	1.64508556149739e-08	0.178922994652413	0.05819625668449	0.115977540106947	0.0660518716577552	0.0499203208556155	0.00643726775956506
72	-1.21322326031746e-10	-0.0260936625396826	-0.00336977085079364	-0.00451167831746031	-0.00218671585079364	-0.00232566785714285	-0.0182189234920635	-8.12816109422493e-10	-0.0785086930091187	-0.0127217720364741	-0.0140838145896657	-0.00739838237082068	-0.0066865689969605	-0.0517008389057751	-4.43709854227405e-09	-0.256378950437318	-0.0459808688046647	-0.0553851078717201	-0.025927443148688	-0.0294578454810496	-0.155011865889213	-1.03381604584527e-08	-0.339847564469914	-0.0641099713467049	-0.0754409742120345	-0.0331295128939827	-0.0423499140401146	-0.2002564756447	-9.74942693409743e-09	-0.179075931232092	-0.035900888252149	-0.0366041547277935	-0.0150595702005732	-0.0215528080229227	-0.106468968481375	-2.07590257879656e-09	-0.0161100286532952	0.00645584527220616	0.00526687679083088	0.00108988538681947	0.00415991404011456	-0.0278310888252149	9.41383954154721e-09	0.111342693409742	0.034699369627507	0.0884268194842403	0.0518401146131809	0.0365835243553009	-0.0121238681948424
73	1.9801301775145e-11	0.00429204142011769	0.000579476331361023	0.000677743786982389	0.000136585680473256	0.000541234911242647	0.003034840236686	2.89497692307686e-10	0.0277425549450567	0.00434036813186846	0.00435900879120856	0.00218651043956069	0.00217263021978015	0.0189946703296701	1.79771657754023e-09	0.103582887700541	0.0190869999999989	0.0209810481283441	0.00894009625668335	0.0120323529411773	0.0635790909090947	3.84405882352935e-09	0.12531497326203	0.0247108021390357	0.0235626737967928	0.00746720320855387	0.0160959893048141	0.0770508556149697	3.47134408602112e-09	0.0622661290322503	0.0151743548387081	0.00595048387096395	-0.00102097297297453	0.0080434408602163	0.041126935483874	2.28351351351286e-09	0.0237556756756686	-0.00135854838709865	0.00788237837838034	0.00900365945946186	-0.00148629032258159	0.015621122994651	-1.55914438502608e-09	-0.025877005347587	-0.01220374331551	-0.0294224598930531	-0.0159481283422448	-0.0134796791443846	0.017937267759565
73	-1.92623260317465e-11	-0.00415366253968265	-0.000529770850793641	-0.000883678317460313	-0.000627715850793636	-0.000255867857142855	-0.00273892349206355	-3.63161094224925e-11	-0.00402869300911871	-0.00102677203647414	-0.00179981458966565	-0.000976382370820671	-0.000819568996960494	-0.00122083890577511	9.59014577259453e-11	0.0045210495626818	0.000319131195335308	-0.00188510787172014	-0.00236744314868797	0.000472154518950423	0.00608813411078691	-1.81604584527271e-11	-0.00244756446991448	-0.00184997134670492	-0.00714097421203452	-0.00808951289398275	0.000920085959885384	0.0065435243552999	-1.68942693409742e-09	-0.0373759312320918	-0.008300888252149	-0.0261041547277935	-0.0208595702005732	-0.00520280802292267	-0.00306896848137532	-3.08590257879656e-09	-0.0431100286532952	-0.0202441547277938	-0.0223331232091691	-0.0113401146131805	-0.0109700859598854	-0.000531088825214924	-9.86616045845279e-09	-0.106157306590258	-0.036300630372493	-0.0693731805157596	-0.0428598853868191	-0.0265164756446991	-0.000363868194842413
74	-1.64958698224855e-10	-0.0353499585798823	-0.00440062366863897	-0.00596325621301761	-0.00296971431952675	-0.00299336508875735	-0.024986159763314	-1.05493230769231e-09	-0.101970445054943	-0.0161916318681315	-0.0189197912087914	-0.0104192895604393	-0.00850036978021984	-0.06685732967033	-6.58468342245977e-09	-0.380067112299458	-0.0674130000000011	-0.0837119518716559	-0.0421579037433166	-0.0415526470588227	-0.228940909090906	-1.81549411764706e-08	-0.59428502673797	-0.111539197860964	-0.128847326203207	-0.0582827967914461	-0.0705640106951859	-0.35393914438503	-1.96186559139789e-08	-0.36923387096775	-0.0729456451612918	-0.104349516129036	-0.0588609729729746	-0.0444965591397837	-0.191973064516126	-5.51648648648714e-09	-0.0578443243243314	0.00864145161290135	-0.0209176216216196	-0.0195963405405381	-0.0016162903225816	-0.047148877005349	2.15508556149739e-08	0.241922994652413	0.0753962566844901	0.167977540106947	0.0917518716577552	0.0762203208556155	0.000337267759565047
74	-1.37082326031746e-10	-0.0293336625396826	-0.00378177085079364	-0.00456667831746031	-0.00193671585079364	-0.00262996785714286	-0.0209869234920636	-1.02781610942249e-09	-0.0986286930091187	-0.0150077720364741	-0.0170388145896656	-0.00938038237082067	-0.0076585689969605	-0.066584838905775	-6.40909854227405e-09	-0.368068950437318	-0.0641508688046647	-0.0774651078717201	-0.038654443148688	-0.0388148454810496	-0.226441865889213	-1.69391604584527e-08	-0.549447564469914	-0.102329971346705	-0.104740974212035	-0.0404795128939827	-0.0642599140401146	-0.3423564756447	-1.75494269340974e-08	-0.322875931232092	-0.066510888252149	-0.0679041547277936	-0.0304495702005731	-0.0374628080229227	-0.188368968481375	1.63409742120344e-09	0.0365899713467048	0.0360558452722062	0.0397668767908309	0.0293898853868195	0.0103399140401146	-0.0392410888252149	4.32138395415472e-08	0.464342693409742	0.123899369627507	0.32902681948424	0.216040114613181	0.112983524355301	0.0111361318051576
75	NA	NA	NA	NA	NA	NA	NA	NA	NA	NA	NA	NA	NA	NA	-5.89428342245977e-09	-0.343537112299458	-0.0616030000000012	-0.0836559518716559	-0.0442709037433166	-0.0393836470588227	-0.198280909090906	-1.64669411764707e-08	-0.54598502673797	-0.102709197860964	-0.138627326203207	-0.0727127967914461	-0.065914010695186	-0.30454914438503	-1.68586559139789e-08	-0.31993387096775	-0.0516256451612919	-0.106959516129036	-0.0682209729729746	-0.0377565591397837	-0.161373064516126	-9.96648648648713e-09	-0.120644324324331	-0.0175585483870986	-0.0606176216216197	-0.0458663405405382	-0.0150862903225816	-0.044078877005349	-7.07914438502610e-09	-0.0612770053475869	-0.00360374331550997	-0.0387224598930531	-0.0447481283422447	0.00612032085561545	-0.0168527322404349
75	NA	NA	NA	NA	NA	NA	NA	NA	NA	NA	NA	NA	NA	NA	NA	NA	NA	NA	NA	NA	NA	-2.03451604584527e-08	-0.667547564469915	-0.127859971346705	-0.146880974212035	-0.0667495128939827	-0.0801299140401146	-0.3928164756447	-2.28494269340974e-08	-0.429775931232092	-0.0861208882521491	-0.118134154727794	-0.0648295702005732	-0.0533028080229227	-0.225558968481375	-9.92590257879655e-09	-0.111910028653295	-0.0175441547277938	-0.0329331232091691	-0.0208601146131805	-0.0120700859598854	-0.0614610888252149	7.83839541547213e-10	0.0266426934097421	0.013999369627507	0.0372268194842404	0.0107401146131809	0.0264835243553009	-0.0245738681948424
76	-5.1398698224855e-11	-0.0110979585798823	-0.00138352366863898	-0.00190425621301761	-0.000780414319526744	-0.00112376508875735	-0.007805159763314	-3.25902307692314e-10	-0.0313374450549433	-0.00480963186813154	-0.00556099120879144	-0.00309848956043931	-0.00246336978021985	-0.0209653296703299	-1.58428342245977e-09	-0.0921171122994586	-0.0155130000000011	-0.0211889518716559	-0.00969990374331666	-0.0114876470588227	-0.0553209090909054	-3.65594117647065e-09	-0.11868502673797	-0.0209891978609643	-0.0212373262032072	-0.00500279679144614	-0.0162140106951859	-0.0764491443850302	-1.77865591397888e-09	-0.0250338709677497	-0.00332564516129184	0.016650483870964	0.0195790270270255	-0.00196655913978369	-0.0383730645161259	4.39351351351286e-09	0.0638556756756686	0.0313414516129013	0.0400823783783803	0.0256036594594618	0.0141137096774184	-0.00917887700534901	2.02508556149739e-08	0.218922994652413	0.06419625668449	0.155377540106947	0.104151871657755	0.0511203208556155	0.00103726775956505
76	-6.54623260317465e-11	-0.0141336625396826	-0.00194177085079364	-0.00232467831746031	-0.000881715850793636	-0.00144386785714286	-0.00986892349206354	-4.74016109422493e-10	-0.0455486930091187	-0.00712677203647414	-0.00782981458966565	-0.00417438237082067	-0.0036585689969605	-0.0305908389057751	-2.20709854227405e-09	-0.127978950437318	-0.0227608688046647	-0.0281751078717202	-0.012557443148688	-0.0156178454810496	-0.0770118658892131	-4.24816045845272e-09	-0.137847564469914	-0.0257499713467049	-0.0236409742120345	-0.00489951289398275	-0.0187199140401146	-0.0884564756447002	-2.88942693409743e-09	-0.0457759312320919	-0.011200888252149	0.0142958452722064	0.0192104297994269	-0.00488280802292267	-0.0489689684813753	2.69409742120344e-09	0.0438899713467048	0.0219558452722062	0.0372668767908309	0.0256898853868195	0.0115699140401146	-0.0153410888252149	2.13138395415472e-08	0.234342693409742	0.062399369627507	0.18162681948424	0.127540114613181	0.0540835243553008	-0.00992386819484243
77	1.08501301775145e-10	0.0237120414201177	0.00322347633136102	0.00532574378698239	0.00329458568047326	0.00203023491124265	0.015164840236686	7.36497692307685e-10	0.0725425549450567	0.0137203681318685	0.0149290087912086	0.00764651043956068	0.00727263021978016	0.0438546703296701	4.37371657754023e-09	0.256682887700542	0.0513269999999989	0.0613810481283441	0.0294500962566834	0.0318923529411773	0.144079090909094	1.12940588235294e-08	0.38581497326203	0.0805108021390357	0.124762673796793	0.0740672032085539	0.050695989304814	0.18105085561497	1.72513440860211e-08	0.35076612903225	0.0779743548387082	0.161650483870964	0.110079027027025	0.0525534408602163	0.110926935483874	2.82535135135129e-08	0.359355675675669	0.117941451612901	0.17068237837838	0.114103659459462	0.0561437096774184	0.069221122994651	7.34508556149739e-08	0.742922994652413	0.18629625668449	0.475677540106947	0.343351871657755	0.132120320855615	0.0835372677595651
77	2.57376739682535e-11	0.00586633746031735	0.00080022914920636	0.00242132168253969	0.00218628414920636	0.000235132142857145	0.00265107650793646	-2.43161094224923e-11	-0.00032869300911871	0.00223322796352586	0.00332018541033435	0.00172761762917933	0.00158243100303951	-0.00584083890577511	-2.56098542274055e-10	-0.0095789504373182	0.00301913119533531	0.00773489212827986	0.00575255685131203	0.00194215451895042	-0.0203118658892131	2.81839541547273e-10	0.0259524355300855	0.0122500286532951	0.0503590257879654	0.0444904871060173	0.00592008595988538	-0.0367564756447001	6.15057306590257e-09	0.145324068767908	0.034199111747851	0.119395845272206	0.0939104297994268	0.0253871919770773	-0.00826896848137529	2.61640974212035e-08	0.346089971346705	0.125155845272206	0.188166876790831	0.128789885386819	0.0593799140401146	0.0327689111747851	8.14138395415472e-08	0.841342693409742	0.218299369627507	0.56092681948424	0.395840114613181	0.164683524355301	0.0620361318051576
78	3.1801301775145e-11	0.0068620414201177	0.000981476331361023	0.00100874378698239	0.000249585680473255	0.000759234911242648	0.004874840236686	4.24497692307686e-10	0.0406425549450567	0.00603036813186846	0.00671900879120855	0.00374651043956069	0.00297263021978015	0.0278546703296701	2.89371657754023e-09	0.165882887700541	0.0294269999999988	0.0344810481283441	0.0172500962566833	0.0172723529411773	0.101979090909095	7.24405882352936e-09	0.23581497326203	0.0442108021390357	0.0465626737967928	0.0191672032085539	0.027395989304814	0.14465085561497	8.14134408602112e-09	0.14966612903225	0.0348743548387081	0.0271504838709639	0.00977902702702548	0.0183534408602163	0.0876269354838741	-1.26486486487138e-10	-0.0134443243243314	-0.0148585483870986	-0.0271176216216197	-0.0202663405405381	-0.0071862903225816	0.026921122994651	-2.19591443850261e-08	-0.242277005347587	-0.06240374331551	-0.188822459893053	-0.129748128342245	-0.0590796791443845	0.011037267759565
78	2.17037673968254e-10	0.0465463374603174	0.00587922914920636	0.00789632168253969	0.00395528414920636	0.00394213214285715	0.0327610765079365	1.34768389057751e-09	0.130671306990881	0.0210432279635259	0.0248701854103344	0.0133176176291793	0.0115424310030395	0.0848391610942249	7.56990145772594e-09	0.438321049562682	0.0771991311953354	0.0966348921282799	0.044702556851312	0.0519321545189504	0.264488134110787	1.70118395415473e-08	0.559652435530085	0.102450028653295	0.125159025787965	0.0543904871060173	0.0706700859598854	0.3317435243553	1.12305730659026e-08	0.199324068767908	0.037399111747851	0.0222958452722065	-0.00028957020057317	0.0225871919770773	0.139631031518625	-2.13590257879656e-09	-0.0416100286532952	-0.0288441547277938	-0.0388331232091691	-0.0230001146131805	-0.0158300859598854	0.0261689111747851	-2.42561604584528e-08	-0.265957306590258	-0.084600630372493	-0.17967318051576	-0.103059885386819	-0.0765964756446991	-0.00176386819484242
79	3.1901301775145e-11	0.00706204142011769	0.000867476331361023	0.00185174378698239	0.00116758568047326	0.000684234911242647	0.004344840236686	3.38497692307686e-10	0.0332425549450567	0.00559036813186846	0.00709900879120854	0.00401651043956069	0.00307263021978015	0.0205146703296701	2.13771657754023e-09	0.125082887700541	0.0240269999999989	0.0307810481283441	0.0165200962566833	0.0142823529411773	0.0701790909090947	5.73405882352935e-09	0.19341497326203	0.0393108021390357	0.0570626737967928	0.0332672032085539	0.0238959893048141	0.0970508556149697	8.81134408602112e-09	0.17216612903225	0.0388743548387081	0.0611504838709639	0.0380790270270254	0.0240534408602163	0.0721269354838741	1.02335135135129e-08	0.125155675675669	0.0365414516129013	0.0516823783783803	0.0348036594594618	0.0165437096774184	0.035321122994651	1.97508556149739e-08	0.192922994652413	0.04939625668449	0.107777540106947	0.0766518716577553	0.0311203208556155	0.0380372677595651
79	2.58437673968254e-10	0.0560363374603174	0.00691922914920636	0.0117163216825397	0.00703828414920636	0.00467613214285715	0.0374010765079365	1.69368389057751e-09	0.165771306990881	0.0280232279635259	0.0343701854103344	0.0187276176291793	0.0156524310030395	0.103439161094225	1.01299014577259e-08	0.588821049562682	0.108999131195335	0.13643489212828	0.0683025568513121	0.0680321545189504	0.343888134110787	2.58818395415473e-08	0.865652435530085	0.167850028653295	0.235459025787965	0.128290487106017	0.107170085959885	0.462043524355299	2.90005730659026e-08	0.560924068767908	0.112899111747851	0.193695845272207	0.118310429799427	0.0753871919770773	0.253931031518625	2.55840974212035e-08	0.314389971346705	0.0881558452722063	0.136666876790831	0.0940898853868195	0.0425799140401146	0.0894689111747851	5.52138395415472e-08	0.545342693409742	0.123999369627507	0.343626819484241	0.264840114613181	0.0787835243553009	0.0777361318051576
80	-1.00698698224855e-10	-0.0216379585798823	-0.00269152366863898	-0.00398225621301761	-0.00226441431952674	-0.00171776508875735	-0.014965159763314	-4.62902307692314e-10	-0.0456474450549433	-0.00789963186813154	-0.0100029912087915	-0.00533548956043931	-0.00466736978021985	-0.0277453296703299	-2.29128342245977e-09	-0.134417112299459	-0.0245330000000011	-0.0334689518716559	-0.0166599037433167	-0.0168076470588227	-0.0763209090909053	-5.32594117647065e-09	-0.17988502673797	-0.0346891978609643	-0.0532373262032072	-0.0296627967914462	-0.0235940106951859	-0.0919491443850303	-5.05865591397888e-09	-0.0976338709677497	-0.0178256451612918	-0.034949516129036	-0.0211109729729745	-0.0129065591397837	-0.0448730645161259	-5.35648648648714e-09	-0.0659443243243314	-0.0167585483870986	-0.0342176216216197	-0.0286163405405382	-0.0059462903225816	-0.016548877005349	-1.31391443850261e-08	-0.128777005347587	-0.02690374331551	-0.0820224598930531	-0.0652481283422447	-0.0167796791443846	-0.017812732240435
80	-6.18623260317465e-11	-0.0133336625396826	-0.00161577085079364	-0.00276167831746031	-0.00184771585079364	-0.000913867857142855	-0.00895892349206354	-2.18916109422493e-10	-0.0221586930091187	-0.00441677203647414	-0.00587981458966565	-0.00326438237082067	-0.0026195689969605	-0.0118508389057751	-1.03609854227406e-09	-0.0617789504373181	-0.0122908688046647	-0.0176651078717202	-0.00988744314868798	-0.00777784548104957	-0.0318118658892131	-2.94816045845273e-09	-0.102947564469915	-0.0217499713467049	-0.0399409742120345	-0.0265795128939827	-0.0133399140401146	-0.0413564756447001	-3.95942693409743e-09	-0.0829759312320918	-0.013400888252149	-0.0490041547277936	-0.0368295702005732	-0.0121228080229227	-0.0205689684813753	-8.58590257879655e-09	-0.112910028653295	-0.0383041547277938	-0.0628331232091691	-0.0448301146131805	-0.0180500859598854	-0.0117310888252149	-2.85661604584528e-08	-0.295457306590258	-0.072200630372493	-0.20427318051576	-0.149059885386819	-0.0553164756446992	-0.0189438681948424
81	-6.5198698224855e-11	-0.0139779585798823	-0.00164852366863898	-0.00262425621301761	-0.00159341431952674	-0.00103076508875735	-0.009705159763314	-2.32202307692314e-10	-0.0231674450549433	-0.00372963186813154	-0.00592099120879144	-0.00337548956043931	-0.00254136978021985	-0.0135153296703299	-1.11428342245977e-09	-0.0656171122994586	-0.0110830000000011	-0.0180289518716559	-0.00995990374331665	-0.00807764705882268	-0.0365209090909054	-3.22594117647065e-09	-0.10668502673797	-0.0190891978609643	-0.0270373262032072	-0.0140227967914461	-0.0129840106951859	-0.0605491443850302	-2.59865591397888e-09	-0.0493338709677497	-0.00462564516129186	-0.0192495161290361	-0.0130209729729745	-0.0051665591397837	-0.0254730645161259	8.53513513512861e-10	0.0117556756756686	0.0110414516129014	0.00218237837838033	-0.000296340540538147	0.00212370967741841	-0.00307887700534902	5.65085561497392e-09	0.057922994652413	0.01889625668449	0.0315775401069469	0.0174518716577552	0.0140203208556154	0.00943726775956506
81	-1.28752326031746e-10	-0.0277736625396826	-0.00346677085079364	-0.00516267831746032	-0.00271031585079364	-0.00245246785714286	-0.0191389234920636	-7.95816109422493e-10	-0.0774986930091187	-0.0123357720364741	-0.0155638145896657	-0.00853038237082068	-0.0070335689969605	-0.0495908389057751	-4.06709854227405e-09	-0.236378950437318	-0.0411708688046647	-0.0553151078717201	-0.027377443148688	-0.0279378454810496	-0.139911865889213	-9.15816045845273e-09	-0.301447564469914	-0.0549499713467049	-0.0692409742120345	-0.0313595128939827	-0.0378999140401146	-0.1772564756447	-7.06942693409743e-09	-0.125275931232092	-0.023600888252149	-0.0134041547277935	0.000810429799426834	-0.0142028080229227	-0.0882689684813754	3.50409742120344e-09	0.0544899713467048	0.0272558452722062	0.0429668767908309	0.0309898853868195	0.0119599140401146	-0.0158510888252149	2.06138395415472e-08	0.221342693409742	0.058099369627507	0.16082681948424	0.110340114613181	0.0504835243553009	0.00203613180515759
82	-1.06188698224855e-10	-0.0228079585798823	-0.00302152366863898	-0.00388425621301761	-0.00195241431952674	-0.00193176508875735	-0.015895159763314	-5.74402307692315e-10	-0.0558174450549433	-0.00949063186813154	-0.0104309912087915	-0.00535548956043931	-0.00507536978021985	-0.0358953296703299	-3.25128342245977e-09	-0.188317112299459	-0.0339530000000011	-0.0410289518716559	-0.0185199037433167	-0.0225076470588227	-0.113320909090905	-8.55594117647064e-09	-0.28308502673797	-0.0539891978609643	-0.0669373262032072	-0.0303627967914462	-0.036574010695186	-0.16224914438503	-8.38865591397889e-09	-0.15953387096775	-0.0301256451612919	-0.0479495161290361	-0.0248309729729745	-0.0221065591397837	-0.0814730645161259	-3.17648648648714e-09	-0.0363443243243313	-0.00665854838709865	-0.00981762162161965	-0.00399634054053815	-0.0061662903225816	-0.021448877005349	-6.56914438502608e-09	-0.063977005347587	-0.00790374331551	-0.0476224598930531	-0.0433481283422448	-0.00427967914438454	-0.00628273224043495
82	-1.26192326031746e-10	-0.0271936625396826	-0.00372277085079364	-0.00455967831746031	-0.00198671585079364	-0.00257286785714286	-0.0189089234920636	-8.59916109422493e-10	-0.0831686930091187	-0.0137277720364741	-0.0149378145896657	-0.00771438237082068	-0.0072245689969605	-0.0545008389057751	-4.61509854227405e-09	-0.267678950437318	-0.0489308688046647	-0.0589251078717201	-0.026697443148688	-0.0322278454810496	-0.159911865889213	-1.05681604584527e-08	-0.348447564469914	-0.0675499713467049	-0.0769409742120345	-0.0312295128939827	-0.0457499140401146	-0.2039564756447	-1.07894269340974e-08	-0.200275931232092	-0.046800888252149	-0.0389041547277936	-0.0109695702005732	-0.0279228080229227	-0.114568968481375	-3.08590257879656e-09	-0.0275100286532952	-0.00174415472779382	0.0112668767908309	0.0126898853868195	-0.00146008595988544	-0.0370010888252149	5.52383954154721e-09	0.073942693409742	0.022599369627507	0.0772268194842403	0.0508401146131809	0.0263835243553008	-0.0258438681948424
83	-1.21268698224855e-10	-0.0259779585798823	-0.00323452366863898	-0.00474125621301761	-0.00290411431952675	-0.00183676508875735	-0.017995159763314	-4.83702307692314e-10	-0.0479174450549433	-0.00899963186813153	-0.0105499912087915	-0.00549348956043931	-0.00505636978021985	-0.0283653296703299	-2.35428342245977e-09	-0.138117112299459	-0.0257830000000011	-0.0344589518716559	-0.0174099037433167	-0.0170476470588227	-0.0779209090909053	-6.06594117647065e-09	-0.20628502673797	-0.0407891978609643	-0.0669373262032072	-0.0420927967914461	-0.0248340106951859	-0.0985491443850303	-5.62865591397888e-09	-0.11313387096775	-0.0186256451612918	-0.055949516129036	-0.0408109729729746	-0.0141865591397837	-0.0385730645161259	-8.52648648648714e-09	-0.113044324324331	-0.0451185483870987	-0.0623176216216197	-0.0450563405405382	-0.0176362903225816	-0.00717887700534902	-3.20691443850261e-08	-0.335877005347587	-0.08270374331551	-0.245322459893053	-0.185148128342245	-0.0601796791443845	-0.00564273224043495
83	-9.85323260317465e-11	-0.0211536625396826	-0.00271177085079364	-0.00375767831746031	-0.00208271585079364	-0.00167486785714286	-0.0146789234920635	-5.00816109422493e-10	-0.0491786930091187	-0.00872277203647414	-0.0100888145896657	-0.00516538237082067	-0.0049235689969605	-0.0303708389057751	-2.29709854227405e-09	-0.134278950437318	-0.0246708688046647	-0.0323151078717201	-0.015717443148688	-0.0165878454810496	-0.0773118658892131	-5.25816045845272e-09	-0.176847564469914	-0.0351499713467049	-0.0502409742120345	-0.0281195128939827	-0.0220999140401146	-0.0914564756447001	-4.63942693409743e-09	-0.0887759312320918	-0.017200888252149	-0.0295041547277935	-0.0185795702005732	-0.0109528080229227	-0.0420689684813753	-2.71590257879656e-09	-0.0353100286532952	-0.0202441547277938	-0.0116331232091691	-0.00451011461318053	-0.00707008595988544	-0.00353108882521492	-1.56761604584528e-08	-0.166457306590258	-0.046600630372493	-0.11897318051576	-0.0850598853868191	-0.0339164756446991	-0.000863868194842415
84	-1.32092962962943e-10	-0.028555796296292	-0.00349061481481442	-0.00568007592592572	-0.00326320611111081	-0.00241752777777768	-0.019389925925923	-8.4367272727265e-10	-0.0824770909090906	-0.0138830181818175	-0.0169716654545448	-0.00937943636363676	-0.00759354727272625	-0.0516205454545487	-4.70278947368401e-09	-0.273877543859638	-0.0506292982456184	-0.0645536491228068	-0.0327861578947345	-0.0317792964912243	-0.158678070175431	-1.24416379310349e-08	-0.413879310344841	-0.0802046551724142	-0.107059137931048	-0.0559591379310345	-0.0511086206896649	-0.22659482758623	-1.44586206896561e-08	-0.277396551724163	-0.0514963793103495	-0.0944855172413787	-0.0588498275862144	-0.0356251724137913	-0.131417241379306	-1.2121034482758e-08	-0.147312068965511	-0.0342277586206867	-0.0673741379310283	-0.0500098275862071	-0.0173318965517224	-0.045777413793098	-2.15165517241332e-08	-0.208203448275861	-0.0445689655172443	-0.126629310344839	-0.101222413793111	-0.0254098275862086	-0.0370799999999919
84	-5.80116610441768e-11	-0.0126410629718876	-0.00139212815261044	-0.00287503610080644	-0.00186806376612903	-0.00103936802811245	-0.00829869107550202	-3.24024973282444e-10	-0.0319220160687022	-0.00533439667938934	-0.00736249092366411	-0.00437321031679388	-0.00298821835496183	-0.0192279429680152	-1.32553553604238e-09	-0.0778153191519424	-0.0142555556183744	-0.0201321732367493	-0.0110329057208479	-0.00909952192932867	-0.0434351592088687	-3.37580350877197e-09	-0.113318947368422	-0.021267052631579	-0.0330499298245615	-0.0198809405594406	-0.0138240596491227	-0.0589207017543861	-3.37052097902095e-09	-0.0632622377622381	-0.00772423076923082	-0.0212051748251747	-0.0142326608391608	-0.00696108391608391	-0.0327790877192979	-4.29792307692307e-09	-0.0525699300699301	-0.0128356293706292	-0.0249772727272725	-0.0192344755244755	-0.00571304195804189	-0.0147766083916084	-9.92611888111886e-09	-0.0969800699300692	-0.0209306643356641	-0.0581318531468536	-0.0435714335664331	-0.0145619580419581	-0.0178694755244755
85	-5.00321518987306e-11	-0.01074343670886	-0.0016103955696201	-0.00154835886075977	-0.000484984050632825	-0.00106318360759505	-0.00758534177215138	-3.71821235294104e-10	-0.0350942411764678	-0.00535467941176422	-0.00468367764705887	-0.00240712588235263	-0.00227166411764694	-0.0250697647058836	-1.71007567567556e-09	-0.0974431351351288	-0.0182675675675693	-0.0167844486486483	-0.00622126486486515	-0.0105734810810809	-0.0623762162162126	-2.77644385026701e-09	-0.0885828877005227	-0.0178142245989274	-0.00911786096257009	0.00300058823529173	-0.0121214438502657	-0.0615598930481221	-2.42422459893008e-09	-0.040290909090901	-0.0160704278074849	0.0116044919786096	0.0175601604278072	-0.00597786096256805	-0.0357203208556192	7.04385026738194e-10	0.0179438502673815	0.00192251336898537	0.0336505882352954	0.0286615508021401	0.00493294117647114	-0.0176628877005337	1.26364171123004e-08	0.145071122994661	0.0327486631016062	0.129677005347598	0.0967245989304861	0.0329563101604293	-0.0177167914438494
85	-9.36623260317465e-11	-0.0200336625396827	-0.00264577085079364	-0.00324167831746031	-0.00160371585079364	-0.00163786785714286	-0.0141489234920635	-5.13516109422493e-10	-0.0497086930091187	-0.00821477203647414	-0.00901981458966565	-0.00466438237082067	-0.0043555689969605	-0.0324708389057751	-2.48709854227405e-09	-0.143478950437318	-0.0257008688046647	-0.0302751078717202	-0.013767443148688	-0.0165078454810496	-0.0875118658892131	-4.42816045845273e-09	-0.145847564469914	-0.0273499713467049	-0.0330409742120345	-0.0149795128939827	-0.0181099140401146	-0.0854564756447002	-2.46942693409742e-09	-0.0419759312320919	-0.012100888252149	0.00359584527220646	0.00771042979942685	-0.00409280802292267	-0.0334689684813753	-1.59025787965552e-11	0.00508997134670484	0.000555845272206174	0.0124668767908309	0.00668988538681947	0.00574991404011455	-0.00793108882521493	7.62383954154721e-09	0.0877426934097419	0.022499369627507	0.0715268194842404	0.0448401146131809	0.0266835243553009	-0.00625386819484242
86	2.5966784810127e-10	0.05573656329114	0.00690660443037989	0.0101246411392402	0.00567601594936717	0.00445081639240495	0.0387346582278486	1.5469787647059e-09	0.151395758823532	0.0254653205882358	0.0312263223529411	0.0167948741176474	0.0144313358823531	0.0946402352941164	9.08092432432444e-09	0.527956864864871	0.0943824324324308	0.123245551351352	0.0609287351351349	0.0623165189189192	0.310223783783788	2.2903556149733e-08	0.760617112299477	0.142685775401072	0.19398213903743	0.100500588235292	0.0934785561497342	0.423540106951878	2.00857754010699e-08	0.378709090909099	0.0716295721925151	0.10990449197861	0.0626601604278073	0.047342139037432	0.197279679144381	8.72438502673819e-09	0.104643850267382	0.0232225133689854	0.0456505882352954	0.03456155080214	0.0111129411764711	0.0357771122994663	2.01364171123004e-08	0.204071122994661	0.0357486631016062	0.161777005347598	0.143124598930486	0.0186563101604294	0.00673320855615063
86	8.41376739682535e-11	0.0179563374603174	0.00233522914920636	0.00270332168253969	0.00116928414920636	0.00153413214285714	0.0129210765079365	5.69683890577508e-10	0.0552713069908813	0.00902322796352586	0.0104201854103343	0.00544761762917932	0.0049724310030395	0.0358391610942249	3.52990145772595e-09	0.204221049562682	0.0364991311953353	0.0456348921282799	0.021872556851312	0.0237921545189504	0.122088134110787	9.81183954154728e-09	0.321652435530086	0.0614500286532951	0.0694590257879655	0.0298904871060173	0.0395700859598854	0.1908435243553	9.04057306590257e-09	0.165924068767908	0.031399111747851	0.0338958452722064	0.0132104297994268	0.0206871919770773	0.100531031518625	1.04097421203442e-10	-0.00301002865329516	-0.00264415472779383	-0.0136331232091691	-0.0141901146131805	0.000609914040114563	0.0131689111747851	7.33839541547208e-10	0.00854269340974207	-0.000100630372493016	0.0133268194842404	0.0146401146131808	-0.00131647564469914	-0.00466386819484242
87	-6.18321518987306e-11	-0.01323343670886	-0.0019473955696201	-0.00160935886075977	-0.000176984050632825	-0.00143318360759505	-0.00967534177215138	-5.12021235294104e-10	-0.0481242411764678	-0.00675467941176422	-0.00627367764705887	-0.00330612588235263	-0.00296466411764694	-0.0350997647058836	-2.48007567567556e-09	-0.140843135135129	-0.0239075675675692	-0.0244444486486483	-0.00899126486486515	-0.0154434810810809	-0.0924762162162126	-4.15644385026701e-09	-0.129682887700523	-0.0220142245989275	-0.00691786096257008	0.0107005882352917	-0.0176314438502657	-0.100759893048122	-1.25422459893008e-09	-0.00589090909090101	-0.00707042780748491	0.0557044919786097	0.0553601604278072	0.000302139037431957	-0.0544203208556192	1.02143850267382e-08	0.146543850267382	0.0483225133689854	0.110350588235295	0.08286155080214	0.0274429411764711	-0.0121228877005337	4.31364171123004e-08	0.463071122994661	0.116848663101606	0.348677005347598	0.252124598930486	0.0965563101604294	-0.00286679144384939
87	-1.14603309608541e-10	-0.0245760284697509	-0.00318248007117439	-0.00405787224199289	-0.00193215784341637	-0.00212571462633452	-0.0173288825622776	-6.76690387096773e-10	-0.0654119741935483	-0.0105548548387097	-0.0118603816129032	-0.00626632161290322	-0.00559367322580643	-0.0429926032258065	-3.3725560117302e-09	-0.194757507331378	-0.0343933636363637	-0.0419477096774193	-0.0193941994134897	-0.0225544838709677	-0.118445542521994	-8.10945930232556e-09	-0.265225581395348	-0.0496734011627909	-0.0551244186046511	-0.0217722093023256	-0.0333315406976746	-0.160471308139535	-6.76466472303203e-09	-0.120662682215743	-0.0228485131195335	-0.0143350437317785	9.07813411078496e-05	-0.0143583965014577	-0.0835781341107873	2.07437681159422e-09	0.0341997101449274	0.0102360869565217	0.0381671884057972	0.032391863768116	0.00581707246376813	-0.0142239999999999	9.64901449275367e-09	0.103812463768117	0.0238810755813951	0.0800435174418603	0.058172093023255	0.021873488372093	-0.000873079178885591
88	1.97367848101269e-10	0.04260656329114	0.00555660443037989	0.00819464113924022	0.00469301594936717	0.00350181639240495	0.0288546582278486	1.2709787647059e-09	0.124295758823532	0.0222553205882358	0.0248163223529411	0.0131948741176474	0.0116213358823531	0.0772402352941164	7.86092432432444e-09	0.457656864864871	0.0858824324324308	0.106445551351352	0.0527987351351349	0.0536865189189191	0.265323783783788	2.1933556149733e-08	0.734617112299477	0.143885775401072	0.20198213903743	0.110900588235292	0.0910785561497342	0.388440106951878	2.70557754010699e-08	0.528709090909099	0.100229572192515	0.20590449197861	0.135760160427807	0.0701421390374319	0.222779679144381	2.81543850267382e-08	0.354143850267381	0.108122513368985	0.164750588235295	0.11056155080214	0.0540929411764712	0.0812771122994663	6.12364171123004e-08	0.617071122994661	0.150548663101606	0.399877005347599	0.299524598930486	0.100456310160429	0.0665332085561506
88	3.42669039145911e-12	0.000833971530249085	-5.54800711743882e-05	0.000643127758007107	0.000660842156583629	-1.87146263345229e-05	0.00024111743772242	-1.18903870967732e-11	-0.000131974193548323	0.000222145161290305	0.00214961838709678	0.00135167838709678	0.000791326774193574	-0.00252260322580651	1.23443988269801e-10	0.00934249266862186	0.000766636363636287	0.00840229032258065	0.00611580058651028	0.00228551612903227	0.00025445747800589	6.80540697674442e-10	0.0262744186046517	0.00335659883720909	0.019875581395349	0.0169077906976744	0.00291845930232539	0.00302869186046501	7.53352769679709e-11	0.00563731778425662	-0.00434851311953348	0.0188649562682215	0.0190907813411079	-0.000178396501457719	-0.00897813411078724	1.86437681159422e-09	0.0281997101449274	0.00223608695652173	0.0302671884057972	0.025691863768116	0.00454707246376812	-0.00430399999999994	2.23901449275368e-09	0.0260124637681168	0.00188107558139512	0.0295435174418603	0.027872093023255	0.00167348837209296	-0.00657307917888559
89	3.06667848101269e-10	0.06563656329114	0.00830660443037989	0.0109546411392402	0.00543801594936717	0.00551681639240494	0.0464146582278486	1.8989787647059e-09	0.184795758823532	0.0305153205882358	0.0358963223529411	0.0189348741176474	0.0169613358823531	0.118440235294116	1.10709243243244e-08	0.642156864864871	0.114382432432431	0.144945551351352	0.0684287351351349	0.0766165189189191	0.383223783783788	2.7313556149733e-08	0.900617112299477	0.168985775401072	0.20888213903743	0.0955005882352918	0.113378556149734	0.522740106951878	2.23157754010699e-08	0.410709090909099	0.075529572192515	0.0903044919786097	0.0401601604278072	0.050142139037432	0.244779679144381	4.0243850267382e-09	0.0354438502673815	-0.0117774866310146	0.00105058823529541	0.00616155080214004	-0.00517705882352887	0.0461771122994663	-3.28358288769964e-09	-0.0474288770053386	-0.0379513368983938	-0.0146229946524016	0.026024598930486	-0.0406436898395707	0.00503320855615062
89	3.89837673968254e-10	0.0838063374603173	0.0107392291492064	0.0145463216825397	0.00732828414920636	0.00721813214285715	0.0584810765079365	2.4806838905775e-09	0.241171306990881	0.0400632279635259	0.0461801854103344	0.0243376176291793	0.0218324310030395	0.154939161094225	1.41899014577259e-08	0.822821049562682	0.147799131195335	0.18323489212828	0.0863025568513121	0.0969321545189504	0.491488134110787	3.54118395415473e-08	1.16765243553009	0.221650028653295	0.268259025787965	0.122090487106017	0.146170085959885	0.6769435243553	3.06505730659026e-08	0.563924068767908	0.104899111747851	0.123995845272206	0.0545104297994268	0.0693871919770773	0.335531031518625	7.46409742120345e-09	0.0723899713467047	-0.00124415472779382	6.68767908308687e-05	-0.00131011461318053	0.00131991404011456	0.0735689111747851	-1.76616045845279e-09	-0.0429573065902579	-0.034800630372493	-0.0354731805157597	0.00974011461318087	-0.0452164756446991	0.0273361318051576
90	-1.09832151898731e-10	-0.02341343670886	-0.0031293955696201	-0.00308835886075977	-0.000815984050632825	-0.00227318360759505	-0.0171953417721514	-9.28621235294104e-10	-0.0879142411764677	-0.0127966794117642	-0.0126936776470589	-0.00677112588235263	-0.00592266411764694	-0.0624297647058836	-5.65907567567556e-09	-0.322343135135129	-0.0557275675675693	-0.0608844486486483	-0.0277612648648652	-0.0331234810810809	-0.205776216216213	-1.4066443850267e-08	-0.450682887700523	-0.0823142245989274	-0.0689178609625701	-0.0159494117647083	-0.0529514438502657	-0.299459893048122	-1.25842245989301e-08	-0.220690909090901	-0.0467704278074849	-0.0135955080213903	0.0100601604278072	-0.023647860962568	-0.160320320855619	7.2243850267382e-09	0.112443850267382	0.0588225133689854	0.0852505882352954	0.0581615508021401	0.0271729411764711	-0.0316328877005337	5.72364171123004e-08	0.615071122994661	0.166348663101606	0.439977005347599	0.294824598930486	0.14475631016043	0.00933320855615062
90	-1.36172326031746e-10	-0.0291536625396826	-0.00374177085079364	-0.00460767831746031	-0.00200871585079364	-0.00259926785714286	-0.0208039234920636	-1.05491610942249e-09	-0.100868693009119	-0.0157487720364741	-0.0163778145896657	-0.00891138237082067	-0.0074665689969605	-0.0687398389057751	-6.74169854227405e-09	-0.386898950437318	-0.0690408688046647	-0.0792251078717201	-0.038099443148688	-0.0411228454810496	-0.238631865889213	-1.76481604584527e-08	-0.574047564469914	-0.107329971346705	-0.113370974212035	-0.0453795128939827	-0.0679899140401146	-0.3533764756447	-1.82894269340974e-08	-0.337475931232092	-0.0710808882521491	-0.0720041547277935	-0.0314895702005731	-0.0404628080229227	-0.194468968481375	-1.04590257879656e-09	0.00478997134670482	0.0217558452722062	0.0293668767908309	0.0202898853868195	0.00911991404011455	-0.0463510888252149	3.00138395415472e-08	0.331342693409742	0.093799369627507	0.24022681948424	0.149340114613181	0.0908835243553009	-0.00286386819484242
91	6.82678481012694e-11	0.01473656329114	0.0015496044303799	0.00330464113924023	0.00229301594936717	0.00100881639240495	0.00988465822784861	3.62978764705896e-10	0.0363957588235322	0.00607532058823578	0.00944632235294113	0.00529487411764737	0.00415133588235306	0.0208602352941164	2.54092432432444e-09	0.148756864864871	0.0251824324324307	0.0381455513513517	0.0206787351351349	0.0174265189189191	0.0855237837837874	7.00355614973299e-09	0.234617112299477	0.0409857754010726	0.0704821390374299	0.0432005882352918	0.0272785561497343	0.123340106951878	5.08577540106992e-09	0.098909090909099	0.0105295721925151	0.0453044919786097	0.0351601604278072	0.010152139037432	0.0430796791443808	1.44438502673819e-09	0.0218438502673815	-0.00217748663101463	0.0279505882352954	0.02606155080214	0.00188294117647113	-0.00382288770053367	5.26641711230035e-09	0.0610711229946613	0.00744866310160618	0.0701770053475984	0.0650245989304861	0.00525631016042934	-0.0167367914438494
91	-7.3673309608541e-11	-0.0157960284697509	-0.00217248007117439	-0.00233187224199289	-0.000782157843416371	-0.00154871462633452	-0.0112888825622776	-5.24490387096773e-10	-0.0500219741935483	-0.0077358548387097	-0.00775038161290322	-0.00405032161290322	-0.00369567322580643	-0.0345326032258065	-2.5985560117302e-09	-0.149357507331378	-0.0269733636363637	-0.0298377096774194	-0.0127241994134897	-0.0171144838709677	-0.0925455425219941	-5.69945930232555e-09	-0.184425581395348	-0.0361434011627909	-0.029524418604651	-0.00519220930232559	-0.0243215406976746	-0.118871308139535	-5.58466472303203e-09	-0.0962626822157434	-0.0260485131195335	0.00656495626822151	0.0200907813411079	-0.0135183965014577	-0.0767781341107873	1.54437681159422e-09	0.0321997101449274	0.0144360869565218	0.0426671884057972	0.033191863768116	0.00947707246376812	-0.0248639999999999	1.26490144927537e-08	0.145812463768117	0.0390810755813951	0.12344351744186	0.0877720930232551	0.035673488372093	-0.0182230791788856
92	1.86967848101269e-10	0.03997656329114	0.00526660443037989	0.00627464113924023	0.00286301594936717	0.00340981639240495	0.0284446582278486	1.1519787647059e-09	0.112095758823532	0.0186853205882358	0.0215463223529411	0.0111748741176474	0.0103713358823531	0.0718402352941164	6.54092432432444e-09	0.380256864864871	0.0674824324324308	0.0867455513513517	0.0402287351351349	0.0464865189189191	0.226023783783787	1.5103556149733e-08	0.497617112299477	0.0934857754010726	0.11348213903743	0.0494005882352918	0.0641785561497342	0.291040106951878	1.02457754010699e-08	0.183909090909099	0.0330295721925151	0.0286044919786097	0.00776016042780719	0.020842139037432	0.122379679144381	-1.0856149732618e-09	-0.0253561497326184	-0.0199774866310146	-0.0273494117647046	-0.01550844919786	-0.0118670588235289	0.0219771122994663	-1.83235828876996e-08	-0.202128877005338	-0.0645513368983938	-0.136322994652402	-0.075575401069514	-0.0608436898395707	-0.00126679144384939
92	5.73376739682535e-11	0.0123663374603174	0.00169022914920636	0.00211332168253969	0.000935284149206363	0.00117813214285715	0.00856107650793646	3.96683890577508e-10	0.0386713069908813	0.00661322796352585	0.00743018541033434	0.00383761762917932	0.0035924310030395	0.0246391610942249	2.23990145772594e-09	0.130721049562682	0.0239991311953353	0.0302348921282799	0.013832556851312	0.0164421545189504	0.0764881341107869	5.24183954154728e-09	0.172652435530086	0.0336500286532951	0.0376590257879655	0.0147904871060173	0.0227700859598854	0.1014435243553	3.67057306590257e-09	0.0645240687679081	0.011599111747851	0.00559584527220646	-0.00138957020057317	0.00699719197707733	0.0473310315186247	-3.95902578796556e-10	-0.0103100286532952	-0.00964415472779383	-0.0123331232091691	-0.00806011461318053	-0.00425008595988544	0.0116689111747851	-9.77616045845279e-09	-0.109857306590258	-0.030600630372493	-0.0865731805157596	-0.0578598853868191	-0.0287164756446991	0.00743613180515758
93	5.46784810126939e-12	0.00103656329114	0.000168604430379897	-0.000343358860759775	-0.000480984050632825	0.000137816392404948	0.00121465822784862	1.12978764705896e-10	0.0107957588235322	0.00156532058823578	0.00155632235294113	0.00068487411764737	0.000871335882353063	0.00764023529411637	1.12392432432444e-09	0.0650568648648713	0.0103424324324308	0.0148455513513517	0.00719873513513485	0.0076665189189191	0.0398237837837874	3.52355614973299e-09	0.114717112299477	0.0202857754010726	0.02308213903743	0.00900058823529173	0.0141785561497343	0.071240106951878	2.90577540106992e-09	0.051209090909099	0.00532957219251508	0.00840449197860967	0.00356016042780718	0.00485213903743196	0.0374796791443808	-2.35561497326181e-09	-0.0331561497326184	-0.0201774866310146	-0.0158494117647046	-0.00843844919785995	-0.00742705882352887	0.00287711229946633	-1.47035828876996e-08	-0.152728877005339	-0.0441513368983938	-0.0952229946524016	-0.059775401069514	-0.0354436898395707	-0.0134467914438494
93	3.23767396825352e-12	0.000686337460317356	4.82291492063589e-05	0.000132321682539688	9.8284149206364e-05	3.31321428571446e-05	0.000501076507936456	-1.73161094224924e-11	-0.0012286930091187	-0.000116772036474138	0.000690185410334349	0.000397617629179327	0.000296431003039506	-0.00179083890577511	1.49014577259443e-11	0.00182104956268182	-0.000790868804664697	0.00301489212827986	0.00190255685131202	0.00112215451895042	-0.000411865889213105	4.61839541547271e-10	0.0162524355300855	0.00145002865329509	0.0075590257879655	0.00479048710601726	0.00275008595988538	0.00724352435529985	-8.79426934097425e-10	-0.0170759312320918	-0.00950088825214901	-0.00140415472779354	0.00161042979942683	-0.00307280802292266	-0.00606896848137532	-1.97590257879655e-09	-0.0238100286532952	-0.0115441547277938	-0.00553312320916912	-0.00201011461318053	-0.00352008595988544	-0.00663108882521492	-7.11616045845278e-09	-0.070857306590258	-0.020100630372493	-0.0388731805157596	-0.0245598853868191	-0.0143164756446991	-0.0119138681948424
94	-4.59321518987306e-11	-0.00978343670886	-0.0013423955696201	-0.00138635886075977	-0.000550984050632825	-0.000835183607595052	-0.00705534177215138	-2.97521235294104e-10	-0.0280842411764678	-0.00452467941176421	-0.00358367764705887	-0.00175712588235263	-0.00183066411764694	-0.0199797647058836	-1.49107567567556e-09	-0.0838431351351287	-0.0155675675675693	-0.0123744486486483	-0.00448126486486515	-0.0078934810810809	-0.0558762162162126	-3.40644385026701e-09	-0.109482887700523	-0.0208142245989275	-0.0173178609625701	-0.00480941176470827	-0.0125014438502657	-0.0713598930481221	-3.56422459893008e-09	-0.0639909090909009	-0.0128704278074849	-0.00909550802139033	-0.00173983957219282	-0.00732786096256804	-0.0420203208556192	-1.02561497326181e-09	-0.00835614973261848	-0.00817748663101464	0.0118505882352954	0.0125615508021401	-0.000667058823528865	-0.0120228877005337	-3.53582887699643e-10	7.11229946613974e-05	-0.00385133689839385	0.0117770053475984	0.011524598930486	0.000256310160429337	-0.00789679144384939
94	-2.43623260317465e-11	-0.00524366253968265	-0.000513770850793641	-0.00122067831746031	-0.000919715850793636	-0.000300867857142855	-0.00349892349206355	-7.33161094224924e-11	-0.00742869300911871	-0.00150677203647414	-0.00213981458966565	-0.00135238237082067	-0.000789568996960494	-0.00381083890577511	-1.49098542274055e-10	-0.00907895043731821	-0.0015808688046647	-0.00420510787172014	-0.00364744314868798	-0.000557845481049579	-0.00331186588921312	-5.58160458452728e-10	-0.0211475644699145	-0.0034499713467049	-0.0146409742120345	-0.0132395128939827	-0.00141991404011462	-0.00295647564470013	-1.18942693409743e-09	-0.0252759312320918	-0.00190088825214899	-0.0192041547277935	-0.0168895702005732	-0.00229280802292267	-0.0042689684813753	-3.12590257879655e-09	-0.0411100286532952	-0.0133441547277938	-0.0256331232091691	-0.0210301146131805	-0.00456008595988544	-0.00223108882521492	-9.26616045845279e-09	-0.097357306590258	-0.023800630372493	-0.0722731805157597	-0.0553598853868191	-0.0169164756446991	-0.00116386819484242
95	-8.31321518987306e-11	-0.01786343670886	-0.0020533955696201	-0.00338835886075977	-0.00196098405063282	-0.00142718360759505	-0.0124153417721514	-4.82221235294104e-10	-0.0467442411764678	-0.00709467941176422	-0.00939367764705887	-0.00556512588235263	-0.00383166411764694	-0.0302497647058836	-2.33807567567556e-09	-0.134743135135129	-0.0237275675675692	-0.0302144486486483	-0.0164012648648652	-0.0138234810810809	-0.0808762162162126	-5.89644385026701e-09	-0.191882887700523	-0.0359142245989274	-0.0395178609625701	-0.0180794117647083	-0.0214914438502657	-0.116459893048122	-4.98422459893008e-09	-0.088690909090901	-0.0145704278074849	-0.0143955080213903	-0.00663983957219282	-0.00769786096256805	-0.0597203208556192	-1.29561497326181e-09	-0.0121561497326185	0.00162251336898537	-0.00174941176470459	-0.00363844919785995	0.00182294117647114	-0.0120228877005337	6.13641711230035e-09	0.0690711229946614	0.0203486631016061	0.0527770053475984	0.032224598930486	0.0206563101604294	-0.00358679144384939
95	-4.54623260317465e-11	-0.00968366253968265	-0.00081977085079364	-0.00197167831746031	-0.00141571585079364	-0.000555867857142855	-0.00689892349206355	-1.97816109422492e-10	-0.0195186930091187	-0.00287677203647414	-0.00492981458966565	-0.00318938237082067	-0.00173856899696049	-0.0117108389057751	-1.03209854227405e-09	-0.0593789504373182	-0.00937086880466469	-0.0149551078717201	-0.010137443148688	-0.00481784548104958	-0.0350118658892131	-3.42816045845273e-09	-0.111847564469915	-0.0189499713467049	-0.0284409742120345	-0.0185995128939827	-0.00986991404011462	-0.0643564756447002	-2.71942693409743e-09	-0.0497759312320919	-0.00120088825214901	-0.0195041547277935	-0.0174995702005732	-0.00200280802292268	-0.0289689684813753	-1.67590257879656e-09	-0.0237100286532952	-0.00124415472779382	-0.0255331232091692	-0.0247701146131805	-0.000710085959885439	0.00306891117478509	-3.73616045845279e-09	-0.044657306590258	-0.00570063037249301	-0.0533731805157597	-0.0482598853868191	-0.00511647564469916	0.0144361318051576
96	-9.41321518987306e-11	-0.02028343670886	-0.0022723955696201	-0.00409435886075978	-0.00247898405063283	-0.00161518360759505	-0.0139253417721514	-5.13521235294104e-10	-0.0501742411764678	-0.00766467941176422	-0.0110206776470589	-0.00660612588235263	-0.00441366411764694	-0.0314897647058836	-2.47307567567556e-09	-0.143443135135129	-0.0252475675675692	-0.0342544486486483	-0.0190512648648652	-0.0152034810810809	-0.0838762162162126	-6.39644385026701e-09	-0.209082887700523	-0.0389142245989274	-0.04601786096257	-0.0220494117647083	-0.0239814438502657	-0.124159893048122	-5.54422459893008e-09	-0.0983909090909011	-0.0153704278074849	-0.0150955080213903	-0.00613983957219282	-0.00892786096256805	-0.0679203208556192	-1.27561497326181e-09	-0.0103561497326185	0.00702251336898536	-0.0013494117647046	-0.00463844919785995	0.00332294117647114	-0.0160428877005337	5.40641711230035e-09	0.0630711229946613	0.0214486631016061	0.0492770053475984	0.028724598930486	0.0206563101604294	-0.00732679144384939
96	-3.61623260317465e-11	-0.00774366253968265	-0.000427770850793641	-0.00197567831746031	-0.00163271585079364	-0.000342867857142855	-0.00533892349206355	-1.10316109422492e-10	-0.0113286930091187	-0.00124677203647414	-0.00425981458966565	-0.00313438237082067	-0.00112056899696049	-0.00580083890577511	-3.06098542274055e-10	-0.0176789504373182	-0.00149086880466469	-0.00732510787172014	-0.00753744314868797	0.000212154518950421	-0.00881186588921311	-8.78160458452726e-10	-0.0272475644699145	-0.00254997134670492	-0.00794097421203452	-0.00885951289398274	0.000970085959885379	-0.0168564756447001	1.22057306590257e-09	0.0299240687679082	0.014599111747851	0.0159958452722065	0.00551042979942684	0.0105171919770773	-0.000668968481375301	1.25409742120344e-09	0.0140899713467049	0.0120558452722062	-0.00863312320916914	-0.0155701146131805	0.00697991404011456	0.0105689111747851	5.81383954154721e-09	0.056342693409742	0.019199369627507	0.0221268194842404	0.00854011461318084	0.0135835243553009	0.0150361318051576
97	4.2846784810127e-10	0.09213656329114	0.0115266044303799	0.0166346411392402	0.00900401594936717	0.00763081639240496	0.0639546582278486	2.7109787647059e-09	0.263895758823532	0.0431653205882358	0.0521663223529411	0.0284048741176474	0.0237613358823531	0.168640235294116	1.59509243243244e-08	0.924156864864871	0.164382432432431	0.209445551351352	0.102728735135135	0.106716518918919	0.550823783783788	3.9583556149733e-08	1.30661711229948	0.243285775401073	0.31208213903743	0.151200588235292	0.160878556149734	0.751240106951878	3.394577540107e-08	0.624709090909099	0.118729572192515	0.13570449197861	0.0596601604278073	0.0760421390374319	0.370479679144381	7.1543850267382e-09	0.0641438502673815	-0.00807748663101464	-0.00784941176470458	-0.00313844919785995	-0.00467705882352887	0.0800771122994663	-8.57358288769965e-09	-0.117728877005339	-0.0618513368983938	-0.0829229946524016	-0.014875401069514	-0.0679736898395706	0.0270332085561506
97	3.42937673968254e-10	0.0736063374603174	0.00947922914920636	0.0127163216825397	0.00645228414920636	0.00626513214285715	0.0514610765079365	2.1786838905775e-09	0.211871306990881	0.0351432279635259	0.0408301854103344	0.0217276176291793	0.0191024310030395	0.135839161094225	1.23499014577259e-08	0.716821049562682	0.129099131195335	0.16103489212828	0.0770025568513121	0.0840321545189504	0.426288134110787	3.03118395415473e-08	0.998652435530085	0.190250028653295	0.229859025787965	0.105990487106017	0.123870085959885	0.5789435243553	2.58805730659026e-08	0.474924068767908	0.0916991117478509	0.0966958452722065	0.0389104297994268	0.0577871919770773	0.286331031518625	5.19409742120344e-09	0.0446899713467048	-0.000944154727793827	-0.0169331232091692	-0.0147701146131805	-0.00216008595988544	0.0625689111747851	-7.39616045845278e-09	-0.100757306590258	-0.039800630372493	-0.0869731805157596	-0.0366598853868191	-0.0503164756446991	0.0259361318051576
98	1.91367848101269e-10	0.04128656329114	0.00528660443037989	0.00778464113924022	0.00430301594936717	0.00348581639240495	0.0282146582278486	1.2389787647059e-09	0.120995758823532	0.0204953205882358	0.0242763223529411	0.0129248741176474	0.0113513358823531	0.0762402352941164	7.45092432432444e-09	0.433556864864871	0.0780824324324308	0.100445551351352	0.0487687351351349	0.0517065189189191	0.255023783783788	1.8643556149733e-08	0.620617112299477	0.117085775401072	0.16178213903743	0.0838005882352918	0.0779785561497342	0.341840106951878	1.79357754010699e-08	0.341609090909099	0.0683295721925151	0.10430449197861	0.0592601604278073	0.045042139037432	0.168979679144381	1.01943850267382e-08	0.121443850267382	0.0273225133689854	0.0484505882352954	0.03356155080214	0.0148829411764711	0.0457771122994663	1.83364171123004e-08	0.177071122994662	0.0302486631016062	0.121577005347598	0.108324598930486	0.0131563101604293	0.0257332085561506
98	2.68637673968254e-10	0.0579063374603174	0.00760922914920636	0.0102563216825397	0.00514728414920636	0.00511213214285715	0.0400110765079365	1.83268389057751e-09	0.177871306990881	0.0296532279635259	0.0336001854103344	0.0177576176291793	0.0158424310030395	0.114639161094225	1.06499014577259e-08	0.617821049562682	0.112699131195335	0.13763489212828	0.0654025568513121	0.0722321545189504	0.367388134110787	2.64318395415473e-08	0.873652435530085	0.168350028653295	0.208459025787965	0.0989904871060173	0.109470085959885	0.4973435243553	2.64605730659026e-08	0.496924068767908	0.103399111747851	0.126395845272207	0.0613104297994269	0.0649871919770773	0.266731031518625	1.07240974212034e-08	0.115789971346705	0.0228558452722062	0.0160668767908308	0.00458988538681946	0.0114599140401146	0.0768689111747851	5.80383954154721e-09	0.032242693409742	-0.00140063037249298	-0.0128731805157596	0.00794011461318085	-0.0207164756446991	0.0465361318051576
99	5.86678481012694e-11	0.01258656329114	0.0015536044303799	0.00224264113924023	0.00123601594936718	0.00100681639240495	0.00879465822784862	3.87978764705896e-10	0.0380957588235322	0.00661532058823578	0.00797632235294113	0.00430487411764737	0.00368133588235306	0.0234402352941164	2.59092432432444e-09	0.151256864864871	0.0275824324324307	0.0361455513513517	0.0181087351351348	0.0180465189189191	0.0875237837837874	7.33355614973299e-09	0.243617112299477	0.0463857754010726	0.0635821390374299	0.0337005882352917	0.0298785561497343	0.133940106951878	6.93577540106993e-09	0.131809090909099	0.0193295721925151	0.0462044919786097	0.0307601604278072	0.015442139037432	0.0662796791443808	5.54438502673819e-09	0.0690438502673816	0.0125225133689854	0.0394505882352954	0.0321615508021401	0.00734294117647114	0.0170771122994663	8.93641711230036e-09	0.0890711229946614	0.0125486631016062	0.0681770053475984	0.0611245989304861	0.00715631016042933	0.00813320855615063
99	NA	NA	NA	NA	NA	NA	NA	NA	NA	NA	NA	NA	NA	NA	NA	NA	NA	NA	NA	NA	NA	NA	NA	NA	NA	NA	NA	NA	NA	NA	NA	NA	NA	NA	NA	NA	NA	NA	NA	NA	NA	NA	NA	NA	NA	NA	NA	NA	NA
100	4.25678481012694e-11	0.00923656329114001	0.0011646044303799	0.00178064113924022	0.000897015949367176	0.000882816392404946	0.00629465822784861	3.03978764705896e-10	0.0298957588235322	0.00495532058823578	0.00630632235294113	0.00312487411764737	0.00318133588235306	0.0186002352941164	2.05592432432444e-09	0.120256864864871	0.0203824324324308	0.0288455513513517	0.0129187351351348	0.0159665189189191	0.0709237837837874	4.66355614973299e-09	0.155817112299477	0.0264857754010726	0.04218213903743	0.0206005882352917	0.0215785561497343	0.087140106951878	1.80577540106992e-09	0.030909090909099	0.00242957219251507	0.00150449197860968	-0.00233983957219281	0.00383213903743195	0.0269796791443808	-2.17561497326181e-09	-0.0288561497326184	-0.0196774866310146	-0.0066494117647046	0.00126155080214005	-0.00790705882352887	-0.00252288770053368	-5.79358288769964e-09	-0.0603288770053385	-0.0264513368983938	-0.0250229946524015	-0.00477540106951396	-0.0202436898395706	-0.00890679144384938
100	NA	NA	NA	NA	NA	NA	NA	NA	NA	NA	NA	NA	NA	NA	NA	NA	NA	NA	NA	NA	NA	NA	NA	NA	NA	NA	NA	NA	NA	NA	NA	NA	NA	NA	NA	NA	NA	NA	NA	NA	NA	NA	NA	NA	NA	NA	NA	NA	NA
101	1.48667848101269e-10	0.03178656329114	0.00381960443037989	0.00533464113924023	0.00274001594936717	0.00259181639240495	0.0226346582278486	9.13978764705896e-10	0.0891957588235323	0.0144353205882358	0.0181263223529411	0.00976487411764737	0.00836133588235307	0.0566402352941164	5.43092432432444e-09	0.315356864864871	0.0551824324324307	0.0731455513513518	0.0356587351351349	0.0374365189189191	0.187123783783787	1.3483556149733e-08	0.443617112299477	0.0817857754010726	0.10258213903743	0.0478005882352917	0.0547785561497343	0.259440106951878	9.07577540106993e-09	0.163109090909099	0.0230295721925151	0.0319044919786097	0.0151601604278072	0.016742139037432	0.108179679144381	-9.25614973261808e-10	-0.0172561497326184	-0.0224774866310146	-0.00404941176470458	0.00586155080214004	-0.00989705882352886	0.00937711229946634	-1.11735828876996e-08	-0.118328877005339	-0.0453513368983938	-0.0587229946524016	-0.0194754010695139	-0.0392436898395707	-0.0141867914438494
101	1.35537673968253e-10	0.0289563374603173	0.00366922914920636	0.00442632168253968	0.00188828414920636	0.00254213214285714	0.0208510765079364	9.80683890577508e-10	0.0944713069908813	0.0151732279635259	0.0166401854103344	0.00883761762917933	0.0078024310030395	0.0626391610942249	5.85990145772595e-09	0.337721049562682	0.0596991311953353	0.0716348921282799	0.033332556851312	0.0383221545189504	0.206388134110787	1.50718395415473e-08	0.490652435530085	0.0915500286532951	0.0959590257879654	0.0370904871060173	0.0589700859598854	0.3027435243553	1.11505730659026e-08	0.195724068767908	0.028899111747851	0.0233958452722065	0.00431042979942685	0.0189871919770773	0.143431031518625	-2.90590257879656e-09	-0.0468100286532952	-0.0280441547277938	-0.0341331232091691	-0.0206401146131805	-0.0135300859598854	0.0154689111747851	-2.15261604584528e-08	-0.230657306590258	-0.065000630372493	-0.15617318051576	-0.0969598853868191	-0.0592164756446991	-0.00946386819484242
102	-8.98321518987306e-11	-0.01938343670886	-0.0026133955696201	-0.00334935886075977	-0.00148898405063282	-0.00186018360759505	-0.0134153417721514	-6.43921235294104e-10	-0.0616942411764678	-0.00951867941176422	-0.0102536776470589	-0.00541612588235263	-0.00483266411764694	-0.0419397647058836	-3.53707567567556e-09	-0.203143135135129	-0.0364075675675692	-0.0406044486486483	-0.0177912648648652	-0.0228134810810809	-0.126076216216213	-8.056443850267e-09	-0.262782887700523	-0.0488142245989274	-0.05161786096257	-0.0177394117647083	-0.0338514438502657	-0.162359893048122	-7.75422459893008e-09	-0.140290909090901	-0.0320704278074849	-0.0171955080213903	0.00176016042780718	-0.019007860962568	-0.0910203208556192	4.04385026738192e-10	0.0169438502673816	0.0109225133689854	0.0338505882352954	0.02806155080214	0.00571294117647113	-0.0277828877005337	1.33364171123004e-08	0.152071122994662	0.0405486631016062	0.128577005347598	0.0900245989304861	0.0384563101604293	-0.0170267914438494
102	5.03376739682535e-11	0.0106563374603174	0.00127422914920636	0.00172732168253969	0.00112128414920636	0.000606132142857145	0.00766107650793646	1.57683890577508e-10	0.0163713069908813	0.00342322796352586	0.00501018541033435	0.00275761762917933	0.0022624310030395	0.00790916109422489	7.94901457725946e-10	0.0480210495626818	0.0087291311953353	0.0159348921282799	0.00969255685131202	0.00628215451895044	0.0232881341107869	2.92183954154727e-09	0.0997524355300855	0.0200500286532951	0.0336590257879655	0.0222904871060173	0.0113700859598854	0.0460435243552999	2.20057306590258e-09	0.0454240687679081	0.00319911174785101	0.0304958452722065	0.0265104297994268	0.00395719197707733	0.0118310315186247	3.88409742120344e-09	0.0546899713467048	0.0215558452722062	0.0370668767908309	0.0272898853868195	0.00978991404011455	-0.00393108882521492	1.25138395415472e-08	0.135342693409742	0.034899369627507	0.10862681948424	0.0832401146131809	0.0252835243553008	-0.00814386819484242
103	7.35257762237762e-11	0.0155659048951049	0.00219599014685315	0.00166379580419581	0.000213462027972028	0.0014513775979021	0.0117045195804196	5.37992348993284e-10	0.0513931610738254	0.00799098369127515	0.00804277993288586	0.00395451098657717	0.0040880642348993	0.0365497297297295	3.39867295597482e-09	0.19504364779874	0.0340294339622644	0.0367754937500003	0.0147844312499999	0.0220102937500001	0.122952138364779	7.98506547619047e-09	0.256080773809523	0.0478489285714289	0.037783160714286	0.00587273214285734	0.0319079285714285	0.175381616766466	4.00863095238093e-09	0.0605470238095235	0.0121836904761904	-0.0263288095238096	-0.0310262678571428	0.00471839285714307	0.0746982142857151	-7.23916666666668e-09	-0.100872619047619	-0.0347508928571428	-0.0690286904761904	-0.0514088095238098	-0.0176098214285714	0.00298273809523845	-2.58519047619045e-08	-0.272480357142854	-0.0718004191616761	-0.191949101796405	-0.132088023952096	-0.0598895688622754	-0.0122295209580835
103	4.37376739682535e-11	0.00921633746031735	0.00123722914920636	0.000794321682539688	-0.000148715850793636	0.000943132142857145	0.00719107650793645	3.63683890577508e-10	0.0347713069908813	0.00489322796352586	0.00560018541033435	0.00292761762917933	0.00267243100303951	0.0242391610942249	2.18790145772594e-09	0.125121049562682	0.0208991311953353	0.0240348921282799	0.00979255685131201	0.0142121545189504	0.0801881341107869	5.12183954154728e-09	0.160552435530086	0.0284500286532951	0.0131590257879655	-0.00665951289398274	0.0197700859598854	0.1189435243553	1.17057306590258e-09	0.00542406876790813	-0.00320088825214901	-0.0417041547277936	-0.0379095702005732	-0.00382280802292267	0.0504310315186247	-8.86590257879655e-09	-0.120710028653295	-0.0490041547277938	-0.0690331232091692	-0.0464201146131805	-0.0226300859598854	-0.00263108882521493	-3.55061604584528e-08	-0.373357306590258	-0.098700630372493	-0.25867318051576	-0.179859885386819	-0.0788664756446991	-0.0159438681948424
104	-5.40321518987306e-11	-0.01153343670886	-0.0015923955696201	-0.00138435886075977	-0.000126984050632825	-0.00125818360759505	-0.00855534177215138	-4.78521235294104e-10	-0.0451142411764678	-0.00644467941176422	-0.00600367764705887	-0.00301312588235263	-0.00299066411764694	-0.0326697647058836	-2.71207567567556e-09	-0.153643135135129	-0.0264175675675692	-0.0264944486486483	-0.0107212648648651	-0.0157734810810809	-0.100776216216213	-6.43644385026701e-09	-0.203482887700523	-0.0363142245989275	-0.0225178609625701	0.00200058823529172	-0.0245214438502657	-0.144659893048122	-5.05422459893008e-09	-0.084790909090901	-0.0193704278074849	0.00860449197860965	0.0177601604278072	-0.00916786096256805	-0.0740203208556192	5.22438502673819e-09	0.0761438502673815	0.0423225133689854	0.0459505882352954	0.0289615508021401	0.0169429411764711	-0.0121228877005337	3.45364171123004e-08	0.369071122994661	0.105648663101606	0.256377005347599	0.169524598930486	0.0868563101604294	0.00713320855615062
104	-4.18623260317465e-11	-0.00887366253968265	-0.00111677085079364	-0.00108967831746031	-0.000271715850793636	-0.000817867857142855	-0.00666892349206355	-3.32016109422492e-10	-0.0313286930091187	-0.00446677203647414	-0.00438981458966565	-0.00240838237082067	-0.00198356899696049	-0.0224708389057751	-2.16409854227405e-09	-0.122678950437318	-0.0212608688046647	-0.0218451078717201	-0.00974744314868798	-0.0121078454810496	-0.0796118658892131	-5.31816045845273e-09	-0.170047564469914	-0.0308499713467049	-0.0246409742120345	-0.00480951289398274	-0.0198399140401146	-0.1145564756447	-4.98942693409742e-09	-0.0893759312320919	-0.020100888252149	-0.0100041547277935	0.000310429799426833	-0.0103328080229227	-0.0592689684813753	1.44097421203441e-10	0.00728997134670483	0.0140558452722062	0.00636687679083087	0.00108988538681947	0.00526991404011456	-0.0131310888252149	1.59138395415472e-08	0.173342693409742	0.053299369627507	0.11782681948424	0.0712401146131809	0.0466835243553009	0.00193613180515758
105	-9.5321518987306e-12	-0.00194343670886	-0.000455395569620104	0.000245641139240225	0.000543015949367175	-0.000297183607595052	-0.00173534177215138	-1.62021235294104e-10	-0.0144042411764678	-0.00206467941176422	0.000286322352941131	0.00051487411764737	-0.000236664117646935	-0.0126097647058836	-8.4007567567556e-10	-0.0456431351351287	-0.00831756756756926	-0.00234444864864828	0.00126873513513485	-0.00361348108108091	-0.0349762162162126	-1.59644385026701e-09	-0.0473828877005227	-0.00921422459892745	0.00438213903742992	0.00920058823529172	-0.00476144385026572	-0.0424598930481221	-2.31422459893008e-09	-0.0408909090909009	-0.0156704278074849	0.00240449197860969	0.00786016042780719	-0.00549786096256804	-0.0276203208556192	1.83438502673819e-09	0.0282438502673815	0.00722251336898536	0.0277505882352954	0.02256155080214	0.00520294117647113	-0.00672288770053367	1.17364171123004e-08	0.126071122994662	0.0301486631016062	0.0957770053475984	0.0680245989304861	0.0276563101604293	0.000533208556150607
105	-6.62623260317465e-11	-0.0141036625396826	-0.00183077085079364	-0.00206967831746031	-0.000904715850793636	-0.00116386785714286	-0.0102089234920635	-4.74316109422492e-10	-0.0451586930091187	-0.00707677203647414	-0.00668981458966565	-0.00336238237082067	-0.0033255689969605	-0.0313908389057751	-2.91509854227406e-09	-0.166078950437318	-0.0293708688046647	-0.0307851078717202	-0.013537443148688	-0.0172578454810496	-0.105911865889213	-6.91816045845272e-09	-0.223247564469914	-0.0410499713467049	-0.0399409742120345	-0.0141895128939827	-0.0257599140401146	-0.1422564756447	-6.12942693409743e-09	-0.110175931232092	-0.026400888252149	-0.0134041547277935	-0.000889570200573171	-0.0125028080229227	-0.0704689684813753	2.42409742120345e-09	0.0370899713467048	0.0122558452722062	0.0319668767908309	0.0238898853868195	0.00816991404011456	-0.00723108882521492	1.11138395415472e-08	0.117342693409742	0.032899369627507	0.0744268194842403	0.0435401146131809	0.0309835243553008	0.00973613180515759
106	2.76567848101269e-10	0.05933656329114	0.0073366044303799	0.0107146411392402	0.00598401594936717	0.00472981639240494	0.0413146582278486	1.6529787647059e-09	0.161695758823532	0.0269753205882358	0.0334463223529411	0.0181648741176474	0.0152813358823531	0.101240235294116	9.67092432432444e-09	0.563156864864871	0.0999824324324308	0.133145551351352	0.0672287351351349	0.0659165189189192	0.329823783783788	2.5103556149733e-08	0.831617112299477	0.156185775401072	0.20938213903743	0.107700588235292	0.101578556149734	0.466340106951878	2.26957754010699e-08	0.424709090909099	0.077829572192515	0.11730449197861	0.0655601604278073	0.051742139037432	0.229879679144381	7.39438502673819e-09	0.0829438502673816	0.0109225133689854	0.0273505882352954	0.02156155080214	0.00587294117647113	0.0445771122994663	8.73641711230036e-09	0.0810711229946614	0.00364866310160616	0.0708770053475985	0.0793245989304861	-0.00854368983957067	0.00703320855615062
106	2.67037673968254e-10	0.0573863374603174	0.00723922914920636	0.0101763216825397	0.00535728414920636	0.00481513214285715	0.0399710765079365	1.69568389057751e-09	0.165271306990881	0.0271532279635259	0.0327701854103344	0.0176276176291793	0.0151524310030395	0.105339161094225	9.94990145772594e-09	0.576821049562682	0.102699131195335	0.13183489212828	0.0646025568513121	0.0672321545189504	0.342588134110787	2.56018395415473e-08	0.844652435530085	0.159250028653295	0.199159025787965	0.0952904871060173	0.103870085959885	0.4863435243553	2.24505730659026e-08	0.414924068767908	0.0775991117478509	0.0938958452722064	0.0427104297994268	0.0510871919770773	0.243031031518625	2.70409742120345e-09	0.0206899713467048	-0.00504415472779382	-0.0164331232091691	-0.0165301146131805	0.00014991404011456	0.0420689111747851	-2.08616045845279e-09	-0.0300573065902579	-0.021800630372493	-0.0102731805157597	0.0157401146131809	-0.0260164756446991	0.00203613180515759
107	-1.71452151898731e-10	-0.03683443670886	-0.00479929556962011	-0.00636725886075977	-0.00323608405063283	-0.00313088360759505	-0.0256683417721514	-1.0175212352941e-09	-0.0987542411764677	-0.0163846794117642	-0.0185466776470589	-0.00974512588235263	-0.00880176411764693	-0.0638297647058836	-5.50207567567556e-09	-0.318243135135129	-0.0577175675675693	-0.0691544486486483	-0.0323012648648652	-0.0368464810810809	-0.191416216216213	-1.3656443850267e-08	-0.450882887700523	-0.0858542245989274	-0.10476786096257	-0.0477594117647082	-0.0570114438502657	-0.260259893048122	-1.35642245989301e-08	-0.254290909090901	-0.0522204278074849	-0.0646955080213903	-0.0312398395721928	-0.033437860962568	-0.137420320855619	-5.00561497326181e-09	-0.0545561497326184	-0.0140774866310146	-0.0049494117647046	0.00186155080214004	-0.00688705882352887	-0.0354128877005337	-6.84358288769964e-09	-0.0609288770053385	-0.0113513368983939	-0.0307229946524016	-0.029375401069514	-0.00124368983957066	-0.0189567914438494
107	-1.14002326031747e-10	-0.0244136625396826	-0.00304477085079364	-0.00421767831746031	-0.00230771585079364	-0.00191086785714286	-0.0171489234920636	-5.89516109422493e-10	-0.0575686930091187	-0.00975777203647414	-0.0114528145896657	-0.00601538237082068	-0.0054375689969605	-0.0363608389057751	-3.13109854227406e-09	-0.181178950437318	-0.0321208688046647	-0.0400751078717201	-0.019087443148688	-0.0209878454810496	-0.109011865889213	-7.65816045845273e-09	-0.253147564469915	-0.0474499713467049	-0.0619409742120345	-0.0312395128939828	-0.0307399140401146	-0.1436564756447	-6.08942693409742e-09	-0.114675931232092	-0.019000888252149	-0.0353041547277935	-0.0214795702005732	-0.0138028080229227	-0.0604689684813753	-2.90590257879656e-09	-0.0368100286532951	-0.00654415472779382	-0.0223331232091691	-0.0182701146131805	-0.00408008595988545	-0.00783108882521493	-6.54616045845279e-09	-0.0684573065902581	-0.008000630372493	-0.0644731805157597	-0.0603598853868191	-0.00411647564469916	0.00403613180515758
108	2.07257762237763e-11	0.00433590489510488	0.00040599014685315	0.00052879580419581	0.000204462027972029	0.000324377597902104	0.00340451958041957	1.23992348993284e-10	0.0120931610738254	0.00123098369127514	0.00284277993288586	0.00178451098657718	0.0010580642348993	0.00921972972972956	1.17567295597482e-09	0.0674436477987405	0.00924943396226439	0.0141754937500003	0.00749443124999988	0.00673029375000014	0.0427521383647788	3.08506547619046e-09	0.0983807738095229	0.0150489285714289	0.014983160714286	0.00337273214285733	0.0116079285714285	0.0730816167664661	-1.00136904761906e-09	-0.0291529761904764	-0.0119163095238096	-0.0317288095238096	-0.0241762678571428	-0.00751160714285694	0.0144982142857151	-8.13916666666668e-09	-0.106072619047619	-0.0427708928571428	-0.0495286904761903	-0.0304388095238098	-0.0190398214285714	-0.0137972619047616	-2.93919047619045e-08	-0.302480357142854	-0.0855004191616761	-0.190249101796405	-0.123488023952096	-0.0667695688622754	-0.0302995209580835
108	-9.08623260317465e-11	-0.0194836625396827	-0.00256177085079364	-0.00332167831746031	-0.00175871585079364	-0.00156286785714286	-0.0135989234920635	-4.65716109422492e-10	-0.0454486930091187	-0.00803377203647414	-0.00866981458966565	-0.00430038237082067	-0.0043685689969605	-0.0287508389057751	-2.26409854227405e-09	-0.131478950437318	-0.0247408688046647	-0.0285551078717202	-0.012307443148688	-0.0162478454810496	-0.0782118658892131	-4.65816045845273e-09	-0.156547564469914	-0.0316499713467049	-0.0425409742120345	-0.0216895128939828	-0.0208499140401146	-0.0823564756447002	-4.27942693409743e-09	-0.0834759312320919	-0.018800888252149	-0.0287041547277935	-0.0164695702005732	-0.0121828080229227	-0.0359689684813753	-5.39590257879656e-09	-0.0673100286532952	-0.0242441547277938	-0.0295331232091691	-0.0212301146131805	-0.00826008595988544	-0.0135310888252149	-1.72561604584528e-08	-0.174257306590258	-0.040800630372493	-0.11627318051576	-0.0887598853868191	-0.0275164756446991	-0.0172238681948424
109	-1.41757933333336e-10	-0.0302675666666673	-0.00393100999999998	-0.00472217999999993	-0.00224043500000004	-0.00248191133333329	-0.0216119733333337	-7.99362302631552e-10	-0.0776416052631559	-0.0128929999999997	-0.014561105263158	-0.00742787960526296	-0.0071300447368419	-0.0502017171052622	-4.36126143790868e-09	-0.252040000000011	-0.044979339869282	-0.053927614379083	-0.0241472810457527	-0.029782977124182	-0.153130392156869	-1.01432352941174e-08	-0.334049673202608	-0.0643222875816985	-0.0749070588235319	-0.0325145098039214	-0.0424400000000014	-0.194826143790857	-8.17006535947744e-09	-0.148294117647064	-0.0318317647058834	-0.0215878431372547	-0.00233673202614377	-0.0192373202614378	-0.0948751633986923	-2.23986928104582e-09	-0.0223999999999985	-0.00585032679738404	0.00130784313725391	0.00163509803921514	-0.0002432026143784	-0.0178631372549017	-8.15627450980291e-09	-0.0811869281045643	-0.010615032679735	-0.0646228758169843	-0.0589014379084886	-0.00572111111110694	-0.0059640522875816
109	-9.84423260317465e-11	-0.0208736625396827	-0.00283377085079364	-0.00276867831746031	-0.00111171585079364	-0.00165686785714286	-0.0152689234920635	-4.83816109422493e-10	-0.0467886930091187	-0.00804777203647414	-0.00792981458966565	-0.00365538237082067	-0.0042775689969605	-0.0308108389057751	-2.36909854227405e-09	-0.136278950437318	-0.0249608688046647	-0.0260951078717202	-0.00947744314868798	-0.0166178454810496	-0.0852118658892131	-5.01816045845273e-09	-0.164447564469914	-0.0331499713467049	-0.0324409742120345	-0.0105195128939827	-0.0218799140401146	-0.0988564756447002	-3.28942693409742e-09	-0.0585759312320918	-0.014500888252149	-0.00210415472779355	0.00711042979942684	-0.00921280802292267	-0.0418689684813753	-1.17590257879655e-09	-0.0143100286532952	-0.0141441547277938	0.00296687679083086	0.00678988538681947	-0.00379008595988544	-0.00323108882521492	-1.68961604584528e-08	-0.180157306590258	-0.041500630372493	-0.13817318051576	-0.102859885386819	-0.0352164756446991	-0.000463868194842416
110	7.99257762237763e-11	0.0170459048951049	0.00205699014685315	0.00266879580419581	0.00122846202797203	0.0014423775979021	0.0123145195804196	5.13992348993284e-10	0.0498931610738254	0.00774098369127515	0.00965277993288586	0.00520451098657717	0.0044580642348993	0.0336497297297295	3.45867295597482e-09	0.199743647798741	0.0344294339622644	0.0420754937500003	0.0195344312499999	0.0225202937500001	0.121952138364779	8.81506547619047e-09	0.288080773809523	0.0512489285714289	0.060783160714286	0.0246727321428573	0.0361079285714285	0.180981616766466	4.74863095238093e-09	0.0815470238095234	0.00768369047619036	0.00767119047619043	0.000513732142857237	0.00707839285714307	0.0661982142857151	-2.70916666666668e-09	-0.0387726190476191	-0.0253308928571428	-0.0163286904761903	-0.00509880952380983	-0.0112298214285714	0.00288273809523845	-1.61819047619045e-08	-0.170680357142854	-0.0564004191616761	-0.104449101796405	-0.0575880239520957	-0.0468595688622754	-0.0134095209580835
110	1.24537673968254e-10	0.0267563374603173	0.00342022914920636	0.00440632168253968	0.00189928414920636	0.00251113214285714	0.0189210765079364	9.45683890577508e-10	0.0912713069908813	0.0143332279635259	0.0165601854103344	0.00891761762917933	0.0076424310030395	0.0604391610942249	5.65990145772595e-09	0.327021049562682	0.0576991311953353	0.0702348921282799	0.032552556851312	0.0377021545189504	0.199088134110787	1.41618395415473e-08	0.461652435530086	0.0856500286532951	0.0909590257879654	0.0331904871060173	0.0577700859598854	0.2850435243553	1.09105730659026e-08	0.191724068767908	0.032399111747851	0.0180958452722065	-0.00268957020057317	0.0208871919770773	0.141231031518625	-2.58590257879656e-09	-0.0452100286532952	-0.0334841547277938	-0.0364331232091691	-0.0232501146131805	-0.0132300859598854	0.0247689111747851	-2.46561604584528e-08	-0.268457306590258	-0.078000630372493	-0.19217318051576	-0.124559885386819	-0.0676164756446991	0.00183613180515758
111	1.50625776223776e-10	0.0322359048951049	0.00424199014685315	0.00508879580419581	0.00231846202797203	0.0027673775979021	0.0229045195804196	9.04992348993285e-10	0.0879931610738254	0.0146609836912751	0.0167727799328859	0.00866451098657717	0.00810806423489929	0.0578497297297295	5.28867295597482e-09	0.307643647798741	0.0553294339622644	0.0680754937500002	0.0307944312499998	0.0372502937500002	0.183052138364779	1.25750654761905e-08	0.415080773809523	0.0779489285714288	0.095883160714286	0.0416727321428573	0.0543079285714285	0.246181616766466	8.66863095238093e-09	0.157447023809524	0.0278836904761904	0.0291711904761904	0.0102137321428572	0.0189583928571431	0.100398214285715	1.86083333333332e-09	0.0154273809523809	-0.00343089285714282	-0.00362869047619032	-0.000498809523809833	-0.0030498214285714	0.0224827380952385	-5.70190476190447e-09	-0.070780357142854	-0.0308004191616761	-0.0529491017964052	-0.0205880239520957	-0.0323595688622754	0.0095404790419165
111	6.37376739682535e-11	0.0137763374603173	0.00186522914920636	0.00237032168253969	0.000968284149206363	0.00140213214285714	0.00954107650793646	5.32683890577507e-10	0.0516713069908813	0.00844322796352586	0.00954018541033434	0.00499761762917932	0.0045324310030395	0.0336391610942249	3.22990145772595e-09	0.187521049562682	0.0334991311953353	0.0427348921282799	0.020182556851312	0.0225421545189504	0.111288134110787	8.54183954154727e-09	0.280652435530086	0.0531500286532951	0.0624590257879655	0.0271904871060172	0.0352700859598854	0.1652435243553	7.99057306590257e-09	0.148824068767908	0.029199111747851	0.0355958452722064	0.0164104297994269	0.0191871919770773	0.0840310315186246	1.03409742120344e-09	0.00838997134670482	-0.00554415472779382	-0.00353312320916912	-0.00491011461318053	0.00135991404011456	0.0174689111747851	-6.82616045845278e-09	-0.077357306590258	-0.024400630372493	-0.0567731805157597	-0.0332598853868191	-0.0235164756446992	0.00393613180515759
112	-2.24321518987306e-11	-0.00492343670886	-0.000687395569620104	-0.00109235886075977	-0.000636984050632825	-0.000455183607595052	-0.00314534177215138	-4.90212352941041e-11	-0.00500424117646777	-0.00130467941176422	-0.00114367764705887	-0.00043512588235263	-0.000717664117646936	-0.00251976470588362	4.2792432432444e-10	0.0237568648648713	0.00275243243243075	0.00462555135135172	0.00329873513513485	0.00132651891891909	0.0163237837837874	1.93355614973299e-09	0.0610171122994775	0.00968577540107255	0.0087821390374299	0.00320058823529173	0.00558855614973429	0.042540106951878	1.28577540106992e-09	0.021109090909099	-0.000870427807484927	0.00240449197860969	0.00256016042780718	-7.78609625680455e-05	0.0194796791443808	-2.28561497326181e-09	-0.0296561497326185	-0.0141774866310146	-0.0115494117647046	-0.00593844919785996	-0.00565705882352887	-0.00382288770053367	-1.44035828876997e-08	-0.147828877005338	-0.0390513368983938	-0.0919229946524016	-0.0593754010695139	-0.0324436898395707	-0.0168867914438494
112	-7.6733096085409e-12	-0.00135602846975092	-5.64800711743875e-05	0.000729127758007106	0.000918842156583629	-0.000189714626334523	-0.00202888256227758	-2.35690387096773e-10	-0.0209119741935483	-0.0014478548387097	-0.000960381612903222	-0.000926321612903216	-3.56732258064277e-05	-0.0185026032258065	-1.8195560117302e-09	-0.0999575073313782	-0.0147133636363637	-0.0134777096774193	-0.00761419941348972	-0.00586448387096773	-0.0717455425219941	-5.51945930232555e-09	-0.166925581395348	-0.0289434011627909	-2.44186046510521e-05	0.0150077906976744	-0.0149915406976746	-0.138071308139535	-5.90466472303203e-09	-0.0957626822157434	-0.0248485131195335	0.0191649562682215	0.0262907813411079	-0.00715839650145772	-0.0900781341107873	1.02343768115942e-08	0.143199710144927	0.0637360869565218	0.0863671884057971	0.058191863768116	0.0282470724637681	-0.00690399999999993	5.56490144927537e-08	0.584812463768117	0.151581075581395	0.40084351744186	0.274672093023255	0.126173488372093	0.0314269208211144
113	-3.55742237762237e-11	-0.00799409510489512	-0.00088400985314685	-0.00265920419580419	-0.00200053797202797	-0.000659622402097897	-0.00445548041958043	-1.99007651006716e-10	-0.0200068389261746	-0.00385901630872486	-0.00528722006711414	-0.00308648901342283	-0.0021979357651007	-0.00969027027027044	-6.3032704402518e-10	-0.0378563522012595	-0.0083805660377356	-0.0129745062499997	-0.00781556875000013	-0.00514970624999987	-0.0178478616352211	-1.43493452380954e-09	-0.052619226190477	-0.0112510714285712	-0.028516839285714	-0.0223872678571427	-0.00617207142857149	-0.00791838323353383	-4.01136904761907e-09	-0.0844529761904765	-0.0179163095238096	-0.0477288095238096	-0.0351162678571428	-0.0126016071428569	-0.0188017857142849	-8.72916666666668e-09	-0.113372619047619	-0.0375408928571428	-0.0589286904761903	-0.0400488095238098	-0.0188698214285714	-0.0168972619047616	-2.77319047619045e-08	-0.284880357142854	-0.0733004191616761	-0.190049101796405	-0.133688023952096	-0.0563595688622754	-0.0250095209580835
113	-7.96623260317465e-11	-0.0172936625396827	-0.00203477085079364	-0.00404567831746031	-0.00287001585079364	-0.00117586785714286	-0.0112089234920635	-2.76516109422492e-10	-0.0283386930091187	-0.00597677203647414	-0.00808981458966565	-0.00445838237082067	-0.0036275689969605	-0.0142708389057751	-1.03709854227405e-09	-0.0633789504373181	-0.0132608688046647	-0.0215551078717201	-0.012597443148688	-0.00895784548104959	-0.0285118658892131	-3.03816045845273e-09	-0.110447564469915	-0.0234499713467049	-0.0566409742120345	-0.0430495128939827	-0.0136099140401146	-0.0302564756447001	-5.11942693409743e-09	-0.112575931232092	-0.018300888252149	-0.0810041547277936	-0.0643995702005732	-0.0166428080229227	-0.0132689684813753	-1.37959025787966e-08	-0.182510028653295	-0.0632441547277938	-0.102193123209169	-0.0719101146131805	-0.0302700859598854	-0.0170710888252149	-4.65161604584528e-08	-0.483857306590258	-0.119400630372493	-0.33947318051576	-0.247959885386819	-0.0915564756446991	-0.0249338681948424
114	3.58725776223776e-10	0.0769159048951049	0.0100119901468532	0.0128687958041958	0.00634446202797203	0.0065243775979021	0.0540345195804196	2.15799234899328e-09	0.210093161073825	0.0352709836912752	0.0405427799328858	0.0210745109865772	0.0194680642348993	0.13554972972973	1.25786729559748e-08	0.729943647798741	0.132229433962264	0.16217549375	0.0749044312499999	0.0872702937500001	0.434352138364779	3.07950654761905e-08	1.01908077380952	0.193948928571429	0.243183160714286	0.111572732142857	0.131507928571428	0.587481616766466	2.63286309523809e-08	0.489247023809523	0.0950836904761903	0.11437119047619	0.0507137321428572	0.063658392857143	0.279698214285715	9.55083333333332e-09	0.101627380952381	0.0181691071428572	0.0145713095238097	0.00800119047619016	0.0065001785714286	0.0689827380952385	1.44780952380955e-08	0.127019642857146	0.00629958083832392	0.0794508982035947	0.0881119760479043	-0.00875956886227539	0.0380404790419165
114	6.94376739682535e-11	0.0148663374603173	0.00200122914920636	0.00209332168253969	0.000574284149206364	0.00151913214285714	0.0107710765079365	6.41683890577507e-10	0.0610713069908813	0.00932322796352586	0.00920018541033434	0.00471761762917932	0.0044824310030395	0.0425391610942249	4.06990145772595e-09	0.233221049562682	0.0416991311953353	0.0456348921282799	0.019472556851312	0.0261721545189504	0.145988134110787	9.25183954154728e-09	0.299652435530086	0.0558500286532951	0.0517590257879655	0.0140904871060173	0.0376700859598854	0.1919435243553	7.17057306590257e-09	0.122324068767908	0.027599111747851	-0.00510415472779353	-0.0185995702005732	0.0134871919770773	0.0998310315186246	-2.94590257879656e-09	-0.0524100286532952	-0.0302441547277938	-0.0473331232091691	-0.0300501146131806	-0.0173300859598854	0.0251689111747851	-2.70461604584528e-08	-0.298657306590258	-0.082700630372493	-0.22647318051576	-0.150959885386819	-0.0755164756446991	0.0104361318051576
115	5.32257762237763e-11	0.0112559048951049	0.00121699014685315	0.00191479580419581	0.00128646202797203	0.000629377597902103	0.00812451958041957	2.41992348993284e-10	0.0239931610738254	0.00414098369127514	0.00573277993288585	0.00326451098657717	0.0024680642348993	0.0153397297297296	1.92367295597482e-09	0.111343647798741	0.0191294339622644	0.0248754937500003	0.0136644312499999	0.0112402937500001	0.0659521383647788	6.37506547619047e-09	0.211080773809523	0.0387489285714289	0.054283160714286	0.0307727321428573	0.0236079285714285	0.122481616766466	4.42863095238093e-09	0.0825470238095234	0.00558369047619037	0.0317711904761904	0.0253137321428572	0.00643839285714307	0.0451982142857151	1.69083333333332e-09	0.0240273809523809	0.00566910714285717	0.0215713095238097	0.0196011904761902	0.00200017857142861	-0.00331726190476155	5.51809523809551e-09	0.063719642857146	0.00939958083832392	0.0672508982035947	0.0609119760479043	0.00634043113772462	-0.0164695209580835
115	3.34137673968254e-10	0.0716063374603174	0.00912922914920636	0.0123363216825397	0.00657228414920636	0.00576113214285715	0.0501510765079365	2.0006838905775e-09	0.194771306990881	0.0329832279635259	0.0375801854103344	0.0198476176291793	0.0177324310030395	0.124139161094225	1.14399014577259e-08	0.662821049562682	0.120299131195335	0.14693489212828	0.0702025568513121	0.0767321545189504	0.395688134110787	2.87718395415473e-08	0.949652435530085	0.181450028653295	0.224759025787965	0.109390487106017	0.115370085959885	0.5433435243553	2.46505730659026e-08	0.457924068767908	0.0824991117478509	0.118295845272207	0.0638104297994268	0.0544871919770773	0.257531031518625	9.49409742120345e-09	0.108089971346705	0.0265558452722062	0.0301668767908308	0.0201898853868195	0.0100199140401146	0.0513689111747851	1.34138395415472e-08	0.124342693409742	0.019999369627507	0.0856268194842404	0.0881401146131809	-0.00251647564469914	0.0188361318051576
116	-9.22742237762238e-11	-0.0199540951048951	-0.00267100985314685	-0.00375820419580419	-0.00200853797202797	-0.0017496224020979	-0.0135254804195804	-5.26207651006716e-10	-0.0515068389261746	-0.00926901630872485	-0.0100372200671141	-0.00495148901342283	-0.0050829357651007	-0.0309902702702704	-2.35632704402518e-09	-0.13785635220126	-0.0269005660377356	-0.0328445062499997	-0.0142955687500001	-0.0185597062499999	-0.0794478616352211	-4.98493452380953e-09	-0.168719226190477	-0.0344510714285711	-0.048516839285714	-0.0252072678571427	-0.0233220714285715	-0.0809183832335339	-6.19136904761907e-09	-0.122652976190477	-0.0300163095238096	-0.0443288095238096	-0.0247262678571428	-0.0196416071428569	-0.0483017857142849	-5.92916666666668e-09	-0.074072619047619	-0.0275308928571428	-0.0278286904761903	-0.0147488095238098	-0.0130598214285714	-0.0187572619047615	-2.31119047619045e-08	-0.236280357142854	-0.0606004191616761	-0.157149101796405	-0.111888023952096	-0.0452595688622754	-0.0219995209580835
116	-7.39623260317465e-11	-0.0159036625396826	-0.00184677085079364	-0.00311367831746031	-0.00194471585079364	-0.00116786785714286	-0.0109389234920635	-3.03716109422492e-10	-0.0301586930091187	-0.00525677203647414	-0.00718981458966565	-0.00403638237082067	-0.0031495689969605	-0.0177208389057751	-1.21709854227405e-09	-0.0714789504373182	-0.0129808688046647	-0.0187151078717201	-0.010117443148688	-0.00860784548104958	-0.0398118658892131	-2.57816045845273e-09	-0.0874475644699145	-0.0166499713467049	-0.0281409742120345	-0.0177595128939828	-0.0103499140401146	-0.0426564756447001	-1.00942693409743e-09	-0.0172759312320918	0.002499111747851	-0.00650415472779354	-0.00678957020057316	0.000327191977077322	-0.0133689684813753	-2.38590257879656e-09	-0.0305100286532952	-0.00704415472779383	-0.0213331232091691	-0.0206701146131805	-0.000610085959885437	-0.00213108882521493	-6.0061604584528e-09	-0.060657306590258	-0.010700630372493	-0.0465731805157597	-0.0404598853868191	-0.00611647564469916	-0.00336386819484242
117	-8.28742237762238e-11	-0.0179540951048951	-0.00248700985314685	-0.00328120419580419	-0.00159853797202797	-0.0016816224020979	-0.0121854804195804	-5.37807651006716e-10	-0.0522368389261746	-0.00909901630872485	-0.00958722006711414	-0.00487848901342283	-0.0047039357651007	-0.0323402702702704	-2.50532704402518e-09	-0.14595635220126	-0.0280005660377356	-0.0339845062499997	-0.0152455687500001	-0.0187397062499999	-0.0852478616352211	-5.54493452380953e-09	-0.185019226190477	-0.0374510714285711	-0.046416839285714	-0.0217372678571427	-0.0246920714285715	-0.0963183832335338	-7.28136904761907e-09	-0.140552976190476	-0.0333163095238096	-0.0422288095238096	-0.0213262678571428	-0.0209116071428569	-0.0650017857142849	-6.58916666666668e-09	-0.079472619047619	-0.0243308928571428	-0.0270286904761903	-0.0148388095238098	-0.0122298214285714	-0.0279872619047615	-1.41519047619045e-08	-0.136880357142854	-0.0350004191616761	-0.0772491017964053	-0.0548880239520957	-0.0223595688622754	-0.0282195209580835
117	-3.25623260317465e-11	-0.00702366253968265	-0.000879770850793641	-0.00131467831746031	-0.000707715850793636	-0.000606867857142855	-0.00482892349206355	-2.08116109422492e-10	-0.0198986930091187	-0.00327677203647414	-0.00316981458966565	-0.00174438237082067	-0.00142556899696049	-0.0134408389057751	-1.14709854227405e-09	-0.0658789504373181	-0.0122608688046647	-0.0129951078717201	-0.00581744314868798	-0.00718784548104957	-0.0406118658892131	-2.69816045845273e-09	-0.0897475644699145	-0.0174499713467049	-0.0221409742120345	-0.0107595128939827	-0.0113899140401146	-0.0501564756447002	-3.02942693409743e-09	-0.0580759312320919	-0.012300888252149	-0.0176041547277935	-0.00954957020057317	-0.00805280802292267	-0.0281689684813753	-3.87590257879656e-09	-0.0467100286532952	-0.0139441547277938	-0.0189331232091691	-0.0139201146131805	-0.00498008595988544	-0.0139110888252149	-7.99616045845279e-09	-0.076957306590258	-0.015300630372493	-0.0474731805157596	-0.0389598853868191	-0.00841647564469916	-0.0142438681948424
118	8.34220666666639e-11	0.0177124333333327	0.00255499000000001	0.00228482000000007	0.000878564999999961	0.00140708866666671	0.0128680266666662	5.37937697368447e-10	0.0518883947368442	0.00878700000000031	0.00893889473684197	0.00444712039473703	0.0044919552631581	0.0341682828947378	3.14873856209132e-09	0.182159999999989	0.033430660130718	0.0401623856209169	0.0191527189542473	0.020977022875818	0.108669607843131	7.36676470588256e-09	0.241050326797392	0.0484777124183015	0.0512929411764681	0.0228954901960786	0.0283999999999986	0.141573856209143	7.53993464052257e-09	0.142105882352936	0.0394682352941166	0.0315121568627452	0.0126632679738562	0.0187526797385622	0.0711248366013077	-7.69869281045814e-10	-0.0152999999999985	0.00494967320261596	-0.0308921568627461	-0.0299749019607849	-0.000913202614378403	0.0106368627450983	-8.7462745098029e-09	-0.0947869281045643	-0.013815032679735	-0.0780228758169842	-0.0558014379084886	-0.0222211111111069	-0.00296405228758159
118	1.62637673968254e-10	0.0349463374603174	0.00481922914920636	0.00584632168253969	0.00284428414920636	0.00300613214285714	0.0242810765079364	1.03968389057751e-09	0.101371306990881	0.0176432279635259	0.0194501854103344	0.00989761762917933	0.00954243100303951	0.064239161094225	5.65990145772595e-09	0.330621049562682	0.0615991311953353	0.0783348921282799	0.037482556851312	0.0408821545189504	0.190588134110787	1.30318395415473e-08	0.434652435530085	0.0874500286532951	0.110259025787965	0.0549904871060173	0.0552700859598854	0.2365435243553	1.35105730659026e-08	0.257924068767909	0.0665991117478509	0.0686958452722064	0.0328104297994268	0.0358871919770773	0.122631031518625	6.15409742120344e-09	0.0675899713467048	0.0246558452722062	0.00446687679083086	-0.00311011461318054	0.00757991404011455	0.0384689111747851	3.40383954154721e-09	0.0174426934097421	0.00769936962750701	-0.0185731805157597	-0.00635988538681914	-0.0122164756446991	0.0283361318051576
119	1.94725776223776e-10	0.0419259048951049	0.00543199014685315	0.00769879580419581	0.00426646202797203	0.0034323775979021	0.0287945195804196	1.10399234899328e-09	0.108593161073825	0.0192509836912752	0.0229327799328859	0.0121845109865772	0.0107480642348993	0.0675497297297296	6.55867295597482e-09	0.383743647798741	0.0718294339622644	0.0907754937500002	0.0445744312499998	0.0462202937500002	0.219852138364779	1.74450654761905e-08	0.584080773809523	0.115048928571429	0.157083160714286	0.0827727321428574	0.0744079285714285	0.316481616766466	1.85386309523809e-08	0.360247023809523	0.0701836904761903	0.12957119047619	0.0803137321428573	0.0491583928571431	0.160198214285715	1.66208333333333e-08	0.204927380952381	0.0589691071428572	0.0886713095238096	0.0593011904761902	0.0293501785714286	0.0573827380952384	3.85780952380955e-08	0.384019642857146	0.0849995808383239	0.248250898203595	0.192311976047904	0.0559404311377246	0.0476404790419165
119	1.06237673968253e-10	0.0232763374603174	0.00307122914920636	0.00526632168253968	0.00310328414920636	0.00215813214285714	0.0149510765079365	8.20683890577507e-10	0.0803713069908813	0.0142832279635259	0.0164801854103344	0.00901761762917933	0.0074624310030395	0.0495391610942249	5.30990145772595e-09	0.310621049562682	0.0596991311953353	0.0746348921282799	0.038182556851312	0.0364921545189504	0.176288134110787	1.58618395415473e-08	0.533652435530085	0.107250028653295	0.152759025787965	0.0851904871060173	0.0675700859598854	0.2739435243553	2.36805730659026e-08	0.466924068767908	0.0964991117478509	0.183995845272207	0.118110429799427	0.0657871919770773	0.186531031518625	2.45340974212035e-08	0.300789971346705	0.0860558452722062	0.123066876790831	0.0779898853868195	0.0450799140401146	0.091668911174785	4.88138395415472e-08	0.478342693409742	0.117199369627507	0.27822681948424	0.202640114613181	0.0755835243553009	0.0829361318051576
120	-2.21820223776224e-10	-0.0472444951048951	-0.00586210085314685	-0.00741520419580419	-0.00376043797202797	-0.0036546989020979	-0.0339677804195804	NA	NA	NA	NA	NA	NA	NA	NA	NA	NA	NA	NA	NA	NA	-1.84979345238095e-08	-0.610119226190477	-0.117221071428571	-0.139586839285714	-0.0625272678571427	-0.0770620714285715	-0.348458383233534	-1.98113690476191e-08	-0.373052976190477	-0.0829263095238097	-0.0942288095238096	-0.0443462678571428	-0.0499216071428569	-0.195901785714285	-8.30916666666668e-09	-0.092672619047619	-0.0187308928571428	-0.0217286904761903	-0.0124488095238098	-0.0092998214285714	-0.0521772619047616	-5.62190476190448e-09	-0.0423803571428539	-0.00590041916167609	-0.0159491017964052	-0.0259880239520957	0.0100404311377246	-0.0241195209580835
120	NA	NA	NA	NA	NA	NA	NA	NA	NA	NA	NA	NA	NA	NA	NA	NA	NA	NA	NA	NA	NA	-1.89991604584527e-08	-0.623547564469915	-0.119459971346705	-0.135530974212035	-0.0587695128939827	-0.0767599140401146	-0.3685564756447	-2.04794269340974e-08	-0.384175931232091	-0.0827908882521491	-0.0960241547277936	-0.0461795702005732	-0.0498428080229227	-0.205368968481375	-7.44590257879656e-09	-0.0806100286532952	-0.0120441547277938	-0.0160331232091691	-0.00919011461318054	-0.00681008595988544	-0.0526110888252149	2.20383954154721e-09	0.0396426934097421	0.019599369627507	0.0382268194842404	0.00764011461318088	0.0305835243553009	-0.0182038681948424
121	-6.57742237762238e-11	-0.0142240951048951	-0.00187900985314685	-0.00267520419580419	-0.00139453797202797	-0.0012806224020979	-0.00966548041958043	-4.58707651006716e-10	-0.0443768389261746	-0.00731901630872486	-0.00817722006711414	-0.00451648901342283	-0.0036639357651007	-0.0276502702702704	-2.21732704402518e-09	-0.128456352201259	-0.0241205660377356	-0.0301545062499997	-0.0153055687500001	-0.0148597062499999	-0.0754478616352211	-5.30493452380954e-09	-0.174919226190477	-0.0351510714285711	-0.040416839285714	-0.0192972678571427	-0.0210820714285715	-0.0945183832335338	-7.73136904761907e-09	-0.147652976190476	-0.0344163095238096	-0.0424288095238096	-0.0222062678571428	-0.0201916071428569	-0.0708017857142849	-6.39916666666668e-09	-0.075572619047619	-0.0189308928571428	-0.0268286904761903	-0.0175588095238098	-0.0092398214285714	-0.0297972619047616	-6.72190476190448e-09	-0.057980357142854	-0.0149004191616761	-0.0200491017964052	-0.0147880239520957	-0.00535956886227539	-0.0264495209580835
121	-7.60623260317465e-11	-0.0163136625396826	-0.00199577085079364	-0.00287167831746031	-0.00152171585079364	-0.00134986785714286	-0.0114489234920635	-4.75016109422492e-10	-0.0459986930091187	-0.00734677203647414	-0.00871981458966565	-0.00483638237082067	-0.0038785689969605	-0.0299308389057751	-2.72509854227405e-09	-0.157278950437318	-0.0284608688046647	-0.0345251078717201	-0.017397443148688	-0.0171178454810496	-0.0943118658892131	-6.96816045845272e-09	-0.229747564469914	-0.0441499713467049	-0.0543409742120345	-0.0267495128939827	-0.0276099140401146	-0.1312564756447	-8.08942693409743e-09	-0.154275931232092	-0.032300888252149	-0.0473041547277936	-0.0274095702005732	-0.0198428080229227	-0.0747689684813753	-6.07590257879656e-09	-0.0733100286532953	-0.0169441547277938	-0.0322331232091691	-0.0239701146131805	-0.00823008595988543	-0.0241710888252149	-6.68616045845278e-09	-0.060757306590258	-0.010500630372493	-0.0340731805157596	-0.0324598853868191	-0.00161647564469916	-0.0161038681948424
122	3.80625776223776e-10	0.0813159048951049	0.0104119901468532	0.0127487958041958	0.00604046202797202	0.0067043775979021	0.0581145195804196	2.06899234899328e-09	0.202093161073825	0.0340909836912752	0.0402527799328858	0.0207645109865772	0.0194880642348993	0.12894972972973	1.12186729559748e-08	0.653943647798741	0.117029433962264	0.15017549375	0.0693044312499999	0.0808702937500001	0.385252138364779	2.66150654761905e-08	0.880080773809523	0.167848928571429	0.206283160714286	0.0915727321428574	0.114707928571428	0.510881616766466	1.81586309523809e-08	0.328147023809523	0.0570836904761904	0.0563711904761904	0.0176137321428572	0.0387583928571431	0.214598214285715	3.3083333333332e-10	-0.0119726190476191	-0.0174308928571428	-0.0296286904761903	-0.0170188095238098	-0.0125698214285714	0.0349827380952384	-3.35190476190448e-09	-0.0454803571428539	-0.0365004191616761	-0.0127491017964053	0.0262119760479043	-0.0388595688622754	0.000240479041916484
122	2.29737673968254e-10	0.0492363374603174	0.00650922914920636	0.00780632168253969	0.00342628414920636	0.00438113214285715	0.0349210765079365	1.48668389057751e-09	0.144071306990881	0.0238532279635259	0.0264001854103344	0.0136276176291793	0.0127724310030395	0.0938391610942249	8.40990145772594e-09	0.486821049562682	0.0875991311953354	0.10573489212828	0.047662556851312	0.0581321545189504	0.293488134110787	2.05418395415473e-08	0.672652435530085	0.127950028653295	0.140259025787965	0.0546904871060173	0.0855700859598854	0.4048435243553	1.60105730659026e-08	0.286824068767908	0.051999111747851	0.0401958452722064	0.00661042979942684	0.0336871919770773	0.194531031518625	-9.85902578796557e-10	-0.0295100286532952	-0.0264441547277938	-0.0419331232091691	-0.0305301146131806	-0.0114400859598854	0.0389689111747851	-2.03361604584528e-08	-0.227957306590258	-0.071300630372493	-0.16547318051576	-0.0985598853868191	-0.0668764756446991	0.00873613180515759
123	-1.21674223776224e-10	-0.0262140951048951	-0.00333500985314685	-0.00474420419580419	-0.00244653797202797	-0.00229762240209789	-0.0181254804195804	-7.63907651006716e-10	-0.0742368389261746	-0.0122000163087248	-0.0143152200671141	-0.00769548901342283	-0.0066199357651007	-0.0465002702702705	-3.82732704402518e-09	-0.22225635220126	-0.0404805660377356	-0.0516545062499997	-0.0249055687500001	-0.0267497062499999	-0.131347861635221	-8.84493452380953e-09	-0.291919226190477	-0.0560510714285711	-0.067516839285714	-0.0307272678571427	-0.0368420714285715	-0.163518383233534	-9.28136904761907e-09	-0.173552976190476	-0.0374163095238096	-0.0415288095238096	-0.0188562678571428	-0.0226716071428569	-0.0946017857142849	-4.36916666666668e-09	-0.0476726190476191	-0.00433089285714281	-0.0136286904761903	-0.0109988095238098	-0.0027098214285714	-0.0296472619047616	-1.36190476190448e-09	-0.00158035714285399	0.00579958083832392	0.0102508982035948	-0.000688023952095681	0.0108404311377246	-0.0210895209580835
123	-1.76232603174649e-12	-0.000313662539682644	4.9229149206359e-05	-7.96783174603125e-05	-0.000180715850793636	0.000101132142857145	-0.000288923492063545	7.96838905775075e-11	0.00777130699088129	0.00113322796352586	0.00155018541033435	0.000787617629179329	0.000761431003039505	0.00505916109422489	5.63901457725945e-10	0.0333210495626818	0.0056791311953353	0.00923489212827986	0.00500255685131203	0.00419215451895043	0.0183881341107869	1.26183954154727e-09	0.0415524355300855	0.00745002865329509	0.0096590257879655	0.00429048710601726	0.00532008595988539	0.0244435243552998	1.54057306590257e-09	0.0269240687679082	0.00969911174785101	-0.00220415472779353	-0.00588957020057316	0.00367719197707733	0.0195310315186247	-2.99590257879656e-09	-0.0422100286532952	-0.0150441547277938	-0.0298331232091691	-0.0227101146131805	-0.00714008595988544	0.00266891117478509	-1.35561604584528e-08	-0.143857306590258	-0.032900630372493	-0.10847318051576	-0.0802598853868191	-0.0282164756446991	-0.00246386819484242
124	-8.43742237762238e-11	-0.0182940951048951	-0.00215900985314685	-0.00415920419580419	-0.00290053797202797	-0.0012596224020979	-0.0119754804195804	-3.60107651006716e-10	-0.0363168389261746	-0.00689901630872486	-0.00954722006711413	-0.00534548901342283	-0.0042019357651007	-0.0186402702702704	-1.85632704402518e-09	-0.109656352201259	-0.0215905660377356	-0.0310445062499997	-0.0177255687500001	-0.0133197062499999	-0.0582478616352211	-6.50493452380953e-09	-0.222619226190477	-0.0453510714285711	-0.075616839285714	-0.0489472678571427	-0.0267020714285715	-0.0967183832335338	-1.13413690476191e-08	-0.234752976190476	-0.0403163095238096	-0.13047880952381	-0.0972262678571427	-0.0332516071428569	-0.0640017857142849	-1.82391666666667e-08	-0.240772619047619	-0.0762608928571428	-0.13477869047619	-0.0916588095238098	-0.0431098214285714	-0.0297272619047616	-5.42819047619045e-08	-0.566780357142854	-0.142800419161676	-0.400949101796405	-0.289888023952096	-0.111099568862275	-0.0266195209580835
124	1.27437673968254e-10	0.0270563374603174	0.00385122914920636	0.00306832168253969	0.000484284149206364	0.00258413214285714	0.0201410765079364	9.86683890577508e-10	0.0942713069908813	0.0151332279635259	0.0143801854103343	0.00687761762917932	0.0075024310030395	0.0648391610942249	6.05990145772595e-09	0.348121049562682	0.0615991311953353	0.0695348921282799	0.029162556851312	0.0404221545189504	0.216888134110787	1.51618395415473e-08	0.491652435530085	0.0930500286532951	0.0866590257879655	0.0247904871060173	0.0618700859598854	0.3117435243553	1.23605730659026e-08	0.218924068767908	0.046899111747851	0.0160958452722065	-0.0112295702005732	0.0272871919770773	0.155931031518625	-6.53590257879656e-09	-0.0981100286532953	-0.0388841547277938	-0.0795131232091692	-0.0606501146131805	-0.0188600859598854	0.0203689111747851	-3.19361604584528e-08	-0.340457306590258	-0.093000630372493	-0.23387318051576	-0.151459885386819	-0.0824364756446991	-0.0135138681948424
125	5.92577622377623e-12	0.00129590489510488	-2.90098531468502e-05	0.00060579580419581	0.000673462027972029	-6.76224020978967e-05	0.000714519580419571	1.19923489932843e-11	0.00169316107382538	0.000310983691275145	0.00173277993288586	0.00127451098657717	0.000458064234899303	0.000909729729729558	8.6767295597482e-10	0.0504436477987405	0.00860943396226439	0.0118754937500003	0.00769443124999987	0.00417029375000014	0.0286521383647789	4.00506547619047e-09	0.133880773809523	0.0249489285714289	0.038583160714286	0.0232727321428573	0.0153079285714285	0.0751816167664662	4.47863095238093e-09	0.0873470238095234	0.0122836904761904	0.0369711904761904	0.0260137321428572	0.0109283928571431	0.0381982142857151	4.24083333333332e-09	0.0559273809523809	0.0162691071428572	0.0326713095238097	0.0234011904761902	0.0092901785714286	0.00688273809523844	1.55780952380955e-08	0.165019642857146	0.0353995808383239	0.124650898203595	0.0958119760479043	0.0288404311377246	0.00114047904191648
125	-7.61623260317465e-11	-0.0163536625396826	-0.00235177085079364	-0.00237967831746031	-0.000761715850793636	-0.00161786785714286	-0.0116189234920635	-5.82216109422493e-10	-0.0554786930091187	-0.00882577203647414	-0.00812981458966565	-0.00389338237082067	-0.0042395689969605	-0.0385208389057751	-3.10909854227406e-09	-0.178778950437318	-0.0325308688046647	-0.0349151078717201	-0.013877443148688	-0.0210378454810496	-0.111311865889213	-6.20816045845273e-09	-0.202147564469914	-0.0383499713467049	-0.0369409742120345	-0.0100695128939827	-0.0268899140401146	-0.1267564756447	-5.11942693409743e-09	-0.0898759312320918	-0.024100888252149	0.000495845272206474	0.0130104297994269	-0.0124828080229227	-0.0661689684813753	2.74409742120344e-09	0.0455899713467048	0.0167558452722062	0.0462668767908309	0.0356898853868195	0.0105299140401146	-0.0174410888252149	1.62138395415472e-08	0.179342693409742	0.045599369627507	0.14322681948424	0.101240114613181	0.0419835243553008	-0.00911386819484242
126	1.95567848101269e-10	0.04176656329114	0.00516660443037989	0.00688464113924022	0.00358501594936717	0.00329681639240495	0.0297246582278486	1.1269787647059e-09	0.110195758823532	0.0180353205882358	0.0228163223529411	0.0123748741176474	0.0104413358823531	0.0693402352941164	6.46092432432444e-09	0.375656864864871	0.0651824324324308	0.0890455513513518	0.0448387351351349	0.0442565189189191	0.221423783783787	1.5853556149733e-08	0.521617112299477	0.0965857754010726	0.12088213903743	0.0573005882352918	0.0635785561497342	0.304140106951878	1.06257754010699e-08	0.189609090909099	0.0294295721925151	0.0316044919786097	0.0127601604278072	0.018842139037432	0.128679679144381	-2.9656149732618e-09	-0.0466561497326185	-0.0285774866310146	-0.0293494117647046	-0.01438844919786	-0.0149270588235289	0.0112771122994663	-2.24335828876996e-08	-0.237028877005339	-0.0725513368983939	-0.143622994652402	-0.0781754010695139	-0.0654436898395707	-0.0209167914438494
126	5.75376739682535e-11	0.0123463374603174	0.00160722914920636	0.00195232168253969	0.000797284149206364	0.00115613214285714	0.00878107650793646	4.59683890577508e-10	0.0443713069908813	0.00698322796352586	0.00812018541033434	0.00438761762917932	0.0037224310030395	0.0292391610942249	2.86990145772594e-09	0.165921049562682	0.0285991311953353	0.0372348921282799	0.018022556851312	0.0192421545189504	0.100088134110787	7.82183954154728e-09	0.254652435530086	0.0463500286532951	0.0512590257879655	0.0203904871060173	0.0308700859598854	0.1572435243553	5.57057306590257e-09	0.0965240687679082	0.016299111747851	0.00459584527220646	-0.00588957020057316	0.0104571919770773	0.0756310315186246	-5.32590257879656e-09	-0.0736100286532952	-0.0301441547277938	-0.0471331232091691	-0.0357301146131805	-0.0114100859598854	0.00366891117478507	-1.99161604584528e-08	-0.206457306590258	-0.057200630372493	-0.13187318051576	-0.0866598853868191	-0.0452164756446991	-0.0173238681948424
127	1.14525776223776e-10	0.0246059048951049	0.00325799014685315	0.00398879580419581	0.00170746202797203	0.0022763775979021	0.0173645195804196	8.76992348993284e-10	0.0844931610738254	0.0131909836912751	0.0149927799328859	0.00799451098657717	0.0069880642348993	0.0574497297297295	5.63867295597482e-09	0.324943647798741	0.0578294339622644	0.0670754937500002	0.0309844312499998	0.0361402937500002	0.198652138364779	1.35950654761905e-08	0.445080773809523	0.0830489285714288	0.0920831607142859	0.0367727321428573	0.0554079285714285	0.274281616766466	1.11486309523809e-08	0.197547023809524	0.0414836904761904	0.0169711904761904	-0.00638626785714277	0.0233583928571431	0.139198214285715	-1.04916666666668e-09	-0.0289726190476191	-0.0218308928571428	-0.0405286904761903	-0.0288288095238098	-0.0117298214285714	0.0333827380952384	-2.21719047619045e-08	-0.249180357142854	-0.0724004191616761	-0.196649101796405	-0.129288023952096	-0.0672895688622754	0.0162404790419165
127	-5.83623260317465e-11	-0.0126836625396826	-0.00134877085079364	-0.00349567831746031	-0.00296621585079364	-0.000529867857142855	-0.00783892349206355	-7.3161094224924e-12	-0.0031286930091187	-0.00244677203647414	-0.00497981458966565	-0.00292538237082067	-0.0020575689969605	0.0042991610942249	5.81901457725946e-10	0.0287210495626818	0.00277913119533531	-0.00552510787172013	-0.00686744314868798	0.00133215451895042	0.0314881341107869	1.81839541547271e-10	-0.00724756446991451	-0.00524997134670489	-0.0423409742120345	-0.0429395128939827	0.000550085959885376	0.0404435243552999	-2.82942693409742e-09	-0.0758759312320918	-0.00790088825214899	-0.0937041547277935	-0.0825395702005732	-0.0111728080229227	0.0257310315186247	-1.64059025787965e-08	-0.223910028653295	-0.0856841547277938	-0.134323123209169	-0.0934101146131805	-0.0409200859598854	-0.00393108882521492	-6.38061604584528e-08	-0.673357306590258	-0.174680630372493	-0.47983318051576	-0.341969885386819	-0.137876475644699	-0.0188638681948424
128	-4.08742237762237e-11	-0.00870409510489513	-0.00103800985314685	-0.00141320419580419	-0.000764537972027971	-0.000647622402097897	-0.00625548041958043	-1.70007651006716e-10	-0.0163068389261746	-0.00275901630872486	-0.00265722006711415	-0.00122548901342283	-0.0014319357651007	-0.00969027027027044	-3.1732704402518e-10	-0.0175563522012595	-0.0030005660377356	-0.0027945062499997	-1.55687500001215e-05	-0.00277970624999987	-0.0130478616352211	7.55065476190462e-10	0.0254807738095231	0.00624892857142885	0.00708316071428598	0.00417273214285733	0.00281792857142851	0.0170816167664662	3.34863095238093e-09	0.0676470238095235	0.0155836904761904	0.0300711904761905	0.0201137321428572	0.0100083928571431	0.0218982142857151	2.40083333333332e-09	0.0303273809523809	0.0104691071428572	0.00847130952380968	-0.000598809523809836	0.00901017857142861	0.0112827380952384	2.48809523809552e-09	0.024419642857146	0.0123995808383239	0.00105089820359479	-0.00728802395209574	0.00824043113772461	0.00744047904191649
128	1.65337673968254e-10	0.0356163374603174	0.00438422914920636	0.00669632168253969	0.00373628414920636	0.00296313214285714	0.0245310765079364	1.12968389057751e-09	0.109871306990881	0.0181332279635259	0.0216801854103344	0.0119476176291793	0.00974243100303951	0.0701391610942249	6.86990145772594e-09	0.398321049562682	0.0713991311953354	0.0912348921282799	0.046402556851312	0.0448321545189504	0.235688134110787	1.85018395415473e-08	0.610652435530085	0.114750028653295	0.148959025787965	0.0758904871060173	0.0730700859598854	0.3472435243553	1.80405730659026e-08	0.336924068767908	0.061499111747851	0.0911958452722065	0.0511104297994268	0.0400871919770773	0.184331031518625	5.87409742120344e-09	0.0629899713467048	0.00565584527220617	0.0147668767908309	0.0112898853868195	0.00344991404011456	0.0425689111747851	-7.96160458452792e-10	-0.021357306590258	-0.014400630372493	-0.0208731805157596	0.00234011461318085	-0.0231164756446992	0.0139361318051576
129	NA	NA	NA	NA	NA	NA	NA	-1.13360765100672e-09	-0.110506838926175	-0.0188903163087249	-0.0217026200671141	-0.0116241890134228	-0.0100786357651007	-0.0687002702702704	-6.15332704402518e-09	-0.356656352201259	-0.0647105660377356	-0.0820045062499998	-0.0408705687500002	-0.0411397062499998	-0.211257861635221	-1.59199345238095e-08	-0.528619226190477	-0.101531071428571	-0.136096839285714	-0.0730272678571427	-0.0630620714285715	-0.286118383233534	-1.66013690476191e-08	-0.319652976190477	-0.0593163095238096	-0.11387880952381	-0.0743362678571427	-0.0395416071428569	-0.146401785714285	-1.35691666666667e-08	-0.170372619047619	-0.0472908928571428	-0.0862486904761904	-0.0645988095238098	-0.0216498214285714	-0.0367972619047616	-2.99419047619045e-08	-0.304780357142854	-0.0668004191616761	-0.225149101796405	-0.184288023952096	-0.0408595688622754	-0.0163895209580835
129	-1.12382326031746e-10	-0.0241336625396826	-0.00324477085079364	-0.00410067831746031	-0.00209171585079364	-0.00200886785714286	-0.0167889234920636	-6.71616109422493e-10	-0.0651686930091187	-0.0114507720364741	-0.0116588145896657	-0.00575738237082068	-0.0059015689969605	-0.0420608389057751	-3.58009854227405e-09	-0.207678950437318	-0.0389708688046647	-0.0451551078717201	-0.020307443148688	-0.0248378454810496	-0.123511865889213	-8.16816045845273e-09	-0.272247564469914	-0.0538499713467049	-0.0700409742120345	-0.0353595128939827	-0.0346499140401146	-0.1484564756447	-8.53942693409743e-09	-0.164875931232092	-0.038400888252149	-0.0520041547277936	-0.0291995702005732	-0.0227928080229227	-0.0744689684813753	-5.87590257879656e-09	-0.0722100286532953	-0.0306441547277938	-0.0221331232091691	-0.0103101146131805	-0.0118400859598854	-0.0194210888252149	-1.82861604584528e-08	-0.185557306590258	-0.048600630372493	-0.12157318051576	-0.0909598853868191	-0.0306164756446991	-0.0153138681948424
130	1.73220666666639e-11	0.00371243333333274	0.000406990000000017	0.000782820000000068	0.000537564999999961	0.000245088666666707	0.00252802666666625	9.09376973684481e-11	0.00918839473684415	0.00156700000000031	0.00262889473684197	0.00157712039473704	0.0010619552631581	0.0050282828947378	5.6473856209132e-10	0.0334599999999893	0.00556066013071803	0.010262385620917	0.00640271895424732	0.00381702287581798	0.0176696078431308	2.07676470588255e-09	0.0685503267973918	0.0127777124183015	0.0182929411764681	0.0111954901960786	0.0070999999999986	0.0375738562091432	2.15993464052257e-09	0.0402058823529356	0.00486823529411658	0.0133121568627453	0.00956326797385623	0.00381267973856217	0.0220248366013077	-1.14986928104581e-09	-0.0146999999999985	-0.00485032679738404	-0.0088921568627461	-0.00816490196078486	-0.000693202614378405	-0.00096313725490167	-3.12627450980291e-09	-0.0290869281045643	-0.00461503267973504	-0.0160228758169842	-0.0129014379084886	-0.00312111111110695	-0.00846405228758159
130	-1.05562326031747e-10	-0.0227236625396826	-0.00286577085079364	-0.00444267831746031	-0.00280241585079364	-0.00164086785714286	-0.0154089234920635	-4.56616109422492e-10	-0.0453786930091187	-0.00884877203647414	-0.0100578145896657	-0.00512038237082068	-0.0049375689969605	-0.0264708389057751	-2.25609854227405e-09	-0.132578950437318	-0.0257408688046647	-0.0329351078717201	-0.016427443148688	-0.0165078454810496	-0.0739118658892131	-5.85816045845273e-09	-0.201647564469914	-0.0411499713467049	-0.0715409742120345	-0.0462995128939827	-0.0252899140401146	-0.0889564756447001	-7.45942693409743e-09	-0.154975931232092	-0.030300888252149	-0.0838041547277936	-0.0607795702005732	-0.0230028080229227	-0.0407689684813753	-1.33959025787966e-08	-0.176710028653295	-0.0668341547277938	-0.0927131232091692	-0.0624901146131805	-0.0302300859598854	-0.0171210888252149	-4.94661604584528e-08	-0.516857306590258	-0.128200630372493	-0.36787318051576	-0.270159885386819	-0.0977164756446991	-0.0206938681948424
131	-4.20742237762237e-11	-0.00899409510489513	-0.00117200985314685	-0.00124120419580419	-0.000317537972027972	-0.000923622402097897	-0.00657548041958043	-3.00807651006716e-10	-0.0285268389261746	-0.00428901630872486	-0.00400722006711414	-0.00192548901342283	-0.0020779357651007	-0.0190102702702704	-1.19432704402518e-09	-0.0677563522012595	-0.0119105660377356	-0.0117345062499997	-0.00288556875000013	-0.00884970624999987	-0.0453478616352211	-8.64934523809535e-10	-0.025519226190477	-0.00395107142857116	0.006183160714286	0.0121727321428573	-0.00595207142857149	-0.0229183832335338	1.18863095238093e-09	0.0317470238095235	0.00298369047619037	0.0402711904761904	0.0367137321428572	0.00358839285714306	-0.0115017857142849	3.25083333333332e-09	0.0494273809523809	0.0244691071428572	0.0317713095238097	0.0162011904761901	0.0155501785714286	-0.00681726190476156	1.35780952380955e-08	0.152019642857146	0.0473995808383239	0.112350898203595	0.0745119760479043	0.0378404311377246	-0.0116795209580835
131	-3.26232603174648e-12	-0.000643662539682648	-0.000223770850793641	0.000283321682539688	0.000435284149206364	-0.000151867857142856	-0.000708923492063545	-1.63161094224923e-11	-0.000928693009118708	-0.000126772036474138	0.00134018541033435	0.00109761762917933	0.000244431003039506	-0.00219083890577511	6.9014577259452e-12	0.00212104956268179	-2.08688046646891e-05	0.00604489212827987	0.00586255685131203	0.000182154518950425	-0.00391186588921311	1.12183954154727e-09	0.0386524355300855	0.00705002865329508	0.0167590257879655	0.0139904871060173	0.00272008595988538	0.0148435243552998	1.84057306590258e-09	0.0365240687679081	0.00559911174785099	0.0179958452722065	0.0145104297994269	0.00345719197707733	0.0129310315186247	-3.45902578796559e-10	-0.0036100286532952	-0.00134415472779384	-0.00113312320916914	-0.00221011461318054	0.00113991404011456	-0.00113108882521493	-1.22616045845279e-09	-0.0088573065902579	0.00169936962750701	-0.00197318051575961	-0.00325988538681914	0.00118352435530084	-0.00857386819484242
132	6.05220666666638e-11	0.0130824333333327	0.00179299000000002	0.00249482000000007	0.00144756499999996	0.00104908866666671	0.00878802666666625	2.91937697368448e-10	0.0290883947368442	0.0054770000000003	0.00670889473684198	0.00342712039473704	0.0032919552631581	0.0168682828947378	1.36873856209132e-09	0.0812599999999894	0.016130660130718	0.021862385620917	0.0104427189542473	0.011457022875818	0.0432696078431308	3.11676470588255e-09	0.107050326797392	0.0233777124183015	0.0351929411764681	0.0204954901960786	0.0146999999999986	0.0485738562091432	3.37993464052257e-09	0.0686058823529356	0.0153682352941166	0.0304121568627453	0.0193632679738562	0.0110526797385622	0.0228248366013077	3.55013071895418e-09	0.0461000000000015	0.0244496732026159	0.0126078431372539	0.000235098039215138	0.0123767973856216	0.00903686274509835	1.67937254901971e-08	0.174813071895436	0.049784967320265	0.114477124183016	0.0757985620915115	0.0386788888888931	0.0107359477124184
132	1.65337673968254e-10	0.0355663374603174	0.00450622914920636	0.00658632168253968	0.00373428414920636	0.00285113214285714	0.0244810765079364	9.15683890577507e-10	0.0900713069908813	0.0156432279635259	0.0193401854103344	0.0102976176291793	0.00904243100303951	0.0551391610942249	5.03990145772595e-09	0.294821049562682	0.0536991311953353	0.0716348921282799	0.035322556851312	0.0362721545189504	0.169588134110787	1.29118395415473e-08	0.430652435530086	0.0832500286532951	0.114659025787965	0.0607904871060172	0.0538700859598854	0.2329435243553	1.10305730659026e-08	0.208624068767908	0.036499111747851	0.0635958452722064	0.0373104297994268	0.0263871919770773	0.108431031518625	5.51409742120344e-09	0.0675899713467048	0.0208558452722062	0.0256668767908309	0.0145898853868195	0.0110899140401146	0.0209689111747851	1.78138395415472e-08	0.184342693409742	0.040899369627507	0.13442681948424	0.105640114613181	0.0287835243553008	0.00853613180515758
133	-1.05677933333336e-10	-0.0225175666666673	-0.00277200999999998	-0.00359817999999993	-0.00187843500000004	-0.00171991133333329	-0.0161519733333337	-6.56362302631552e-10	-0.0633716052631559	-0.0105129999999997	-0.011291105263158	-0.00606087960526297	-0.0052260447368419	-0.0415717171052622	-4.11826143790868e-09	-0.236940000000011	-0.042959339869282	-0.049937614379083	-0.0247872810457527	-0.025142977124182	-0.144030392156869	-1.15032352941174e-08	-0.377049673202608	-0.0718222875816985	-0.0839070588235319	-0.0408545098039214	-0.0430500000000014	-0.221326143790857	-1.20900653594774e-08	-0.229294117647064	-0.0434317647058834	-0.0727878431372547	-0.0464867320261438	-0.0263173202614378	-0.113075163398692	-7.02986928104582e-09	-0.0859999999999984	-0.0177503267973841	-0.0440921568627461	-0.0357449019607849	-0.0083132026143784	-0.0241531372549017	-4.80627450980291e-09	-0.0440869281045643	-0.00321503267973503	-0.0401228758169842	-0.0489014379084885	0.00877888888889307	-0.000764052287581595
133	1.53376739682535e-11	0.00319633746031736	0.000580229149206359	4.33216825396874e-05	-0.000297715850793636	0.000341132142857144	0.00257107650793645	6.56838905775075e-11	0.00647130699088128	0.00119322796352586	0.00118018541033435	0.000367617629179328	0.000812431003039505	0.00412916109422489	2.19901457725945e-10	0.0138210495626819	0.00187913119533531	0.00456489212827986	0.000802556851312025	0.00376215451895043	0.00738813411078687	-3.18160458452727e-10	-0.00994756446991454	-0.00224997134670493	-0.00344097421203452	-0.00485951289398275	0.00143008595988538	-0.00425647564470009	-2.71942693409743e-09	-0.0559759312320919	-0.00950088825214901	-0.0320041547277935	-0.0255395702005731	-0.00650280802292266	-0.0144689684813753	-4.82590257879656e-09	-0.0636100286532953	-0.0200441547277938	-0.0362331232091691	-0.0254601146131805	-0.0108200859598854	-0.00723108882521492	-1.34661604584528e-08	-0.140657306590258	-0.037200630372493	-0.0964731805157596	-0.0680598853868191	-0.0283164756446992	-0.00697386819484242
134	-1.48097933333336e-10	-0.0318875666666673	-0.00394200999999998	-0.00598017999999993	-0.00336863500000004	-0.00261191133333329	-0.0219619733333337	-8.71462302631552e-10	-0.0852316052631559	-0.0142919999999997	-0.017578105263158	-0.00958087960526296	-0.0079970447368419	-0.0533717171052622	-4.98126143790868e-09	-0.289640000000011	-0.052349339869282	-0.067437614379083	-0.0336172810457527	-0.033822977124182	-0.169830392156869	-1.28832352941174e-08	-0.427649673202608	-0.0813922875816985	-0.108007058823532	-0.0552345098039215	-0.0527400000000014	-0.238226143790857	-1.28900653594774e-08	-0.245694117647064	-0.0447317647058834	-0.0804878431372548	-0.0498567320261438	-0.0305973202614378	-0.120575163398692	-8.38986928104582e-09	-0.101699999999998	-0.0204503267973841	-0.0482921568627461	-0.0370349019607849	-0.0112932026143784	-0.0329331372549017	-9.70627450980291e-09	-0.0895869281045643	-0.013815032679735	-0.0568228758169842	-0.0557014379084886	-0.00112111111110694	-0.0189340522875816
134	-9.02623260317465e-11	-0.0194636625396827	-0.00236077085079364	-0.00379967831746031	-0.00222271585079364	-0.00157686785714286	-0.0133089234920635	-5.30416109422493e-10	-0.0515886930091187	-0.00841777203647414	-0.0101978145896657	-0.00565938237082068	-0.0045385689969605	-0.0329708389057751	-2.98209854227406e-09	-0.172678950437318	-0.0314708688046647	-0.0384351078717201	-0.019057443148688	-0.0193778454810496	-0.102711865889213	-7.06816045845273e-09	-0.234147564469914	-0.0440499713467049	-0.0585409742120345	-0.0297895128939827	-0.0287199140401146	-0.1315564756447	-6.90942693409742e-09	-0.131175931232092	-0.024800888252149	-0.0409041547277936	-0.0251095702005731	-0.0157928080229227	-0.0653689684813753	-5.37590257879656e-09	-0.0642100286532953	-0.0147441547277938	-0.0282331232091691	-0.0226501146131805	-0.00562008595988544	-0.0212010888252149	-5.71616045845279e-09	-0.0489573065902579	-0.00760063037249299	-0.0227731805157597	-0.0244598853868191	0.00168352435530084	-0.0186038681948424
135	4.92220666666638e-11	0.0105624333333327	0.00133699000000002	0.00174282000000007	0.000771564999999961	0.000971088666666707	0.00748802666666626	3.59937697368448e-10	0.0348883947368442	0.0054270000000003	0.00672889473684197	0.00375712039473704	0.0029719552631581	0.0227682828947378	1.92873856209132e-09	0.112359999999989	0.019830660130718	0.026262385620917	0.0129927189542473	0.013307022875818	0.0662696078431308	4.24676470588255e-09	0.138050326797392	0.0264777124183015	0.0261929411764681	0.00909549019607857	0.0170999999999986	0.0854738562091433	2.79993464052257e-09	0.0451058823529355	0.00906823529411657	-0.00828784313725472	-0.0116367320261438	0.00329267973856217	0.0443248366013077	-2.45986928104582e-09	-0.0380999999999985	-0.0173503267973841	-0.0294921568627461	-0.0197649019607849	-0.0097232026143784	0.00873686274509835	-1.72662745098029e-08	-0.187486928104564	-0.046115032679735	-0.144722875816984	-0.103101437908488	-0.0416211111111069	0.0034359477124184
135	8.31376739682535e-11	0.0180063374603173	0.00225322914920636	0.00353632168253968	0.00192028414920636	0.00161813214285714	0.0122110765079365	6.66683890577507e-10	0.0647713069908813	0.0106032279635259	0.0125001854103343	0.00679761762917932	0.0057024310030395	0.0416391610942249	4.20990145772595e-09	0.244321049562682	0.0445991311953353	0.0553348921282799	0.027802556851312	0.0275521545189504	0.144288134110787	1.10118395415473e-08	0.364652435530086	0.0703500286532951	0.0911590257879655	0.0467904871060173	0.0442700859598854	0.2035435243553	1.27405730659026e-08	0.242824068767908	0.049999111747851	0.0744958452722065	0.0431104297994268	0.0313871919770773	0.118331031518625	8.66409742120345e-09	0.102389971346705	0.0232558452722062	0.0397668767908309	0.0285898853868195	0.0110899140401146	0.0394689111747851	8.90383954154721e-09	0.077142693409742	0.016699369627507	0.0302268194842404	0.0282401146131808	0.00188352435530084	0.0302361318051576
136	3.04222066666664e-10	0.0654424333333327	0.00889899000000002	0.0110548200000001	0.00524856499999996	0.00580708866666671	0.0454880266666663	1.85893769736845e-09	0.180988394736844	0.0315470000000003	0.034018894736842	0.017207120394737	0.0168119552631581	0.115468282894738	9.82873856209132e-09	0.572759999999989	0.107130660130718	0.128662385620917	0.0570027189542473	0.071657022875818	0.336669607843131	2.27467647058826e-08	0.756050326797392	0.150677712418302	0.181292941176468	0.0816954901960786	0.0996999999999986	0.423773856209143	2.09799346405226e-08	0.395805882352936	0.0810682352941166	0.106012156862745	0.0523632679738562	0.0536526797385622	0.208724836601308	1.41801307189542e-08	0.163700000000002	0.042849673202616	0.0464078431372539	0.0271350980392152	0.0192067973856216	0.0744368627450984	2.19937254901971e-08	0.195813071895436	0.039484967320265	0.0891771241830158	0.0773985620915115	0.0117788888888931	0.0674359477124184
136	3.51037673968254e-10	0.0754063374603174	0.00996922914920636	0.0126863216825397	0.00596228414920636	0.00672013214285715	0.0527910765079365	2.2386838905775e-09	0.217371306990881	0.0362632279635259	0.0407401854103344	0.0211076176291793	0.0196224310030395	0.140339161094225	1.24399014577259e-08	0.722821049562682	0.131099131195335	0.16093489212828	0.0726025568513121	0.0883321545189504	0.430588134110787	2.89018395415473e-08	0.955652435530085	0.181350028653295	0.223359025787965	0.0983904871060173	0.125070085959885	0.5511435243553	2.35905730659026e-08	0.435924068767909	0.0853991117478509	0.0944958452722064	0.0375104297994268	0.0568871919770773	0.256231031518625	7.98409742120345e-09	0.0787899713467047	0.00195584527220619	0.00406687679083087	0.00358988538681946	0.000449914040114555	0.072768911174785	-3.08616045845279e-09	-0.0641573065902579	-0.043200630372493	-0.0652731805157597	-0.0142598853868191	-0.0510164756446991	0.0443361318051576
137	-3.54779333333362e-11	-0.00765756666666725	-0.000932009999999984	-0.00155517999999993	-0.000944435000000039	-0.000611911333333293	-0.00517197333333374	-1.62062302631552e-10	-0.0160116052631558	-0.00309299999999969	-0.00303110526315802	-0.00126287960526296	-0.0017670447368419	-0.00986171710526221	-7.5426143790868e-10	-0.0438400000000107	-0.00844933986928196	-0.00903761437908304	-0.00306728104575269	-0.00593297712418203	-0.0264303921568692	-1.50323529411745e-09	-0.0530496732026082	-0.00992228758169852	-0.0217070588235319	-0.0140045098039214	-0.00771000000000139	-0.0214261437908567	-1.23006535947743e-09	-0.0278941176470645	-0.00333176470588344	-0.0226878431372547	-0.0179367320261438	-0.00469732026143783	-0.0019751633986923	-5.83986928104582e-09	-0.0778999999999984	-0.0167503267973841	-0.0570921568627461	-0.0486549019607849	-0.0084732026143784	-0.00396313725490167	-1.81362745098029e-08	-0.187586928104564	-0.0368150326797351	-0.141422875816984	-0.111801437908488	-0.029621111111107	-0.00926405228758159
137	-5.98623260317465e-11	-0.0129136625396826	-0.00140577085079364	-0.00274167831746031	-0.00179271585079364	-0.000947867857142855	-0.00875892349206354	-3.09316109422492e-10	-0.0300086930091187	-0.00487677203647414	-0.00583981458966565	-0.00334238237082067	-0.0024965689969605	-0.0192808389057751	-1.59609854227405e-09	-0.0916789504373182	-0.0159708688046647	-0.0193951078717201	-0.00955744314868798	-0.00983784548104959	-0.0563118658892131	-3.31816045845273e-09	-0.110447564469915	-0.0189499713467049	-0.0310409742120345	-0.0181895128939828	-0.0128799140401146	-0.0604564756447001	-5.29426934097424e-10	-0.00547593123209188	0.00489911174785101	0.00549584527220647	0.00371042979942684	0.00177719197707733	-0.0158689684813753	-4.95902578796557e-10	-0.00591002865329517	0.000555845272206174	-0.00823312320916913	-0.0116601146131805	0.00337991404011456	0.00176891117478507	-3.83616045845279e-09	-0.0391573065902579	-0.000100630372493016	-0.0402731805157596	-0.0405598853868191	0.000183524355300835	0.00133613180515758
138	6.82206666666385e-12	0.00126243333333274	0.000167990000000017	-0.000580179999999932	-0.000805435000000039	0.000225088666666706	0.00166802666666625	1.87937697368448e-10	0.0170883947368441	0.00172700000000031	0.00129889473684198	0.000747120394737037	0.000551955263158098	0.0140682828947378	1.33873856209132e-09	0.0745599999999893	0.011530660130718	0.010462385620917	0.00400271895424731	0.00645702287581797	0.0525696078431308	3.00676470588255e-09	0.0899503267973918	0.0139777124183015	-0.0036070588235319	-0.0128045098039214	0.00919999999999859	0.0795738562091432	-1.00065359477435e-10	-0.0178941176470644	-0.00673176470588342	-0.0465878431372547	-0.0393367320261438	-0.00726732026143783	0.0354248366013077	-1.02998692810458e-08	-0.137799999999999	-0.048320326797384	-0.0795921568627461	-0.0554149019607849	-0.0241932026143784	-0.00986313725490167	-3.58762745098029e-08	-0.372586928104565	-0.092415032679735	-0.256622875816984	-0.183601437908489	-0.0730611111111069	-0.0235340522875816
138	8.79376739682535e-11	0.0187563374603173	0.00251922914920636	0.00258632168253969	0.000849284149206363	0.00173713214285714	0.0136510765079365	6.75683890577507e-10	0.0647713069908813	0.0103032279635259	0.0106601854103343	0.00551761762917932	0.0051424310030395	0.0438391610942249	4.13990145772595e-09	0.238421049562682	0.0423991311953353	0.0487348921282799	0.021592556851312	0.0271121545189504	0.147288134110787	1.04518395415473e-08	0.338652435530086	0.0631500286532951	0.0619590257879655	0.0204904871060173	0.0413700859598854	0.2138435243553	7.74057306590257e-09	0.134224068767908	0.022099111747851	0.00929584527220647	-0.00368957020057317	0.0129871919770773	0.102831031518625	-3.33590257879655e-09	-0.0530100286532952	-0.0283441547277938	-0.0410331232091691	-0.0272301146131806	-0.0138100859598854	0.0163689111747851	-2.47461604584528e-08	-0.266957306590258	-0.072200630372493	-0.19107318051576	-0.126159885386819	-0.0649264756446991	-0.00366386819484243
139	1.71220666666639e-11	0.00363243333333273	0.000425990000000017	0.000513820000000068	0.000227564999999961	0.000286088666666707	0.00268802666666626	9.3937697368448e-11	0.00928839473684414	0.00149700000000031	0.00208889473684197	0.00112712039473704	0.000971955263158099	0.00567828289473779	5.8673856209132e-10	0.0341599999999893	0.00643066013071803	0.00776238562091696	0.00362271895424731	0.00412702287581798	0.0199696078431308	1.91676470588255e-09	0.0624503267973918	0.0129777124183015	0.0110929411764681	0.00329549019607857	0.00779999999999859	0.0383738562091433	1.77993464052257e-09	0.0336058823529356	0.00246823529411657	0.0127121568627453	0.00916326797385622	0.00357267973856217	0.0183248366013077	2.41013071895418e-09	0.0336000000000015	0.0114496732026159	0.0210078431372539	0.0131350980392151	0.0078467973856216	0.00113686274509833	9.99372549019709e-09	0.106813071895436	0.028684967320265	0.0756771241830159	0.0511985620915115	0.0245788888888931	0.0025359477124184
139	1.01937673968254e-10	0.0219863374603174	0.00261622914920636	0.00446632168253968	0.00275428414920636	0.00171413214285714	0.0149110765079365	5.73683890577508e-10	0.0567713069908813	0.00986322796352586	0.0129601854103343	0.00714761762917933	0.0058024310030395	0.0339391610942249	3.41990145772595e-09	0.200021049562682	0.0365991311953353	0.0490348921282799	0.025362556851312	0.0236821545189504	0.114388134110787	9.72183954154727e-09	0.324652435530086	0.0624500286532951	0.0880590257879655	0.0485904871060173	0.0393700859598854	0.1740435243553	9.45057306590257e-09	0.181524068767908	0.027799111747851	0.0678958452722065	0.0459104297994268	0.0219871919770773	0.0859310315186247	9.03409742120345e-09	0.115789971346705	0.0308558452722062	0.0632668767908308	0.0458898853868195	0.0173799140401146	0.0216689111747851	2.40138395415472e-08	0.246342693409742	0.056199369627507	0.17382681948424	0.132540114613181	0.0413835243553009	0.0163361318051576
140	3.00220666666639e-11	0.00617243333333273	0.00105399000000002	-0.000346179999999932	-0.00113943500000004	0.000792088666666707	0.00545802666666626	3.16937697368448e-10	0.0293883947368441	0.00377700000000031	0.00262889473684197	0.000877120394737038	0.0017519552631581	0.0229682828947378	1.95873856209132e-09	0.109959999999989	0.017930660130718	0.015462385620917	0.00306271895424732	0.012397022875818	0.0764696078431308	3.71676470588255e-09	0.112050326797392	0.0191777124183015	-0.00750705882353189	-0.0227245098039214	0.0151999999999986	0.100373856209143	-4.60065359477433e-10	-0.0268941176470645	-0.00543176470588343	-0.0608878431372547	-0.0549767320261438	-0.00593732026143782	0.0394248366013077	-1.25098692810458e-08	-0.167699999999998	-0.059730326797384	-0.0987921568627461	-0.0710149019607849	-0.0277632026143784	-0.00916313725490168	-4.06362745098029e-08	-0.423186928104564	-0.110215032679735	-0.289022875816984	-0.204301437908489	-0.0847311111111069	-0.0239940522875816
140	2.14437673968253e-10	0.0457663374603174	0.00615922914920636	0.00659632168253968	0.00250928414920636	0.00408613214285715	0.0330210765079365	1.44268389057751e-09	0.138971306990881	0.0224532279635259	0.0239001854103344	0.0121076176291793	0.0117924310030395	0.0926391610942249	8.33990145772594e-09	0.480621049562682	0.0855991311953354	0.0991348921282799	0.042822556851312	0.0563321545189504	0.295888134110787	1.96118395415473e-08	0.638652435530085	0.120250028653295	0.121259025787965	0.0407904871060173	0.0804700859598854	0.3967435243553	1.36405730659026e-08	0.237024068767908	0.045999111747851	0.00849584527220645	-0.0183795702005732	0.0268871919770773	0.182531031518625	-5.30590257879656e-09	-0.0843100286532953	-0.0373641547277938	-0.0733131232091692	-0.0538101146131805	-0.0195000859598854	0.0263689111747851	-2.96361604584528e-08	-0.321457306590258	-0.092500630372493	-0.22537318051576	-0.142059885386819	-0.0833364756446991	-0.00356386819484242
141	-1.42779333333362e-11	-0.00323756666666726	-0.000289009999999983	-0.00128717999999993	-0.00105443500000004	-0.000232911333333293	-0.00166197333333375	-4.20623026315520e-11	-0.00471160526315584	-0.00122299999999969	-0.00220110526315802	-0.00142287960526296	-0.0007880447368419	-0.00125171710526221	-1.1826143790868e-10	-0.00834000000001067	-0.00242933986928197	-0.00573761437908304	-0.00450728104575268	-0.00119297712418202	-0.0002303921568692	-5.03235294117449e-10	-0.0216496732026083	-0.00472228758169854	-0.0202070588235319	-0.0173145098039214	-0.00290000000000141	0.00317385620914324	-2.09006535947743e-09	-0.0457941176470645	-0.00803176470588344	-0.0326878431372547	-0.0262767320261438	-0.00640732026143783	-0.00507516339869229	-6.72986928104582e-09	-0.0858999999999984	-0.0239503267973841	-0.0478921568627461	-0.0374049019607849	-0.0105032026143784	-0.0140631372549017	-1.47262745098029e-08	-0.146286928104564	-0.034915032679735	-0.0905228758169841	-0.0668014379084886	-0.0237211111111069	-0.0209140522875816
141	-5.89623260317465e-11	-0.0128836625396826	-0.00147977085079364	-0.00317067831746031	-0.00216271585079364	-0.00100786785714286	-0.00823892349206354	-2.61016109422492e-10	-0.0262286930091187	-0.00492677203647414	-0.00685981458966565	-0.00401538237082067	-0.0028475689969605	-0.0144308389057751	-1.06709854227406e-09	-0.0637789504373181	-0.0123608688046647	-0.0191351078717202	-0.011297443148688	-0.00783784548104957	-0.0322118658892131	-2.49816045845273e-09	-0.0880475644699145	-0.0172499713467049	-0.0377409742120345	-0.0266595128939828	-0.0110499140401146	-0.0330564756447002	-3.54942693409742e-09	-0.0727759312320918	-0.010600888252149	-0.0413041547277936	-0.0325895702005732	-0.00875280802292267	-0.0207689684813753	-7.79590257879656e-09	-0.0987100286532952	-0.0274441547277938	-0.0526331232091691	-0.0405701146131805	-0.0121000859598854	-0.0185810888252149	-1.44061604584528e-08	-0.140857306590258	-0.034200630372493	-0.0829731805157596	-0.0623598853868192	-0.0206164756446992	-0.0236838681948424
142	1.07220666666639e-11	0.00226243333333274	0.000388990000000017	0.000177820000000067	-6.04350000000386e-05	0.000238088666666706	0.00169802666666626	8.09376973684482e-11	0.00788839473684416	0.00124700000000031	0.00156889473684198	0.000847120394737039	0.000721955263158098	0.00509828289473778	3.85738562091319e-10	0.0227599999999893	0.00389066013071803	0.00616238562091697	0.00314271895424731	0.00299702287581797	0.0127696078431308	6.46764705882551e-10	0.0205503267973917	0.00467771241830149	0.0013929411764681	-0.00160450980392143	0.00289999999999859	0.0144738562091432	2.29934640522562e-10	0.00130588235293556	0.00376823529411657	-0.0111878431372547	-0.0114367320261438	0.000212679738562168	0.00872483660130769	-2.65986928104582e-09	-0.0356999999999985	-0.00755032679738405	-0.0271921568627461	-0.0238349019607849	-0.0033132026143784	-0.00096313725490167	-8.57627450980291e-09	-0.0893869281045643	-0.017315032679735	-0.0688228758169842	-0.0542014379084886	-0.0145211111111069	-0.0032640522875816
142	2.21737673968254e-10	0.0474063374603174	0.00599922914920636	0.00782632168253969	0.00404628414920636	0.00377913214285715	0.0335710765079365	1.20668389057751e-09	0.118171306990881	0.0197232279635259	0.0245101854103344	0.0130776176291793	0.0114324310030395	0.0739391610942249	6.38990145772595e-09	0.372821049562682	0.0651991311953354	0.0908348921282799	0.045012556851312	0.0457821545189504	0.216888134110787	1.51318395415473e-08	0.501652435530085	0.0942500286532951	0.124259025787965	0.0607904871060172	0.0634700859598854	0.2831435243553	1.01905730659026e-08	0.184324068767908	0.034899111747851	0.0311958452722065	0.0102104297994268	0.0210871919770773	0.118231031518625	-1.48590257879655e-09	-0.0269100286532952	-0.0175441547277938	-0.0223331232091691	-0.0118901146131805	-0.0104100859598854	0.0129689111747851	-1.36061604584528e-08	-0.146457306590258	-0.048200630372493	-0.0860731805157596	-0.0393598853868191	-0.0467164756446991	-0.0121738681948424
143	-1.11074223776224e-10	-0.0237440951048951	-0.00304400985314685	-0.00374720419580419	-0.00172153797202797	-0.0020256224020979	-0.0169554804195804	-6.79407651006716e-10	-0.0656768389261746	-0.0105940163087249	-0.0118872200671141	-0.00622648901342283	-0.0056649357651007	-0.0419702702702705	-3.25032704402518e-09	-0.18765635220126	-0.0334005660377356	-0.0414145062499997	-0.0190455687500001	-0.0223697062499999	-0.114147861635221	-6.84493452380953e-09	-0.222719226190477	-0.0413510714285711	-0.043316839285714	-0.0160572678571427	-0.0272920714285715	-0.133218383233534	-5.28136904761907e-09	-0.0931529761904766	-0.0199163095238096	-0.00722880952380957	0.00301373214285724	-0.0103016071428569	-0.0660017857142849	1.20083333333332e-09	0.0219273809523809	0.0133691071428572	0.0201713095238097	0.0125011904761902	0.00763017857142861	-0.0116172619047616	1.27780952380955e-08	0.139019642857146	0.0374995808383239	0.0967508982035948	0.0618119760479043	0.0349404311377246	0.00124047904191648
143	-4.43623260317465e-11	-0.00953366253968265	-0.00107577085079364	-0.00191067831746031	-0.00120971585079364	-0.000700867857142855	-0.00654892349206355	-2.13816109422492e-10	-0.0209486930091187	-0.00337677203647414	-0.00453981458966565	-0.00261438237082067	-0.00192956899696049	-0.0130208389057751	-9.71098542274055e-10	-0.0561789504373181	-0.00986086880466469	-0.0130651078717201	-0.00710744314868797	-0.00595784548104957	-0.0333118658892131	-1.83816045845273e-09	-0.0623475644699145	-0.0116499713467049	-0.0203409742120345	-0.0133295128939827	-0.00701991404011462	-0.0303564756447001	-1.53942693409743e-09	-0.0299759312320919	-0.005300888252149	-0.0129041547277935	-0.00981957020057317	-0.00307280802292266	-0.0117689684813753	-3.42590257879656e-09	-0.0435100286532952	-0.0126441547277938	-0.0247331232091691	-0.0208101146131805	-0.00393008595988544	-0.00613108882521492	-7.59616045845278e-09	-0.075857306590258	-0.015800630372493	-0.0519731805157597	-0.0422598853868191	-0.00971647564469916	-0.00801386819484241
144	2.87022066666664e-10	0.0613424333333327	0.00780899000000002	0.0100648200000001	0.00502756499999996	0.00503908866666671	0.0435180266666663	1.73093769736845e-09	0.168088394736844	0.0277570000000003	0.031668894736842	0.016557120394737	0.0151219552631581	0.108668282894738	9.69873856209132e-09	0.560759999999989	0.101130660130718	0.121562385620917	0.0563027189542473	0.065257022875818	0.337969607843131	2.34467647058826e-08	0.770050326797392	0.146777712418302	0.169292941176468	0.0744954901960786	0.0947999999999986	0.454073856209143	1.83699346405226e-08	0.333805882352936	0.0589682352941165	0.0631121568627453	0.0245632679738562	0.0385526797385622	0.211324836601308	3.65013071895418e-09	0.0351000000000015	0.00244967320261596	-0.0012921568627461	-0.000664901960784859	-0.000713202614378397	0.0339368627450983	3.61372549019709e-09	0.0280130718954357	-0.00411503267973504	0.0237771241830158	0.0376985620915115	-0.0138211111111069	0.00833594771241841
144	2.39637673968254e-10	0.0512163374603174	0.00637922914920636	0.00841632168253969	0.00429628414920636	0.00411813214285715	0.0364210765079365	1.44268389057751e-09	0.140271306990881	0.0230832279635259	0.0271001854103344	0.0144476176291793	0.0126524310030395	0.0901391610942249	8.52990145772594e-09	0.493521049562682	0.0874991311953354	0.10883489212828	0.051972556851312	0.0568321545189504	0.297188134110787	2.17418395415473e-08	0.715652435530085	0.133550028653295	0.164359025787965	0.0762904871060173	0.0879700859598854	0.4177435243553	1.72005730659026e-08	0.314924068767908	0.053799111747851	0.0695958452722065	0.0331104297994268	0.0364871919770773	0.191631031518625	3.18409742120344e-09	0.0304899713467048	-0.00254415472779382	0.00456687679083087	0.00798988538681946	-0.00343008595988544	0.0285689111747851	1.5338395415472e-09	0.0103426934097421	-0.015100630372493	0.0284268194842404	0.0477401146131809	-0.0193164756446992	-0.00296386819484242
145	2.45322066666664e-10	0.0528424333333327	0.00665899000000002	0.0100148200000001	0.00583056499999996	0.00418708866666671	0.0361480266666663	1.40293769736845e-09	0.137588394736844	0.0238070000000003	0.028748894736842	0.015447120394737	0.0132919552631581	0.0850682828947378	8.15873856209132e-09	0.474859999999989	0.0868306601307181	0.111062385620917	0.0557027189542473	0.055457022875818	0.276969607843131	2.21167647058826e-08	0.737050326797392	0.142177712418302	0.196892941176468	0.106595490196079	0.0901999999999987	0.398473856209143	2.26399346405226e-08	0.436805882352936	0.0784682352941166	0.158512156862745	0.101563267973856	0.0568526797385622	0.200324836601308	1.65801307189542e-08	0.208300000000001	0.0635496732026159	0.0936078431372539	0.059535098039215	0.0340767973856216	0.0511368627450983	4.28937254901971e-08	0.439813071895435	0.102184967320265	0.310177124183016	0.239798562091512	0.0704788888888931	0.0276359477124184
145	4.74376739682535e-11	0.0102063374603174	0.00129522914920636	0.00174032168253969	0.000801284149206364	0.000939132142857145	0.00717107650793645	3.74683890577508e-10	0.0366713069908813	0.00612322796352586	0.00740018541033434	0.00394761762917932	0.00345243100303951	0.0231091610942249	2.46990145772595e-09	0.143421049562682	0.0253991311953353	0.0341348921282799	0.017562556851312	0.0165521545189504	0.0838881341107869	7.79183954154728e-09	0.257652435530086	0.049150028653295	0.0631590257879654	0.0318904871060173	0.0312700859598854	0.1454435243553	9.01057306590257e-09	0.172124068767908	0.031099111747851	0.0564958452722064	0.0341104297994268	0.0223871919770773	0.0845310315186246	3.94409742120344e-09	0.0491899713467048	0.00915584527220616	0.0230668767908308	0.0135898853868195	0.00956991404011455	0.0168689111747851	7.8138395415472e-09	0.0817426934097419	0.016999369627507	0.0633268194842403	0.0504401146131809	0.0128835243553009	0.00143613180515758
146	-2.96779333333362e-11	-0.00629756666666726	-0.000821009999999983	-0.000805179999999933	-0.000251435000000039	-0.000553911333333293	-0.00467197333333374	-2.04062302631552e-10	-0.0195116052631559	-0.00290299999999969	-0.00310110526315802	-0.00163287960526296	-0.0014700447368419	-0.0134717171052622	-1.15326143790868e-09	-0.0658400000000106	-0.011269339869282	-0.012757614379083	-0.00576728104575269	-0.00700297712418202	-0.0418303921568693	-2.31323529411745e-09	-0.0735496732026082	-0.0125222875816985	-0.0108070588235319	-0.00250450980392143	-0.0083100000000014	-0.0502261437908568	-1.50006535947743e-09	-0.0252941176470645	-0.00623176470588342	0.000812156862745286	0.00216326797385622	-0.00139732026143783	-0.0198751633986923	1.55013071895418e-09	0.0237000000000015	0.0159496732026159	0.0117078431372539	0.00333509803921513	0.00844679738562161	-0.00396313725490167	1.77937254901971e-08	0.191813071895436	0.051584967320265	0.136077124183016	0.0892985620915115	0.0467788888888931	0.0036359477124184
146	6.37673968253524e-13	0.000256337460317357	2.72291492063588e-05	0.000389321682539688	0.000319284149206364	7.01321428571443e-05	-0.000158923492063543	6.66838905775076e-11	0.00657130699088129	0.00134322796352586	0.00139018541033435	0.000757617629179329	0.000632431003039506	0.00381916109422489	6.31901457725944e-10	0.0369210495626819	0.00701913119533531	0.00863489212827986	0.00397255685131203	0.00465215451895043	0.0212881341107869	2.19183954154727e-09	0.0740524355300854	0.0149500286532951	0.0214590257879655	0.0118904871060173	0.00957008595988538	0.0376435243552999	2.08057306590258e-09	0.0400240687679082	0.005299111747851	0.0145958452722065	0.00871042979942685	0.00587719197707734	0.0201310315186247	2.99409742120344e-09	0.0388899713467048	0.0142558452722062	0.0184668767908309	0.0109898853868195	0.00743991404011456	0.00626891117478508	1.35138395415472e-08	0.140342693409742	0.032699369627507	0.0976268194842403	0.0704401146131809	0.0271835243553009	0.0100361318051576
147	-1.20677933333336e-10	-0.0259275666666673	-0.00326400999999998	-0.00450517999999993	-0.00221243500000004	-0.00229291133333329	-0.0181619733333337	-8.35462302631552e-10	-0.0807216052631559	-0.0130529999999997	-0.014657105263158	-0.00788187960526296	-0.0067740447368419	-0.0530117171052622	-4.92526143790868e-09	-0.284240000000011	-0.050649339869282	-0.061297614379083	-0.0292972810457527	-0.032002977124182	-0.172330392156869	-1.25132352941174e-08	-0.410949673202608	-0.0762222875816985	-0.0920070588235319	-0.0419845098039215	-0.0500700000000014	-0.242626143790857	-1.13900653594774e-08	-0.210094117647064	-0.0365317647058835	-0.0506878431372547	-0.0265067320261438	-0.0242073202614378	-0.122875163398692	-3.98986928104582e-09	-0.0405999999999985	0.00644967320261596	-0.0150921568627461	-0.0180649019607849	0.00303679738562159	-0.0320331372549017	1.08937254901971e-08	0.129813071895436	0.046084967320265	0.0977771241830158	0.0496985620915115	0.0480788888888931	-0.0138940522875816
147	-2.46623260317465e-11	-0.00529366253968265	-0.00080577085079364	-0.000651678317460312	-4.0715850793636e-05	-0.000610867857142855	-0.00383892349206355	-2.25716109422493e-10	-0.0212686930091187	-0.00346677203647414	-0.00261981458966565	-0.00129938237082067	-0.00131856899696049	-0.0151808389057751	-1.14209854227406e-09	-0.0652789504373181	-0.0117508688046647	-0.0121551078717201	-0.00492744314868797	-0.00722784548104957	-0.0414118658892131	-2.42816045845273e-09	-0.0789475644699145	-0.0149499713467049	-0.0142409742120345	-0.00371951289398275	-0.0104699140401146	-0.0497564756447001	-3.13942693409743e-09	-0.0576759312320918	-0.014100888252149	-0.00930415472779353	-0.00128957020057317	-0.00801280802292267	-0.0343689684813753	-5.75902578796556e-10	-0.000810028653295177	0.00265584527220617	0.0120668767908309	0.00888988538681947	0.00312991404011456	-0.0154910888252149	7.5238395415472e-09	0.087942693409742	0.022699369627507	0.0776268194842404	0.0538401146131808	0.0238835243553009	-0.0123638681948424
148	-6.84742237762238e-11	-0.0148440951048951	-0.00191800985314685	-0.00330820419580419	-0.00230853797202797	-0.000999622402097897	-0.00961548041958043	-2.05007651006716e-10	-0.0209068389261746	-0.00477901630872486	-0.00538722006711414	-0.00257148901342283	-0.0028139357651007	-0.00956027027027045	-4.6732704402518e-10	-0.0284563522012595	-0.00721056603773561	-0.00922450624999971	-0.00390556875000012	-0.00531970624999986	-0.0133478616352211	-8.49345238095377e-11	-0.011819226190477	-0.00485107142857114	-0.027116839285714	-0.0242972678571427	-0.00284207142857149	0.0249816167664662	-8.91369047619065e-10	-0.0306529761904765	-0.00541630952380964	-0.0473288095238096	-0.0398462678571428	-0.00753160714285693	0.0220982142857151	-1.11591666666667e-08	-0.148972619047619	-0.0575908928571428	-0.0831686904761904	-0.0583588095238098	-0.0248098214285714	-0.00821726190476155	-4.18319047619045e-08	-0.434480357142854	-0.108700419161676	-0.304149101796405	-0.219788023952096	-0.0843495688622754	-0.0252595209580835
148	-9.71623260317465e-11	-0.0209836625396827	-0.00279477085079364	-0.00414967831746031	-0.00252281585079364	-0.00162686785714286	-0.0140389234920635	-4.24416109422492e-10	-0.0420986930091187	-0.00828377203647414	-0.00910981458966565	-0.00456538237082067	-0.0045435689969605	-0.0247108389057751	-1.99009854227405e-09	-0.117378950437318	-0.0235208688046647	-0.0291151078717201	-0.013567443148688	-0.0155478454810496	-0.0648118658892131	-4.80816045845273e-09	-0.167047564469914	-0.0349499713467049	-0.0613409742120345	-0.0388995128939827	-0.0224899140401146	-0.0707564756447002	-6.06942693409742e-09	-0.126875931232092	-0.024900888252149	-0.0692041547277936	-0.0491895702005732	-0.0200628080229227	-0.0326689684813753	-1.26259025787966e-08	-0.164410028653295	-0.0605741547277938	-0.0822731232091692	-0.0546101146131805	-0.0276600859598854	-0.0215610888252149	-4.23861604584528e-08	-0.437157306590258	-0.108000630372493	-0.29907318051576	-0.218059885386819	-0.0809964756446991	-0.0301638681948424
149	-1.25234223776224e-10	-0.0269140951048951	-0.00330800985314685	-0.00500720419580419	-0.00290553797202797	-0.00210162240209789	-0.0185954804195804	-6.43107651006716e-10	-0.0629568389261746	-0.0108810163087248	-0.0127772200671141	-0.00671548901342283	-0.0060619357651007	-0.0380802702702705	-3.06232704402518e-09	-0.17775635220126	-0.0325705660377356	-0.0410145062499997	-0.0191755687500001	-0.0218397062499999	-0.105447861635221	-6.88493452380953e-09	-0.229819226190477	-0.0430510714285711	-0.062416839285714	-0.0339772678571427	-0.0284520714285715	-0.119518383233534	-5.47136904761907e-09	-0.105252976190477	-0.0157163095238096	-0.0396288095238096	-0.0264462678571428	-0.0131416071428569	-0.0499017857142849	-5.58916666666668e-09	-0.069872619047619	-0.0169308928571428	-0.0387286904761903	-0.0320188095238098	-0.0066998214285714	-0.0142472619047615	-1.40719047619045e-08	-0.141780357142854	-0.0255004191616761	-0.109749101796405	-0.0931880239520957	-0.0164595688622754	-0.0101595209580835
149	-2.19623260317465e-11	-0.00481366253968265	-0.000560770850793641	-0.00134367831746031	-0.00107371585079364	-0.000269867857142856	-0.00290892349206355	-4.23161094224924e-11	-0.0045286930091187	-0.00124677203647414	-0.00144981458966565	-0.000702382370820671	-0.000755568996960494	-0.0018208389057751	-1.10098542274055e-10	-0.00667895043731819	-0.0019708688046647	-0.00159510787172015	-0.000687443148687974	-0.000907845481049576	-0.00311186588921314	-6.81604584527275e-11	-0.00674756446991456	-0.00204997134670492	-0.0149409742120345	-0.0140995128939827	-0.00085991404011462	0.0102435243552999	-1.07942693409743e-09	-0.0298759312320919	-0.005300888252149	-0.0360041547277936	-0.0302195702005731	-0.00577280802292267	0.0114310315186247	-6.93590257879656e-09	-0.0934100286532953	-0.0320541547277938	-0.0568331232091691	-0.0412801146131805	-0.0155700859598854	-0.00453108882521493	-2.36361604584528e-08	-0.246657306590258	-0.057700630372493	-0.17847318051576	-0.133059885386819	-0.0454164756446991	-0.0105138681948424
150	2.39922066666664e-10	0.0513424333333327	0.00635899000000002	0.00879482000000006	0.00477456499999996	0.00401708866666671	0.0361780266666663	1.35693769736845e-09	0.132588394736844	0.0225270000000003	0.026768894736842	0.014327120394737	0.0124419552631581	0.0832682828947378	7.59873856209132e-09	0.441559999999989	0.0790306601307181	0.103362385620917	0.0517027189542473	0.051657022875818	0.259269607843131	2.00267647058826e-08	0.664050326797392	0.125877712418302	0.166592941176468	0.0850954901960786	0.0814999999999986	0.371573856209143	1.82699346405226e-08	0.343805882352936	0.0586682352941165	0.101712156862745	0.0605632679738562	0.0410526797385622	0.183024836601308	7.72013071895418e-09	0.0912000000000015	0.0207496732026159	0.0364078431372539	0.0277350980392151	0.00869679738562159	0.0339368627450983	1.56937254901971e-08	0.159813071895436	0.029784967320265	0.125077124183016	0.110498562091511	0.014478888888893	0.0046359477124184
150	3.41937673968254e-10	0.0732063374603174	0.00939922914920636	0.0122363216825397	0.00624828414920636	0.00598913214285715	0.0515910765079365	2.00568389057751e-09	0.195571306990881	0.0332932279635259	0.0385001854103344	0.0203876176291793	0.0181124310030395	0.123839161094225	1.10399014577259e-08	0.640821049562682	0.116099131195335	0.14693489212828	0.0711025568513121	0.0758321545189504	0.378188134110787	2.78618395415473e-08	0.918652435530085	0.176450028653295	0.213259025787965	0.100590487106017	0.112670085959885	0.5288435243553	2.28705730659026e-08	0.418924068767908	0.0721991117478509	0.0942958452722065	0.0465104297994268	0.0477871919770773	0.252831031518625	5.41409742120344e-09	0.0543899713467048	0.00385584527220617	0.00416687679083086	0.00388988538681947	0.000289914040114562	0.0462689111747851	-3.55616045845278e-09	-0.0529573065902579	-0.022500630372493	-0.0420731805157596	-0.00555988538681917	-0.0364164756446992	0.0116361318051576
151	1.33322066666664e-10	0.0286824333333327	0.00398899000000002	0.00484482000000007	0.00235256499999996	0.00249008866666671	0.0198480266666663	7.92937697368447e-10	0.0773883947368441	0.0140570000000003	0.014588894736842	0.00718712039473703	0.0074019552631581	0.0487682828947378	4.21873856209132e-09	0.246859999999989	0.048030660130718	0.0562623856209169	0.0245427189542473	0.031757022875818	0.142469607843131	1.01367647058826e-08	0.340050326797392	0.0713777124183015	0.0873929411764681	0.0411954901960785	0.0461999999999986	0.181273856209143	1.17299346405226e-08	0.228505882352936	0.0505682352941166	0.0782121568627453	0.0444632679738562	0.0337526797385622	0.0997248366013076	1.31901307189542e-08	0.163800000000001	0.0593496732026159	0.0614078431372539	0.0338350980392151	0.0275467973856216	0.0430368627450983	3.94937254901971e-08	0.397813071895436	0.102884967320265	0.246077124183016	0.173198562091511	0.0728788888888931	0.0488359477124184
151	-2.31623260317465e-11	-0.00511366253968265	-0.000182770850793641	-0.00187667831746031	-0.00168871585079364	-0.000187867857142856	-0.00304892349206354	-5.73161094224923e-11	-0.00642869300911872	-0.00103677203647414	-0.00370981458966565	-0.00276838237082067	-0.000946568996960494	-0.00172083890577511	-4.46098542274055e-10	-0.0267789504373182	-0.00472086880466469	-0.0113151078717201	-0.010197443148688	-0.00110784548104957	-0.0108118658892131	-2.91816045845273e-09	-0.0995475644699145	-0.0181499713467049	-0.0375409742120345	-0.0286595128939827	-0.00886991404011462	-0.0438564756447001	-5.50942693409742e-09	-0.112975931232092	-0.011900888252149	-0.0694041547277936	-0.0574995702005732	-0.0119328080229227	-0.0315689684813753	-9.53590257879655e-09	-0.126110028653295	-0.0281441547277938	-0.0848431232091692	-0.0673101146131805	-0.0175400859598854	-0.0131310888252149	-1.72861604584528e-08	-0.178857306590258	-0.040100630372493	-0.13117318051576	-0.102359885386819	-0.0289164756446991	-0.00751386819484241
152	1.8001301775145e-11	0.00392204142011769	0.000213476331361023	0.00130274378698239	0.00117658568047326	0.000125234911242646	0.002404840236686	1.47497692307686e-10	0.0147425549450567	0.00198036813186846	0.00471900879120856	0.00346651043956069	0.00126263021978015	0.00805467032967006	9.59716577540228e-10	0.0565828877005414	0.00876699999999888	0.0186810481283441	0.0141000962566833	0.00456235294117733	0.0290790909090946	3.24405882352935e-09	0.10781497326203	0.0185108021390357	0.0332626737967928	0.0235672032085538	0.00969598930481406	0.0559508556149698	4.32134408602111e-09	0.0826661290322503	0.0120743548387081	0.034750483870964	0.0297790270270255	0.0058934408602163	0.0358269354838741	4.52351351351286e-09	0.0561556756756686	0.00594145161290134	0.0342823783783803	0.0286036594594618	0.00535370967741841	0.014421122994651	-1.40691443850261e-08	-0.154577005347587	-0.03910374331551	-0.117122459893053	-0.0774481283422447	-0.0396796791443845	0.00373726775956505
152	1.53737673968254e-10	0.0333263374603174	0.00401522914920636	0.00712632168253969	0.00444128414920636	0.00268713214285714	0.0221810765079364	9.89683890577508e-10	0.0973713069908813	0.0162232279635259	0.0219901854103344	0.0126876176291793	0.00929243100303951	0.0591391610942249	5.90990145772595e-09	0.345621049562682	0.0628991311953354	0.0885348921282799	0.049542556851312	0.0390421545189504	0.194088134110787	1.60318395415473e-08	0.536652435530085	0.103250028653295	0.150459025787965	0.0869904871060173	0.0634700859598854	0.2825435243553	1.97605730659026e-08	0.378924068767908	0.0810991117478509	0.122595845272206	0.0753104297994269	0.0472871919770773	0.175131031518625	1.05640974212035e-08	0.117189971346705	0.0205558452722062	0.0305668767908309	0.0213898853868195	0.00915991404011456	0.065968911174785	-5.26616045845279e-09	-0.0825573065902581	-0.023300630372493	-0.0994731805157596	-0.0592598853868192	-0.0402164756446991	0.0402361318051576
153	-1.28608698224855e-10	-0.0275079585798823	-0.00367352366863898	-0.00431525621301761	-0.00200241431952674	-0.00231276508875735	-0.019515159763314	-7.87202307692314e-10	-0.0758474450549433	-0.0126356318681315	-0.0128729912087915	-0.00654048956043931	-0.00633236978021985	-0.0503353296703299	-4.42828342245977e-09	-0.255117112299459	-0.0464730000000012	-0.0526789518716559	-0.0238199037433167	-0.0288476470588227	-0.155920909090906	-1.05359411764706e-08	-0.34588502673797	-0.0663591978609643	-0.0751373262032073	-0.0323827967914462	-0.042794010695186	-0.20434914438503	-1.01286559139789e-08	-0.18713387096775	-0.0423256451612918	-0.036949516129036	-0.0121209729729745	-0.0238865591397837	-0.107873064516126	-1.54648648648714e-09	-0.0105443243243314	-0.00775854838709864	0.0187823783783803	0.0172036594594618	0.0012137096774184	-0.023148877005349	-1.96914438502608e-09	-0.013877005347587	-0.00230374331551	-0.00342245989305312	-0.00954812834224474	0.00622032085561544	-0.00606273224043494
153	-1.26882326031746e-10	-0.0272236625396826	-0.00351577085079364	-0.00469767831746031	-0.00246141585079364	-0.00223686785714285	-0.0190089234920636	-7.33516109422493e-10	-0.0712586930091187	-0.0122197720364741	-0.0132698145896657	-0.00685138237082068	-0.0064185689969605	-0.0457708389057751	-3.95009854227405e-09	-0.228478950437318	-0.0420408688046647	-0.0491951078717201	-0.022607443148688	-0.0265878454810496	-0.137311865889213	-9.15816045845273e-09	-0.303447564469914	-0.0587499713467049	-0.0733409742120345	-0.0353095128939827	-0.0380599140401146	-0.1712564756447	-8.23942693409743e-09	-0.155475931232092	-0.031300888252149	-0.0434041547277936	-0.0233095702005732	-0.0201328080229227	-0.0807689684813753	-5.80590257879656e-09	-0.0694100286532953	-0.0206441547277938	-0.0269331232091691	-0.0201501146131805	-0.00673008595988544	-0.0219310888252149	-1.20161604584528e-08	-0.116557306590258	-0.022000630372493	-0.0787731805157596	-0.0692598853868191	-0.00941647564469916	-0.0158138681948424
154	-9.3898698224855e-11	-0.0201479585798823	-0.00244352366863898	-0.00354825621301761	-0.00184541431952674	-0.00170176508875735	-0.014155159763314	-5.93402307692315e-10	-0.0573974450549433	-0.00898163186813154	-0.0109419912087915	-0.00622948956043931	-0.00471336978021985	-0.0374653296703299	-3.53928342245977e-09	-0.204217112299459	-0.0367130000000012	-0.0448189518716559	-0.0229599037433167	-0.0218576470588227	-0.122620909090905	-9.56594117647064e-09	-0.31248502673797	-0.0595991978609643	-0.0649373262032072	-0.0281027967914462	-0.036864010695186	-0.18784914438503	-1.01786559139789e-08	-0.18873387096775	-0.0349256451612919	-0.047249516129036	-0.0248009729729745	-0.0214865591397837	-0.106473064516126	-4.45648648648714e-09	-0.0490443243243314	-0.00315854838709865	-0.0175176216216197	-0.0152963405405381	-0.00255629032258159	-0.029938877005349	5.35085561497392e-09	0.0689229946524129	0.02339625668449	0.0616775401069469	0.0349518716577553	0.0267203208556155	-0.0141427322404349
154	-9.04623260317465e-11	-0.0194436625396827	-0.00227177085079364	-0.00362367831746031	-0.00199271585079364	-0.00163086785714286	-0.0135489234920635	-5.40716109422493e-10	-0.0524586930091187	-0.00824277203647414	-0.0102968145896657	-0.00581338237082068	-0.0044835689969605	-0.0339108389057751	-3.04609854227406e-09	-0.175678950437318	-0.0310208688046647	-0.0378751078717201	-0.018387443148688	-0.0194878454810496	-0.106711865889213	-7.57816045845272e-09	-0.247447564469914	-0.0451499713467049	-0.0514409742120345	-0.0209095128939827	-0.0305199140401146	-0.1508564756447	-5.27942693409743e-09	-0.0920759312320918	-0.010500888252149	-0.0115041547277935	-0.00278957020057317	-0.00873280802292268	-0.0701689684813753	-8.95902578796554e-10	-0.00571002865329519	0.0137558452722062	-0.00423312320916913	-0.00947011461318053	0.00522991404011456	-0.0152010888252149	7.33383954154721e-09	0.084142693409742	0.035699369627507	0.0535268194842404	0.0236401146131808	0.0298835243553008	-0.00511386819484242
155	-7.5098698224855e-11	-0.0162279585798823	-0.00212052366863898	-0.00296825621301761	-0.00146941431952674	-0.00149876508875735	-0.011145159763314	-4.91202307692314e-10	-0.0473474450549433	-0.00754963186813154	-0.00832099120879144	-0.00437148956043931	-0.00394636978021985	-0.0314753296703299	-2.75528342245977e-09	-0.159017112299459	-0.0285930000000011	-0.0337389518716559	-0.0154999037433167	-0.0182376470588227	-0.0967209090909053	-6.55594117647065e-09	-0.21558502673797	-0.0401891978609643	-0.0478373262032072	-0.0206327967914461	-0.0272240106951859	-0.12744914438503	-6.61865591397888e-09	-0.12183387096775	-0.0252256451612919	-0.024549516129036	-0.00832097297297454	-0.0153065591397837	-0.0720730645161259	-6.06486486487139e-10	0.000655675675668635	0.00714145161290135	0.0132823783783803	0.00860365945946186	0.0043337096774184	-0.021378877005349	7.45085561497392e-09	0.0879229946524129	0.02619625668449	0.0738775401069469	0.0477518716577553	0.0261203208556155	-0.0101327322404349
155	-7.12623260317465e-11	-0.0152836625396826	-0.00183377085079364	-0.00277067831746031	-0.00154871585079364	-0.00122186785714286	-0.0106789234920635	-4.07416109422492e-10	-0.0394786930091187	-0.00649677203647414	-0.00739981458966565	-0.00399438237082067	-0.0034015689969605	-0.0255908389057751	-2.13209854227405e-09	-0.122978950437318	-0.0220508688046647	-0.0264951078717202	-0.012857443148688	-0.0136478454810496	-0.0744118658892131	-4.61816045845273e-09	-0.152047564469914	-0.0277499713467049	-0.0363409742120345	-0.0184095128939828	-0.0179099140401146	-0.0880564756447002	-3.47942693409742e-09	-0.0635759312320918	-0.011000888252149	-0.0148041547277935	-0.00859957020057316	-0.00619280802292267	-0.0378689684813753	-1.70590257879656e-09	-0.0178100286532952	0.00235584527220617	-0.0106331232091691	-0.0145701146131805	0.00396991404011457	-0.00953108882521491	4.22383954154721e-09	0.0508426934097421	0.020299369627507	0.0344268194842404	0.0123401146131809	0.0221835243553009	-0.00386386819484242
156	2.53201301775145e-10	0.0542620414201177	0.00687147633136103	0.00905574378698238	0.00443858568047325	0.00462223491124265	0.038334840236686	1.53149769230769e-09	0.149342554945057	0.0247703681318685	0.0295690087912086	0.0155165104395607	0.0140526302197802	0.09495467032967	8.34371657754023e-09	0.485782887700541	0.0863269999999989	0.112181048128344	0.0524300962566834	0.0597923529411773	0.287279090909095	1.95840588235293e-08	0.64681497326203	0.121110802139036	0.150262673796793	0.0668672032085539	0.0833959893048141	0.37515085561497	1.33013440860211e-08	0.24066612903225	0.0412743548387082	0.043250483870964	0.0159790270270255	0.0282534408602163	0.156226935483874	-4.36486486487139e-10	-0.0168443243243314	-0.0241585483870986	-0.0176176216216197	-0.00629634054053814	-0.0116262903225816	0.023221122994651	-9.87914438502609e-09	-0.110977005347587	-0.04930374331551	-0.0575224598930531	-0.0124481283422448	-0.0450796791443845	-0.00196273224043495
156	1.83237673968253e-10	0.0392263374603174	0.00532922914920636	0.00578632168253968	0.00211828414920636	0.00366813214285715	0.0281210765079365	1.24468389057751e-09	0.120171306990881	0.0197432279635259	0.0209701854103344	0.0105576176291793	0.0104124310030395	0.0794391610942249	6.81990145772594e-09	0.394621049562682	0.0706991311953354	0.0840348921282799	0.035572556851312	0.0484721545189504	0.239888134110787	1.56918395415473e-08	0.511652435530085	0.0977500286532951	0.0955590257879654	0.0282904871060173	0.0671700859598854	0.3181435243553	9.85057306590257e-09	0.166824068767908	0.030399111747851	-0.00700415472779354	-0.0258595702005731	0.0187871919770773	0.143531031518625	-5.75590257879656e-09	-0.0884100286532953	-0.0419541547277938	-0.0687331232091692	-0.0488201146131805	-0.0199100859598854	0.0222689111747851	-2.82561604584528e-08	-0.307457306590258	-0.088900630372493	-0.22077318051576	-0.143959885386819	-0.0768064756446991	0.00223613180515758
157	-1.50778698224855e-10	-0.0323779585798823	-0.00417052366863897	-0.00540925621301761	-0.00251221431952675	-0.00289706508875735	-0.022796159763314	-1.08725230769231e-09	-0.104549445054943	-0.0161666318681315	-0.0184659912087914	-0.0102403895604393	-0.00822526978021985	-0.06991532967033	-6.78288342245977e-09	-0.390617112299458	-0.0692520000000011	-0.0842149518716559	-0.0423939037433166	-0.0418186470588227	-0.237140909090906	-1.79529411764707e-08	-0.58588502673797	-0.110859197860964	-0.120127326203207	-0.0501727967914461	-0.0699540106951859	-0.35486914438503	-2.03486559139789e-08	-0.380033870967749	-0.0811056451612918	-0.0935495161290361	-0.0463909729729746	-0.0461565591397837	-0.205383064516126	-5.14648648648714e-09	-0.0491443243243314	0.00974145161290134	-0.00431762162161964	-0.00389634054053814	-0.000726290322581595	-0.056248877005349	3.01508556149739e-08	0.337922994652413	0.09149625668449	0.261177540106947	0.167151871657755	0.0940203208556155	-0.0122127322404349
157	-1.40432326031747e-10	-0.0300736625396827	-0.00365877085079364	-0.00512567831746032	-0.00262321585079364	-0.00250236785714286	-0.0212919234920636	-9.66016109422492e-10	-0.0931586930091187	-0.0144267720364741	-0.0171268145896656	-0.00960438237082067	-0.0075225689969605	-0.0616108389057751	-6.03509854227405e-09	-0.347328950437318	-0.0607208688046647	-0.0755351078717201	-0.039020443148688	-0.0365138454810496	-0.211071865889213	-1.64411604584527e-08	-0.535847564469915	-0.0992399713467049	-0.112410974212035	-0.0513995128939827	-0.0610099140401146	-0.3241564756447	-1.72494269340974e-08	-0.322175931232092	-0.063650888252149	-0.0859041547277935	-0.0492495702005732	-0.0366528080229227	-0.172568968481375	-2.34590257879656e-09	-0.0178100286532952	0.0196558452722062	-0.00093312320916913	-0.00581011461318053	0.00487991404011456	-0.0365210888252149	3.15138395415472e-08	0.341342693409742	0.098799369627507	0.23072681948424	0.135640114613181	0.0950835243553009	0.0117361318051576
158	-9.0398698224855e-11	-0.0195779585798823	-0.00238252366863898	-0.00390225621301761	-0.00214241431952674	-0.00175976508875735	-0.013295159763314	-6.44002307692315e-10	-0.0622274450549433	-0.00959863186813154	-0.0119429912087915	-0.00699948956043931	-0.00494436978021985	-0.0406853296703299	-3.91928342245977e-09	-0.226317112299459	-0.0408330000000012	-0.0506689518716559	-0.0266799037433167	-0.0239876470588227	-0.134820909090905	-1.08059411764706e-08	-0.35478502673797	-0.0679191978609643	-0.0786373262032073	-0.0362827967914462	-0.042374010695186	-0.20824914438503	-1.31486559139789e-08	-0.24703387096775	-0.0487256451612919	-0.068249516129036	-0.0373109729729745	-0.0299765591397837	-0.130073064516126	-7.93648648648714e-09	-0.0914443243243314	-0.0114585483870987	-0.0373176216216196	-0.0297063405405381	-0.0079862903225816	-0.044208877005349	3.25085561497391e-09	0.0529229946524129	0.01919625668449	0.0617775401069469	0.0353518716577553	0.0265203208556155	-0.026422732240435
158	NA	NA	NA	NA	NA	NA	NA	NA	NA	NA	NA	NA	NA	NA	-6.94369854227405e-09	-0.400928950437318	-0.0720528688046646	-0.0886341078717201	-0.045228443148688	-0.0434058454810496	-0.240241865889213	-1.89501604584527e-08	-0.622547564469915	-0.119029971346705	-0.140900974212035	-0.0673095128939827	-0.0735999140401146	-0.3626464756447	-2.07194269340974e-08	-0.390675931232092	-0.0754608882521491	-0.113434154727794	-0.0664395702005732	-0.0469928080229227	-0.201768968481375	-1.17959025787965e-08	-0.140410028653295	-0.0243441547277938	-0.0632331232091691	-0.0489101146131805	-0.0143300859598854	-0.0527910888252149	-7.92616045845279e-09	-0.067557306590258	-0.003700630372493	-0.0441731805157596	-0.0548598853868191	0.0107835243553009	-0.0197138681948424
159	3.5001301775145e-11	0.00735204142011769	0.000870476331361024	0.00111474378698239	0.000811585680473256	0.000304234911242647	0.005364840236686	1.15497692307686e-10	0.0119425549450567	0.00267036813186846	0.00337900879120856	0.00171651043956069	0.00167263021978015	0.00585467032967006	7.55716577540228e-10	0.0443828877005414	0.00833699999999888	0.0114810481283441	0.00618009625668335	0.00531235294117733	0.0245790909090946	2.20405882352935e-09	0.0754149732620298	0.0149108021390357	0.0271626737967928	0.0187672032085538	0.00837598930481406	0.0333508556149698	1.73134408602112e-09	0.0384661290322503	0.00497435483870817	0.030250483870964	0.0263790270270254	0.0048434408602163	0.00322693548387407	3.83351351351286e-09	0.0550556756756687	0.0268414516129013	0.0333823783783803	0.0212036594594619	0.0119237096774184	-0.00677887700534902	1.87508556149739e-08	0.204922994652413	0.0562962566844901	0.157877540106947	0.113551871657755	0.0443203208556155	-0.00706273224043494
159	4.82376739682534e-11	0.0103163374603174	0.00136922914920636	0.00173432168253969	0.000976284149206364	0.000758132142857146	0.00722107650793645	2.83683890577508e-10	0.0278713069908813	0.00498322796352586	0.00570018541033434	0.00285761762917933	0.00284243100303951	0.0171891610942249	1.90890145772594e-09	0.111021049562682	0.0204991311953353	0.0252348921282799	0.012042556851312	0.0131621545189504	0.0652881341107869	5.55183954154728e-09	0.184352435530086	0.0359500286532951	0.0465590257879655	0.0241904871060173	0.0223700859598854	0.1018435243553	5.98057306590258e-09	0.115624068767908	0.022099111747851	0.0410958452722065	0.0257104297994268	0.0153871919770773	0.0524310315186247	3.23409742120344e-09	0.0416899713467048	0.0167558452722062	0.0167668767908309	0.00778988538681947	0.00895991404011456	0.00816891117478508	1.34138395415472e-08	0.142342693409742	0.037599369627507	0.10382681948424	0.0752401146131809	0.0285835243553009	0.00103613180515759
160	2.57101301775145e-10	0.0554820414201177	0.00717147633136103	0.0106157437869824	0.00603958568047325	0.00457323491124265	0.037704840236686	1.49649769230769e-09	0.147142554945057	0.0261503681318685	0.0307890087912085	0.0162665104395607	0.0145226302197802	0.09015467032967	8.19371657754023e-09	0.479382887700541	0.0900269999999989	0.115281048128344	0.0557900962566834	0.0594923529411773	0.274079090909095	2.02340588235294e-08	0.67981497326203	0.133510802139036	0.191762673796793	0.104367203208554	0.0873959893048141	0.35485085561497	2.07313440860211e-08	0.405766129032251	0.0801743548387082	0.155550483870964	0.100779027027025	0.0558534408602163	0.170126935483874	2.23835135135129e-08	0.281455675675669	0.0846414516129014	0.13258237837838	0.0910036594594619	0.0412437096774184	0.062621122994651	5.63508556149739e-08	0.567922994652413	0.13179625668449	0.378577540106947	0.288651871657755	0.0899203208556155	0.0598372677595651
160	1.12137673968253e-10	0.0244763374603173	0.00327722914920636	0.00565632168253968	0.00375128414920636	0.00190113214285714	0.0155510765079365	5.67683890577507e-10	0.0570713069908813	0.0116132279635259	0.0137901854103343	0.00715761762917933	0.0066324310030395	0.0316391610942249	3.17990145772595e-09	0.189421049562682	0.0389991311953353	0.0511348921282799	0.025792556851312	0.0253821545189504	0.099288134110787	8.69183954154727e-09	0.302652435530086	0.0655500286532951	0.113259025787965	0.0726904871060173	0.0404700859598854	0.1242435243553	1.41005730659026e-08	0.293224068767909	0.0644991117478509	0.153495845272206	0.108410429799427	0.0449871919770773	0.0752310315186247	2.67340974212035e-08	0.346189971346705	0.125855845272206	0.167166876790831	0.107089885386819	0.0600799140401146	0.0530689111747851	8.05138395415472e-08	0.825342693409742	0.214099369627507	0.54092681948424	0.383040114613181	0.157783524355301	0.0707361318051576
161	8.2901301775145e-11	0.0176920414201177	0.00224847633136102	0.00266574378698239	0.00114258568047326	0.00152323491124265	0.012774840236686	6.38497692307685e-10	0.0615425549450567	0.00967036813186846	0.0109190087912085	0.00591651043956069	0.00501263021978015	0.0409546703296701	4.03371657754023e-09	0.232582887700542	0.0407269999999988	0.0495810481283441	0.0238700962566833	0.0257523529411773	0.142179090909094	1.03540588235294e-08	0.33781497326203	0.0618108021390357	0.0709626737967928	0.0301672032085538	0.040895989304814	0.20535085561497	8.89134408602111e-09	0.16126612903225	0.0291743548387082	0.030350483870964	0.0132790270270255	0.0181534408602163	0.101726935483874	7.33513513512857e-10	0.000755675675668624	-0.0152585483870986	-0.00751762162161965	-0.00239634054053814	-0.00552629032258159	0.021921122994651	-1.77991443850261e-08	-0.194577005347587	-0.06120374331551	-0.132222459893053	-0.0778481283422448	-0.0544796791443845	0.00103726775956505
161	3.78737673968254e-10	0.0813063374603173	0.0105592291492064	0.0135263216825397	0.00648128414920636	0.00704813214285715	0.0571710765079365	2.2976838905775e-09	0.223371306990881	0.0366132279635259	0.0425301854103344	0.0220176176291793	0.0205124310030395	0.144239161094225	1.26099014577259e-08	0.730821049562682	0.130599131195335	0.16013489212828	0.0719025568513121	0.0882321545189504	0.439888134110787	2.87118395415473e-08	0.942652435530085	0.177150028653295	0.203159025787965	0.0825904871060173	0.120570085959885	0.5619435243553	2.01805730659026e-08	0.358924068767908	0.0680991117478509	0.0391958452722064	-0.00318957020057317	0.0423871919770773	0.251431031518625	-2.35590257879655e-09	-0.0535100286532952	-0.0380941547277938	-0.0648331232091692	-0.0457501146131805	-0.0190400859598854	0.0493689111747851	-2.96061604584528e-08	-0.331457306590258	-0.106300630372493	-0.23597318051576	-0.137159885386819	-0.0988664756446991	0.0108361318051576
162	8.7801301775145e-11	0.0188520414201177	0.00232247633136102	0.00349574378698239	0.00207658568047325	0.00142023491124265	0.013024840236686	4.89497692307685e-10	0.0483425549450567	0.00864036813186846	0.0108390087912085	0.00595651043956069	0.00488263021978015	0.0288546703296701	2.64371657754023e-09	0.155582887700541	0.0289269999999988	0.0398810481283441	0.0208800962566833	0.0190123529411773	0.0866790909090947	6.95405882352935e-09	0.23481497326203	0.0465108021390357	0.0681626737967927	0.0388672032085539	0.029395989304814	0.11955085561497	7.58134408602112e-09	0.14826612903225	0.0280743548387081	0.0580504838709639	0.0396790270270254	0.0192534408602163	0.0621269354838741	1.01635135135129e-08	0.129155675675669	0.0380414516129013	0.0656823783783803	0.0471036594594618	0.0182637096774184	0.023821122994651	2.16508556149739e-08	0.217922994652413	0.05189625668449	0.145577540106947	0.110851871657755	0.0347203208556155	0.023037267759565
162	4.08537673968254e-10	0.0881063374603173	0.0112392291492064	0.0166463216825397	0.00939828414920636	0.00725813214285715	0.0601810765079364	2.39868389057751e-09	0.235271306990881	0.0405832279635259	0.0488401854103344	0.0260176176291793	0.0228224310030395	0.145839161094225	1.33399014577259e-08	0.777821049562682	0.143899131195335	0.18403489212828	0.0904025568513121	0.0936321545189504	0.450488134110787	3.33418395415473e-08	1.11365243553009	0.217850028653295	0.295859025787965	0.155890487106017	0.139970085959885	0.5999435243553	3.42005730659026e-08	0.656924068767908	0.131199111747851	0.215595845272207	0.128410429799427	0.0871871919770773	0.309831031518625	2.72340974212035e-08	0.332889971346705	0.0945558452722062	0.138766876790831	0.0934898853868195	0.0453799140401146	0.0995689111747851	5.90138395415472e-08	0.582342693409742	0.132199369627507	0.37052681948424	0.290140114613181	0.0803835243553009	0.0798361318051576
163	-1.0498698224855e-11	-0.0023579585798823	-0.000428523668638977	-0.000634256213017611	-0.000383414319526745	-0.000250765088757353	-0.001295159763314	-2.8502307692314e-11	-0.00275744505494328	-0.000709631868131544	-0.000490991208791445	-0.000243489560439309	-0.000253369780219848	-0.00158532967032995	1.81716577540229e-10	0.00958288770054141	8.69999999988858e-05	0.000931048128344099	0.000380096256683341	0.000542352941177318	0.00857909090909464	1.09405882352935e-09	0.0331149732620298	0.00361080213903567	0.00206267379679282	-0.000732796791446139	0.00277598930481405	0.0274508556149698	-1.36865591397888e-09	-0.0304338709677497	-0.0128256451612918	-0.015549516129036	-0.00802097297297454	-0.00650655913978369	-0.00207306451612591	-5.32648648648714e-09	-0.0654443243243314	-0.0245585483870986	-0.0248176216216196	-0.0157063405405381	-0.00939629032258159	-0.017708877005349	-1.15891443850261e-08	-0.110277005347587	-0.03410374331551	-0.046422459893053	-0.0253481283422448	-0.0210796791443846	-0.027632732240435
163	7.49376739682535e-11	0.0159063374603173	0.00222822914920636	0.00184632168253969	0.000306284149206364	0.00154013214285714	0.0118310765079365	5.54683890577507e-10	0.0531713069908814	0.00833322796352586	0.00868018541033434	0.00429761762917932	0.0043724310030395	0.0361391610942249	3.06990145772595e-09	0.176321049562682	0.0303991311953353	0.0353348921282799	0.014512556851312	0.0208221545189504	0.110588134110787	6.71183954154728e-09	0.214652435530086	0.0389500286532951	0.0284590257879655	0.00159048710601726	0.0269700859598854	0.1468435243553	2.38057306590257e-09	0.0289240687679082	0.00459911174785099	-0.0365041547277936	-0.0367395702005732	0.000287191977077323	0.0607310315186247	-9.85590257879655e-09	-0.134510028653295	-0.0488541547277938	-0.0831831232091692	-0.0596001146131805	-0.0235900859598854	-0.00243108882521492	-3.63761604584528e-08	-0.380957306590258	-0.098100630372493	-0.26217318051576	-0.182059885386819	-0.0800864756446991	-0.0206638681948424
164	1.20401301775145e-10	0.0258120414201177	0.00329347633136102	0.00444574378698239	0.00239258568047326	0.00205623491124265	0.018064840236686	6.66497692307685e-10	0.0657425549450567	0.0114803681318685	0.0142590087912086	0.00758651043956068	0.00667263021978015	0.0399546703296701	3.46371657754023e-09	0.203282887700541	0.0359269999999988	0.0513810481283441	0.0256500962566833	0.0257223529411773	0.115979090909094	8.36405882352936e-09	0.27981497326203	0.0528108021390357	0.0752626737967927	0.0394672032085538	0.035695989304814	0.15135085561497	5.65134408602111e-09	0.10426612903225	0.0169743548387081	0.025750483870964	0.0142790270270255	0.0125534408602163	0.0615269354838741	1.69351351351286e-09	0.0195556756756686	0.00304145161290136	0.00678237837838034	0.00470365945946186	0.00169370967741841	0.00812112299465099	1.70085561497391e-09	0.0163229946524131	-0.00220374331550996	0.0210775401069469	0.0261518716577552	-0.00517967914438455	-0.000462732240434949
164	-7.03623260317465e-11	-0.0151036625396826	-0.00172877085079364	-0.00271167831746031	-0.00144871585079364	-0.00126286785714286	-0.0106589234920635	-4.28216109422492e-10	-0.0414386930091187	-0.00604677203647414	-0.00818981458966565	-0.00470338237082067	-0.0034875689969605	-0.0272008389057751	-2.11709854227405e-09	-0.121978950437318	-0.0205308688046647	-0.0269851078717202	-0.013747443148688	-0.0132478454810496	-0.0744118658892131	-3.86816045845273e-09	-0.124847564469915	-0.0212499713467049	-0.0234409742120345	-0.00897951289398275	-0.0144799140401146	-0.0801564756447002	-1.44942693409742e-09	-0.0183759312320918	-0.003000888252149	0.0177958452722065	0.0165104297994268	0.00135719197707732	-0.0332689684813753	3.52409742120344e-09	0.0513899713467048	0.0267558452722062	0.0270668767908309	0.0110898853868195	0.0160599140401145	-0.00253108882521493	2.14138395415472e-08	0.230342693409742	0.063199369627507	0.16272681948424	0.107640114613181	0.0551835243553009	0.00423613180515758
165	-6.8598698224855e-11	-0.0147179585798823	-0.00218252366863898	-0.00212325621301761	-0.000670414319526744	-0.00145276508875735	-0.010415159763314	-4.66602307692314e-10	-0.0446474450549433	-0.00744963186813154	-0.00673099120879144	-0.00317648956043931	-0.00355736978021985	-0.0304553296703299	-2.64328342245977e-09	-0.152317112299459	-0.0286930000000011	-0.0301189518716559	-0.0120399037433167	-0.0180776470588227	-0.0935209090909053	-6.18594117647065e-09	-0.20318502673797	-0.0407891978609643	-0.0410373262032072	-0.0138027967914462	-0.0272340106951859	-0.12144914438503	-7.35865591397889e-09	-0.13873387096775	-0.0342256451612919	-0.031149516129036	-0.00972097297297453	-0.0204165591397837	-0.0733730645161259	-3.64648648648714e-09	-0.0388443243243313	-0.0118585483870986	-0.000517621621619645	0.00400365945946187	-0.0048062903225816	-0.028038877005349	-2.79914438502608e-09	-0.016977005347587	-0.00320374331550996	0.0104775401069469	0.00655187165775519	0.00392032085561545	-0.022112732240435
165	-1.16602326031747e-10	-0.0250636625396826	-0.00321077085079364	-0.00437967831746031	-0.00221671585079364	-0.00216286785714285	-0.0174789234920636	-7.14316109422493e-10	-0.0693286930091187	-0.0115107720364741	-0.0130248145896657	-0.00685538237082068	-0.0061705689969605	-0.0448008389057751	-3.83709854227405e-09	-0.222278950437318	-0.0402308688046647	-0.0491151078717201	-0.023007443148688	-0.0261078454810496	-0.132911865889213	-8.79816045845273e-09	-0.291147564469915	-0.0556499713467049	-0.0699409742120345	-0.0329395128939827	-0.0369899140401146	-0.1655564756447	-8.00942693409742e-09	-0.149875931232092	-0.032000888252149	-0.0366041547277935	-0.0169395702005732	-0.0196628080229227	-0.0812689684813753	-4.46590257879656e-09	-0.0506100286532952	-0.00854415472779383	-0.0179331232091691	-0.0150801146131805	-0.00283008595988544	-0.0241810888252149	-3.31616045845279e-09	-0.023157306590258	0.00399936962750698	-0.0105731805157597	-0.0210598853868191	0.0104835243553008	-0.0166338681948424
166	-2.0698698224855e-11	-0.00450795857988231	-0.000674523668638977	-0.00105325621301761	-0.000800414319526744	-0.000252765088757353	-0.002785159763314	-1.85023076923141e-11	-0.00215744505494328	-0.00122963186813154	-0.000660991208791445	-0.000193489560439309	-0.000466369780219847	-0.000225329670329945	1.56716577540229e-10	0.0081828877005414	-0.000553000000001115	0.000701048128344091	-9.99037433166603e-05	0.000802352941177321	0.00807909090909464	3.04058823529354e-10	0.0053149732620297	-0.00258919786096434	-0.0112373262032072	-0.0123627967914461	0.00111598930481406	0.0191508556149698	-2.48865591397888e-09	-0.0556338709677497	-0.0158256451612918	-0.037049516129036	-0.0271809729729745	-0.00887655913978369	-0.00267306451612596	-7.45648648648714e-09	-0.0981443243243314	-0.0447485483870987	-0.0455176216216197	-0.0279963405405381	-0.0178962903225816	-0.00947887700534901	-2.79091443850261e-08	-0.290177005347587	-0.08170374331551	-0.189822459893053	-0.128948128342245	-0.0609796791443845	-0.0164727322404349
166	1.66376739682535e-11	0.00355633746031735	0.000588229149206359	0.000189321682539687	-0.000391715850793636	0.000581132142857145	0.00278107650793645	2.22683890577508e-10	0.0211713069908813	0.00283322796352586	0.00320018541033435	0.00155761762917933	0.00164243100303951	0.0151491610942249	1.46790145772594e-09	0.0843210495626819	0.0143691311953353	0.0163348921282798	0.00594255685131203	0.0104321545189504	0.0535881341107869	3.26183954154727e-09	0.102452435530085	0.0185500286532951	0.0058590257879655	-0.00872951289398275	0.0145700859598854	0.0779435243552998	1.53057306590258e-09	0.0193240687679082	0.00389911174785102	-0.0233041547277935	-0.0249895702005732	0.00170719197707733	0.0386310315186247	-6.13590257879656e-09	-0.0866100286532952	-0.0412541547277938	-0.0536331232091691	-0.0373201146131805	-0.0162900859598854	0.00826891117478508	-2.97061604584528e-08	-0.317657306590258	-0.084700630372493	-0.23207318051576	-0.164459885386819	-0.0676464756446991	-0.000763868194842426
[truncated: 99 more columns]
