# Supplementary material for: Assessment of reproducibility and biological variability of fasting and postprandial plasma metabolite concentrations using 1H NMR spectroscopy
Source: PLoS One. 2019 Jun 20;14(6):e0218549. doi: 10.1371/journal.pone.0218549 (PMC6586348; doi:10.1371/journal.pone.0218549)
Supplement: S1 Dataset — (ZIP) [file pone.0218549.s003.zip › SupplementalData/postprandial_biological.dat]

ID	XXLVLDLP	XXLVLDLL	XXLVLDLPL	XXLVLDLC	XXLVLDLCE	XXLVLDLFC	XXLVLDLTG	XLVLDLP	XLVLDLL	XLVLDLPL	XLVLDLC	XLVLDLCE	XLVLDLFC	XLVLDLTG	LVLDLP	LVLDLL	LVLDLPL	LVLDLC	LVLDLCE	LVLDLFC	LVLDLTG	MVLDLP	MVLDLL	MVLDLPL	MVLDLC	MVLDLCE	MVLDLFC	MVLDLTG	SVLDLP	SVLDLL	SVLDLPL	SVLDLC	SVLDLCE	SVLDLFC	SVLDLTG	XSVLDLP	XSVLDLL	XSVLDLPL	XSVLDLC	XSVLDLCE	XSVLDLFC	XSVLDLTG	IDLP	IDLL	IDLPL	IDLC	IDLCE	IDLFC	IDLTG
1	-1.32092962962943e-10	-0.028555796296292	-0.00349061481481442	-0.00568007592592572	-0.00326320611111081	-0.00241752777777768	-0.019389925925923	-8.4367272727265e-10	-0.0824770909090906	-0.0138830181818175	-0.0169716654545448	-0.00937943636363676	-0.00759354727272625	-0.0516205454545487	-4.70278947368401e-09	-0.273877543859638	-0.0506292982456184	-0.0645536491228068	-0.0327861578947345	-0.0317792964912243	-0.158678070175431	-1.24416379310349e-08	-0.413879310344841	-0.0802046551724142	-0.107059137931048	-0.0559591379310345	-0.0511086206896649	-0.22659482758623	-1.44586206896561e-08	-0.277396551724163	-0.0514963793103495	-0.0944855172413787	-0.0588498275862144	-0.0356251724137913	-0.131417241379306	-1.2121034482758e-08	-0.147312068965511	-0.0342277586206867	-0.0673741379310283	-0.0500098275862071	-0.0173318965517224	-0.045777413793098	-2.15165517241332e-08	-0.208203448275861	-0.0445689655172443	-0.126629310344839	-0.101222413793111	-0.0254098275862086	-0.0370799999999919
1	-5.80116610441768e-11	-0.0126410629718876	-0.00139212815261044	-0.00287503610080644	-0.00186806376612903	-0.00103936802811245	-0.00829869107550202	-3.24024973282444e-10	-0.0319220160687022	-0.00533439667938934	-0.00736249092366411	-0.00437321031679388	-0.00298821835496183	-0.0192279429680152	-1.32553553604238e-09	-0.0778153191519424	-0.0142555556183744	-0.0201321732367493	-0.0110329057208479	-0.00909952192932867	-0.0434351592088687	-3.37580350877197e-09	-0.113318947368422	-0.021267052631579	-0.0330499298245615	-0.0198809405594406	-0.0138240596491227	-0.0589207017543861	-3.37052097902095e-09	-0.0632622377622381	-0.00772423076923082	-0.0212051748251747	-0.0142326608391608	-0.00696108391608391	-0.0327790877192979	-4.29792307692307e-09	-0.0525699300699301	-0.0128356293706292	-0.0249772727272725	-0.0192344755244755	-0.00571304195804189	-0.0147766083916084	-9.92611888111886e-09	-0.0969800699300692	-0.0209306643356641	-0.0581318531468536	-0.0435714335664331	-0.0145619580419581	-0.0178694755244755
2	-5.00321518987306e-11	-0.01074343670886	-0.0016103955696201	-0.00154835886075977	-0.000484984050632825	-0.00106318360759505	-0.00758534177215138	-3.71821235294104e-10	-0.0350942411764678	-0.00535467941176422	-0.00468367764705887	-0.00240712588235263	-0.00227166411764694	-0.0250697647058836	-1.71007567567556e-09	-0.0974431351351288	-0.0182675675675693	-0.0167844486486483	-0.00622126486486515	-0.0105734810810809	-0.0623762162162126	-2.77644385026701e-09	-0.0885828877005227	-0.0178142245989274	-0.00911786096257009	0.00300058823529173	-0.0121214438502657	-0.0615598930481221	-2.42422459893008e-09	-0.040290909090901	-0.0160704278074849	0.0116044919786096	0.0175601604278072	-0.00597786096256805	-0.0357203208556192	7.04385026738194e-10	0.0179438502673815	0.00192251336898537	0.0336505882352954	0.0286615508021401	0.00493294117647114	-0.0176628877005337	1.26364171123004e-08	0.145071122994661	0.0327486631016062	0.129677005347598	0.0967245989304861	0.0329563101604293	-0.0177167914438494
2	-9.36623260317465e-11	-0.0200336625396827	-0.00264577085079364	-0.00324167831746031	-0.00160371585079364	-0.00163786785714286	-0.0141489234920635	-5.13516109422493e-10	-0.0497086930091187	-0.00821477203647414	-0.00901981458966565	-0.00466438237082067	-0.0043555689969605	-0.0324708389057751	-2.48709854227405e-09	-0.143478950437318	-0.0257008688046647	-0.0302751078717202	-0.013767443148688	-0.0165078454810496	-0.0875118658892131	-4.42816045845273e-09	-0.145847564469914	-0.0273499713467049	-0.0330409742120345	-0.0149795128939827	-0.0181099140401146	-0.0854564756447002	-2.46942693409742e-09	-0.0419759312320919	-0.012100888252149	0.00359584527220646	0.00771042979942685	-0.00409280802292267	-0.0334689684813753	-1.59025787965552e-11	0.00508997134670484	0.000555845272206174	0.0124668767908309	0.00668988538681947	0.00574991404011455	-0.00793108882521493	7.62383954154721e-09	0.0877426934097419	0.022499369627507	0.0715268194842404	0.0448401146131809	0.0266835243553009	-0.00625386819484242
3	2.5966784810127e-10	0.05573656329114	0.00690660443037989	0.0101246411392402	0.00567601594936717	0.00445081639240495	0.0387346582278486	1.5469787647059e-09	0.151395758823532	0.0254653205882358	0.0312263223529411	0.0167948741176474	0.0144313358823531	0.0946402352941164	9.08092432432444e-09	0.527956864864871	0.0943824324324308	0.123245551351352	0.0609287351351349	0.0623165189189192	0.310223783783788	2.2903556149733e-08	0.760617112299477	0.142685775401072	0.19398213903743	0.100500588235292	0.0934785561497342	0.423540106951878	2.00857754010699e-08	0.378709090909099	0.0716295721925151	0.10990449197861	0.0626601604278073	0.047342139037432	0.197279679144381	8.72438502673819e-09	0.104643850267382	0.0232225133689854	0.0456505882352954	0.03456155080214	0.0111129411764711	0.0357771122994663	2.01364171123004e-08	0.204071122994661	0.0357486631016062	0.161777005347598	0.143124598930486	0.0186563101604294	0.00673320855615063
3	8.41376739682535e-11	0.0179563374603174	0.00233522914920636	0.00270332168253969	0.00116928414920636	0.00153413214285714	0.0129210765079365	5.69683890577508e-10	0.0552713069908813	0.00902322796352586	0.0104201854103343	0.00544761762917932	0.0049724310030395	0.0358391610942249	3.52990145772595e-09	0.204221049562682	0.0364991311953353	0.0456348921282799	0.021872556851312	0.0237921545189504	0.122088134110787	9.81183954154728e-09	0.321652435530086	0.0614500286532951	0.0694590257879655	0.0298904871060173	0.0395700859598854	0.1908435243553	9.04057306590257e-09	0.165924068767908	0.031399111747851	0.0338958452722064	0.0132104297994268	0.0206871919770773	0.100531031518625	1.04097421203442e-10	-0.00301002865329516	-0.00264415472779383	-0.0136331232091691	-0.0141901146131805	0.000609914040114563	0.0131689111747851	7.33839541547208e-10	0.00854269340974207	-0.000100630372493016	0.0133268194842404	0.0146401146131808	-0.00131647564469914	-0.00466386819484242
4	-6.18321518987306e-11	-0.01323343670886	-0.0019473955696201	-0.00160935886075977	-0.000176984050632825	-0.00143318360759505	-0.00967534177215138	-5.12021235294104e-10	-0.0481242411764678	-0.00675467941176422	-0.00627367764705887	-0.00330612588235263	-0.00296466411764694	-0.0350997647058836	-2.48007567567556e-09	-0.140843135135129	-0.0239075675675692	-0.0244444486486483	-0.00899126486486515	-0.0154434810810809	-0.0924762162162126	-4.15644385026701e-09	-0.129682887700523	-0.0220142245989275	-0.00691786096257008	0.0107005882352917	-0.0176314438502657	-0.100759893048122	-1.25422459893008e-09	-0.00589090909090101	-0.00707042780748491	0.0557044919786097	0.0553601604278072	0.000302139037431957	-0.0544203208556192	1.02143850267382e-08	0.146543850267382	0.0483225133689854	0.110350588235295	0.08286155080214	0.0274429411764711	-0.0121228877005337	4.31364171123004e-08	0.463071122994661	0.116848663101606	0.348677005347598	0.252124598930486	0.0965563101604294	-0.00286679144384939
4	-1.14603309608541e-10	-0.0245760284697509	-0.00318248007117439	-0.00405787224199289	-0.00193215784341637	-0.00212571462633452	-0.0173288825622776	-6.76690387096773e-10	-0.0654119741935483	-0.0105548548387097	-0.0118603816129032	-0.00626632161290322	-0.00559367322580643	-0.0429926032258065	-3.3725560117302e-09	-0.194757507331378	-0.0343933636363637	-0.0419477096774193	-0.0193941994134897	-0.0225544838709677	-0.118445542521994	-8.10945930232556e-09	-0.265225581395348	-0.0496734011627909	-0.0551244186046511	-0.0217722093023256	-0.0333315406976746	-0.160471308139535	-6.76466472303203e-09	-0.120662682215743	-0.0228485131195335	-0.0143350437317785	9.07813411078496e-05	-0.0143583965014577	-0.0835781341107873	2.07437681159422e-09	0.0341997101449274	0.0102360869565217	0.0381671884057972	0.032391863768116	0.00581707246376813	-0.0142239999999999	9.64901449275367e-09	0.103812463768117	0.0238810755813951	0.0800435174418603	0.058172093023255	0.021873488372093	-0.000873079178885591
5	1.97367848101269e-10	0.04260656329114	0.00555660443037989	0.00819464113924022	0.00469301594936717	0.00350181639240495	0.0288546582278486	1.2709787647059e-09	0.124295758823532	0.0222553205882358	0.0248163223529411	0.0131948741176474	0.0116213358823531	0.0772402352941164	7.86092432432444e-09	0.457656864864871	0.0858824324324308	0.106445551351352	0.0527987351351349	0.0536865189189191	0.265323783783788	2.1933556149733e-08	0.734617112299477	0.143885775401072	0.20198213903743	0.110900588235292	0.0910785561497342	0.388440106951878	2.70557754010699e-08	0.528709090909099	0.100229572192515	0.20590449197861	0.135760160427807	0.0701421390374319	0.222779679144381	2.81543850267382e-08	0.354143850267381	0.108122513368985	0.164750588235295	0.11056155080214	0.0540929411764712	0.0812771122994663	6.12364171123004e-08	0.617071122994661	0.150548663101606	0.399877005347599	0.299524598930486	0.100456310160429	0.0665332085561506
5	3.42669039145911e-12	0.000833971530249085	-5.54800711743882e-05	0.000643127758007107	0.000660842156583629	-1.87146263345229e-05	0.00024111743772242	-1.18903870967732e-11	-0.000131974193548323	0.000222145161290305	0.00214961838709678	0.00135167838709678	0.000791326774193574	-0.00252260322580651	1.23443988269801e-10	0.00934249266862186	0.000766636363636287	0.00840229032258065	0.00611580058651028	0.00228551612903227	0.00025445747800589	6.80540697674442e-10	0.0262744186046517	0.00335659883720909	0.019875581395349	0.0169077906976744	0.00291845930232539	0.00302869186046501	7.53352769679709e-11	0.00563731778425662	-0.00434851311953348	0.0188649562682215	0.0190907813411079	-0.000178396501457719	-0.00897813411078724	1.86437681159422e-09	0.0281997101449274	0.00223608695652173	0.0302671884057972	0.025691863768116	0.00454707246376812	-0.00430399999999994	2.23901449275368e-09	0.0260124637681168	0.00188107558139512	0.0295435174418603	0.027872093023255	0.00167348837209296	-0.00657307917888559
6	3.06667848101269e-10	0.06563656329114	0.00830660443037989	0.0109546411392402	0.00543801594936717	0.00551681639240494	0.0464146582278486	1.8989787647059e-09	0.184795758823532	0.0305153205882358	0.0358963223529411	0.0189348741176474	0.0169613358823531	0.118440235294116	1.10709243243244e-08	0.642156864864871	0.114382432432431	0.144945551351352	0.0684287351351349	0.0766165189189191	0.383223783783788	2.7313556149733e-08	0.900617112299477	0.168985775401072	0.20888213903743	0.0955005882352918	0.113378556149734	0.522740106951878	2.23157754010699e-08	0.410709090909099	0.075529572192515	0.0903044919786097	0.0401601604278072	0.050142139037432	0.244779679144381	4.0243850267382e-09	0.0354438502673815	-0.0117774866310146	0.00105058823529541	0.00616155080214004	-0.00517705882352887	0.0461771122994663	-3.28358288769964e-09	-0.0474288770053386	-0.0379513368983938	-0.0146229946524016	0.026024598930486	-0.0406436898395707	0.00503320855615062
6	3.89837673968254e-10	0.0838063374603173	0.0107392291492064	0.0145463216825397	0.00732828414920636	0.00721813214285715	0.0584810765079365	2.4806838905775e-09	0.241171306990881	0.0400632279635259	0.0461801854103344	0.0243376176291793	0.0218324310030395	0.154939161094225	1.41899014577259e-08	0.822821049562682	0.147799131195335	0.18323489212828	0.0863025568513121	0.0969321545189504	0.491488134110787	3.54118395415473e-08	1.16765243553009	0.221650028653295	0.268259025787965	0.122090487106017	0.146170085959885	0.6769435243553	3.06505730659026e-08	0.563924068767908	0.104899111747851	0.123995845272206	0.0545104297994268	0.0693871919770773	0.335531031518625	7.46409742120345e-09	0.0723899713467047	-0.00124415472779382	6.68767908308687e-05	-0.00131011461318053	0.00131991404011456	0.0735689111747851	-1.76616045845279e-09	-0.0429573065902579	-0.034800630372493	-0.0354731805157597	0.00974011461318087	-0.0452164756446991	0.0273361318051576
7	-1.09832151898731e-10	-0.02341343670886	-0.0031293955696201	-0.00308835886075977	-0.000815984050632825	-0.00227318360759505	-0.0171953417721514	-9.28621235294104e-10	-0.0879142411764677	-0.0127966794117642	-0.0126936776470589	-0.00677112588235263	-0.00592266411764694	-0.0624297647058836	-5.65907567567556e-09	-0.322343135135129	-0.0557275675675693	-0.0608844486486483	-0.0277612648648652	-0.0331234810810809	-0.205776216216213	-1.4066443850267e-08	-0.450682887700523	-0.0823142245989274	-0.0689178609625701	-0.0159494117647083	-0.0529514438502657	-0.299459893048122	-1.25842245989301e-08	-0.220690909090901	-0.0467704278074849	-0.0135955080213903	0.0100601604278072	-0.023647860962568	-0.160320320855619	7.2243850267382e-09	0.112443850267382	0.0588225133689854	0.0852505882352954	0.0581615508021401	0.0271729411764711	-0.0316328877005337	5.72364171123004e-08	0.615071122994661	0.166348663101606	0.439977005347599	0.294824598930486	0.14475631016043	0.00933320855615062
7	-1.36172326031746e-10	-0.0291536625396826	-0.00374177085079364	-0.00460767831746031	-0.00200871585079364	-0.00259926785714286	-0.0208039234920636	-1.05491610942249e-09	-0.100868693009119	-0.0157487720364741	-0.0163778145896657	-0.00891138237082067	-0.0074665689969605	-0.0687398389057751	-6.74169854227405e-09	-0.386898950437318	-0.0690408688046647	-0.0792251078717201	-0.038099443148688	-0.0411228454810496	-0.238631865889213	-1.76481604584527e-08	-0.574047564469914	-0.107329971346705	-0.113370974212035	-0.0453795128939827	-0.0679899140401146	-0.3533764756447	-1.82894269340974e-08	-0.337475931232092	-0.0710808882521491	-0.0720041547277935	-0.0314895702005731	-0.0404628080229227	-0.194468968481375	-1.04590257879656e-09	0.00478997134670482	0.0217558452722062	0.0293668767908309	0.0202898853868195	0.00911991404011455	-0.0463510888252149	3.00138395415472e-08	0.331342693409742	0.093799369627507	0.24022681948424	0.149340114613181	0.0908835243553009	-0.00286386819484242
8	6.82678481012694e-11	0.01473656329114	0.0015496044303799	0.00330464113924023	0.00229301594936717	0.00100881639240495	0.00988465822784861	3.62978764705896e-10	0.0363957588235322	0.00607532058823578	0.00944632235294113	0.00529487411764737	0.00415133588235306	0.0208602352941164	2.54092432432444e-09	0.148756864864871	0.0251824324324307	0.0381455513513517	0.0206787351351349	0.0174265189189191	0.0855237837837874	7.00355614973299e-09	0.234617112299477	0.0409857754010726	0.0704821390374299	0.0432005882352918	0.0272785561497343	0.123340106951878	5.08577540106992e-09	0.098909090909099	0.0105295721925151	0.0453044919786097	0.0351601604278072	0.010152139037432	0.0430796791443808	1.44438502673819e-09	0.0218438502673815	-0.00217748663101463	0.0279505882352954	0.02606155080214	0.00188294117647113	-0.00382288770053367	5.26641711230035e-09	0.0610711229946613	0.00744866310160618	0.0701770053475984	0.0650245989304861	0.00525631016042934	-0.0167367914438494
8	-7.3673309608541e-11	-0.0157960284697509	-0.00217248007117439	-0.00233187224199289	-0.000782157843416371	-0.00154871462633452	-0.0112888825622776	-5.24490387096773e-10	-0.0500219741935483	-0.0077358548387097	-0.00775038161290322	-0.00405032161290322	-0.00369567322580643	-0.0345326032258065	-2.5985560117302e-09	-0.149357507331378	-0.0269733636363637	-0.0298377096774194	-0.0127241994134897	-0.0171144838709677	-0.0925455425219941	-5.69945930232555e-09	-0.184425581395348	-0.0361434011627909	-0.029524418604651	-0.00519220930232559	-0.0243215406976746	-0.118871308139535	-5.58466472303203e-09	-0.0962626822157434	-0.0260485131195335	0.00656495626822151	0.0200907813411079	-0.0135183965014577	-0.0767781341107873	1.54437681159422e-09	0.0321997101449274	0.0144360869565218	0.0426671884057972	0.033191863768116	0.00947707246376812	-0.0248639999999999	1.26490144927537e-08	0.145812463768117	0.0390810755813951	0.12344351744186	0.0877720930232551	0.035673488372093	-0.0182230791788856
9	1.86967848101269e-10	0.03997656329114	0.00526660443037989	0.00627464113924023	0.00286301594936717	0.00340981639240495	0.0284446582278486	1.1519787647059e-09	0.112095758823532	0.0186853205882358	0.0215463223529411	0.0111748741176474	0.0103713358823531	0.0718402352941164	6.54092432432444e-09	0.380256864864871	0.0674824324324308	0.0867455513513517	0.0402287351351349	0.0464865189189191	0.226023783783787	1.5103556149733e-08	0.497617112299477	0.0934857754010726	0.11348213903743	0.0494005882352918	0.0641785561497342	0.291040106951878	1.02457754010699e-08	0.183909090909099	0.0330295721925151	0.0286044919786097	0.00776016042780719	0.020842139037432	0.122379679144381	-1.0856149732618e-09	-0.0253561497326184	-0.0199774866310146	-0.0273494117647046	-0.01550844919786	-0.0118670588235289	0.0219771122994663	-1.83235828876996e-08	-0.202128877005338	-0.0645513368983938	-0.136322994652402	-0.075575401069514	-0.0608436898395707	-0.00126679144384939
9	5.73376739682535e-11	0.0123663374603174	0.00169022914920636	0.00211332168253969	0.000935284149206363	0.00117813214285715	0.00856107650793646	3.96683890577508e-10	0.0386713069908813	0.00661322796352585	0.00743018541033434	0.00383761762917932	0.0035924310030395	0.0246391610942249	2.23990145772594e-09	0.130721049562682	0.0239991311953353	0.0302348921282799	0.013832556851312	0.0164421545189504	0.0764881341107869	5.24183954154728e-09	0.172652435530086	0.0336500286532951	0.0376590257879655	0.0147904871060173	0.0227700859598854	0.1014435243553	3.67057306590257e-09	0.0645240687679081	0.011599111747851	0.00559584527220646	-0.00138957020057317	0.00699719197707733	0.0473310315186247	-3.95902578796556e-10	-0.0103100286532952	-0.00964415472779383	-0.0123331232091691	-0.00806011461318053	-0.00425008595988544	0.0116689111747851	-9.77616045845279e-09	-0.109857306590258	-0.030600630372493	-0.0865731805157596	-0.0578598853868191	-0.0287164756446991	0.00743613180515758
10	5.46784810126939e-12	0.00103656329114	0.000168604430379897	-0.000343358860759775	-0.000480984050632825	0.000137816392404948	0.00121465822784862	1.12978764705896e-10	0.0107957588235322	0.00156532058823578	0.00155632235294113	0.00068487411764737	0.000871335882353063	0.00764023529411637	1.12392432432444e-09	0.0650568648648713	0.0103424324324308	0.0148455513513517	0.00719873513513485	0.0076665189189191	0.0398237837837874	3.52355614973299e-09	0.114717112299477	0.0202857754010726	0.02308213903743	0.00900058823529173	0.0141785561497343	0.071240106951878	2.90577540106992e-09	0.051209090909099	0.00532957219251508	0.00840449197860967	0.00356016042780718	0.00485213903743196	0.0374796791443808	-2.35561497326181e-09	-0.0331561497326184	-0.0201774866310146	-0.0158494117647046	-0.00843844919785995	-0.00742705882352887	0.00287711229946633	-1.47035828876996e-08	-0.152728877005339	-0.0441513368983938	-0.0952229946524016	-0.059775401069514	-0.0354436898395707	-0.0134467914438494
10	3.23767396825352e-12	0.000686337460317356	4.82291492063589e-05	0.000132321682539688	9.8284149206364e-05	3.31321428571446e-05	0.000501076507936456	-1.73161094224924e-11	-0.0012286930091187	-0.000116772036474138	0.000690185410334349	0.000397617629179327	0.000296431003039506	-0.00179083890577511	1.49014577259443e-11	0.00182104956268182	-0.000790868804664697	0.00301489212827986	0.00190255685131202	0.00112215451895042	-0.000411865889213105	4.61839541547271e-10	0.0162524355300855	0.00145002865329509	0.0075590257879655	0.00479048710601726	0.00275008595988538	0.00724352435529985	-8.79426934097425e-10	-0.0170759312320918	-0.00950088825214901	-0.00140415472779354	0.00161042979942683	-0.00307280802292266	-0.00606896848137532	-1.97590257879655e-09	-0.0238100286532952	-0.0115441547277938	-0.00553312320916912	-0.00201011461318053	-0.00352008595988544	-0.00663108882521492	-7.11616045845278e-09	-0.070857306590258	-0.020100630372493	-0.0388731805157596	-0.0245598853868191	-0.0143164756446991	-0.0119138681948424
11	-4.59321518987306e-11	-0.00978343670886	-0.0013423955696201	-0.00138635886075977	-0.000550984050632825	-0.000835183607595052	-0.00705534177215138	-2.97521235294104e-10	-0.0280842411764678	-0.00452467941176421	-0.00358367764705887	-0.00175712588235263	-0.00183066411764694	-0.0199797647058836	-1.49107567567556e-09	-0.0838431351351287	-0.0155675675675693	-0.0123744486486483	-0.00448126486486515	-0.0078934810810809	-0.0558762162162126	-3.40644385026701e-09	-0.109482887700523	-0.0208142245989275	-0.0173178609625701	-0.00480941176470827	-0.0125014438502657	-0.0713598930481221	-3.56422459893008e-09	-0.0639909090909009	-0.0128704278074849	-0.00909550802139033	-0.00173983957219282	-0.00732786096256804	-0.0420203208556192	-1.02561497326181e-09	-0.00835614973261848	-0.00817748663101464	0.0118505882352954	0.0125615508021401	-0.000667058823528865	-0.0120228877005337	-3.53582887699643e-10	7.11229946613974e-05	-0.00385133689839385	0.0117770053475984	0.011524598930486	0.000256310160429337	-0.00789679144384939
11	-2.43623260317465e-11	-0.00524366253968265	-0.000513770850793641	-0.00122067831746031	-0.000919715850793636	-0.000300867857142855	-0.00349892349206355	-7.33161094224924e-11	-0.00742869300911871	-0.00150677203647414	-0.00213981458966565	-0.00135238237082067	-0.000789568996960494	-0.00381083890577511	-1.49098542274055e-10	-0.00907895043731821	-0.0015808688046647	-0.00420510787172014	-0.00364744314868798	-0.000557845481049579	-0.00331186588921312	-5.58160458452728e-10	-0.0211475644699145	-0.0034499713467049	-0.0146409742120345	-0.0132395128939827	-0.00141991404011462	-0.00295647564470013	-1.18942693409743e-09	-0.0252759312320918	-0.00190088825214899	-0.0192041547277935	-0.0168895702005732	-0.00229280802292267	-0.0042689684813753	-3.12590257879655e-09	-0.0411100286532952	-0.0133441547277938	-0.0256331232091691	-0.0210301146131805	-0.00456008595988544	-0.00223108882521492	-9.26616045845279e-09	-0.097357306590258	-0.023800630372493	-0.0722731805157597	-0.0553598853868191	-0.0169164756446991	-0.00116386819484242
12	-8.31321518987306e-11	-0.01786343670886	-0.0020533955696201	-0.00338835886075977	-0.00196098405063282	-0.00142718360759505	-0.0124153417721514	-4.82221235294104e-10	-0.0467442411764678	-0.00709467941176422	-0.00939367764705887	-0.00556512588235263	-0.00383166411764694	-0.0302497647058836	-2.33807567567556e-09	-0.134743135135129	-0.0237275675675692	-0.0302144486486483	-0.0164012648648652	-0.0138234810810809	-0.0808762162162126	-5.89644385026701e-09	-0.191882887700523	-0.0359142245989274	-0.0395178609625701	-0.0180794117647083	-0.0214914438502657	-0.116459893048122	-4.98422459893008e-09	-0.088690909090901	-0.0145704278074849	-0.0143955080213903	-0.00663983957219282	-0.00769786096256805	-0.0597203208556192	-1.29561497326181e-09	-0.0121561497326185	0.00162251336898537	-0.00174941176470459	-0.00363844919785995	0.00182294117647114	-0.0120228877005337	6.13641711230035e-09	0.0690711229946614	0.0203486631016061	0.0527770053475984	0.032224598930486	0.0206563101604294	-0.00358679144384939
12	-4.54623260317465e-11	-0.00968366253968265	-0.00081977085079364	-0.00197167831746031	-0.00141571585079364	-0.000555867857142855	-0.00689892349206355	-1.97816109422492e-10	-0.0195186930091187	-0.00287677203647414	-0.00492981458966565	-0.00318938237082067	-0.00173856899696049	-0.0117108389057751	-1.03209854227405e-09	-0.0593789504373182	-0.00937086880466469	-0.0149551078717201	-0.010137443148688	-0.00481784548104958	-0.0350118658892131	-3.42816045845273e-09	-0.111847564469915	-0.0189499713467049	-0.0284409742120345	-0.0185995128939827	-0.00986991404011462	-0.0643564756447002	-2.71942693409743e-09	-0.0497759312320919	-0.00120088825214901	-0.0195041547277935	-0.0174995702005732	-0.00200280802292268	-0.0289689684813753	-1.67590257879656e-09	-0.0237100286532952	-0.00124415472779382	-0.0255331232091692	-0.0247701146131805	-0.000710085959885439	0.00306891117478509	-3.73616045845279e-09	-0.044657306590258	-0.00570063037249301	-0.0533731805157597	-0.0482598853868191	-0.00511647564469916	0.0144361318051576
13	-9.41321518987306e-11	-0.02028343670886	-0.0022723955696201	-0.00409435886075978	-0.00247898405063283	-0.00161518360759505	-0.0139253417721514	-5.13521235294104e-10	-0.0501742411764678	-0.00766467941176422	-0.0110206776470589	-0.00660612588235263	-0.00441366411764694	-0.0314897647058836	-2.47307567567556e-09	-0.143443135135129	-0.0252475675675692	-0.0342544486486483	-0.0190512648648652	-0.0152034810810809	-0.0838762162162126	-6.39644385026701e-09	-0.209082887700523	-0.0389142245989274	-0.04601786096257	-0.0220494117647083	-0.0239814438502657	-0.124159893048122	-5.54422459893008e-09	-0.0983909090909011	-0.0153704278074849	-0.0150955080213903	-0.00613983957219282	-0.00892786096256805	-0.0679203208556192	-1.27561497326181e-09	-0.0103561497326185	0.00702251336898536	-0.0013494117647046	-0.00463844919785995	0.00332294117647114	-0.0160428877005337	5.40641711230035e-09	0.0630711229946613	0.0214486631016061	0.0492770053475984	0.028724598930486	0.0206563101604294	-0.00732679144384939
13	-3.61623260317465e-11	-0.00774366253968265	-0.000427770850793641	-0.00197567831746031	-0.00163271585079364	-0.000342867857142855	-0.00533892349206355	-1.10316109422492e-10	-0.0113286930091187	-0.00124677203647414	-0.00425981458966565	-0.00313438237082067	-0.00112056899696049	-0.00580083890577511	-3.06098542274055e-10	-0.0176789504373182	-0.00149086880466469	-0.00732510787172014	-0.00753744314868797	0.000212154518950421	-0.00881186588921311	-8.78160458452726e-10	-0.0272475644699145	-0.00254997134670492	-0.00794097421203452	-0.00885951289398274	0.000970085959885379	-0.0168564756447001	1.22057306590257e-09	0.0299240687679082	0.014599111747851	0.0159958452722065	0.00551042979942684	0.0105171919770773	-0.000668968481375301	1.25409742120344e-09	0.0140899713467049	0.0120558452722062	-0.00863312320916914	-0.0155701146131805	0.00697991404011456	0.0105689111747851	5.81383954154721e-09	0.056342693409742	0.019199369627507	0.0221268194842404	0.00854011461318084	0.0135835243553009	0.0150361318051576
14	4.2846784810127e-10	0.09213656329114	0.0115266044303799	0.0166346411392402	0.00900401594936717	0.00763081639240496	0.0639546582278486	2.7109787647059e-09	0.263895758823532	0.0431653205882358	0.0521663223529411	0.0284048741176474	0.0237613358823531	0.168640235294116	1.59509243243244e-08	0.924156864864871	0.164382432432431	0.209445551351352	0.102728735135135	0.106716518918919	0.550823783783788	3.9583556149733e-08	1.30661711229948	0.243285775401073	0.31208213903743	0.151200588235292	0.160878556149734	0.751240106951878	3.394577540107e-08	0.624709090909099	0.118729572192515	0.13570449197861	0.0596601604278073	0.0760421390374319	0.370479679144381	7.1543850267382e-09	0.0641438502673815	-0.00807748663101464	-0.00784941176470458	-0.00313844919785995	-0.00467705882352887	0.0800771122994663	-8.57358288769965e-09	-0.117728877005339	-0.0618513368983938	-0.0829229946524016	-0.014875401069514	-0.0679736898395706	0.0270332085561506
14	3.42937673968254e-10	0.0736063374603174	0.00947922914920636	0.0127163216825397	0.00645228414920636	0.00626513214285715	0.0514610765079365	2.1786838905775e-09	0.211871306990881	0.0351432279635259	0.0408301854103344	0.0217276176291793	0.0191024310030395	0.135839161094225	1.23499014577259e-08	0.716821049562682	0.129099131195335	0.16103489212828	0.0770025568513121	0.0840321545189504	0.426288134110787	3.03118395415473e-08	0.998652435530085	0.190250028653295	0.229859025787965	0.105990487106017	0.123870085959885	0.5789435243553	2.58805730659026e-08	0.474924068767908	0.0916991117478509	0.0966958452722065	0.0389104297994268	0.0577871919770773	0.286331031518625	5.19409742120344e-09	0.0446899713467048	-0.000944154727793827	-0.0169331232091692	-0.0147701146131805	-0.00216008595988544	0.0625689111747851	-7.39616045845278e-09	-0.100757306590258	-0.039800630372493	-0.0869731805157596	-0.0366598853868191	-0.0503164756446991	0.0259361318051576
15	1.91367848101269e-10	0.04128656329114	0.00528660443037989	0.00778464113924022	0.00430301594936717	0.00348581639240495	0.0282146582278486	1.2389787647059e-09	0.120995758823532	0.0204953205882358	0.0242763223529411	0.0129248741176474	0.0113513358823531	0.0762402352941164	7.45092432432444e-09	0.433556864864871	0.0780824324324308	0.100445551351352	0.0487687351351349	0.0517065189189191	0.255023783783788	1.8643556149733e-08	0.620617112299477	0.117085775401072	0.16178213903743	0.0838005882352918	0.0779785561497342	0.341840106951878	1.79357754010699e-08	0.341609090909099	0.0683295721925151	0.10430449197861	0.0592601604278073	0.045042139037432	0.168979679144381	1.01943850267382e-08	0.121443850267382	0.0273225133689854	0.0484505882352954	0.03356155080214	0.0148829411764711	0.0457771122994663	1.83364171123004e-08	0.177071122994662	0.0302486631016062	0.121577005347598	0.108324598930486	0.0131563101604293	0.0257332085561506
15	2.68637673968254e-10	0.0579063374603174	0.00760922914920636	0.0102563216825397	0.00514728414920636	0.00511213214285715	0.0400110765079365	1.83268389057751e-09	0.177871306990881	0.0296532279635259	0.0336001854103344	0.0177576176291793	0.0158424310030395	0.114639161094225	1.06499014577259e-08	0.617821049562682	0.112699131195335	0.13763489212828	0.0654025568513121	0.0722321545189504	0.367388134110787	2.64318395415473e-08	0.873652435530085	0.168350028653295	0.208459025787965	0.0989904871060173	0.109470085959885	0.4973435243553	2.64605730659026e-08	0.496924068767908	0.103399111747851	0.126395845272207	0.0613104297994269	0.0649871919770773	0.266731031518625	1.07240974212034e-08	0.115789971346705	0.0228558452722062	0.0160668767908308	0.00458988538681946	0.0114599140401146	0.0768689111747851	5.80383954154721e-09	0.032242693409742	-0.00140063037249298	-0.0128731805157596	0.00794011461318085	-0.0207164756446991	0.0465361318051576
16	5.86678481012694e-11	0.01258656329114	0.0015536044303799	0.00224264113924023	0.00123601594936718	0.00100681639240495	0.00879465822784862	3.87978764705896e-10	0.0380957588235322	0.00661532058823578	0.00797632235294113	0.00430487411764737	0.00368133588235306	0.0234402352941164	2.59092432432444e-09	0.151256864864871	0.0275824324324307	0.0361455513513517	0.0181087351351348	0.0180465189189191	0.0875237837837874	7.33355614973299e-09	0.243617112299477	0.0463857754010726	0.0635821390374299	0.0337005882352917	0.0298785561497343	0.133940106951878	6.93577540106993e-09	0.131809090909099	0.0193295721925151	0.0462044919786097	0.0307601604278072	0.015442139037432	0.0662796791443808	5.54438502673819e-09	0.0690438502673816	0.0125225133689854	0.0394505882352954	0.0321615508021401	0.00734294117647114	0.0170771122994663	8.93641711230036e-09	0.0890711229946614	0.0125486631016062	0.0681770053475984	0.0611245989304861	0.00715631016042933	0.00813320855615063
16	NA	NA	NA	NA	NA	NA	NA	NA	NA	NA	NA	NA	NA	NA	NA	NA	NA	NA	NA	NA	NA	NA	NA	NA	NA	NA	NA	NA	NA	NA	NA	NA	NA	NA	NA	NA	NA	NA	NA	NA	NA	NA	NA	NA	NA	NA	NA	NA	NA
17	4.25678481012694e-11	0.00923656329114001	0.0011646044303799	0.00178064113924022	0.000897015949367176	0.000882816392404946	0.00629465822784861	3.03978764705896e-10	0.0298957588235322	0.00495532058823578	0.00630632235294113	0.00312487411764737	0.00318133588235306	0.0186002352941164	2.05592432432444e-09	0.120256864864871	0.0203824324324308	0.0288455513513517	0.0129187351351348	0.0159665189189191	0.0709237837837874	4.66355614973299e-09	0.155817112299477	0.0264857754010726	0.04218213903743	0.0206005882352917	0.0215785561497343	0.087140106951878	1.80577540106992e-09	0.030909090909099	0.00242957219251507	0.00150449197860968	-0.00233983957219281	0.00383213903743195	0.0269796791443808	-2.17561497326181e-09	-0.0288561497326184	-0.0196774866310146	-0.0066494117647046	0.00126155080214005	-0.00790705882352887	-0.00252288770053368	-5.79358288769964e-09	-0.0603288770053385	-0.0264513368983938	-0.0250229946524015	-0.00477540106951396	-0.0202436898395706	-0.00890679144384938
17	NA	NA	NA	NA	NA	NA	NA	NA	NA	NA	NA	NA	NA	NA	NA	NA	NA	NA	NA	NA	NA	NA	NA	NA	NA	NA	NA	NA	NA	NA	NA	NA	NA	NA	NA	NA	NA	NA	NA	NA	NA	NA	NA	NA	NA	NA	NA	NA	NA
18	1.48667848101269e-10	0.03178656329114	0.00381960443037989	0.00533464113924023	0.00274001594936717	0.00259181639240495	0.0226346582278486	9.13978764705896e-10	0.0891957588235323	0.0144353205882358	0.0181263223529411	0.00976487411764737	0.00836133588235307	0.0566402352941164	5.43092432432444e-09	0.315356864864871	0.0551824324324307	0.0731455513513518	0.0356587351351349	0.0374365189189191	0.187123783783787	1.3483556149733e-08	0.443617112299477	0.0817857754010726	0.10258213903743	0.0478005882352917	0.0547785561497343	0.259440106951878	9.07577540106993e-09	0.163109090909099	0.0230295721925151	0.0319044919786097	0.0151601604278072	0.016742139037432	0.108179679144381	-9.25614973261808e-10	-0.0172561497326184	-0.0224774866310146	-0.00404941176470458	0.00586155080214004	-0.00989705882352886	0.00937711229946634	-1.11735828876996e-08	-0.118328877005339	-0.0453513368983938	-0.0587229946524016	-0.0194754010695139	-0.0392436898395707	-0.0141867914438494
18	1.35537673968253e-10	0.0289563374603173	0.00366922914920636	0.00442632168253968	0.00188828414920636	0.00254213214285714	0.0208510765079364	9.80683890577508e-10	0.0944713069908813	0.0151732279635259	0.0166401854103344	0.00883761762917933	0.0078024310030395	0.0626391610942249	5.85990145772595e-09	0.337721049562682	0.0596991311953353	0.0716348921282799	0.033332556851312	0.0383221545189504	0.206388134110787	1.50718395415473e-08	0.490652435530085	0.0915500286532951	0.0959590257879654	0.0370904871060173	0.0589700859598854	0.3027435243553	1.11505730659026e-08	0.195724068767908	0.028899111747851	0.0233958452722065	0.00431042979942685	0.0189871919770773	0.143431031518625	-2.90590257879656e-09	-0.0468100286532952	-0.0280441547277938	-0.0341331232091691	-0.0206401146131805	-0.0135300859598854	0.0154689111747851	-2.15261604584528e-08	-0.230657306590258	-0.065000630372493	-0.15617318051576	-0.0969598853868191	-0.0592164756446991	-0.00946386819484242
19	-8.98321518987306e-11	-0.01938343670886	-0.0026133955696201	-0.00334935886075977	-0.00148898405063282	-0.00186018360759505	-0.0134153417721514	-6.43921235294104e-10	-0.0616942411764678	-0.00951867941176422	-0.0102536776470589	-0.00541612588235263	-0.00483266411764694	-0.0419397647058836	-3.53707567567556e-09	-0.203143135135129	-0.0364075675675692	-0.0406044486486483	-0.0177912648648652	-0.0228134810810809	-0.126076216216213	-8.056443850267e-09	-0.262782887700523	-0.0488142245989274	-0.05161786096257	-0.0177394117647083	-0.0338514438502657	-0.162359893048122	-7.75422459893008e-09	-0.140290909090901	-0.0320704278074849	-0.0171955080213903	0.00176016042780718	-0.019007860962568	-0.0910203208556192	4.04385026738192e-10	0.0169438502673816	0.0109225133689854	0.0338505882352954	0.02806155080214	0.00571294117647113	-0.0277828877005337	1.33364171123004e-08	0.152071122994662	0.0405486631016062	0.128577005347598	0.0900245989304861	0.0384563101604293	-0.0170267914438494
19	5.03376739682535e-11	0.0106563374603174	0.00127422914920636	0.00172732168253969	0.00112128414920636	0.000606132142857145	0.00766107650793646	1.57683890577508e-10	0.0163713069908813	0.00342322796352586	0.00501018541033435	0.00275761762917933	0.0022624310030395	0.00790916109422489	7.94901457725946e-10	0.0480210495626818	0.0087291311953353	0.0159348921282799	0.00969255685131202	0.00628215451895044	0.0232881341107869	2.92183954154727e-09	0.0997524355300855	0.0200500286532951	0.0336590257879655	0.0222904871060173	0.0113700859598854	0.0460435243552999	2.20057306590258e-09	0.0454240687679081	0.00319911174785101	0.0304958452722065	0.0265104297994268	0.00395719197707733	0.0118310315186247	3.88409742120344e-09	0.0546899713467048	0.0215558452722062	0.0370668767908309	0.0272898853868195	0.00978991404011455	-0.00393108882521492	1.25138395415472e-08	0.135342693409742	0.034899369627507	0.10862681948424	0.0832401146131809	0.0252835243553008	-0.00814386819484242
20	7.35257762237762e-11	0.0155659048951049	0.00219599014685315	0.00166379580419581	0.000213462027972028	0.0014513775979021	0.0117045195804196	5.37992348993284e-10	0.0513931610738254	0.00799098369127515	0.00804277993288586	0.00395451098657717	0.0040880642348993	0.0365497297297295	3.39867295597482e-09	0.19504364779874	0.0340294339622644	0.0367754937500003	0.0147844312499999	0.0220102937500001	0.122952138364779	7.98506547619047e-09	0.256080773809523	0.0478489285714289	0.037783160714286	0.00587273214285734	0.0319079285714285	0.175381616766466	4.00863095238093e-09	0.0605470238095235	0.0121836904761904	-0.0263288095238096	-0.0310262678571428	0.00471839285714307	0.0746982142857151	-7.23916666666668e-09	-0.100872619047619	-0.0347508928571428	-0.0690286904761904	-0.0514088095238098	-0.0176098214285714	0.00298273809523845	-2.58519047619045e-08	-0.272480357142854	-0.0718004191616761	-0.191949101796405	-0.132088023952096	-0.0598895688622754	-0.0122295209580835
20	4.37376739682535e-11	0.00921633746031735	0.00123722914920636	0.000794321682539688	-0.000148715850793636	0.000943132142857145	0.00719107650793645	3.63683890577508e-10	0.0347713069908813	0.00489322796352586	0.00560018541033435	0.00292761762917933	0.00267243100303951	0.0242391610942249	2.18790145772594e-09	0.125121049562682	0.0208991311953353	0.0240348921282799	0.00979255685131201	0.0142121545189504	0.0801881341107869	5.12183954154728e-09	0.160552435530086	0.0284500286532951	0.0131590257879655	-0.00665951289398274	0.0197700859598854	0.1189435243553	1.17057306590258e-09	0.00542406876790813	-0.00320088825214901	-0.0417041547277936	-0.0379095702005732	-0.00382280802292267	0.0504310315186247	-8.86590257879655e-09	-0.120710028653295	-0.0490041547277938	-0.0690331232091692	-0.0464201146131805	-0.0226300859598854	-0.00263108882521493	-3.55061604584528e-08	-0.373357306590258	-0.098700630372493	-0.25867318051576	-0.179859885386819	-0.0788664756446991	-0.0159438681948424
21	-5.40321518987306e-11	-0.01153343670886	-0.0015923955696201	-0.00138435886075977	-0.000126984050632825	-0.00125818360759505	-0.00855534177215138	-4.78521235294104e-10	-0.0451142411764678	-0.00644467941176422	-0.00600367764705887	-0.00301312588235263	-0.00299066411764694	-0.0326697647058836	-2.71207567567556e-09	-0.153643135135129	-0.0264175675675692	-0.0264944486486483	-0.0107212648648651	-0.0157734810810809	-0.100776216216213	-6.43644385026701e-09	-0.203482887700523	-0.0363142245989275	-0.0225178609625701	0.00200058823529172	-0.0245214438502657	-0.144659893048122	-5.05422459893008e-09	-0.084790909090901	-0.0193704278074849	0.00860449197860965	0.0177601604278072	-0.00916786096256805	-0.0740203208556192	5.22438502673819e-09	0.0761438502673815	0.0423225133689854	0.0459505882352954	0.0289615508021401	0.0169429411764711	-0.0121228877005337	3.45364171123004e-08	0.369071122994661	0.105648663101606	0.256377005347599	0.169524598930486	0.0868563101604294	0.00713320855615062
21	-4.18623260317465e-11	-0.00887366253968265	-0.00111677085079364	-0.00108967831746031	-0.000271715850793636	-0.000817867857142855	-0.00666892349206355	-3.32016109422492e-10	-0.0313286930091187	-0.00446677203647414	-0.00438981458966565	-0.00240838237082067	-0.00198356899696049	-0.0224708389057751	-2.16409854227405e-09	-0.122678950437318	-0.0212608688046647	-0.0218451078717201	-0.00974744314868798	-0.0121078454810496	-0.0796118658892131	-5.31816045845273e-09	-0.170047564469914	-0.0308499713467049	-0.0246409742120345	-0.00480951289398274	-0.0198399140401146	-0.1145564756447	-4.98942693409742e-09	-0.0893759312320919	-0.020100888252149	-0.0100041547277935	0.000310429799426833	-0.0103328080229227	-0.0592689684813753	1.44097421203441e-10	0.00728997134670483	0.0140558452722062	0.00636687679083087	0.00108988538681947	0.00526991404011456	-0.0131310888252149	1.59138395415472e-08	0.173342693409742	0.053299369627507	0.11782681948424	0.0712401146131809	0.0466835243553009	0.00193613180515758
22	-9.5321518987306e-12	-0.00194343670886	-0.000455395569620104	0.000245641139240225	0.000543015949367175	-0.000297183607595052	-0.00173534177215138	-1.62021235294104e-10	-0.0144042411764678	-0.00206467941176422	0.000286322352941131	0.00051487411764737	-0.000236664117646935	-0.0126097647058836	-8.4007567567556e-10	-0.0456431351351287	-0.00831756756756926	-0.00234444864864828	0.00126873513513485	-0.00361348108108091	-0.0349762162162126	-1.59644385026701e-09	-0.0473828877005227	-0.00921422459892745	0.00438213903742992	0.00920058823529172	-0.00476144385026572	-0.0424598930481221	-2.31422459893008e-09	-0.0408909090909009	-0.0156704278074849	0.00240449197860969	0.00786016042780719	-0.00549786096256804	-0.0276203208556192	1.83438502673819e-09	0.0282438502673815	0.00722251336898536	0.0277505882352954	0.02256155080214	0.00520294117647113	-0.00672288770053367	1.17364171123004e-08	0.126071122994662	0.0301486631016062	0.0957770053475984	0.0680245989304861	0.0276563101604293	0.000533208556150607
22	-6.62623260317465e-11	-0.0141036625396826	-0.00183077085079364	-0.00206967831746031	-0.000904715850793636	-0.00116386785714286	-0.0102089234920635	-4.74316109422492e-10	-0.0451586930091187	-0.00707677203647414	-0.00668981458966565	-0.00336238237082067	-0.0033255689969605	-0.0313908389057751	-2.91509854227406e-09	-0.166078950437318	-0.0293708688046647	-0.0307851078717202	-0.013537443148688	-0.0172578454810496	-0.105911865889213	-6.91816045845272e-09	-0.223247564469914	-0.0410499713467049	-0.0399409742120345	-0.0141895128939827	-0.0257599140401146	-0.1422564756447	-6.12942693409743e-09	-0.110175931232092	-0.026400888252149	-0.0134041547277935	-0.000889570200573171	-0.0125028080229227	-0.0704689684813753	2.42409742120345e-09	0.0370899713467048	0.0122558452722062	0.0319668767908309	0.0238898853868195	0.00816991404011456	-0.00723108882521492	1.11138395415472e-08	0.117342693409742	0.032899369627507	0.0744268194842403	0.0435401146131809	0.0309835243553008	0.00973613180515759
23	2.76567848101269e-10	0.05933656329114	0.0073366044303799	0.0107146411392402	0.00598401594936717	0.00472981639240494	0.0413146582278486	1.6529787647059e-09	0.161695758823532	0.0269753205882358	0.0334463223529411	0.0181648741176474	0.0152813358823531	0.101240235294116	9.67092432432444e-09	0.563156864864871	0.0999824324324308	0.133145551351352	0.0672287351351349	0.0659165189189192	0.329823783783788	2.5103556149733e-08	0.831617112299477	0.156185775401072	0.20938213903743	0.107700588235292	0.101578556149734	0.466340106951878	2.26957754010699e-08	0.424709090909099	0.077829572192515	0.11730449197861	0.0655601604278073	0.051742139037432	0.229879679144381	7.39438502673819e-09	0.0829438502673816	0.0109225133689854	0.0273505882352954	0.02156155080214	0.00587294117647113	0.0445771122994663	8.73641711230036e-09	0.0810711229946614	0.00364866310160616	0.0708770053475985	0.0793245989304861	-0.00854368983957067	0.00703320855615062
23	2.67037673968254e-10	0.0573863374603174	0.00723922914920636	0.0101763216825397	0.00535728414920636	0.00481513214285715	0.0399710765079365	1.69568389057751e-09	0.165271306990881	0.0271532279635259	0.0327701854103344	0.0176276176291793	0.0151524310030395	0.105339161094225	9.94990145772594e-09	0.576821049562682	0.102699131195335	0.13183489212828	0.0646025568513121	0.0672321545189504	0.342588134110787	2.56018395415473e-08	0.844652435530085	0.159250028653295	0.199159025787965	0.0952904871060173	0.103870085959885	0.4863435243553	2.24505730659026e-08	0.414924068767908	0.0775991117478509	0.0938958452722064	0.0427104297994268	0.0510871919770773	0.243031031518625	2.70409742120345e-09	0.0206899713467048	-0.00504415472779382	-0.0164331232091691	-0.0165301146131805	0.00014991404011456	0.0420689111747851	-2.08616045845279e-09	-0.0300573065902579	-0.021800630372493	-0.0102731805157597	0.0157401146131809	-0.0260164756446991	0.00203613180515759
24	-1.71452151898731e-10	-0.03683443670886	-0.00479929556962011	-0.00636725886075977	-0.00323608405063283	-0.00313088360759505	-0.0256683417721514	-1.0175212352941e-09	-0.0987542411764677	-0.0163846794117642	-0.0185466776470589	-0.00974512588235263	-0.00880176411764693	-0.0638297647058836	-5.50207567567556e-09	-0.318243135135129	-0.0577175675675693	-0.0691544486486483	-0.0323012648648652	-0.0368464810810809	-0.191416216216213	-1.3656443850267e-08	-0.450882887700523	-0.0858542245989274	-0.10476786096257	-0.0477594117647082	-0.0570114438502657	-0.260259893048122	-1.35642245989301e-08	-0.254290909090901	-0.0522204278074849	-0.0646955080213903	-0.0312398395721928	-0.033437860962568	-0.137420320855619	-5.00561497326181e-09	-0.0545561497326184	-0.0140774866310146	-0.0049494117647046	0.00186155080214004	-0.00688705882352887	-0.0354128877005337	-6.84358288769964e-09	-0.0609288770053385	-0.0113513368983939	-0.0307229946524016	-0.029375401069514	-0.00124368983957066	-0.0189567914438494
24	-1.14002326031747e-10	-0.0244136625396826	-0.00304477085079364	-0.00421767831746031	-0.00230771585079364	-0.00191086785714286	-0.0171489234920636	-5.89516109422493e-10	-0.0575686930091187	-0.00975777203647414	-0.0114528145896657	-0.00601538237082068	-0.0054375689969605	-0.0363608389057751	-3.13109854227406e-09	-0.181178950437318	-0.0321208688046647	-0.0400751078717201	-0.019087443148688	-0.0209878454810496	-0.109011865889213	-7.65816045845273e-09	-0.253147564469915	-0.0474499713467049	-0.0619409742120345	-0.0312395128939828	-0.0307399140401146	-0.1436564756447	-6.08942693409742e-09	-0.114675931232092	-0.019000888252149	-0.0353041547277935	-0.0214795702005732	-0.0138028080229227	-0.0604689684813753	-2.90590257879656e-09	-0.0368100286532951	-0.00654415472779382	-0.0223331232091691	-0.0182701146131805	-0.00408008595988545	-0.00783108882521493	-6.54616045845279e-09	-0.0684573065902581	-0.008000630372493	-0.0644731805157597	-0.0603598853868191	-0.00411647564469916	0.00403613180515758
25	2.07257762237763e-11	0.00433590489510488	0.00040599014685315	0.00052879580419581	0.000204462027972029	0.000324377597902104	0.00340451958041957	1.23992348993284e-10	0.0120931610738254	0.00123098369127514	0.00284277993288586	0.00178451098657718	0.0010580642348993	0.00921972972972956	1.17567295597482e-09	0.0674436477987405	0.00924943396226439	0.0141754937500003	0.00749443124999988	0.00673029375000014	0.0427521383647788	3.08506547619046e-09	0.0983807738095229	0.0150489285714289	0.014983160714286	0.00337273214285733	0.0116079285714285	0.0730816167664661	-1.00136904761906e-09	-0.0291529761904764	-0.0119163095238096	-0.0317288095238096	-0.0241762678571428	-0.00751160714285694	0.0144982142857151	-8.13916666666668e-09	-0.106072619047619	-0.0427708928571428	-0.0495286904761903	-0.0304388095238098	-0.0190398214285714	-0.0137972619047616	-2.93919047619045e-08	-0.302480357142854	-0.0855004191616761	-0.190249101796405	-0.123488023952096	-0.0667695688622754	-0.0302995209580835
25	-9.08623260317465e-11	-0.0194836625396827	-0.00256177085079364	-0.00332167831746031	-0.00175871585079364	-0.00156286785714286	-0.0135989234920635	-4.65716109422492e-10	-0.0454486930091187	-0.00803377203647414	-0.00866981458966565	-0.00430038237082067	-0.0043685689969605	-0.0287508389057751	-2.26409854227405e-09	-0.131478950437318	-0.0247408688046647	-0.0285551078717202	-0.012307443148688	-0.0162478454810496	-0.0782118658892131	-4.65816045845273e-09	-0.156547564469914	-0.0316499713467049	-0.0425409742120345	-0.0216895128939828	-0.0208499140401146	-0.0823564756447002	-4.27942693409743e-09	-0.0834759312320919	-0.018800888252149	-0.0287041547277935	-0.0164695702005732	-0.0121828080229227	-0.0359689684813753	-5.39590257879656e-09	-0.0673100286532952	-0.0242441547277938	-0.0295331232091691	-0.0212301146131805	-0.00826008595988544	-0.0135310888252149	-1.72561604584528e-08	-0.174257306590258	-0.040800630372493	-0.11627318051576	-0.0887598853868191	-0.0275164756446991	-0.0172238681948424
26	-1.41757933333336e-10	-0.0302675666666673	-0.00393100999999998	-0.00472217999999993	-0.00224043500000004	-0.00248191133333329	-0.0216119733333337	-7.99362302631552e-10	-0.0776416052631559	-0.0128929999999997	-0.014561105263158	-0.00742787960526296	-0.0071300447368419	-0.0502017171052622	-4.36126143790868e-09	-0.252040000000011	-0.044979339869282	-0.053927614379083	-0.0241472810457527	-0.029782977124182	-0.153130392156869	-1.01432352941174e-08	-0.334049673202608	-0.0643222875816985	-0.0749070588235319	-0.0325145098039214	-0.0424400000000014	-0.194826143790857	-8.17006535947744e-09	-0.148294117647064	-0.0318317647058834	-0.0215878431372547	-0.00233673202614377	-0.0192373202614378	-0.0948751633986923	-2.23986928104582e-09	-0.0223999999999985	-0.00585032679738404	0.00130784313725391	0.00163509803921514	-0.0002432026143784	-0.0178631372549017	-8.15627450980291e-09	-0.0811869281045643	-0.010615032679735	-0.0646228758169843	-0.0589014379084886	-0.00572111111110694	-0.0059640522875816
26	-9.84423260317465e-11	-0.0208736625396827	-0.00283377085079364	-0.00276867831746031	-0.00111171585079364	-0.00165686785714286	-0.0152689234920635	-4.83816109422493e-10	-0.0467886930091187	-0.00804777203647414	-0.00792981458966565	-0.00365538237082067	-0.0042775689969605	-0.0308108389057751	-2.36909854227405e-09	-0.136278950437318	-0.0249608688046647	-0.0260951078717202	-0.00947744314868798	-0.0166178454810496	-0.0852118658892131	-5.01816045845273e-09	-0.164447564469914	-0.0331499713467049	-0.0324409742120345	-0.0105195128939827	-0.0218799140401146	-0.0988564756447002	-3.28942693409742e-09	-0.0585759312320918	-0.014500888252149	-0.00210415472779355	0.00711042979942684	-0.00921280802292267	-0.0418689684813753	-1.17590257879655e-09	-0.0143100286532952	-0.0141441547277938	0.00296687679083086	0.00678988538681947	-0.00379008595988544	-0.00323108882521492	-1.68961604584528e-08	-0.180157306590258	-0.041500630372493	-0.13817318051576	-0.102859885386819	-0.0352164756446991	-0.000463868194842416
27	7.99257762237763e-11	0.0170459048951049	0.00205699014685315	0.00266879580419581	0.00122846202797203	0.0014423775979021	0.0123145195804196	5.13992348993284e-10	0.0498931610738254	0.00774098369127515	0.00965277993288586	0.00520451098657717	0.0044580642348993	0.0336497297297295	3.45867295597482e-09	0.199743647798741	0.0344294339622644	0.0420754937500003	0.0195344312499999	0.0225202937500001	0.121952138364779	8.81506547619047e-09	0.288080773809523	0.0512489285714289	0.060783160714286	0.0246727321428573	0.0361079285714285	0.180981616766466	4.74863095238093e-09	0.0815470238095234	0.00768369047619036	0.00767119047619043	0.000513732142857237	0.00707839285714307	0.0661982142857151	-2.70916666666668e-09	-0.0387726190476191	-0.0253308928571428	-0.0163286904761903	-0.00509880952380983	-0.0112298214285714	0.00288273809523845	-1.61819047619045e-08	-0.170680357142854	-0.0564004191616761	-0.104449101796405	-0.0575880239520957	-0.0468595688622754	-0.0134095209580835
27	1.24537673968254e-10	0.0267563374603173	0.00342022914920636	0.00440632168253968	0.00189928414920636	0.00251113214285714	0.0189210765079364	9.45683890577508e-10	0.0912713069908813	0.0143332279635259	0.0165601854103344	0.00891761762917933	0.0076424310030395	0.0604391610942249	5.65990145772595e-09	0.327021049562682	0.0576991311953353	0.0702348921282799	0.032552556851312	0.0377021545189504	0.199088134110787	1.41618395415473e-08	0.461652435530086	0.0856500286532951	0.0909590257879654	0.0331904871060173	0.0577700859598854	0.2850435243553	1.09105730659026e-08	0.191724068767908	0.032399111747851	0.0180958452722065	-0.00268957020057317	0.0208871919770773	0.141231031518625	-2.58590257879656e-09	-0.0452100286532952	-0.0334841547277938	-0.0364331232091691	-0.0232501146131805	-0.0132300859598854	0.0247689111747851	-2.46561604584528e-08	-0.268457306590258	-0.078000630372493	-0.19217318051576	-0.124559885386819	-0.0676164756446991	0.00183613180515758
28	1.50625776223776e-10	0.0322359048951049	0.00424199014685315	0.00508879580419581	0.00231846202797203	0.0027673775979021	0.0229045195804196	9.04992348993285e-10	0.0879931610738254	0.0146609836912751	0.0167727799328859	0.00866451098657717	0.00810806423489929	0.0578497297297295	5.28867295597482e-09	0.307643647798741	0.0553294339622644	0.0680754937500002	0.0307944312499998	0.0372502937500002	0.183052138364779	1.25750654761905e-08	0.415080773809523	0.0779489285714288	0.095883160714286	0.0416727321428573	0.0543079285714285	0.246181616766466	8.66863095238093e-09	0.157447023809524	0.0278836904761904	0.0291711904761904	0.0102137321428572	0.0189583928571431	0.100398214285715	1.86083333333332e-09	0.0154273809523809	-0.00343089285714282	-0.00362869047619032	-0.000498809523809833	-0.0030498214285714	0.0224827380952385	-5.70190476190447e-09	-0.070780357142854	-0.0308004191616761	-0.0529491017964052	-0.0205880239520957	-0.0323595688622754	0.0095404790419165
28	6.37376739682535e-11	0.0137763374603173	0.00186522914920636	0.00237032168253969	0.000968284149206363	0.00140213214285714	0.00954107650793646	5.32683890577507e-10	0.0516713069908813	0.00844322796352586	0.00954018541033434	0.00499761762917932	0.0045324310030395	0.0336391610942249	3.22990145772595e-09	0.187521049562682	0.0334991311953353	0.0427348921282799	0.020182556851312	0.0225421545189504	0.111288134110787	8.54183954154727e-09	0.280652435530086	0.0531500286532951	0.0624590257879655	0.0271904871060172	0.0352700859598854	0.1652435243553	7.99057306590257e-09	0.148824068767908	0.029199111747851	0.0355958452722064	0.0164104297994269	0.0191871919770773	0.0840310315186246	1.03409742120344e-09	0.00838997134670482	-0.00554415472779382	-0.00353312320916912	-0.00491011461318053	0.00135991404011456	0.0174689111747851	-6.82616045845278e-09	-0.077357306590258	-0.024400630372493	-0.0567731805157597	-0.0332598853868191	-0.0235164756446992	0.00393613180515759
29	-2.24321518987306e-11	-0.00492343670886	-0.000687395569620104	-0.00109235886075977	-0.000636984050632825	-0.000455183607595052	-0.00314534177215138	-4.90212352941041e-11	-0.00500424117646777	-0.00130467941176422	-0.00114367764705887	-0.00043512588235263	-0.000717664117646936	-0.00251976470588362	4.2792432432444e-10	0.0237568648648713	0.00275243243243075	0.00462555135135172	0.00329873513513485	0.00132651891891909	0.0163237837837874	1.93355614973299e-09	0.0610171122994775	0.00968577540107255	0.0087821390374299	0.00320058823529173	0.00558855614973429	0.042540106951878	1.28577540106992e-09	0.021109090909099	-0.000870427807484927	0.00240449197860969	0.00256016042780718	-7.78609625680455e-05	0.0194796791443808	-2.28561497326181e-09	-0.0296561497326185	-0.0141774866310146	-0.0115494117647046	-0.00593844919785996	-0.00565705882352887	-0.00382288770053367	-1.44035828876997e-08	-0.147828877005338	-0.0390513368983938	-0.0919229946524016	-0.0593754010695139	-0.0324436898395707	-0.0168867914438494
29	-7.6733096085409e-12	-0.00135602846975092	-5.64800711743875e-05	0.000729127758007106	0.000918842156583629	-0.000189714626334523	-0.00202888256227758	-2.35690387096773e-10	-0.0209119741935483	-0.0014478548387097	-0.000960381612903222	-0.000926321612903216	-3.56732258064277e-05	-0.0185026032258065	-1.8195560117302e-09	-0.0999575073313782	-0.0147133636363637	-0.0134777096774193	-0.00761419941348972	-0.00586448387096773	-0.0717455425219941	-5.51945930232555e-09	-0.166925581395348	-0.0289434011627909	-2.44186046510521e-05	0.0150077906976744	-0.0149915406976746	-0.138071308139535	-5.90466472303203e-09	-0.0957626822157434	-0.0248485131195335	0.0191649562682215	0.0262907813411079	-0.00715839650145772	-0.0900781341107873	1.02343768115942e-08	0.143199710144927	0.0637360869565218	0.0863671884057971	0.058191863768116	0.0282470724637681	-0.00690399999999993	5.56490144927537e-08	0.584812463768117	0.151581075581395	0.40084351744186	0.274672093023255	0.126173488372093	0.0314269208211144
30	-3.55742237762237e-11	-0.00799409510489512	-0.00088400985314685	-0.00265920419580419	-0.00200053797202797	-0.000659622402097897	-0.00445548041958043	-1.99007651006716e-10	-0.0200068389261746	-0.00385901630872486	-0.00528722006711414	-0.00308648901342283	-0.0021979357651007	-0.00969027027027044	-6.3032704402518e-10	-0.0378563522012595	-0.0083805660377356	-0.0129745062499997	-0.00781556875000013	-0.00514970624999987	-0.0178478616352211	-1.43493452380954e-09	-0.052619226190477	-0.0112510714285712	-0.028516839285714	-0.0223872678571427	-0.00617207142857149	-0.00791838323353383	-4.01136904761907e-09	-0.0844529761904765	-0.0179163095238096	-0.0477288095238096	-0.0351162678571428	-0.0126016071428569	-0.0188017857142849	-8.72916666666668e-09	-0.113372619047619	-0.0375408928571428	-0.0589286904761903	-0.0400488095238098	-0.0188698214285714	-0.0168972619047616	-2.77319047619045e-08	-0.284880357142854	-0.0733004191616761	-0.190049101796405	-0.133688023952096	-0.0563595688622754	-0.0250095209580835
30	-7.96623260317465e-11	-0.0172936625396827	-0.00203477085079364	-0.00404567831746031	-0.00287001585079364	-0.00117586785714286	-0.0112089234920635	-2.76516109422492e-10	-0.0283386930091187	-0.00597677203647414	-0.00808981458966565	-0.00445838237082067	-0.0036275689969605	-0.0142708389057751	-1.03709854227405e-09	-0.0633789504373181	-0.0132608688046647	-0.0215551078717201	-0.012597443148688	-0.00895784548104959	-0.0285118658892131	-3.03816045845273e-09	-0.110447564469915	-0.0234499713467049	-0.0566409742120345	-0.0430495128939827	-0.0136099140401146	-0.0302564756447001	-5.11942693409743e-09	-0.112575931232092	-0.018300888252149	-0.0810041547277936	-0.0643995702005732	-0.0166428080229227	-0.0132689684813753	-1.37959025787966e-08	-0.182510028653295	-0.0632441547277938	-0.102193123209169	-0.0719101146131805	-0.0302700859598854	-0.0170710888252149	-4.65161604584528e-08	-0.483857306590258	-0.119400630372493	-0.33947318051576	-0.247959885386819	-0.0915564756446991	-0.0249338681948424
31	3.58725776223776e-10	0.0769159048951049	0.0100119901468532	0.0128687958041958	0.00634446202797203	0.0065243775979021	0.0540345195804196	2.15799234899328e-09	0.210093161073825	0.0352709836912752	0.0405427799328858	0.0210745109865772	0.0194680642348993	0.13554972972973	1.25786729559748e-08	0.729943647798741	0.132229433962264	0.16217549375	0.0749044312499999	0.0872702937500001	0.434352138364779	3.07950654761905e-08	1.01908077380952	0.193948928571429	0.243183160714286	0.111572732142857	0.131507928571428	0.587481616766466	2.63286309523809e-08	0.489247023809523	0.0950836904761903	0.11437119047619	0.0507137321428572	0.063658392857143	0.279698214285715	9.55083333333332e-09	0.101627380952381	0.0181691071428572	0.0145713095238097	0.00800119047619016	0.0065001785714286	0.0689827380952385	1.44780952380955e-08	0.127019642857146	0.00629958083832392	0.0794508982035947	0.0881119760479043	-0.00875956886227539	0.0380404790419165
31	6.94376739682535e-11	0.0148663374603173	0.00200122914920636	0.00209332168253969	0.000574284149206364	0.00151913214285714	0.0107710765079365	6.41683890577507e-10	0.0610713069908813	0.00932322796352586	0.00920018541033434	0.00471761762917932	0.0044824310030395	0.0425391610942249	4.06990145772595e-09	0.233221049562682	0.0416991311953353	0.0456348921282799	0.019472556851312	0.0261721545189504	0.145988134110787	9.25183954154728e-09	0.299652435530086	0.0558500286532951	0.0517590257879655	0.0140904871060173	0.0376700859598854	0.1919435243553	7.17057306590257e-09	0.122324068767908	0.027599111747851	-0.00510415472779353	-0.0185995702005732	0.0134871919770773	0.0998310315186246	-2.94590257879656e-09	-0.0524100286532952	-0.0302441547277938	-0.0473331232091691	-0.0300501146131806	-0.0173300859598854	0.0251689111747851	-2.70461604584528e-08	-0.298657306590258	-0.082700630372493	-0.22647318051576	-0.150959885386819	-0.0755164756446991	0.0104361318051576
32	5.32257762237763e-11	0.0112559048951049	0.00121699014685315	0.00191479580419581	0.00128646202797203	0.000629377597902103	0.00812451958041957	2.41992348993284e-10	0.0239931610738254	0.00414098369127514	0.00573277993288585	0.00326451098657717	0.0024680642348993	0.0153397297297296	1.92367295597482e-09	0.111343647798741	0.0191294339622644	0.0248754937500003	0.0136644312499999	0.0112402937500001	0.0659521383647788	6.37506547619047e-09	0.211080773809523	0.0387489285714289	0.054283160714286	0.0307727321428573	0.0236079285714285	0.122481616766466	4.42863095238093e-09	0.0825470238095234	0.00558369047619037	0.0317711904761904	0.0253137321428572	0.00643839285714307	0.0451982142857151	1.69083333333332e-09	0.0240273809523809	0.00566910714285717	0.0215713095238097	0.0196011904761902	0.00200017857142861	-0.00331726190476155	5.51809523809551e-09	0.063719642857146	0.00939958083832392	0.0672508982035947	0.0609119760479043	0.00634043113772462	-0.0164695209580835
32	3.34137673968254e-10	0.0716063374603174	0.00912922914920636	0.0123363216825397	0.00657228414920636	0.00576113214285715	0.0501510765079365	2.0006838905775e-09	0.194771306990881	0.0329832279635259	0.0375801854103344	0.0198476176291793	0.0177324310030395	0.124139161094225	1.14399014577259e-08	0.662821049562682	0.120299131195335	0.14693489212828	0.0702025568513121	0.0767321545189504	0.395688134110787	2.87718395415473e-08	0.949652435530085	0.181450028653295	0.224759025787965	0.109390487106017	0.115370085959885	0.5433435243553	2.46505730659026e-08	0.457924068767908	0.0824991117478509	0.118295845272207	0.0638104297994268	0.0544871919770773	0.257531031518625	9.49409742120345e-09	0.108089971346705	0.0265558452722062	0.0301668767908308	0.0201898853868195	0.0100199140401146	0.0513689111747851	1.34138395415472e-08	0.124342693409742	0.019999369627507	0.0856268194842404	0.0881401146131809	-0.00251647564469914	0.0188361318051576
33	-9.22742237762238e-11	-0.0199540951048951	-0.00267100985314685	-0.00375820419580419	-0.00200853797202797	-0.0017496224020979	-0.0135254804195804	-5.26207651006716e-10	-0.0515068389261746	-0.00926901630872485	-0.0100372200671141	-0.00495148901342283	-0.0050829357651007	-0.0309902702702704	-2.35632704402518e-09	-0.13785635220126	-0.0269005660377356	-0.0328445062499997	-0.0142955687500001	-0.0185597062499999	-0.0794478616352211	-4.98493452380953e-09	-0.168719226190477	-0.0344510714285711	-0.048516839285714	-0.0252072678571427	-0.0233220714285715	-0.0809183832335339	-6.19136904761907e-09	-0.122652976190477	-0.0300163095238096	-0.0443288095238096	-0.0247262678571428	-0.0196416071428569	-0.0483017857142849	-5.92916666666668e-09	-0.074072619047619	-0.0275308928571428	-0.0278286904761903	-0.0147488095238098	-0.0130598214285714	-0.0187572619047615	-2.31119047619045e-08	-0.236280357142854	-0.0606004191616761	-0.157149101796405	-0.111888023952096	-0.0452595688622754	-0.0219995209580835
33	-7.39623260317465e-11	-0.0159036625396826	-0.00184677085079364	-0.00311367831746031	-0.00194471585079364	-0.00116786785714286	-0.0109389234920635	-3.03716109422492e-10	-0.0301586930091187	-0.00525677203647414	-0.00718981458966565	-0.00403638237082067	-0.0031495689969605	-0.0177208389057751	-1.21709854227405e-09	-0.0714789504373182	-0.0129808688046647	-0.0187151078717201	-0.010117443148688	-0.00860784548104958	-0.0398118658892131	-2.57816045845273e-09	-0.0874475644699145	-0.0166499713467049	-0.0281409742120345	-0.0177595128939828	-0.0103499140401146	-0.0426564756447001	-1.00942693409743e-09	-0.0172759312320918	0.002499111747851	-0.00650415472779354	-0.00678957020057316	0.000327191977077322	-0.0133689684813753	-2.38590257879656e-09	-0.0305100286532952	-0.00704415472779383	-0.0213331232091691	-0.0206701146131805	-0.000610085959885437	-0.00213108882521493	-6.0061604584528e-09	-0.060657306590258	-0.010700630372493	-0.0465731805157597	-0.0404598853868191	-0.00611647564469916	-0.00336386819484242
34	-8.28742237762238e-11	-0.0179540951048951	-0.00248700985314685	-0.00328120419580419	-0.00159853797202797	-0.0016816224020979	-0.0121854804195804	-5.37807651006716e-10	-0.0522368389261746	-0.00909901630872485	-0.00958722006711414	-0.00487848901342283	-0.0047039357651007	-0.0323402702702704	-2.50532704402518e-09	-0.14595635220126	-0.0280005660377356	-0.0339845062499997	-0.0152455687500001	-0.0187397062499999	-0.0852478616352211	-5.54493452380953e-09	-0.185019226190477	-0.0374510714285711	-0.046416839285714	-0.0217372678571427	-0.0246920714285715	-0.0963183832335338	-7.28136904761907e-09	-0.140552976190476	-0.0333163095238096	-0.0422288095238096	-0.0213262678571428	-0.0209116071428569	-0.0650017857142849	-6.58916666666668e-09	-0.079472619047619	-0.0243308928571428	-0.0270286904761903	-0.0148388095238098	-0.0122298214285714	-0.0279872619047615	-1.41519047619045e-08	-0.136880357142854	-0.0350004191616761	-0.0772491017964053	-0.0548880239520957	-0.0223595688622754	-0.0282195209580835
34	-3.25623260317465e-11	-0.00702366253968265	-0.000879770850793641	-0.00131467831746031	-0.000707715850793636	-0.000606867857142855	-0.00482892349206355	-2.08116109422492e-10	-0.0198986930091187	-0.00327677203647414	-0.00316981458966565	-0.00174438237082067	-0.00142556899696049	-0.0134408389057751	-1.14709854227405e-09	-0.0658789504373181	-0.0122608688046647	-0.0129951078717201	-0.00581744314868798	-0.00718784548104957	-0.0406118658892131	-2.69816045845273e-09	-0.0897475644699145	-0.0174499713467049	-0.0221409742120345	-0.0107595128939827	-0.0113899140401146	-0.0501564756447002	-3.02942693409743e-09	-0.0580759312320919	-0.012300888252149	-0.0176041547277935	-0.00954957020057317	-0.00805280802292267	-0.0281689684813753	-3.87590257879656e-09	-0.0467100286532952	-0.0139441547277938	-0.0189331232091691	-0.0139201146131805	-0.00498008595988544	-0.0139110888252149	-7.99616045845279e-09	-0.076957306590258	-0.015300630372493	-0.0474731805157596	-0.0389598853868191	-0.00841647564469916	-0.0142438681948424
35	8.34220666666639e-11	0.0177124333333327	0.00255499000000001	0.00228482000000007	0.000878564999999961	0.00140708866666671	0.0128680266666662	5.37937697368447e-10	0.0518883947368442	0.00878700000000031	0.00893889473684197	0.00444712039473703	0.0044919552631581	0.0341682828947378	3.14873856209132e-09	0.182159999999989	0.033430660130718	0.0401623856209169	0.0191527189542473	0.020977022875818	0.108669607843131	7.36676470588256e-09	0.241050326797392	0.0484777124183015	0.0512929411764681	0.0228954901960786	0.0283999999999986	0.141573856209143	7.53993464052257e-09	0.142105882352936	0.0394682352941166	0.0315121568627452	0.0126632679738562	0.0187526797385622	0.0711248366013077	-7.69869281045814e-10	-0.0152999999999985	0.00494967320261596	-0.0308921568627461	-0.0299749019607849	-0.000913202614378403	0.0106368627450983	-8.7462745098029e-09	-0.0947869281045643	-0.013815032679735	-0.0780228758169842	-0.0558014379084886	-0.0222211111111069	-0.00296405228758159
35	1.62637673968254e-10	0.0349463374603174	0.00481922914920636	0.00584632168253969	0.00284428414920636	0.00300613214285714	0.0242810765079364	1.03968389057751e-09	0.101371306990881	0.0176432279635259	0.0194501854103344	0.00989761762917933	0.00954243100303951	0.064239161094225	5.65990145772595e-09	0.330621049562682	0.0615991311953353	0.0783348921282799	0.037482556851312	0.0408821545189504	0.190588134110787	1.30318395415473e-08	0.434652435530085	0.0874500286532951	0.110259025787965	0.0549904871060173	0.0552700859598854	0.2365435243553	1.35105730659026e-08	0.257924068767909	0.0665991117478509	0.0686958452722064	0.0328104297994268	0.0358871919770773	0.122631031518625	6.15409742120344e-09	0.0675899713467048	0.0246558452722062	0.00446687679083086	-0.00311011461318054	0.00757991404011455	0.0384689111747851	3.40383954154721e-09	0.0174426934097421	0.00769936962750701	-0.0185731805157597	-0.00635988538681914	-0.0122164756446991	0.0283361318051576
36	1.94725776223776e-10	0.0419259048951049	0.00543199014685315	0.00769879580419581	0.00426646202797203	0.0034323775979021	0.0287945195804196	1.10399234899328e-09	0.108593161073825	0.0192509836912752	0.0229327799328859	0.0121845109865772	0.0107480642348993	0.0675497297297296	6.55867295597482e-09	0.383743647798741	0.0718294339622644	0.0907754937500002	0.0445744312499998	0.0462202937500002	0.219852138364779	1.74450654761905e-08	0.584080773809523	0.115048928571429	0.157083160714286	0.0827727321428574	0.0744079285714285	0.316481616766466	1.85386309523809e-08	0.360247023809523	0.0701836904761903	0.12957119047619	0.0803137321428573	0.0491583928571431	0.160198214285715	1.66208333333333e-08	0.204927380952381	0.0589691071428572	0.0886713095238096	0.0593011904761902	0.0293501785714286	0.0573827380952384	3.85780952380955e-08	0.384019642857146	0.0849995808383239	0.248250898203595	0.192311976047904	0.0559404311377246	0.0476404790419165
36	1.06237673968253e-10	0.0232763374603174	0.00307122914920636	0.00526632168253968	0.00310328414920636	0.00215813214285714	0.0149510765079365	8.20683890577507e-10	0.0803713069908813	0.0142832279635259	0.0164801854103344	0.00901761762917933	0.0074624310030395	0.0495391610942249	5.30990145772595e-09	0.310621049562682	0.0596991311953353	0.0746348921282799	0.038182556851312	0.0364921545189504	0.176288134110787	1.58618395415473e-08	0.533652435530085	0.107250028653295	0.152759025787965	0.0851904871060173	0.0675700859598854	0.2739435243553	2.36805730659026e-08	0.466924068767908	0.0964991117478509	0.183995845272207	0.118110429799427	0.0657871919770773	0.186531031518625	2.45340974212035e-08	0.300789971346705	0.0860558452722062	0.123066876790831	0.0779898853868195	0.0450799140401146	0.091668911174785	4.88138395415472e-08	0.478342693409742	0.117199369627507	0.27822681948424	0.202640114613181	0.0755835243553009	0.0829361318051576
37	-2.21820223776224e-10	-0.0472444951048951	-0.00586210085314685	-0.00741520419580419	-0.00376043797202797	-0.0036546989020979	-0.0339677804195804	NA	NA	NA	NA	NA	NA	NA	NA	NA	NA	NA	NA	NA	NA	-1.84979345238095e-08	-0.610119226190477	-0.117221071428571	-0.139586839285714	-0.0625272678571427	-0.0770620714285715	-0.348458383233534	-1.98113690476191e-08	-0.373052976190477	-0.0829263095238097	-0.0942288095238096	-0.0443462678571428	-0.0499216071428569	-0.195901785714285	-8.30916666666668e-09	-0.092672619047619	-0.0187308928571428	-0.0217286904761903	-0.0124488095238098	-0.0092998214285714	-0.0521772619047616	-5.62190476190448e-09	-0.0423803571428539	-0.00590041916167609	-0.0159491017964052	-0.0259880239520957	0.0100404311377246	-0.0241195209580835
37	NA	NA	NA	NA	NA	NA	NA	NA	NA	NA	NA	NA	NA	NA	NA	NA	NA	NA	NA	NA	NA	-1.89991604584527e-08	-0.623547564469915	-0.119459971346705	-0.135530974212035	-0.0587695128939827	-0.0767599140401146	-0.3685564756447	-2.04794269340974e-08	-0.384175931232091	-0.0827908882521491	-0.0960241547277936	-0.0461795702005732	-0.0498428080229227	-0.205368968481375	-7.44590257879656e-09	-0.0806100286532952	-0.0120441547277938	-0.0160331232091691	-0.00919011461318054	-0.00681008595988544	-0.0526110888252149	2.20383954154721e-09	0.0396426934097421	0.019599369627507	0.0382268194842404	0.00764011461318088	0.0305835243553009	-0.0182038681948424
38	-6.57742237762238e-11	-0.0142240951048951	-0.00187900985314685	-0.00267520419580419	-0.00139453797202797	-0.0012806224020979	-0.00966548041958043	-4.58707651006716e-10	-0.0443768389261746	-0.00731901630872486	-0.00817722006711414	-0.00451648901342283	-0.0036639357651007	-0.0276502702702704	-2.21732704402518e-09	-0.128456352201259	-0.0241205660377356	-0.0301545062499997	-0.0153055687500001	-0.0148597062499999	-0.0754478616352211	-5.30493452380954e-09	-0.174919226190477	-0.0351510714285711	-0.040416839285714	-0.0192972678571427	-0.0210820714285715	-0.0945183832335338	-7.73136904761907e-09	-0.147652976190476	-0.0344163095238096	-0.0424288095238096	-0.0222062678571428	-0.0201916071428569	-0.0708017857142849	-6.39916666666668e-09	-0.075572619047619	-0.0189308928571428	-0.0268286904761903	-0.0175588095238098	-0.0092398214285714	-0.0297972619047616	-6.72190476190448e-09	-0.057980357142854	-0.0149004191616761	-0.0200491017964052	-0.0147880239520957	-0.00535956886227539	-0.0264495209580835
38	-7.60623260317465e-11	-0.0163136625396826	-0.00199577085079364	-0.00287167831746031	-0.00152171585079364	-0.00134986785714286	-0.0114489234920635	-4.75016109422492e-10	-0.0459986930091187	-0.00734677203647414	-0.00871981458966565	-0.00483638237082067	-0.0038785689969605	-0.0299308389057751	-2.72509854227405e-09	-0.157278950437318	-0.0284608688046647	-0.0345251078717201	-0.017397443148688	-0.0171178454810496	-0.0943118658892131	-6.96816045845272e-09	-0.229747564469914	-0.0441499713467049	-0.0543409742120345	-0.0267495128939827	-0.0276099140401146	-0.1312564756447	-8.08942693409743e-09	-0.154275931232092	-0.032300888252149	-0.0473041547277936	-0.0274095702005732	-0.0198428080229227	-0.0747689684813753	-6.07590257879656e-09	-0.0733100286532953	-0.0169441547277938	-0.0322331232091691	-0.0239701146131805	-0.00823008595988543	-0.0241710888252149	-6.68616045845278e-09	-0.060757306590258	-0.010500630372493	-0.0340731805157596	-0.0324598853868191	-0.00161647564469916	-0.0161038681948424
39	3.80625776223776e-10	0.0813159048951049	0.0104119901468532	0.0127487958041958	0.00604046202797202	0.0067043775979021	0.0581145195804196	2.06899234899328e-09	0.202093161073825	0.0340909836912752	0.0402527799328858	0.0207645109865772	0.0194880642348993	0.12894972972973	1.12186729559748e-08	0.653943647798741	0.117029433962264	0.15017549375	0.0693044312499999	0.0808702937500001	0.385252138364779	2.66150654761905e-08	0.880080773809523	0.167848928571429	0.206283160714286	0.0915727321428574	0.114707928571428	0.510881616766466	1.81586309523809e-08	0.328147023809523	0.0570836904761904	0.0563711904761904	0.0176137321428572	0.0387583928571431	0.214598214285715	3.3083333333332e-10	-0.0119726190476191	-0.0174308928571428	-0.0296286904761903	-0.0170188095238098	-0.0125698214285714	0.0349827380952384	-3.35190476190448e-09	-0.0454803571428539	-0.0365004191616761	-0.0127491017964053	0.0262119760479043	-0.0388595688622754	0.000240479041916484
39	2.29737673968254e-10	0.0492363374603174	0.00650922914920636	0.00780632168253969	0.00342628414920636	0.00438113214285715	0.0349210765079365	1.48668389057751e-09	0.144071306990881	0.0238532279635259	0.0264001854103344	0.0136276176291793	0.0127724310030395	0.0938391610942249	8.40990145772594e-09	0.486821049562682	0.0875991311953354	0.10573489212828	0.047662556851312	0.0581321545189504	0.293488134110787	2.05418395415473e-08	0.672652435530085	0.127950028653295	0.140259025787965	0.0546904871060173	0.0855700859598854	0.4048435243553	1.60105730659026e-08	0.286824068767908	0.051999111747851	0.0401958452722064	0.00661042979942684	0.0336871919770773	0.194531031518625	-9.85902578796557e-10	-0.0295100286532952	-0.0264441547277938	-0.0419331232091691	-0.0305301146131806	-0.0114400859598854	0.0389689111747851	-2.03361604584528e-08	-0.227957306590258	-0.071300630372493	-0.16547318051576	-0.0985598853868191	-0.0668764756446991	0.00873613180515759
40	-1.21674223776224e-10	-0.0262140951048951	-0.00333500985314685	-0.00474420419580419	-0.00244653797202797	-0.00229762240209789	-0.0181254804195804	-7.63907651006716e-10	-0.0742368389261746	-0.0122000163087248	-0.0143152200671141	-0.00769548901342283	-0.0066199357651007	-0.0465002702702705	-3.82732704402518e-09	-0.22225635220126	-0.0404805660377356	-0.0516545062499997	-0.0249055687500001	-0.0267497062499999	-0.131347861635221	-8.84493452380953e-09	-0.291919226190477	-0.0560510714285711	-0.067516839285714	-0.0307272678571427	-0.0368420714285715	-0.163518383233534	-9.28136904761907e-09	-0.173552976190476	-0.0374163095238096	-0.0415288095238096	-0.0188562678571428	-0.0226716071428569	-0.0946017857142849	-4.36916666666668e-09	-0.0476726190476191	-0.00433089285714281	-0.0136286904761903	-0.0109988095238098	-0.0027098214285714	-0.0296472619047616	-1.36190476190448e-09	-0.00158035714285399	0.00579958083832392	0.0102508982035948	-0.000688023952095681	0.0108404311377246	-0.0210895209580835
40	-1.76232603174649e-12	-0.000313662539682644	4.9229149206359e-05	-7.96783174603125e-05	-0.000180715850793636	0.000101132142857145	-0.000288923492063545	7.96838905775075e-11	0.00777130699088129	0.00113322796352586	0.00155018541033435	0.000787617629179329	0.000761431003039505	0.00505916109422489	5.63901457725945e-10	0.0333210495626818	0.0056791311953353	0.00923489212827986	0.00500255685131203	0.00419215451895043	0.0183881341107869	1.26183954154727e-09	0.0415524355300855	0.00745002865329509	0.0096590257879655	0.00429048710601726	0.00532008595988539	0.0244435243552998	1.54057306590257e-09	0.0269240687679082	0.00969911174785101	-0.00220415472779353	-0.00588957020057316	0.00367719197707733	0.0195310315186247	-2.99590257879656e-09	-0.0422100286532952	-0.0150441547277938	-0.0298331232091691	-0.0227101146131805	-0.00714008595988544	0.00266891117478509	-1.35561604584528e-08	-0.143857306590258	-0.032900630372493	-0.10847318051576	-0.0802598853868191	-0.0282164756446991	-0.00246386819484242
41	-8.43742237762238e-11	-0.0182940951048951	-0.00215900985314685	-0.00415920419580419	-0.00290053797202797	-0.0012596224020979	-0.0119754804195804	-3.60107651006716e-10	-0.0363168389261746	-0.00689901630872486	-0.00954722006711413	-0.00534548901342283	-0.0042019357651007	-0.0186402702702704	-1.85632704402518e-09	-0.109656352201259	-0.0215905660377356	-0.0310445062499997	-0.0177255687500001	-0.0133197062499999	-0.0582478616352211	-6.50493452380953e-09	-0.222619226190477	-0.0453510714285711	-0.075616839285714	-0.0489472678571427	-0.0267020714285715	-0.0967183832335338	-1.13413690476191e-08	-0.234752976190476	-0.0403163095238096	-0.13047880952381	-0.0972262678571427	-0.0332516071428569	-0.0640017857142849	-1.82391666666667e-08	-0.240772619047619	-0.0762608928571428	-0.13477869047619	-0.0916588095238098	-0.0431098214285714	-0.0297272619047616	-5.42819047619045e-08	-0.566780357142854	-0.142800419161676	-0.400949101796405	-0.289888023952096	-0.111099568862275	-0.0266195209580835
41	1.27437673968254e-10	0.0270563374603174	0.00385122914920636	0.00306832168253969	0.000484284149206364	0.00258413214285714	0.0201410765079364	9.86683890577508e-10	0.0942713069908813	0.0151332279635259	0.0143801854103343	0.00687761762917932	0.0075024310030395	0.0648391610942249	6.05990145772595e-09	0.348121049562682	0.0615991311953353	0.0695348921282799	0.029162556851312	0.0404221545189504	0.216888134110787	1.51618395415473e-08	0.491652435530085	0.0930500286532951	0.0866590257879655	0.0247904871060173	0.0618700859598854	0.3117435243553	1.23605730659026e-08	0.218924068767908	0.046899111747851	0.0160958452722065	-0.0112295702005732	0.0272871919770773	0.155931031518625	-6.53590257879656e-09	-0.0981100286532953	-0.0388841547277938	-0.0795131232091692	-0.0606501146131805	-0.0188600859598854	0.0203689111747851	-3.19361604584528e-08	-0.340457306590258	-0.093000630372493	-0.23387318051576	-0.151459885386819	-0.0824364756446991	-0.0135138681948424
42	5.92577622377623e-12	0.00129590489510488	-2.90098531468502e-05	0.00060579580419581	0.000673462027972029	-6.76224020978967e-05	0.000714519580419571	1.19923489932843e-11	0.00169316107382538	0.000310983691275145	0.00173277993288586	0.00127451098657717	0.000458064234899303	0.000909729729729558	8.6767295597482e-10	0.0504436477987405	0.00860943396226439	0.0118754937500003	0.00769443124999987	0.00417029375000014	0.0286521383647789	4.00506547619047e-09	0.133880773809523	0.0249489285714289	0.038583160714286	0.0232727321428573	0.0153079285714285	0.0751816167664662	4.47863095238093e-09	0.0873470238095234	0.0122836904761904	0.0369711904761904	0.0260137321428572	0.0109283928571431	0.0381982142857151	4.24083333333332e-09	0.0559273809523809	0.0162691071428572	0.0326713095238097	0.0234011904761902	0.0092901785714286	0.00688273809523844	1.55780952380955e-08	0.165019642857146	0.0353995808383239	0.124650898203595	0.0958119760479043	0.0288404311377246	0.00114047904191648
42	-7.61623260317465e-11	-0.0163536625396826	-0.00235177085079364	-0.00237967831746031	-0.000761715850793636	-0.00161786785714286	-0.0116189234920635	-5.82216109422493e-10	-0.0554786930091187	-0.00882577203647414	-0.00812981458966565	-0.00389338237082067	-0.0042395689969605	-0.0385208389057751	-3.10909854227406e-09	-0.178778950437318	-0.0325308688046647	-0.0349151078717201	-0.013877443148688	-0.0210378454810496	-0.111311865889213	-6.20816045845273e-09	-0.202147564469914	-0.0383499713467049	-0.0369409742120345	-0.0100695128939827	-0.0268899140401146	-0.1267564756447	-5.11942693409743e-09	-0.0898759312320918	-0.024100888252149	0.000495845272206474	0.0130104297994269	-0.0124828080229227	-0.0661689684813753	2.74409742120344e-09	0.0455899713467048	0.0167558452722062	0.0462668767908309	0.0356898853868195	0.0105299140401146	-0.0174410888252149	1.62138395415472e-08	0.179342693409742	0.045599369627507	0.14322681948424	0.101240114613181	0.0419835243553008	-0.00911386819484242
43	1.95567848101269e-10	0.04176656329114	0.00516660443037989	0.00688464113924022	0.00358501594936717	0.00329681639240495	0.0297246582278486	1.1269787647059e-09	0.110195758823532	0.0180353205882358	0.0228163223529411	0.0123748741176474	0.0104413358823531	0.0693402352941164	6.46092432432444e-09	0.375656864864871	0.0651824324324308	0.0890455513513518	0.0448387351351349	0.0442565189189191	0.221423783783787	1.5853556149733e-08	0.521617112299477	0.0965857754010726	0.12088213903743	0.0573005882352918	0.0635785561497342	0.304140106951878	1.06257754010699e-08	0.189609090909099	0.0294295721925151	0.0316044919786097	0.0127601604278072	0.018842139037432	0.128679679144381	-2.9656149732618e-09	-0.0466561497326185	-0.0285774866310146	-0.0293494117647046	-0.01438844919786	-0.0149270588235289	0.0112771122994663	-2.24335828876996e-08	-0.237028877005339	-0.0725513368983939	-0.143622994652402	-0.0781754010695139	-0.0654436898395707	-0.0209167914438494
43	5.75376739682535e-11	0.0123463374603174	0.00160722914920636	0.00195232168253969	0.000797284149206364	0.00115613214285714	0.00878107650793646	4.59683890577508e-10	0.0443713069908813	0.00698322796352586	0.00812018541033434	0.00438761762917932	0.0037224310030395	0.0292391610942249	2.86990145772594e-09	0.165921049562682	0.0285991311953353	0.0372348921282799	0.018022556851312	0.0192421545189504	0.100088134110787	7.82183954154728e-09	0.254652435530086	0.0463500286532951	0.0512590257879655	0.0203904871060173	0.0308700859598854	0.1572435243553	5.57057306590257e-09	0.0965240687679082	0.016299111747851	0.00459584527220646	-0.00588957020057316	0.0104571919770773	0.0756310315186246	-5.32590257879656e-09	-0.0736100286532952	-0.0301441547277938	-0.0471331232091691	-0.0357301146131805	-0.0114100859598854	0.00366891117478507	-1.99161604584528e-08	-0.206457306590258	-0.057200630372493	-0.13187318051576	-0.0866598853868191	-0.0452164756446991	-0.0173238681948424
44	1.14525776223776e-10	0.0246059048951049	0.00325799014685315	0.00398879580419581	0.00170746202797203	0.0022763775979021	0.0173645195804196	8.76992348993284e-10	0.0844931610738254	0.0131909836912751	0.0149927799328859	0.00799451098657717	0.0069880642348993	0.0574497297297295	5.63867295597482e-09	0.324943647798741	0.0578294339622644	0.0670754937500002	0.0309844312499998	0.0361402937500002	0.198652138364779	1.35950654761905e-08	0.445080773809523	0.0830489285714288	0.0920831607142859	0.0367727321428573	0.0554079285714285	0.274281616766466	1.11486309523809e-08	0.197547023809524	0.0414836904761904	0.0169711904761904	-0.00638626785714277	0.0233583928571431	0.139198214285715	-1.04916666666668e-09	-0.0289726190476191	-0.0218308928571428	-0.0405286904761903	-0.0288288095238098	-0.0117298214285714	0.0333827380952384	-2.21719047619045e-08	-0.249180357142854	-0.0724004191616761	-0.196649101796405	-0.129288023952096	-0.0672895688622754	0.0162404790419165
44	-5.83623260317465e-11	-0.0126836625396826	-0.00134877085079364	-0.00349567831746031	-0.00296621585079364	-0.000529867857142855	-0.00783892349206355	-7.3161094224924e-12	-0.0031286930091187	-0.00244677203647414	-0.00497981458966565	-0.00292538237082067	-0.0020575689969605	0.0042991610942249	5.81901457725946e-10	0.0287210495626818	0.00277913119533531	-0.00552510787172013	-0.00686744314868798	0.00133215451895042	0.0314881341107869	1.81839541547271e-10	-0.00724756446991451	-0.00524997134670489	-0.0423409742120345	-0.0429395128939827	0.000550085959885376	0.0404435243552999	-2.82942693409742e-09	-0.0758759312320918	-0.00790088825214899	-0.0937041547277935	-0.0825395702005732	-0.0111728080229227	0.0257310315186247	-1.64059025787965e-08	-0.223910028653295	-0.0856841547277938	-0.134323123209169	-0.0934101146131805	-0.0409200859598854	-0.00393108882521492	-6.38061604584528e-08	-0.673357306590258	-0.174680630372493	-0.47983318051576	-0.341969885386819	-0.137876475644699	-0.0188638681948424
45	-4.08742237762237e-11	-0.00870409510489513	-0.00103800985314685	-0.00141320419580419	-0.000764537972027971	-0.000647622402097897	-0.00625548041958043	-1.70007651006716e-10	-0.0163068389261746	-0.00275901630872486	-0.00265722006711415	-0.00122548901342283	-0.0014319357651007	-0.00969027027027044	-3.1732704402518e-10	-0.0175563522012595	-0.0030005660377356	-0.0027945062499997	-1.55687500001215e-05	-0.00277970624999987	-0.0130478616352211	7.55065476190462e-10	0.0254807738095231	0.00624892857142885	0.00708316071428598	0.00417273214285733	0.00281792857142851	0.0170816167664662	3.34863095238093e-09	0.0676470238095235	0.0155836904761904	0.0300711904761905	0.0201137321428572	0.0100083928571431	0.0218982142857151	2.40083333333332e-09	0.0303273809523809	0.0104691071428572	0.00847130952380968	-0.000598809523809836	0.00901017857142861	0.0112827380952384	2.48809523809552e-09	0.024419642857146	0.0123995808383239	0.00105089820359479	-0.00728802395209574	0.00824043113772461	0.00744047904191649
45	1.65337673968254e-10	0.0356163374603174	0.00438422914920636	0.00669632168253969	0.00373628414920636	0.00296313214285714	0.0245310765079364	1.12968389057751e-09	0.109871306990881	0.0181332279635259	0.0216801854103344	0.0119476176291793	0.00974243100303951	0.0701391610942249	6.86990145772594e-09	0.398321049562682	0.0713991311953354	0.0912348921282799	0.046402556851312	0.0448321545189504	0.235688134110787	1.85018395415473e-08	0.610652435530085	0.114750028653295	0.148959025787965	0.0758904871060173	0.0730700859598854	0.3472435243553	1.80405730659026e-08	0.336924068767908	0.061499111747851	0.0911958452722065	0.0511104297994268	0.0400871919770773	0.184331031518625	5.87409742120344e-09	0.0629899713467048	0.00565584527220617	0.0147668767908309	0.0112898853868195	0.00344991404011456	0.0425689111747851	-7.96160458452792e-10	-0.021357306590258	-0.014400630372493	-0.0208731805157596	0.00234011461318085	-0.0231164756446992	0.0139361318051576
46	NA	NA	NA	NA	NA	NA	NA	-1.13360765100672e-09	-0.110506838926175	-0.0188903163087249	-0.0217026200671141	-0.0116241890134228	-0.0100786357651007	-0.0687002702702704	-6.15332704402518e-09	-0.356656352201259	-0.0647105660377356	-0.0820045062499998	-0.0408705687500002	-0.0411397062499998	-0.211257861635221	-1.59199345238095e-08	-0.528619226190477	-0.101531071428571	-0.136096839285714	-0.0730272678571427	-0.0630620714285715	-0.286118383233534	-1.66013690476191e-08	-0.319652976190477	-0.0593163095238096	-0.11387880952381	-0.0743362678571427	-0.0395416071428569	-0.146401785714285	-1.35691666666667e-08	-0.170372619047619	-0.0472908928571428	-0.0862486904761904	-0.0645988095238098	-0.0216498214285714	-0.0367972619047616	-2.99419047619045e-08	-0.304780357142854	-0.0668004191616761	-0.225149101796405	-0.184288023952096	-0.0408595688622754	-0.0163895209580835
46	-1.12382326031746e-10	-0.0241336625396826	-0.00324477085079364	-0.00410067831746031	-0.00209171585079364	-0.00200886785714286	-0.0167889234920636	-6.71616109422493e-10	-0.0651686930091187	-0.0114507720364741	-0.0116588145896657	-0.00575738237082068	-0.0059015689969605	-0.0420608389057751	-3.58009854227405e-09	-0.207678950437318	-0.0389708688046647	-0.0451551078717201	-0.020307443148688	-0.0248378454810496	-0.123511865889213	-8.16816045845273e-09	-0.272247564469914	-0.0538499713467049	-0.0700409742120345	-0.0353595128939827	-0.0346499140401146	-0.1484564756447	-8.53942693409743e-09	-0.164875931232092	-0.038400888252149	-0.0520041547277936	-0.0291995702005732	-0.0227928080229227	-0.0744689684813753	-5.87590257879656e-09	-0.0722100286532953	-0.0306441547277938	-0.0221331232091691	-0.0103101146131805	-0.0118400859598854	-0.0194210888252149	-1.82861604584528e-08	-0.185557306590258	-0.048600630372493	-0.12157318051576	-0.0909598853868191	-0.0306164756446991	-0.0153138681948424
47	1.73220666666639e-11	0.00371243333333274	0.000406990000000017	0.000782820000000068	0.000537564999999961	0.000245088666666707	0.00252802666666625	9.09376973684481e-11	0.00918839473684415	0.00156700000000031	0.00262889473684197	0.00157712039473704	0.0010619552631581	0.0050282828947378	5.6473856209132e-10	0.0334599999999893	0.00556066013071803	0.010262385620917	0.00640271895424732	0.00381702287581798	0.0176696078431308	2.07676470588255e-09	0.0685503267973918	0.0127777124183015	0.0182929411764681	0.0111954901960786	0.0070999999999986	0.0375738562091432	2.15993464052257e-09	0.0402058823529356	0.00486823529411658	0.0133121568627453	0.00956326797385623	0.00381267973856217	0.0220248366013077	-1.14986928104581e-09	-0.0146999999999985	-0.00485032679738404	-0.0088921568627461	-0.00816490196078486	-0.000693202614378405	-0.00096313725490167	-3.12627450980291e-09	-0.0290869281045643	-0.00461503267973504	-0.0160228758169842	-0.0129014379084886	-0.00312111111110695	-0.00846405228758159
47	-1.05562326031747e-10	-0.0227236625396826	-0.00286577085079364	-0.00444267831746031	-0.00280241585079364	-0.00164086785714286	-0.0154089234920635	-4.56616109422492e-10	-0.0453786930091187	-0.00884877203647414	-0.0100578145896657	-0.00512038237082068	-0.0049375689969605	-0.0264708389057751	-2.25609854227405e-09	-0.132578950437318	-0.0257408688046647	-0.0329351078717201	-0.016427443148688	-0.0165078454810496	-0.0739118658892131	-5.85816045845273e-09	-0.201647564469914	-0.0411499713467049	-0.0715409742120345	-0.0462995128939827	-0.0252899140401146	-0.0889564756447001	-7.45942693409743e-09	-0.154975931232092	-0.030300888252149	-0.0838041547277936	-0.0607795702005732	-0.0230028080229227	-0.0407689684813753	-1.33959025787966e-08	-0.176710028653295	-0.0668341547277938	-0.0927131232091692	-0.0624901146131805	-0.0302300859598854	-0.0171210888252149	-4.94661604584528e-08	-0.516857306590258	-0.128200630372493	-0.36787318051576	-0.270159885386819	-0.0977164756446991	-0.0206938681948424
48	-4.20742237762237e-11	-0.00899409510489513	-0.00117200985314685	-0.00124120419580419	-0.000317537972027972	-0.000923622402097897	-0.00657548041958043	-3.00807651006716e-10	-0.0285268389261746	-0.00428901630872486	-0.00400722006711414	-0.00192548901342283	-0.0020779357651007	-0.0190102702702704	-1.19432704402518e-09	-0.0677563522012595	-0.0119105660377356	-0.0117345062499997	-0.00288556875000013	-0.00884970624999987	-0.0453478616352211	-8.64934523809535e-10	-0.025519226190477	-0.00395107142857116	0.006183160714286	0.0121727321428573	-0.00595207142857149	-0.0229183832335338	1.18863095238093e-09	0.0317470238095235	0.00298369047619037	0.0402711904761904	0.0367137321428572	0.00358839285714306	-0.0115017857142849	3.25083333333332e-09	0.0494273809523809	0.0244691071428572	0.0317713095238097	0.0162011904761901	0.0155501785714286	-0.00681726190476156	1.35780952380955e-08	0.152019642857146	0.0473995808383239	0.112350898203595	0.0745119760479043	0.0378404311377246	-0.0116795209580835
48	-3.26232603174648e-12	-0.000643662539682648	-0.000223770850793641	0.000283321682539688	0.000435284149206364	-0.000151867857142856	-0.000708923492063545	-1.63161094224923e-11	-0.000928693009118708	-0.000126772036474138	0.00134018541033435	0.00109761762917933	0.000244431003039506	-0.00219083890577511	6.9014577259452e-12	0.00212104956268179	-2.08688046646891e-05	0.00604489212827987	0.00586255685131203	0.000182154518950425	-0.00391186588921311	1.12183954154727e-09	0.0386524355300855	0.00705002865329508	0.0167590257879655	0.0139904871060173	0.00272008595988538	0.0148435243552998	1.84057306590258e-09	0.0365240687679081	0.00559911174785099	0.0179958452722065	0.0145104297994269	0.00345719197707733	0.0129310315186247	-3.45902578796559e-10	-0.0036100286532952	-0.00134415472779384	-0.00113312320916914	-0.00221011461318054	0.00113991404011456	-0.00113108882521493	-1.22616045845279e-09	-0.0088573065902579	0.00169936962750701	-0.00197318051575961	-0.00325988538681914	0.00118352435530084	-0.00857386819484242
49	6.05220666666638e-11	0.0130824333333327	0.00179299000000002	0.00249482000000007	0.00144756499999996	0.00104908866666671	0.00878802666666625	2.91937697368448e-10	0.0290883947368442	0.0054770000000003	0.00670889473684198	0.00342712039473704	0.0032919552631581	0.0168682828947378	1.36873856209132e-09	0.0812599999999894	0.016130660130718	0.021862385620917	0.0104427189542473	0.011457022875818	0.0432696078431308	3.11676470588255e-09	0.107050326797392	0.0233777124183015	0.0351929411764681	0.0204954901960786	0.0146999999999986	0.0485738562091432	3.37993464052257e-09	0.0686058823529356	0.0153682352941166	0.0304121568627453	0.0193632679738562	0.0110526797385622	0.0228248366013077	3.55013071895418e-09	0.0461000000000015	0.0244496732026159	0.0126078431372539	0.000235098039215138	0.0123767973856216	0.00903686274509835	1.67937254901971e-08	0.174813071895436	0.049784967320265	0.114477124183016	0.0757985620915115	0.0386788888888931	0.0107359477124184
49	1.65337673968254e-10	0.0355663374603174	0.00450622914920636	0.00658632168253968	0.00373428414920636	0.00285113214285714	0.0244810765079364	9.15683890577507e-10	0.0900713069908813	0.0156432279635259	0.0193401854103344	0.0102976176291793	0.00904243100303951	0.0551391610942249	5.03990145772595e-09	0.294821049562682	0.0536991311953353	0.0716348921282799	0.035322556851312	0.0362721545189504	0.169588134110787	1.29118395415473e-08	0.430652435530086	0.0832500286532951	0.114659025787965	0.0607904871060172	0.0538700859598854	0.2329435243553	1.10305730659026e-08	0.208624068767908	0.036499111747851	0.0635958452722064	0.0373104297994268	0.0263871919770773	0.108431031518625	5.51409742120344e-09	0.0675899713467048	0.0208558452722062	0.0256668767908309	0.0145898853868195	0.0110899140401146	0.0209689111747851	1.78138395415472e-08	0.184342693409742	0.040899369627507	0.13442681948424	0.105640114613181	0.0287835243553008	0.00853613180515758
50	-1.05677933333336e-10	-0.0225175666666673	-0.00277200999999998	-0.00359817999999993	-0.00187843500000004	-0.00171991133333329	-0.0161519733333337	-6.56362302631552e-10	-0.0633716052631559	-0.0105129999999997	-0.011291105263158	-0.00606087960526297	-0.0052260447368419	-0.0415717171052622	-4.11826143790868e-09	-0.236940000000011	-0.042959339869282	-0.049937614379083	-0.0247872810457527	-0.025142977124182	-0.144030392156869	-1.15032352941174e-08	-0.377049673202608	-0.0718222875816985	-0.0839070588235319	-0.0408545098039214	-0.0430500000000014	-0.221326143790857	-1.20900653594774e-08	-0.229294117647064	-0.0434317647058834	-0.0727878431372547	-0.0464867320261438	-0.0263173202614378	-0.113075163398692	-7.02986928104582e-09	-0.0859999999999984	-0.0177503267973841	-0.0440921568627461	-0.0357449019607849	-0.0083132026143784	-0.0241531372549017	-4.80627450980291e-09	-0.0440869281045643	-0.00321503267973503	-0.0401228758169842	-0.0489014379084885	0.00877888888889307	-0.000764052287581595
50	1.53376739682535e-11	0.00319633746031736	0.000580229149206359	4.33216825396874e-05	-0.000297715850793636	0.000341132142857144	0.00257107650793645	6.56838905775075e-11	0.00647130699088128	0.00119322796352586	0.00118018541033435	0.000367617629179328	0.000812431003039505	0.00412916109422489	2.19901457725945e-10	0.0138210495626819	0.00187913119533531	0.00456489212827986	0.000802556851312025	0.00376215451895043	0.00738813411078687	-3.18160458452727e-10	-0.00994756446991454	-0.00224997134670493	-0.00344097421203452	-0.00485951289398275	0.00143008595988538	-0.00425647564470009	-2.71942693409743e-09	-0.0559759312320919	-0.00950088825214901	-0.0320041547277935	-0.0255395702005731	-0.00650280802292266	-0.0144689684813753	-4.82590257879656e-09	-0.0636100286532953	-0.0200441547277938	-0.0362331232091691	-0.0254601146131805	-0.0108200859598854	-0.00723108882521492	-1.34661604584528e-08	-0.140657306590258	-0.037200630372493	-0.0964731805157596	-0.0680598853868191	-0.0283164756446992	-0.00697386819484242
51	-1.48097933333336e-10	-0.0318875666666673	-0.00394200999999998	-0.00598017999999993	-0.00336863500000004	-0.00261191133333329	-0.0219619733333337	-8.71462302631552e-10	-0.0852316052631559	-0.0142919999999997	-0.017578105263158	-0.00958087960526296	-0.0079970447368419	-0.0533717171052622	-4.98126143790868e-09	-0.289640000000011	-0.052349339869282	-0.067437614379083	-0.0336172810457527	-0.033822977124182	-0.169830392156869	-1.28832352941174e-08	-0.427649673202608	-0.0813922875816985	-0.108007058823532	-0.0552345098039215	-0.0527400000000014	-0.238226143790857	-1.28900653594774e-08	-0.245694117647064	-0.0447317647058834	-0.0804878431372548	-0.0498567320261438	-0.0305973202614378	-0.120575163398692	-8.38986928104582e-09	-0.101699999999998	-0.0204503267973841	-0.0482921568627461	-0.0370349019607849	-0.0112932026143784	-0.0329331372549017	-9.70627450980291e-09	-0.0895869281045643	-0.013815032679735	-0.0568228758169842	-0.0557014379084886	-0.00112111111110694	-0.0189340522875816
51	-9.02623260317465e-11	-0.0194636625396827	-0.00236077085079364	-0.00379967831746031	-0.00222271585079364	-0.00157686785714286	-0.0133089234920635	-5.30416109422493e-10	-0.0515886930091187	-0.00841777203647414	-0.0101978145896657	-0.00565938237082068	-0.0045385689969605	-0.0329708389057751	-2.98209854227406e-09	-0.172678950437318	-0.0314708688046647	-0.0384351078717201	-0.019057443148688	-0.0193778454810496	-0.102711865889213	-7.06816045845273e-09	-0.234147564469914	-0.0440499713467049	-0.0585409742120345	-0.0297895128939827	-0.0287199140401146	-0.1315564756447	-6.90942693409742e-09	-0.131175931232092	-0.024800888252149	-0.0409041547277936	-0.0251095702005731	-0.0157928080229227	-0.0653689684813753	-5.37590257879656e-09	-0.0642100286532953	-0.0147441547277938	-0.0282331232091691	-0.0226501146131805	-0.00562008595988544	-0.0212010888252149	-5.71616045845279e-09	-0.0489573065902579	-0.00760063037249299	-0.0227731805157597	-0.0244598853868191	0.00168352435530084	-0.0186038681948424
52	4.92220666666638e-11	0.0105624333333327	0.00133699000000002	0.00174282000000007	0.000771564999999961	0.000971088666666707	0.00748802666666626	3.59937697368448e-10	0.0348883947368442	0.0054270000000003	0.00672889473684197	0.00375712039473704	0.0029719552631581	0.0227682828947378	1.92873856209132e-09	0.112359999999989	0.019830660130718	0.026262385620917	0.0129927189542473	0.013307022875818	0.0662696078431308	4.24676470588255e-09	0.138050326797392	0.0264777124183015	0.0261929411764681	0.00909549019607857	0.0170999999999986	0.0854738562091433	2.79993464052257e-09	0.0451058823529355	0.00906823529411657	-0.00828784313725472	-0.0116367320261438	0.00329267973856217	0.0443248366013077	-2.45986928104582e-09	-0.0380999999999985	-0.0173503267973841	-0.0294921568627461	-0.0197649019607849	-0.0097232026143784	0.00873686274509835	-1.72662745098029e-08	-0.187486928104564	-0.046115032679735	-0.144722875816984	-0.103101437908488	-0.0416211111111069	0.0034359477124184
52	8.31376739682535e-11	0.0180063374603173	0.00225322914920636	0.00353632168253968	0.00192028414920636	0.00161813214285714	0.0122110765079365	6.66683890577507e-10	0.0647713069908813	0.0106032279635259	0.0125001854103343	0.00679761762917932	0.0057024310030395	0.0416391610942249	4.20990145772595e-09	0.244321049562682	0.0445991311953353	0.0553348921282799	0.027802556851312	0.0275521545189504	0.144288134110787	1.10118395415473e-08	0.364652435530086	0.0703500286532951	0.0911590257879655	0.0467904871060173	0.0442700859598854	0.2035435243553	1.27405730659026e-08	0.242824068767908	0.049999111747851	0.0744958452722065	0.0431104297994268	0.0313871919770773	0.118331031518625	8.66409742120345e-09	0.102389971346705	0.0232558452722062	0.0397668767908309	0.0285898853868195	0.0110899140401146	0.0394689111747851	8.90383954154721e-09	0.077142693409742	0.016699369627507	0.0302268194842404	0.0282401146131808	0.00188352435530084	0.0302361318051576
53	3.04222066666664e-10	0.0654424333333327	0.00889899000000002	0.0110548200000001	0.00524856499999996	0.00580708866666671	0.0454880266666663	1.85893769736845e-09	0.180988394736844	0.0315470000000003	0.034018894736842	0.017207120394737	0.0168119552631581	0.115468282894738	9.82873856209132e-09	0.572759999999989	0.107130660130718	0.128662385620917	0.0570027189542473	0.071657022875818	0.336669607843131	2.27467647058826e-08	0.756050326797392	0.150677712418302	0.181292941176468	0.0816954901960786	0.0996999999999986	0.423773856209143	2.09799346405226e-08	0.395805882352936	0.0810682352941166	0.106012156862745	0.0523632679738562	0.0536526797385622	0.208724836601308	1.41801307189542e-08	0.163700000000002	0.042849673202616	0.0464078431372539	0.0271350980392152	0.0192067973856216	0.0744368627450984	2.19937254901971e-08	0.195813071895436	0.039484967320265	0.0891771241830158	0.0773985620915115	0.0117788888888931	0.0674359477124184
53	3.51037673968254e-10	0.0754063374603174	0.00996922914920636	0.0126863216825397	0.00596228414920636	0.00672013214285715	0.0527910765079365	2.2386838905775e-09	0.217371306990881	0.0362632279635259	0.0407401854103344	0.0211076176291793	0.0196224310030395	0.140339161094225	1.24399014577259e-08	0.722821049562682	0.131099131195335	0.16093489212828	0.0726025568513121	0.0883321545189504	0.430588134110787	2.89018395415473e-08	0.955652435530085	0.181350028653295	0.223359025787965	0.0983904871060173	0.125070085959885	0.5511435243553	2.35905730659026e-08	0.435924068767909	0.0853991117478509	0.0944958452722064	0.0375104297994268	0.0568871919770773	0.256231031518625	7.98409742120345e-09	0.0787899713467047	0.00195584527220619	0.00406687679083087	0.00358988538681946	0.000449914040114555	0.072768911174785	-3.08616045845279e-09	-0.0641573065902579	-0.043200630372493	-0.0652731805157597	-0.0142598853868191	-0.0510164756446991	0.0443361318051576
54	-3.54779333333362e-11	-0.00765756666666725	-0.000932009999999984	-0.00155517999999993	-0.000944435000000039	-0.000611911333333293	-0.00517197333333374	-1.62062302631552e-10	-0.0160116052631558	-0.00309299999999969	-0.00303110526315802	-0.00126287960526296	-0.0017670447368419	-0.00986171710526221	-7.5426143790868e-10	-0.0438400000000107	-0.00844933986928196	-0.00903761437908304	-0.00306728104575269	-0.00593297712418203	-0.0264303921568692	-1.50323529411745e-09	-0.0530496732026082	-0.00992228758169852	-0.0217070588235319	-0.0140045098039214	-0.00771000000000139	-0.0214261437908567	-1.23006535947743e-09	-0.0278941176470645	-0.00333176470588344	-0.0226878431372547	-0.0179367320261438	-0.00469732026143783	-0.0019751633986923	-5.83986928104582e-09	-0.0778999999999984	-0.0167503267973841	-0.0570921568627461	-0.0486549019607849	-0.0084732026143784	-0.00396313725490167	-1.81362745098029e-08	-0.187586928104564	-0.0368150326797351	-0.141422875816984	-0.111801437908488	-0.029621111111107	-0.00926405228758159
54	-5.98623260317465e-11	-0.0129136625396826	-0.00140577085079364	-0.00274167831746031	-0.00179271585079364	-0.000947867857142855	-0.00875892349206354	-3.09316109422492e-10	-0.0300086930091187	-0.00487677203647414	-0.00583981458966565	-0.00334238237082067	-0.0024965689969605	-0.0192808389057751	-1.59609854227405e-09	-0.0916789504373182	-0.0159708688046647	-0.0193951078717201	-0.00955744314868798	-0.00983784548104959	-0.0563118658892131	-3.31816045845273e-09	-0.110447564469915	-0.0189499713467049	-0.0310409742120345	-0.0181895128939828	-0.0128799140401146	-0.0604564756447001	-5.29426934097424e-10	-0.00547593123209188	0.00489911174785101	0.00549584527220647	0.00371042979942684	0.00177719197707733	-0.0158689684813753	-4.95902578796557e-10	-0.00591002865329517	0.000555845272206174	-0.00823312320916913	-0.0116601146131805	0.00337991404011456	0.00176891117478507	-3.83616045845279e-09	-0.0391573065902579	-0.000100630372493016	-0.0402731805157596	-0.0405598853868191	0.000183524355300835	0.00133613180515758
55	6.82206666666385e-12	0.00126243333333274	0.000167990000000017	-0.000580179999999932	-0.000805435000000039	0.000225088666666706	0.00166802666666625	1.87937697368448e-10	0.0170883947368441	0.00172700000000031	0.00129889473684198	0.000747120394737037	0.000551955263158098	0.0140682828947378	1.33873856209132e-09	0.0745599999999893	0.011530660130718	0.010462385620917	0.00400271895424731	0.00645702287581797	0.0525696078431308	3.00676470588255e-09	0.0899503267973918	0.0139777124183015	-0.0036070588235319	-0.0128045098039214	0.00919999999999859	0.0795738562091432	-1.00065359477435e-10	-0.0178941176470644	-0.00673176470588342	-0.0465878431372547	-0.0393367320261438	-0.00726732026143783	0.0354248366013077	-1.02998692810458e-08	-0.137799999999999	-0.048320326797384	-0.0795921568627461	-0.0554149019607849	-0.0241932026143784	-0.00986313725490167	-3.58762745098029e-08	-0.372586928104565	-0.092415032679735	-0.256622875816984	-0.183601437908489	-0.0730611111111069	-0.0235340522875816
55	8.79376739682535e-11	0.0187563374603173	0.00251922914920636	0.00258632168253969	0.000849284149206363	0.00173713214285714	0.0136510765079365	6.75683890577507e-10	0.0647713069908813	0.0103032279635259	0.0106601854103343	0.00551761762917932	0.0051424310030395	0.0438391610942249	4.13990145772595e-09	0.238421049562682	0.0423991311953353	0.0487348921282799	0.021592556851312	0.0271121545189504	0.147288134110787	1.04518395415473e-08	0.338652435530086	0.0631500286532951	0.0619590257879655	0.0204904871060173	0.0413700859598854	0.2138435243553	7.74057306590257e-09	0.134224068767908	0.022099111747851	0.00929584527220647	-0.00368957020057317	0.0129871919770773	0.102831031518625	-3.33590257879655e-09	-0.0530100286532952	-0.0283441547277938	-0.0410331232091691	-0.0272301146131806	-0.0138100859598854	0.0163689111747851	-2.47461604584528e-08	-0.266957306590258	-0.072200630372493	-0.19107318051576	-0.126159885386819	-0.0649264756446991	-0.00366386819484243
56	1.71220666666639e-11	0.00363243333333273	0.000425990000000017	0.000513820000000068	0.000227564999999961	0.000286088666666707	0.00268802666666626	9.3937697368448e-11	0.00928839473684414	0.00149700000000031	0.00208889473684197	0.00112712039473704	0.000971955263158099	0.00567828289473779	5.8673856209132e-10	0.0341599999999893	0.00643066013071803	0.00776238562091696	0.00362271895424731	0.00412702287581798	0.0199696078431308	1.91676470588255e-09	0.0624503267973918	0.0129777124183015	0.0110929411764681	0.00329549019607857	0.00779999999999859	0.0383738562091433	1.77993464052257e-09	0.0336058823529356	0.00246823529411657	0.0127121568627453	0.00916326797385622	0.00357267973856217	0.0183248366013077	2.41013071895418e-09	0.0336000000000015	0.0114496732026159	0.0210078431372539	0.0131350980392151	0.0078467973856216	0.00113686274509833	9.99372549019709e-09	0.106813071895436	0.028684967320265	0.0756771241830159	0.0511985620915115	0.0245788888888931	0.0025359477124184
56	1.01937673968254e-10	0.0219863374603174	0.00261622914920636	0.00446632168253968	0.00275428414920636	0.00171413214285714	0.0149110765079365	5.73683890577508e-10	0.0567713069908813	0.00986322796352586	0.0129601854103343	0.00714761762917933	0.0058024310030395	0.0339391610942249	3.41990145772595e-09	0.200021049562682	0.0365991311953353	0.0490348921282799	0.025362556851312	0.0236821545189504	0.114388134110787	9.72183954154727e-09	0.324652435530086	0.0624500286532951	0.0880590257879655	0.0485904871060173	0.0393700859598854	0.1740435243553	9.45057306590257e-09	0.181524068767908	0.027799111747851	0.0678958452722065	0.0459104297994268	0.0219871919770773	0.0859310315186247	9.03409742120345e-09	0.115789971346705	0.0308558452722062	0.0632668767908308	0.0458898853868195	0.0173799140401146	0.0216689111747851	2.40138395415472e-08	0.246342693409742	0.056199369627507	0.17382681948424	0.132540114613181	0.0413835243553009	0.0163361318051576
57	3.00220666666639e-11	0.00617243333333273	0.00105399000000002	-0.000346179999999932	-0.00113943500000004	0.000792088666666707	0.00545802666666626	3.16937697368448e-10	0.0293883947368441	0.00377700000000031	0.00262889473684197	0.000877120394737038	0.0017519552631581	0.0229682828947378	1.95873856209132e-09	0.109959999999989	0.017930660130718	0.015462385620917	0.00306271895424732	0.012397022875818	0.0764696078431308	3.71676470588255e-09	0.112050326797392	0.0191777124183015	-0.00750705882353189	-0.0227245098039214	0.0151999999999986	0.100373856209143	-4.60065359477433e-10	-0.0268941176470645	-0.00543176470588343	-0.0608878431372547	-0.0549767320261438	-0.00593732026143782	0.0394248366013077	-1.25098692810458e-08	-0.167699999999998	-0.059730326797384	-0.0987921568627461	-0.0710149019607849	-0.0277632026143784	-0.00916313725490168	-4.06362745098029e-08	-0.423186928104564	-0.110215032679735	-0.289022875816984	-0.204301437908489	-0.0847311111111069	-0.0239940522875816
57	2.14437673968253e-10	0.0457663374603174	0.00615922914920636	0.00659632168253968	0.00250928414920636	0.00408613214285715	0.0330210765079365	1.44268389057751e-09	0.138971306990881	0.0224532279635259	0.0239001854103344	0.0121076176291793	0.0117924310030395	0.0926391610942249	8.33990145772594e-09	0.480621049562682	0.0855991311953354	0.0991348921282799	0.042822556851312	0.0563321545189504	0.295888134110787	1.96118395415473e-08	0.638652435530085	0.120250028653295	0.121259025787965	0.0407904871060173	0.0804700859598854	0.3967435243553	1.36405730659026e-08	0.237024068767908	0.045999111747851	0.00849584527220645	-0.0183795702005732	0.0268871919770773	0.182531031518625	-5.30590257879656e-09	-0.0843100286532953	-0.0373641547277938	-0.0733131232091692	-0.0538101146131805	-0.0195000859598854	0.0263689111747851	-2.96361604584528e-08	-0.321457306590258	-0.092500630372493	-0.22537318051576	-0.142059885386819	-0.0833364756446991	-0.00356386819484242
58	-1.42779333333362e-11	-0.00323756666666726	-0.000289009999999983	-0.00128717999999993	-0.00105443500000004	-0.000232911333333293	-0.00166197333333375	-4.20623026315520e-11	-0.00471160526315584	-0.00122299999999969	-0.00220110526315802	-0.00142287960526296	-0.0007880447368419	-0.00125171710526221	-1.1826143790868e-10	-0.00834000000001067	-0.00242933986928197	-0.00573761437908304	-0.00450728104575268	-0.00119297712418202	-0.0002303921568692	-5.03235294117449e-10	-0.0216496732026083	-0.00472228758169854	-0.0202070588235319	-0.0173145098039214	-0.00290000000000141	0.00317385620914324	-2.09006535947743e-09	-0.0457941176470645	-0.00803176470588344	-0.0326878431372547	-0.0262767320261438	-0.00640732026143783	-0.00507516339869229	-6.72986928104582e-09	-0.0858999999999984	-0.0239503267973841	-0.0478921568627461	-0.0374049019607849	-0.0105032026143784	-0.0140631372549017	-1.47262745098029e-08	-0.146286928104564	-0.034915032679735	-0.0905228758169841	-0.0668014379084886	-0.0237211111111069	-0.0209140522875816
58	-5.89623260317465e-11	-0.0128836625396826	-0.00147977085079364	-0.00317067831746031	-0.00216271585079364	-0.00100786785714286	-0.00823892349206354	-2.61016109422492e-10	-0.0262286930091187	-0.00492677203647414	-0.00685981458966565	-0.00401538237082067	-0.0028475689969605	-0.0144308389057751	-1.06709854227406e-09	-0.0637789504373181	-0.0123608688046647	-0.0191351078717202	-0.011297443148688	-0.00783784548104957	-0.0322118658892131	-2.49816045845273e-09	-0.0880475644699145	-0.0172499713467049	-0.0377409742120345	-0.0266595128939828	-0.0110499140401146	-0.0330564756447002	-3.54942693409742e-09	-0.0727759312320918	-0.010600888252149	-0.0413041547277936	-0.0325895702005732	-0.00875280802292267	-0.0207689684813753	-7.79590257879656e-09	-0.0987100286532952	-0.0274441547277938	-0.0526331232091691	-0.0405701146131805	-0.0121000859598854	-0.0185810888252149	-1.44061604584528e-08	-0.140857306590258	-0.034200630372493	-0.0829731805157596	-0.0623598853868192	-0.0206164756446992	-0.0236838681948424
59	1.07220666666639e-11	0.00226243333333274	0.000388990000000017	0.000177820000000067	-6.04350000000386e-05	0.000238088666666706	0.00169802666666626	8.09376973684482e-11	0.00788839473684416	0.00124700000000031	0.00156889473684198	0.000847120394737039	0.000721955263158098	0.00509828289473778	3.85738562091319e-10	0.0227599999999893	0.00389066013071803	0.00616238562091697	0.00314271895424731	0.00299702287581797	0.0127696078431308	6.46764705882551e-10	0.0205503267973917	0.00467771241830149	0.0013929411764681	-0.00160450980392143	0.00289999999999859	0.0144738562091432	2.29934640522562e-10	0.00130588235293556	0.00376823529411657	-0.0111878431372547	-0.0114367320261438	0.000212679738562168	0.00872483660130769	-2.65986928104582e-09	-0.0356999999999985	-0.00755032679738405	-0.0271921568627461	-0.0238349019607849	-0.0033132026143784	-0.00096313725490167	-8.57627450980291e-09	-0.0893869281045643	-0.017315032679735	-0.0688228758169842	-0.0542014379084886	-0.0145211111111069	-0.0032640522875816
59	2.21737673968254e-10	0.0474063374603174	0.00599922914920636	0.00782632168253969	0.00404628414920636	0.00377913214285715	0.0335710765079365	1.20668389057751e-09	0.118171306990881	0.0197232279635259	0.0245101854103344	0.0130776176291793	0.0114324310030395	0.0739391610942249	6.38990145772595e-09	0.372821049562682	0.0651991311953354	0.0908348921282799	0.045012556851312	0.0457821545189504	0.216888134110787	1.51318395415473e-08	0.501652435530085	0.0942500286532951	0.124259025787965	0.0607904871060172	0.0634700859598854	0.2831435243553	1.01905730659026e-08	0.184324068767908	0.034899111747851	0.0311958452722065	0.0102104297994268	0.0210871919770773	0.118231031518625	-1.48590257879655e-09	-0.0269100286532952	-0.0175441547277938	-0.0223331232091691	-0.0118901146131805	-0.0104100859598854	0.0129689111747851	-1.36061604584528e-08	-0.146457306590258	-0.048200630372493	-0.0860731805157596	-0.0393598853868191	-0.0467164756446991	-0.0121738681948424
60	-1.11074223776224e-10	-0.0237440951048951	-0.00304400985314685	-0.00374720419580419	-0.00172153797202797	-0.0020256224020979	-0.0169554804195804	-6.79407651006716e-10	-0.0656768389261746	-0.0105940163087249	-0.0118872200671141	-0.00622648901342283	-0.0056649357651007	-0.0419702702702705	-3.25032704402518e-09	-0.18765635220126	-0.0334005660377356	-0.0414145062499997	-0.0190455687500001	-0.0223697062499999	-0.114147861635221	-6.84493452380953e-09	-0.222719226190477	-0.0413510714285711	-0.043316839285714	-0.0160572678571427	-0.0272920714285715	-0.133218383233534	-5.28136904761907e-09	-0.0931529761904766	-0.0199163095238096	-0.00722880952380957	0.00301373214285724	-0.0103016071428569	-0.0660017857142849	1.20083333333332e-09	0.0219273809523809	0.0133691071428572	0.0201713095238097	0.0125011904761902	0.00763017857142861	-0.0116172619047616	1.27780952380955e-08	0.139019642857146	0.0374995808383239	0.0967508982035948	0.0618119760479043	0.0349404311377246	0.00124047904191648
60	-4.43623260317465e-11	-0.00953366253968265	-0.00107577085079364	-0.00191067831746031	-0.00120971585079364	-0.000700867857142855	-0.00654892349206355	-2.13816109422492e-10	-0.0209486930091187	-0.00337677203647414	-0.00453981458966565	-0.00261438237082067	-0.00192956899696049	-0.0130208389057751	-9.71098542274055e-10	-0.0561789504373181	-0.00986086880466469	-0.0130651078717201	-0.00710744314868797	-0.00595784548104957	-0.0333118658892131	-1.83816045845273e-09	-0.0623475644699145	-0.0116499713467049	-0.0203409742120345	-0.0133295128939827	-0.00701991404011462	-0.0303564756447001	-1.53942693409743e-09	-0.0299759312320919	-0.005300888252149	-0.0129041547277935	-0.00981957020057317	-0.00307280802292266	-0.0117689684813753	-3.42590257879656e-09	-0.0435100286532952	-0.0126441547277938	-0.0247331232091691	-0.0208101146131805	-0.00393008595988544	-0.00613108882521492	-7.59616045845278e-09	-0.075857306590258	-0.015800630372493	-0.0519731805157597	-0.0422598853868191	-0.00971647564469916	-0.00801386819484241
61	2.87022066666664e-10	0.0613424333333327	0.00780899000000002	0.0100648200000001	0.00502756499999996	0.00503908866666671	0.0435180266666663	1.73093769736845e-09	0.168088394736844	0.0277570000000003	0.031668894736842	0.016557120394737	0.0151219552631581	0.108668282894738	9.69873856209132e-09	0.560759999999989	0.101130660130718	0.121562385620917	0.0563027189542473	0.065257022875818	0.337969607843131	2.34467647058826e-08	0.770050326797392	0.146777712418302	0.169292941176468	0.0744954901960786	0.0947999999999986	0.454073856209143	1.83699346405226e-08	0.333805882352936	0.0589682352941165	0.0631121568627453	0.0245632679738562	0.0385526797385622	0.211324836601308	3.65013071895418e-09	0.0351000000000015	0.00244967320261596	-0.0012921568627461	-0.000664901960784859	-0.000713202614378397	0.0339368627450983	3.61372549019709e-09	0.0280130718954357	-0.00411503267973504	0.0237771241830158	0.0376985620915115	-0.0138211111111069	0.00833594771241841
61	2.39637673968254e-10	0.0512163374603174	0.00637922914920636	0.00841632168253969	0.00429628414920636	0.00411813214285715	0.0364210765079365	1.44268389057751e-09	0.140271306990881	0.0230832279635259	0.0271001854103344	0.0144476176291793	0.0126524310030395	0.0901391610942249	8.52990145772594e-09	0.493521049562682	0.0874991311953354	0.10883489212828	0.051972556851312	0.0568321545189504	0.297188134110787	2.17418395415473e-08	0.715652435530085	0.133550028653295	0.164359025787965	0.0762904871060173	0.0879700859598854	0.4177435243553	1.72005730659026e-08	0.314924068767908	0.053799111747851	0.0695958452722065	0.0331104297994268	0.0364871919770773	0.191631031518625	3.18409742120344e-09	0.0304899713467048	-0.00254415472779382	0.00456687679083087	0.00798988538681946	-0.00343008595988544	0.0285689111747851	1.5338395415472e-09	0.0103426934097421	-0.015100630372493	0.0284268194842404	0.0477401146131809	-0.0193164756446992	-0.00296386819484242
62	2.45322066666664e-10	0.0528424333333327	0.00665899000000002	0.0100148200000001	0.00583056499999996	0.00418708866666671	0.0361480266666663	1.40293769736845e-09	0.137588394736844	0.0238070000000003	0.028748894736842	0.015447120394737	0.0132919552631581	0.0850682828947378	8.15873856209132e-09	0.474859999999989	0.0868306601307181	0.111062385620917	0.0557027189542473	0.055457022875818	0.276969607843131	2.21167647058826e-08	0.737050326797392	0.142177712418302	0.196892941176468	0.106595490196079	0.0901999999999987	0.398473856209143	2.26399346405226e-08	0.436805882352936	0.0784682352941166	0.158512156862745	0.101563267973856	0.0568526797385622	0.200324836601308	1.65801307189542e-08	0.208300000000001	0.0635496732026159	0.0936078431372539	0.059535098039215	0.0340767973856216	0.0511368627450983	4.28937254901971e-08	0.439813071895435	0.102184967320265	0.310177124183016	0.239798562091512	0.0704788888888931	0.0276359477124184
62	4.74376739682535e-11	0.0102063374603174	0.00129522914920636	0.00174032168253969	0.000801284149206364	0.000939132142857145	0.00717107650793645	3.74683890577508e-10	0.0366713069908813	0.00612322796352586	0.00740018541033434	0.00394761762917932	0.00345243100303951	0.0231091610942249	2.46990145772595e-09	0.143421049562682	0.0253991311953353	0.0341348921282799	0.017562556851312	0.0165521545189504	0.0838881341107869	7.79183954154728e-09	0.257652435530086	0.049150028653295	0.0631590257879654	0.0318904871060173	0.0312700859598854	0.1454435243553	9.01057306590257e-09	0.172124068767908	0.031099111747851	0.0564958452722064	0.0341104297994268	0.0223871919770773	0.0845310315186246	3.94409742120344e-09	0.0491899713467048	0.00915584527220616	0.0230668767908308	0.0135898853868195	0.00956991404011455	0.0168689111747851	7.8138395415472e-09	0.0817426934097419	0.016999369627507	0.0633268194842403	0.0504401146131809	0.0128835243553009	0.00143613180515758
63	-2.96779333333362e-11	-0.00629756666666726	-0.000821009999999983	-0.000805179999999933	-0.000251435000000039	-0.000553911333333293	-0.00467197333333374	-2.04062302631552e-10	-0.0195116052631559	-0.00290299999999969	-0.00310110526315802	-0.00163287960526296	-0.0014700447368419	-0.0134717171052622	-1.15326143790868e-09	-0.0658400000000106	-0.011269339869282	-0.012757614379083	-0.00576728104575269	-0.00700297712418202	-0.0418303921568693	-2.31323529411745e-09	-0.0735496732026082	-0.0125222875816985	-0.0108070588235319	-0.00250450980392143	-0.0083100000000014	-0.0502261437908568	-1.50006535947743e-09	-0.0252941176470645	-0.00623176470588342	0.000812156862745286	0.00216326797385622	-0.00139732026143783	-0.0198751633986923	1.55013071895418e-09	0.0237000000000015	0.0159496732026159	0.0117078431372539	0.00333509803921513	0.00844679738562161	-0.00396313725490167	1.77937254901971e-08	0.191813071895436	0.051584967320265	0.136077124183016	0.0892985620915115	0.0467788888888931	0.0036359477124184
63	6.37673968253524e-13	0.000256337460317357	2.72291492063588e-05	0.000389321682539688	0.000319284149206364	7.01321428571443e-05	-0.000158923492063543	6.66838905775076e-11	0.00657130699088129	0.00134322796352586	0.00139018541033435	0.000757617629179329	0.000632431003039506	0.00381916109422489	6.31901457725944e-10	0.0369210495626819	0.00701913119533531	0.00863489212827986	0.00397255685131203	0.00465215451895043	0.0212881341107869	2.19183954154727e-09	0.0740524355300854	0.0149500286532951	0.0214590257879655	0.0118904871060173	0.00957008595988538	0.0376435243552999	2.08057306590258e-09	0.0400240687679082	0.005299111747851	0.0145958452722065	0.00871042979942685	0.00587719197707734	0.0201310315186247	2.99409742120344e-09	0.0388899713467048	0.0142558452722062	0.0184668767908309	0.0109898853868195	0.00743991404011456	0.00626891117478508	1.35138395415472e-08	0.140342693409742	0.032699369627507	0.0976268194842403	0.0704401146131809	0.0271835243553009	0.0100361318051576
64	-1.20677933333336e-10	-0.0259275666666673	-0.00326400999999998	-0.00450517999999993	-0.00221243500000004	-0.00229291133333329	-0.0181619733333337	-8.35462302631552e-10	-0.0807216052631559	-0.0130529999999997	-0.014657105263158	-0.00788187960526296	-0.0067740447368419	-0.0530117171052622	-4.92526143790868e-09	-0.284240000000011	-0.050649339869282	-0.061297614379083	-0.0292972810457527	-0.032002977124182	-0.172330392156869	-1.25132352941174e-08	-0.410949673202608	-0.0762222875816985	-0.0920070588235319	-0.0419845098039215	-0.0500700000000014	-0.242626143790857	-1.13900653594774e-08	-0.210094117647064	-0.0365317647058835	-0.0506878431372547	-0.0265067320261438	-0.0242073202614378	-0.122875163398692	-3.98986928104582e-09	-0.0405999999999985	0.00644967320261596	-0.0150921568627461	-0.0180649019607849	0.00303679738562159	-0.0320331372549017	1.08937254901971e-08	0.129813071895436	0.046084967320265	0.0977771241830158	0.0496985620915115	0.0480788888888931	-0.0138940522875816
64	-2.46623260317465e-11	-0.00529366253968265	-0.00080577085079364	-0.000651678317460312	-4.0715850793636e-05	-0.000610867857142855	-0.00383892349206355	-2.25716109422493e-10	-0.0212686930091187	-0.00346677203647414	-0.00261981458966565	-0.00129938237082067	-0.00131856899696049	-0.0151808389057751	-1.14209854227406e-09	-0.0652789504373181	-0.0117508688046647	-0.0121551078717201	-0.00492744314868797	-0.00722784548104957	-0.0414118658892131	-2.42816045845273e-09	-0.0789475644699145	-0.0149499713467049	-0.0142409742120345	-0.00371951289398275	-0.0104699140401146	-0.0497564756447001	-3.13942693409743e-09	-0.0576759312320918	-0.014100888252149	-0.00930415472779353	-0.00128957020057317	-0.00801280802292267	-0.0343689684813753	-5.75902578796556e-10	-0.000810028653295177	0.00265584527220617	0.0120668767908309	0.00888988538681947	0.00312991404011456	-0.0154910888252149	7.5238395415472e-09	0.087942693409742	0.022699369627507	0.0776268194842404	0.0538401146131808	0.0238835243553009	-0.0123638681948424
65	-6.84742237762238e-11	-0.0148440951048951	-0.00191800985314685	-0.00330820419580419	-0.00230853797202797	-0.000999622402097897	-0.00961548041958043	-2.05007651006716e-10	-0.0209068389261746	-0.00477901630872486	-0.00538722006711414	-0.00257148901342283	-0.0028139357651007	-0.00956027027027045	-4.6732704402518e-10	-0.0284563522012595	-0.00721056603773561	-0.00922450624999971	-0.00390556875000012	-0.00531970624999986	-0.0133478616352211	-8.49345238095377e-11	-0.011819226190477	-0.00485107142857114	-0.027116839285714	-0.0242972678571427	-0.00284207142857149	0.0249816167664662	-8.91369047619065e-10	-0.0306529761904765	-0.00541630952380964	-0.0473288095238096	-0.0398462678571428	-0.00753160714285693	0.0220982142857151	-1.11591666666667e-08	-0.148972619047619	-0.0575908928571428	-0.0831686904761904	-0.0583588095238098	-0.0248098214285714	-0.00821726190476155	-4.18319047619045e-08	-0.434480357142854	-0.108700419161676	-0.304149101796405	-0.219788023952096	-0.0843495688622754	-0.0252595209580835
65	-9.71623260317465e-11	-0.0209836625396827	-0.00279477085079364	-0.00414967831746031	-0.00252281585079364	-0.00162686785714286	-0.0140389234920635	-4.24416109422492e-10	-0.0420986930091187	-0.00828377203647414	-0.00910981458966565	-0.00456538237082067	-0.0045435689969605	-0.0247108389057751	-1.99009854227405e-09	-0.117378950437318	-0.0235208688046647	-0.0291151078717201	-0.013567443148688	-0.0155478454810496	-0.0648118658892131	-4.80816045845273e-09	-0.167047564469914	-0.0349499713467049	-0.0613409742120345	-0.0388995128939827	-0.0224899140401146	-0.0707564756447002	-6.06942693409742e-09	-0.126875931232092	-0.024900888252149	-0.0692041547277936	-0.0491895702005732	-0.0200628080229227	-0.0326689684813753	-1.26259025787966e-08	-0.164410028653295	-0.0605741547277938	-0.0822731232091692	-0.0546101146131805	-0.0276600859598854	-0.0215610888252149	-4.23861604584528e-08	-0.437157306590258	-0.108000630372493	-0.29907318051576	-0.218059885386819	-0.0809964756446991	-0.0301638681948424
66	-1.25234223776224e-10	-0.0269140951048951	-0.00330800985314685	-0.00500720419580419	-0.00290553797202797	-0.00210162240209789	-0.0185954804195804	-6.43107651006716e-10	-0.0629568389261746	-0.0108810163087248	-0.0127772200671141	-0.00671548901342283	-0.0060619357651007	-0.0380802702702705	-3.06232704402518e-09	-0.17775635220126	-0.0325705660377356	-0.0410145062499997	-0.0191755687500001	-0.0218397062499999	-0.105447861635221	-6.88493452380953e-09	-0.229819226190477	-0.0430510714285711	-0.062416839285714	-0.0339772678571427	-0.0284520714285715	-0.119518383233534	-5.47136904761907e-09	-0.105252976190477	-0.0157163095238096	-0.0396288095238096	-0.0264462678571428	-0.0131416071428569	-0.0499017857142849	-5.58916666666668e-09	-0.069872619047619	-0.0169308928571428	-0.0387286904761903	-0.0320188095238098	-0.0066998214285714	-0.0142472619047615	-1.40719047619045e-08	-0.141780357142854	-0.0255004191616761	-0.109749101796405	-0.0931880239520957	-0.0164595688622754	-0.0101595209580835
66	-2.19623260317465e-11	-0.00481366253968265	-0.000560770850793641	-0.00134367831746031	-0.00107371585079364	-0.000269867857142856	-0.00290892349206355	-4.23161094224924e-11	-0.0045286930091187	-0.00124677203647414	-0.00144981458966565	-0.000702382370820671	-0.000755568996960494	-0.0018208389057751	-1.10098542274055e-10	-0.00667895043731819	-0.0019708688046647	-0.00159510787172015	-0.000687443148687974	-0.000907845481049576	-0.00311186588921314	-6.81604584527275e-11	-0.00674756446991456	-0.00204997134670492	-0.0149409742120345	-0.0140995128939827	-0.00085991404011462	0.0102435243552999	-1.07942693409743e-09	-0.0298759312320919	-0.005300888252149	-0.0360041547277936	-0.0302195702005731	-0.00577280802292267	0.0114310315186247	-6.93590257879656e-09	-0.0934100286532953	-0.0320541547277938	-0.0568331232091691	-0.0412801146131805	-0.0155700859598854	-0.00453108882521493	-2.36361604584528e-08	-0.246657306590258	-0.057700630372493	-0.17847318051576	-0.133059885386819	-0.0454164756446991	-0.0105138681948424
67	2.39922066666664e-10	0.0513424333333327	0.00635899000000002	0.00879482000000006	0.00477456499999996	0.00401708866666671	0.0361780266666663	1.35693769736845e-09	0.132588394736844	0.0225270000000003	0.026768894736842	0.014327120394737	0.0124419552631581	0.0832682828947378	7.59873856209132e-09	0.441559999999989	0.0790306601307181	0.103362385620917	0.0517027189542473	0.051657022875818	0.259269607843131	2.00267647058826e-08	0.664050326797392	0.125877712418302	0.166592941176468	0.0850954901960786	0.0814999999999986	0.371573856209143	1.82699346405226e-08	0.343805882352936	0.0586682352941165	0.101712156862745	0.0605632679738562	0.0410526797385622	0.183024836601308	7.72013071895418e-09	0.0912000000000015	0.0207496732026159	0.0364078431372539	0.0277350980392151	0.00869679738562159	0.0339368627450983	1.56937254901971e-08	0.159813071895436	0.029784967320265	0.125077124183016	0.110498562091511	0.014478888888893	0.0046359477124184
67	3.41937673968254e-10	0.0732063374603174	0.00939922914920636	0.0122363216825397	0.00624828414920636	0.00598913214285715	0.0515910765079365	2.00568389057751e-09	0.195571306990881	0.0332932279635259	0.0385001854103344	0.0203876176291793	0.0181124310030395	0.123839161094225	1.10399014577259e-08	0.640821049562682	0.116099131195335	0.14693489212828	0.0711025568513121	0.0758321545189504	0.378188134110787	2.78618395415473e-08	0.918652435530085	0.176450028653295	0.213259025787965	0.100590487106017	0.112670085959885	0.5288435243553	2.28705730659026e-08	0.418924068767908	0.0721991117478509	0.0942958452722065	0.0465104297994268	0.0477871919770773	0.252831031518625	5.41409742120344e-09	0.0543899713467048	0.00385584527220617	0.00416687679083086	0.00388988538681947	0.000289914040114562	0.0462689111747851	-3.55616045845278e-09	-0.0529573065902579	-0.022500630372493	-0.0420731805157596	-0.00555988538681917	-0.0364164756446992	0.0116361318051576
68	1.33322066666664e-10	0.0286824333333327	0.00398899000000002	0.00484482000000007	0.00235256499999996	0.00249008866666671	0.0198480266666663	7.92937697368447e-10	0.0773883947368441	0.0140570000000003	0.014588894736842	0.00718712039473703	0.0074019552631581	0.0487682828947378	4.21873856209132e-09	0.246859999999989	0.048030660130718	0.0562623856209169	0.0245427189542473	0.031757022875818	0.142469607843131	1.01367647058826e-08	0.340050326797392	0.0713777124183015	0.0873929411764681	0.0411954901960785	0.0461999999999986	0.181273856209143	1.17299346405226e-08	0.228505882352936	0.0505682352941166	0.0782121568627453	0.0444632679738562	0.0337526797385622	0.0997248366013076	1.31901307189542e-08	0.163800000000001	0.0593496732026159	0.0614078431372539	0.0338350980392151	0.0275467973856216	0.0430368627450983	3.94937254901971e-08	0.397813071895436	0.102884967320265	0.246077124183016	0.173198562091511	0.0728788888888931	0.0488359477124184
68	-2.31623260317465e-11	-0.00511366253968265	-0.000182770850793641	-0.00187667831746031	-0.00168871585079364	-0.000187867857142856	-0.00304892349206354	-5.73161094224923e-11	-0.00642869300911872	-0.00103677203647414	-0.00370981458966565	-0.00276838237082067	-0.000946568996960494	-0.00172083890577511	-4.46098542274055e-10	-0.0267789504373182	-0.00472086880466469	-0.0113151078717201	-0.010197443148688	-0.00110784548104957	-0.0108118658892131	-2.91816045845273e-09	-0.0995475644699145	-0.0181499713467049	-0.0375409742120345	-0.0286595128939827	-0.00886991404011462	-0.0438564756447001	-5.50942693409742e-09	-0.112975931232092	-0.011900888252149	-0.0694041547277936	-0.0574995702005732	-0.0119328080229227	-0.0315689684813753	-9.53590257879655e-09	-0.126110028653295	-0.0281441547277938	-0.0848431232091692	-0.0673101146131805	-0.0175400859598854	-0.0131310888252149	-1.72861604584528e-08	-0.178857306590258	-0.040100630372493	-0.13117318051576	-0.102359885386819	-0.0289164756446991	-0.00751386819484241
69	1.8001301775145e-11	0.00392204142011769	0.000213476331361023	0.00130274378698239	0.00117658568047326	0.000125234911242646	0.002404840236686	1.47497692307686e-10	0.0147425549450567	0.00198036813186846	0.00471900879120856	0.00346651043956069	0.00126263021978015	0.00805467032967006	9.59716577540228e-10	0.0565828877005414	0.00876699999999888	0.0186810481283441	0.0141000962566833	0.00456235294117733	0.0290790909090946	3.24405882352935e-09	0.10781497326203	0.0185108021390357	0.0332626737967928	0.0235672032085538	0.00969598930481406	0.0559508556149698	4.32134408602111e-09	0.0826661290322503	0.0120743548387081	0.034750483870964	0.0297790270270255	0.0058934408602163	0.0358269354838741	4.52351351351286e-09	0.0561556756756686	0.00594145161290134	0.0342823783783803	0.0286036594594618	0.00535370967741841	0.014421122994651	-1.40691443850261e-08	-0.154577005347587	-0.03910374331551	-0.117122459893053	-0.0774481283422447	-0.0396796791443845	0.00373726775956505
69	1.53737673968254e-10	0.0333263374603174	0.00401522914920636	0.00712632168253969	0.00444128414920636	0.00268713214285714	0.0221810765079364	9.89683890577508e-10	0.0973713069908813	0.0162232279635259	0.0219901854103344	0.0126876176291793	0.00929243100303951	0.0591391610942249	5.90990145772595e-09	0.345621049562682	0.0628991311953354	0.0885348921282799	0.049542556851312	0.0390421545189504	0.194088134110787	1.60318395415473e-08	0.536652435530085	0.103250028653295	0.150459025787965	0.0869904871060173	0.0634700859598854	0.2825435243553	1.97605730659026e-08	0.378924068767908	0.0810991117478509	0.122595845272206	0.0753104297994269	0.0472871919770773	0.175131031518625	1.05640974212035e-08	0.117189971346705	0.0205558452722062	0.0305668767908309	0.0213898853868195	0.00915991404011456	0.065968911174785	-5.26616045845279e-09	-0.0825573065902581	-0.023300630372493	-0.0994731805157596	-0.0592598853868192	-0.0402164756446991	0.0402361318051576
70	-1.28608698224855e-10	-0.0275079585798823	-0.00367352366863898	-0.00431525621301761	-0.00200241431952674	-0.00231276508875735	-0.019515159763314	-7.87202307692314e-10	-0.0758474450549433	-0.0126356318681315	-0.0128729912087915	-0.00654048956043931	-0.00633236978021985	-0.0503353296703299	-4.42828342245977e-09	-0.255117112299459	-0.0464730000000012	-0.0526789518716559	-0.0238199037433167	-0.0288476470588227	-0.155920909090906	-1.05359411764706e-08	-0.34588502673797	-0.0663591978609643	-0.0751373262032073	-0.0323827967914462	-0.042794010695186	-0.20434914438503	-1.01286559139789e-08	-0.18713387096775	-0.0423256451612918	-0.036949516129036	-0.0121209729729745	-0.0238865591397837	-0.107873064516126	-1.54648648648714e-09	-0.0105443243243314	-0.00775854838709864	0.0187823783783803	0.0172036594594618	0.0012137096774184	-0.023148877005349	-1.96914438502608e-09	-0.013877005347587	-0.00230374331551	-0.00342245989305312	-0.00954812834224474	0.00622032085561544	-0.00606273224043494
70	-1.26882326031746e-10	-0.0272236625396826	-0.00351577085079364	-0.00469767831746031	-0.00246141585079364	-0.00223686785714285	-0.0190089234920636	-7.33516109422493e-10	-0.0712586930091187	-0.0122197720364741	-0.0132698145896657	-0.00685138237082068	-0.0064185689969605	-0.0457708389057751	-3.95009854227405e-09	-0.228478950437318	-0.0420408688046647	-0.0491951078717201	-0.022607443148688	-0.0265878454810496	-0.137311865889213	-9.15816045845273e-09	-0.303447564469914	-0.0587499713467049	-0.0733409742120345	-0.0353095128939827	-0.0380599140401146	-0.1712564756447	-8.23942693409743e-09	-0.155475931232092	-0.031300888252149	-0.0434041547277936	-0.0233095702005732	-0.0201328080229227	-0.0807689684813753	-5.80590257879656e-09	-0.0694100286532953	-0.0206441547277938	-0.0269331232091691	-0.0201501146131805	-0.00673008595988544	-0.0219310888252149	-1.20161604584528e-08	-0.116557306590258	-0.022000630372493	-0.0787731805157596	-0.0692598853868191	-0.00941647564469916	-0.0158138681948424
71	-9.3898698224855e-11	-0.0201479585798823	-0.00244352366863898	-0.00354825621301761	-0.00184541431952674	-0.00170176508875735	-0.014155159763314	-5.93402307692315e-10	-0.0573974450549433	-0.00898163186813154	-0.0109419912087915	-0.00622948956043931	-0.00471336978021985	-0.0374653296703299	-3.53928342245977e-09	-0.204217112299459	-0.0367130000000012	-0.0448189518716559	-0.0229599037433167	-0.0218576470588227	-0.122620909090905	-9.56594117647064e-09	-0.31248502673797	-0.0595991978609643	-0.0649373262032072	-0.0281027967914462	-0.036864010695186	-0.18784914438503	-1.01786559139789e-08	-0.18873387096775	-0.0349256451612919	-0.047249516129036	-0.0248009729729745	-0.0214865591397837	-0.106473064516126	-4.45648648648714e-09	-0.0490443243243314	-0.00315854838709865	-0.0175176216216197	-0.0152963405405381	-0.00255629032258159	-0.029938877005349	5.35085561497392e-09	0.0689229946524129	0.02339625668449	0.0616775401069469	0.0349518716577553	0.0267203208556155	-0.0141427322404349
71	-9.04623260317465e-11	-0.0194436625396827	-0.00227177085079364	-0.00362367831746031	-0.00199271585079364	-0.00163086785714286	-0.0135489234920635	-5.40716109422493e-10	-0.0524586930091187	-0.00824277203647414	-0.0102968145896657	-0.00581338237082068	-0.0044835689969605	-0.0339108389057751	-3.04609854227406e-09	-0.175678950437318	-0.0310208688046647	-0.0378751078717201	-0.018387443148688	-0.0194878454810496	-0.106711865889213	-7.57816045845272e-09	-0.247447564469914	-0.0451499713467049	-0.0514409742120345	-0.0209095128939827	-0.0305199140401146	-0.1508564756447	-5.27942693409743e-09	-0.0920759312320918	-0.010500888252149	-0.0115041547277935	-0.00278957020057317	-0.00873280802292268	-0.0701689684813753	-8.95902578796554e-10	-0.00571002865329519	0.0137558452722062	-0.00423312320916913	-0.00947011461318053	0.00522991404011456	-0.0152010888252149	7.33383954154721e-09	0.084142693409742	0.035699369627507	0.0535268194842404	0.0236401146131808	0.0298835243553008	-0.00511386819484242
72	-7.5098698224855e-11	-0.0162279585798823	-0.00212052366863898	-0.00296825621301761	-0.00146941431952674	-0.00149876508875735	-0.011145159763314	-4.91202307692314e-10	-0.0473474450549433	-0.00754963186813154	-0.00832099120879144	-0.00437148956043931	-0.00394636978021985	-0.0314753296703299	-2.75528342245977e-09	-0.159017112299459	-0.0285930000000011	-0.0337389518716559	-0.0154999037433167	-0.0182376470588227	-0.0967209090909053	-6.55594117647065e-09	-0.21558502673797	-0.0401891978609643	-0.0478373262032072	-0.0206327967914461	-0.0272240106951859	-0.12744914438503	-6.61865591397888e-09	-0.12183387096775	-0.0252256451612919	-0.024549516129036	-0.00832097297297454	-0.0153065591397837	-0.0720730645161259	-6.06486486487139e-10	0.000655675675668635	0.00714145161290135	0.0132823783783803	0.00860365945946186	0.0043337096774184	-0.021378877005349	7.45085561497392e-09	0.0879229946524129	0.02619625668449	0.0738775401069469	0.0477518716577553	0.0261203208556155	-0.0101327322404349
72	-7.12623260317465e-11	-0.0152836625396826	-0.00183377085079364	-0.00277067831746031	-0.00154871585079364	-0.00122186785714286	-0.0106789234920635	-4.07416109422492e-10	-0.0394786930091187	-0.00649677203647414	-0.00739981458966565	-0.00399438237082067	-0.0034015689969605	-0.0255908389057751	-2.13209854227405e-09	-0.122978950437318	-0.0220508688046647	-0.0264951078717202	-0.012857443148688	-0.0136478454810496	-0.0744118658892131	-4.61816045845273e-09	-0.152047564469914	-0.0277499713467049	-0.0363409742120345	-0.0184095128939828	-0.0179099140401146	-0.0880564756447002	-3.47942693409742e-09	-0.0635759312320918	-0.011000888252149	-0.0148041547277935	-0.00859957020057316	-0.00619280802292267	-0.0378689684813753	-1.70590257879656e-09	-0.0178100286532952	0.00235584527220617	-0.0106331232091691	-0.0145701146131805	0.00396991404011457	-0.00953108882521491	4.22383954154721e-09	0.0508426934097421	0.020299369627507	0.0344268194842404	0.0123401146131809	0.0221835243553009	-0.00386386819484242
73	2.53201301775145e-10	0.0542620414201177	0.00687147633136103	0.00905574378698238	0.00443858568047325	0.00462223491124265	0.038334840236686	1.53149769230769e-09	0.149342554945057	0.0247703681318685	0.0295690087912086	0.0155165104395607	0.0140526302197802	0.09495467032967	8.34371657754023e-09	0.485782887700541	0.0863269999999989	0.112181048128344	0.0524300962566834	0.0597923529411773	0.287279090909095	1.95840588235293e-08	0.64681497326203	0.121110802139036	0.150262673796793	0.0668672032085539	0.0833959893048141	0.37515085561497	1.33013440860211e-08	0.24066612903225	0.0412743548387082	0.043250483870964	0.0159790270270255	0.0282534408602163	0.156226935483874	-4.36486486487139e-10	-0.0168443243243314	-0.0241585483870986	-0.0176176216216197	-0.00629634054053814	-0.0116262903225816	0.023221122994651	-9.87914438502609e-09	-0.110977005347587	-0.04930374331551	-0.0575224598930531	-0.0124481283422448	-0.0450796791443845	-0.00196273224043495
73	1.83237673968253e-10	0.0392263374603174	0.00532922914920636	0.00578632168253968	0.00211828414920636	0.00366813214285715	0.0281210765079365	1.24468389057751e-09	0.120171306990881	0.0197432279635259	0.0209701854103344	0.0105576176291793	0.0104124310030395	0.0794391610942249	6.81990145772594e-09	0.394621049562682	0.0706991311953354	0.0840348921282799	0.035572556851312	0.0484721545189504	0.239888134110787	1.56918395415473e-08	0.511652435530085	0.0977500286532951	0.0955590257879654	0.0282904871060173	0.0671700859598854	0.3181435243553	9.85057306590257e-09	0.166824068767908	0.030399111747851	-0.00700415472779354	-0.0258595702005731	0.0187871919770773	0.143531031518625	-5.75590257879656e-09	-0.0884100286532953	-0.0419541547277938	-0.0687331232091692	-0.0488201146131805	-0.0199100859598854	0.0222689111747851	-2.82561604584528e-08	-0.307457306590258	-0.088900630372493	-0.22077318051576	-0.143959885386819	-0.0768064756446991	0.00223613180515758
74	-1.50778698224855e-10	-0.0323779585798823	-0.00417052366863897	-0.00540925621301761	-0.00251221431952675	-0.00289706508875735	-0.022796159763314	-1.08725230769231e-09	-0.104549445054943	-0.0161666318681315	-0.0184659912087914	-0.0102403895604393	-0.00822526978021985	-0.06991532967033	-6.78288342245977e-09	-0.390617112299458	-0.0692520000000011	-0.0842149518716559	-0.0423939037433166	-0.0418186470588227	-0.237140909090906	-1.79529411764707e-08	-0.58588502673797	-0.110859197860964	-0.120127326203207	-0.0501727967914461	-0.0699540106951859	-0.35486914438503	-2.03486559139789e-08	-0.380033870967749	-0.0811056451612918	-0.0935495161290361	-0.0463909729729746	-0.0461565591397837	-0.205383064516126	-5.14648648648714e-09	-0.0491443243243314	0.00974145161290134	-0.00431762162161964	-0.00389634054053814	-0.000726290322581595	-0.056248877005349	3.01508556149739e-08	0.337922994652413	0.09149625668449	0.261177540106947	0.167151871657755	0.0940203208556155	-0.0122127322404349
74	-1.40432326031747e-10	-0.0300736625396827	-0.00365877085079364	-0.00512567831746032	-0.00262321585079364	-0.00250236785714286	-0.0212919234920636	-9.66016109422492e-10	-0.0931586930091187	-0.0144267720364741	-0.0171268145896656	-0.00960438237082067	-0.0075225689969605	-0.0616108389057751	-6.03509854227405e-09	-0.347328950437318	-0.0607208688046647	-0.0755351078717201	-0.039020443148688	-0.0365138454810496	-0.211071865889213	-1.64411604584527e-08	-0.535847564469915	-0.0992399713467049	-0.112410974212035	-0.0513995128939827	-0.0610099140401146	-0.3241564756447	-1.72494269340974e-08	-0.322175931232092	-0.063650888252149	-0.0859041547277935	-0.0492495702005732	-0.0366528080229227	-0.172568968481375	-2.34590257879656e-09	-0.0178100286532952	0.0196558452722062	-0.00093312320916913	-0.00581011461318053	0.00487991404011456	-0.0365210888252149	3.15138395415472e-08	0.341342693409742	0.098799369627507	0.23072681948424	0.135640114613181	0.0950835243553009	0.0117361318051576
75	-9.0398698224855e-11	-0.0195779585798823	-0.00238252366863898	-0.00390225621301761	-0.00214241431952674	-0.00175976508875735	-0.013295159763314	-6.44002307692315e-10	-0.0622274450549433	-0.00959863186813154	-0.0119429912087915	-0.00699948956043931	-0.00494436978021985	-0.0406853296703299	-3.91928342245977e-09	-0.226317112299459	-0.0408330000000012	-0.0506689518716559	-0.0266799037433167	-0.0239876470588227	-0.134820909090905	-1.08059411764706e-08	-0.35478502673797	-0.0679191978609643	-0.0786373262032073	-0.0362827967914462	-0.042374010695186	-0.20824914438503	-1.31486559139789e-08	-0.24703387096775	-0.0487256451612919	-0.068249516129036	-0.0373109729729745	-0.0299765591397837	-0.130073064516126	-7.93648648648714e-09	-0.0914443243243314	-0.0114585483870987	-0.0373176216216196	-0.0297063405405381	-0.0079862903225816	-0.044208877005349	3.25085561497391e-09	0.0529229946524129	0.01919625668449	0.0617775401069469	0.0353518716577553	0.0265203208556155	-0.026422732240435
75	NA	NA	NA	NA	NA	NA	NA	NA	NA	NA	NA	NA	NA	NA	-6.94369854227405e-09	-0.400928950437318	-0.0720528688046646	-0.0886341078717201	-0.045228443148688	-0.0434058454810496	-0.240241865889213	-1.89501604584527e-08	-0.622547564469915	-0.119029971346705	-0.140900974212035	-0.0673095128939827	-0.0735999140401146	-0.3626464756447	-2.07194269340974e-08	-0.390675931232092	-0.0754608882521491	-0.113434154727794	-0.0664395702005732	-0.0469928080229227	-0.201768968481375	-1.17959025787965e-08	-0.140410028653295	-0.0243441547277938	-0.0632331232091691	-0.0489101146131805	-0.0143300859598854	-0.0527910888252149	-7.92616045845279e-09	-0.067557306590258	-0.003700630372493	-0.0441731805157596	-0.0548598853868191	0.0107835243553009	-0.0197138681948424
76	3.5001301775145e-11	0.00735204142011769	0.000870476331361024	0.00111474378698239	0.000811585680473256	0.000304234911242647	0.005364840236686	1.15497692307686e-10	0.0119425549450567	0.00267036813186846	0.00337900879120856	0.00171651043956069	0.00167263021978015	0.00585467032967006	7.55716577540228e-10	0.0443828877005414	0.00833699999999888	0.0114810481283441	0.00618009625668335	0.00531235294117733	0.0245790909090946	2.20405882352935e-09	0.0754149732620298	0.0149108021390357	0.0271626737967928	0.0187672032085538	0.00837598930481406	0.0333508556149698	1.73134408602112e-09	0.0384661290322503	0.00497435483870817	0.030250483870964	0.0263790270270254	0.0048434408602163	0.00322693548387407	3.83351351351286e-09	0.0550556756756687	0.0268414516129013	0.0333823783783803	0.0212036594594619	0.0119237096774184	-0.00677887700534902	1.87508556149739e-08	0.204922994652413	0.0562962566844901	0.157877540106947	0.113551871657755	0.0443203208556155	-0.00706273224043494
76	4.82376739682534e-11	0.0103163374603174	0.00136922914920636	0.00173432168253969	0.000976284149206364	0.000758132142857146	0.00722107650793645	2.83683890577508e-10	0.0278713069908813	0.00498322796352586	0.00570018541033434	0.00285761762917933	0.00284243100303951	0.0171891610942249	1.90890145772594e-09	0.111021049562682	0.0204991311953353	0.0252348921282799	0.012042556851312	0.0131621545189504	0.0652881341107869	5.55183954154728e-09	0.184352435530086	0.0359500286532951	0.0465590257879655	0.0241904871060173	0.0223700859598854	0.1018435243553	5.98057306590258e-09	0.115624068767908	0.022099111747851	0.0410958452722065	0.0257104297994268	0.0153871919770773	0.0524310315186247	3.23409742120344e-09	0.0416899713467048	0.0167558452722062	0.0167668767908309	0.00778988538681947	0.00895991404011456	0.00816891117478508	1.34138395415472e-08	0.142342693409742	0.037599369627507	0.10382681948424	0.0752401146131809	0.0285835243553009	0.00103613180515759
77	2.57101301775145e-10	0.0554820414201177	0.00717147633136103	0.0106157437869824	0.00603958568047325	0.00457323491124265	0.037704840236686	1.49649769230769e-09	0.147142554945057	0.0261503681318685	0.0307890087912085	0.0162665104395607	0.0145226302197802	0.09015467032967	8.19371657754023e-09	0.479382887700541	0.0900269999999989	0.115281048128344	0.0557900962566834	0.0594923529411773	0.274079090909095	2.02340588235294e-08	0.67981497326203	0.133510802139036	0.191762673796793	0.104367203208554	0.0873959893048141	0.35485085561497	2.07313440860211e-08	0.405766129032251	0.0801743548387082	0.155550483870964	0.100779027027025	0.0558534408602163	0.170126935483874	2.23835135135129e-08	0.281455675675669	0.0846414516129014	0.13258237837838	0.0910036594594619	0.0412437096774184	0.062621122994651	5.63508556149739e-08	0.567922994652413	0.13179625668449	0.378577540106947	0.288651871657755	0.0899203208556155	0.0598372677595651
77	1.12137673968253e-10	0.0244763374603173	0.00327722914920636	0.00565632168253968	0.00375128414920636	0.00190113214285714	0.0155510765079365	5.67683890577507e-10	0.0570713069908813	0.0116132279635259	0.0137901854103343	0.00715761762917933	0.0066324310030395	0.0316391610942249	3.17990145772595e-09	0.189421049562682	0.0389991311953353	0.0511348921282799	0.025792556851312	0.0253821545189504	0.099288134110787	8.69183954154727e-09	0.302652435530086	0.0655500286532951	0.113259025787965	0.0726904871060173	0.0404700859598854	0.1242435243553	1.41005730659026e-08	0.293224068767909	0.0644991117478509	0.153495845272206	0.108410429799427	0.0449871919770773	0.0752310315186247	2.67340974212035e-08	0.346189971346705	0.125855845272206	0.167166876790831	0.107089885386819	0.0600799140401146	0.0530689111747851	8.05138395415472e-08	0.825342693409742	0.214099369627507	0.54092681948424	0.383040114613181	0.157783524355301	0.0707361318051576
78	8.2901301775145e-11	0.0176920414201177	0.00224847633136102	0.00266574378698239	0.00114258568047326	0.00152323491124265	0.012774840236686	6.38497692307685e-10	0.0615425549450567	0.00967036813186846	0.0109190087912085	0.00591651043956069	0.00501263021978015	0.0409546703296701	4.03371657754023e-09	0.232582887700542	0.0407269999999988	0.0495810481283441	0.0238700962566833	0.0257523529411773	0.142179090909094	1.03540588235294e-08	0.33781497326203	0.0618108021390357	0.0709626737967928	0.0301672032085538	0.040895989304814	0.20535085561497	8.89134408602111e-09	0.16126612903225	0.0291743548387082	0.030350483870964	0.0132790270270255	0.0181534408602163	0.101726935483874	7.33513513512857e-10	0.000755675675668624	-0.0152585483870986	-0.00751762162161965	-0.00239634054053814	-0.00552629032258159	0.021921122994651	-1.77991443850261e-08	-0.194577005347587	-0.06120374331551	-0.132222459893053	-0.0778481283422448	-0.0544796791443845	0.00103726775956505
78	3.78737673968254e-10	0.0813063374603173	0.0105592291492064	0.0135263216825397	0.00648128414920636	0.00704813214285715	0.0571710765079365	2.2976838905775e-09	0.223371306990881	0.0366132279635259	0.0425301854103344	0.0220176176291793	0.0205124310030395	0.144239161094225	1.26099014577259e-08	0.730821049562682	0.130599131195335	0.16013489212828	0.0719025568513121	0.0882321545189504	0.439888134110787	2.87118395415473e-08	0.942652435530085	0.177150028653295	0.203159025787965	0.0825904871060173	0.120570085959885	0.5619435243553	2.01805730659026e-08	0.358924068767908	0.0680991117478509	0.0391958452722064	-0.00318957020057317	0.0423871919770773	0.251431031518625	-2.35590257879655e-09	-0.0535100286532952	-0.0380941547277938	-0.0648331232091692	-0.0457501146131805	-0.0190400859598854	0.0493689111747851	-2.96061604584528e-08	-0.331457306590258	-0.106300630372493	-0.23597318051576	-0.137159885386819	-0.0988664756446991	0.0108361318051576
79	8.7801301775145e-11	0.0188520414201177	0.00232247633136102	0.00349574378698239	0.00207658568047325	0.00142023491124265	0.013024840236686	4.89497692307685e-10	0.0483425549450567	0.00864036813186846	0.0108390087912085	0.00595651043956069	0.00488263021978015	0.0288546703296701	2.64371657754023e-09	0.155582887700541	0.0289269999999988	0.0398810481283441	0.0208800962566833	0.0190123529411773	0.0866790909090947	6.95405882352935e-09	0.23481497326203	0.0465108021390357	0.0681626737967927	0.0388672032085539	0.029395989304814	0.11955085561497	7.58134408602112e-09	0.14826612903225	0.0280743548387081	0.0580504838709639	0.0396790270270254	0.0192534408602163	0.0621269354838741	1.01635135135129e-08	0.129155675675669	0.0380414516129013	0.0656823783783803	0.0471036594594618	0.0182637096774184	0.023821122994651	2.16508556149739e-08	0.217922994652413	0.05189625668449	0.145577540106947	0.110851871657755	0.0347203208556155	0.023037267759565
79	4.08537673968254e-10	0.0881063374603173	0.0112392291492064	0.0166463216825397	0.00939828414920636	0.00725813214285715	0.0601810765079364	2.39868389057751e-09	0.235271306990881	0.0405832279635259	0.0488401854103344	0.0260176176291793	0.0228224310030395	0.145839161094225	1.33399014577259e-08	0.777821049562682	0.143899131195335	0.18403489212828	0.0904025568513121	0.0936321545189504	0.450488134110787	3.33418395415473e-08	1.11365243553009	0.217850028653295	0.295859025787965	0.155890487106017	0.139970085959885	0.5999435243553	3.42005730659026e-08	0.656924068767908	0.131199111747851	0.215595845272207	0.128410429799427	0.0871871919770773	0.309831031518625	2.72340974212035e-08	0.332889971346705	0.0945558452722062	0.138766876790831	0.0934898853868195	0.0453799140401146	0.0995689111747851	5.90138395415472e-08	0.582342693409742	0.132199369627507	0.37052681948424	0.290140114613181	0.0803835243553009	0.0798361318051576
80	-1.0498698224855e-11	-0.0023579585798823	-0.000428523668638977	-0.000634256213017611	-0.000383414319526745	-0.000250765088757353	-0.001295159763314	-2.8502307692314e-11	-0.00275744505494328	-0.000709631868131544	-0.000490991208791445	-0.000243489560439309	-0.000253369780219848	-0.00158532967032995	1.81716577540229e-10	0.00958288770054141	8.69999999988858e-05	0.000931048128344099	0.000380096256683341	0.000542352941177318	0.00857909090909464	1.09405882352935e-09	0.0331149732620298	0.00361080213903567	0.00206267379679282	-0.000732796791446139	0.00277598930481405	0.0274508556149698	-1.36865591397888e-09	-0.0304338709677497	-0.0128256451612918	-0.015549516129036	-0.00802097297297454	-0.00650655913978369	-0.00207306451612591	-5.32648648648714e-09	-0.0654443243243314	-0.0245585483870986	-0.0248176216216196	-0.0157063405405381	-0.00939629032258159	-0.017708877005349	-1.15891443850261e-08	-0.110277005347587	-0.03410374331551	-0.046422459893053	-0.0253481283422448	-0.0210796791443846	-0.027632732240435
80	7.49376739682535e-11	0.0159063374603173	0.00222822914920636	0.00184632168253969	0.000306284149206364	0.00154013214285714	0.0118310765079365	5.54683890577507e-10	0.0531713069908814	0.00833322796352586	0.00868018541033434	0.00429761762917932	0.0043724310030395	0.0361391610942249	3.06990145772595e-09	0.176321049562682	0.0303991311953353	0.0353348921282799	0.014512556851312	0.0208221545189504	0.110588134110787	6.71183954154728e-09	0.214652435530086	0.0389500286532951	0.0284590257879655	0.00159048710601726	0.0269700859598854	0.1468435243553	2.38057306590257e-09	0.0289240687679082	0.00459911174785099	-0.0365041547277936	-0.0367395702005732	0.000287191977077323	0.0607310315186247	-9.85590257879655e-09	-0.134510028653295	-0.0488541547277938	-0.0831831232091692	-0.0596001146131805	-0.0235900859598854	-0.00243108882521492	-3.63761604584528e-08	-0.380957306590258	-0.098100630372493	-0.26217318051576	-0.182059885386819	-0.0800864756446991	-0.0206638681948424
81	1.20401301775145e-10	0.0258120414201177	0.00329347633136102	0.00444574378698239	0.00239258568047326	0.00205623491124265	0.018064840236686	6.66497692307685e-10	0.0657425549450567	0.0114803681318685	0.0142590087912086	0.00758651043956068	0.00667263021978015	0.0399546703296701	3.46371657754023e-09	0.203282887700541	0.0359269999999988	0.0513810481283441	0.0256500962566833	0.0257223529411773	0.115979090909094	8.36405882352936e-09	0.27981497326203	0.0528108021390357	0.0752626737967927	0.0394672032085538	0.035695989304814	0.15135085561497	5.65134408602111e-09	0.10426612903225	0.0169743548387081	0.025750483870964	0.0142790270270255	0.0125534408602163	0.0615269354838741	1.69351351351286e-09	0.0195556756756686	0.00304145161290136	0.00678237837838034	0.00470365945946186	0.00169370967741841	0.00812112299465099	1.70085561497391e-09	0.0163229946524131	-0.00220374331550996	0.0210775401069469	0.0261518716577552	-0.00517967914438455	-0.000462732240434949
81	-7.03623260317465e-11	-0.0151036625396826	-0.00172877085079364	-0.00271167831746031	-0.00144871585079364	-0.00126286785714286	-0.0106589234920635	-4.28216109422492e-10	-0.0414386930091187	-0.00604677203647414	-0.00818981458966565	-0.00470338237082067	-0.0034875689969605	-0.0272008389057751	-2.11709854227405e-09	-0.121978950437318	-0.0205308688046647	-0.0269851078717202	-0.013747443148688	-0.0132478454810496	-0.0744118658892131	-3.86816045845273e-09	-0.124847564469915	-0.0212499713467049	-0.0234409742120345	-0.00897951289398275	-0.0144799140401146	-0.0801564756447002	-1.44942693409742e-09	-0.0183759312320918	-0.003000888252149	0.0177958452722065	0.0165104297994268	0.00135719197707732	-0.0332689684813753	3.52409742120344e-09	0.0513899713467048	0.0267558452722062	0.0270668767908309	0.0110898853868195	0.0160599140401145	-0.00253108882521493	2.14138395415472e-08	0.230342693409742	0.063199369627507	0.16272681948424	0.107640114613181	0.0551835243553009	0.00423613180515758
82	-6.8598698224855e-11	-0.0147179585798823	-0.00218252366863898	-0.00212325621301761	-0.000670414319526744	-0.00145276508875735	-0.010415159763314	-4.66602307692314e-10	-0.0446474450549433	-0.00744963186813154	-0.00673099120879144	-0.00317648956043931	-0.00355736978021985	-0.0304553296703299	-2.64328342245977e-09	-0.152317112299459	-0.0286930000000011	-0.0301189518716559	-0.0120399037433167	-0.0180776470588227	-0.0935209090909053	-6.18594117647065e-09	-0.20318502673797	-0.0407891978609643	-0.0410373262032072	-0.0138027967914462	-0.0272340106951859	-0.12144914438503	-7.35865591397889e-09	-0.13873387096775	-0.0342256451612919	-0.031149516129036	-0.00972097297297453	-0.0204165591397837	-0.0733730645161259	-3.64648648648714e-09	-0.0388443243243313	-0.0118585483870986	-0.000517621621619645	0.00400365945946187	-0.0048062903225816	-0.028038877005349	-2.79914438502608e-09	-0.016977005347587	-0.00320374331550996	0.0104775401069469	0.00655187165775519	0.00392032085561545	-0.022112732240435
82	-1.16602326031747e-10	-0.0250636625396826	-0.00321077085079364	-0.00437967831746031	-0.00221671585079364	-0.00216286785714285	-0.0174789234920636	-7.14316109422493e-10	-0.0693286930091187	-0.0115107720364741	-0.0130248145896657	-0.00685538237082068	-0.0061705689969605	-0.0448008389057751	-3.83709854227405e-09	-0.222278950437318	-0.0402308688046647	-0.0491151078717201	-0.023007443148688	-0.0261078454810496	-0.132911865889213	-8.79816045845273e-09	-0.291147564469915	-0.0556499713467049	-0.0699409742120345	-0.0329395128939827	-0.0369899140401146	-0.1655564756447	-8.00942693409742e-09	-0.149875931232092	-0.032000888252149	-0.0366041547277935	-0.0169395702005732	-0.0196628080229227	-0.0812689684813753	-4.46590257879656e-09	-0.0506100286532952	-0.00854415472779383	-0.0179331232091691	-0.0150801146131805	-0.00283008595988544	-0.0241810888252149	-3.31616045845279e-09	-0.023157306590258	0.00399936962750698	-0.0105731805157597	-0.0210598853868191	0.0104835243553008	-0.0166338681948424
83	-2.0698698224855e-11	-0.00450795857988231	-0.000674523668638977	-0.00105325621301761	-0.000800414319526744	-0.000252765088757353	-0.002785159763314	-1.85023076923141e-11	-0.00215744505494328	-0.00122963186813154	-0.000660991208791445	-0.000193489560439309	-0.000466369780219847	-0.000225329670329945	1.56716577540229e-10	0.0081828877005414	-0.000553000000001115	0.000701048128344091	-9.99037433166603e-05	0.000802352941177321	0.00807909090909464	3.04058823529354e-10	0.0053149732620297	-0.00258919786096434	-0.0112373262032072	-0.0123627967914461	0.00111598930481406	0.0191508556149698	-2.48865591397888e-09	-0.0556338709677497	-0.0158256451612918	-0.037049516129036	-0.0271809729729745	-0.00887655913978369	-0.00267306451612596	-7.45648648648714e-09	-0.0981443243243314	-0.0447485483870987	-0.0455176216216197	-0.0279963405405381	-0.0178962903225816	-0.00947887700534901	-2.79091443850261e-08	-0.290177005347587	-0.08170374331551	-0.189822459893053	-0.128948128342245	-0.0609796791443845	-0.0164727322404349
83	1.66376739682535e-11	0.00355633746031735	0.000588229149206359	0.000189321682539687	-0.000391715850793636	0.000581132142857145	0.00278107650793645	2.22683890577508e-10	0.0211713069908813	0.00283322796352586	0.00320018541033435	0.00155761762917933	0.00164243100303951	0.0151491610942249	1.46790145772594e-09	0.0843210495626819	0.0143691311953353	0.0163348921282798	0.00594255685131203	0.0104321545189504	0.0535881341107869	3.26183954154727e-09	0.102452435530085	0.0185500286532951	0.0058590257879655	-0.00872951289398275	0.0145700859598854	0.0779435243552998	1.53057306590258e-09	0.0193240687679082	0.00389911174785102	-0.0233041547277935	-0.0249895702005732	0.00170719197707733	0.0386310315186247	-6.13590257879656e-09	-0.0866100286532952	-0.0412541547277938	-0.0536331232091691	-0.0373201146131805	-0.0162900859598854	0.00826891117478508	-2.97061604584528e-08	-0.317657306590258	-0.084700630372493	-0.23207318051576	-0.164459885386819	-0.0676464756446991	-0.000763868194842426
84	2.9840345276873e-10	0.0640060456026059	0.00827754723127036	0.0107072983713355	0.00523609302931599	0.00543846344155844	0.0450211986970684	1.79293651170569e-09	0.174240319732442	0.0288397357826088	0.0330505338327758	0.0173347482474917	0.015715706652174	0.111671906333333	1.03649816199377e-08	0.600818224299065	0.108698925233645	0.132712442367601	0.0608085563862929	0.0719036504672897	0.3594092211838	2.45241993957704e-08	0.808219637462235	0.153201601208459	0.186040545454545	0.0819777203647416	0.104625303030303	0.468455391566265	1.94452409638555e-08	0.35683313253012	0.0684831626506023	0.0713395180722893	0.0258118795180724	0.0454274096385542	0.217007921686747	4.45978915662653e-09	0.0392903614457827	0.0037015662650602	-0.0155256626506026	-0.0148029216867469	-0.000682469879518085	0.0511112650602411	2.58888554216864e-09	0.00901626506024034	-0.0133048192771083	-0.00508915662650589	0.0162521084337346	-0.0213440060240963	0.0271900903614457
84	1.91220027212544e-10	0.0410855498954704	0.00516558522648083	0.00749166444250872	0.00417460432430556	0.00326664926829268	0.0284300482299652	1.07110634951456e-09	0.105139130097087	0.0182242604433658	0.0221266327119741	0.0118119707184466	0.0103145536472492	0.0647972106796118	6.73232978142077e-09	0.39228893442623	0.071802355191257	0.0912012786885246	0.0441894836065573	0.0470522636612022	0.229188415300546	1.7642291005291e-08	0.58799044973545	0.11276917989418	0.153584031746031	0.079441250793651	0.074837177188329	0.324549283819629	1.61293368700265e-08	0.309518832891246	0.0540023607427054	0.106805623342175	0.0663770291777191	0.0404291511936339	0.148715172413793	1.23025661375662e-08	0.154024867724868	0.0477177777777775	0.0688744708994707	0.0450979920634923	0.0237670105820105	0.0374293386243387	3.61706084656084e-08	0.370558730158731	0.0825680952380957	0.263661772486773	0.204413650793651	0.0591467830687829	0.0243216666666667
85	2.78034527687298e-11	0.00583604560260588	0.000575547231270361	0.000924298371335508	0.000642093029315986	0.00025246344155844	0.00434119869706842	6.59365117056908e-11	0.0066003197324416	0.000779735782608788	0.00202053383277581	0.00133474824749166	0.000685706652173952	0.00314190633333342	8.17981619937689e-10	0.0472182242990648	0.00707892523364473	0.0114924423676014	0.00675855638629291	0.0047336504672898	0.0286092211838003	2.62419939577038e-09	0.0849196374622351	0.013701601208459	0.0196405454545454	0.0105777203647416	0.00961530303030291	0.0505553915662647	2.05240963855458e-10	-0.000566867469880258	-0.00711683734939773	-0.00476048192771069	-0.000888120481927548	-0.00385259036144581	0.0112079216867467	-4.83021084337347e-09	-0.0614096385542173	-0.0179984337349398	-0.0315256626506026	-0.0228229216867469	-0.00870246987951808	-0.0119187349397589	-1.52611144578314e-08	-0.15268373493976	-0.0369048192771083	-0.0915891566265059	-0.0621478915662654	-0.0293440060240963	-0.0242099096385543
85	NA	NA	NA	NA	NA	NA	NA	NA	NA	NA	NA	NA	NA	NA	NA	NA	NA	NA	NA	NA	NA	NA	NA	NA	NA	NA	NA	NA	NA	NA	NA	NA	NA	NA	NA	NA	NA	NA	NA	NA	NA	NA	NA	NA	NA	NA	NA	NA	NA
86	3.76034527687298e-11	0.00811604560260589	0.000794547231270361	0.00191629837133551	0.00144509302931599	0.00044046344155844	0.00540119869706842	1.11936511705691e-10	0.0115403197324416	0.00196973578260879	0.00403053383277581	0.00259474824749166	0.00142970665217395	0.00491190633333341	9.71981619937689e-10	0.0573182242990649	0.0100889252336447	0.0165724423676014	0.0102685563862929	0.00630365046728981	0.0307092211838003	3.39419939577039e-09	0.113619637462235	0.021301601208459	0.0355405454545454	0.0229777203647416	0.0131153030303029	0.0557553915662647	2.64524096385546e-09	0.0513331325301198	0.00558316265060229	0.0233395180722893	0.0184118795180725	0.0048874096385542	0.0223079216867467	2.21978915662654e-09	0.0312903614457827	0.0122015662650602	0.0201743373493974	0.0133970783132531	0.00678753012048191	-0.000988734939758924	1.18888855421686e-08	0.12901626506024	0.0324951807228917	0.101310843373494	0.0746521084337347	0.0265559939759037	-0.00448990963855426
86	3.62002721254375e-12	0.000875549895470398	-6.04147735191656e-05	0.000735664442508721	0.000740604324305555	-5.23507317073152e-05	0.000200048229965173	1.27063495145639e-11	0.00187913009708738	0.000514260443365755	0.00185663271197409	0.00126797071844661	0.000583553647249179	-0.000482789320388293	7.26329781420767e-10	0.0433889344262295	0.00807235519125703	0.0138012786885246	0.00880948360655734	0.00499226366120224	0.0215884153005464	2.98229100529102e-09	0.10149044973545	0.01956917989418	0.0359840317460315	0.025341250793651	0.011337177188329	0.0490492838196286	3.6393368700265e-09	0.074718832891246	0.0102023607427054	0.0435056233421752	0.0347770291777191	0.00877915119363394	0.0210151724137931	5.90256613756615e-09	0.0810248677248679	0.0268177777777775	0.0512744708994708	0.0351979920634923	0.0160470105820104	0.00302933862433868	2.07706084656084e-08	0.221558730158731	0.0558680952380958	0.166161772486773	0.120813650793651	0.0452467830687829	-0.000448333333333297
87	-6.21965472312702e-11	-0.0133439543973941	-0.00139245276872964	-0.00291470162866449	-0.00215160697068401	-0.000793536558441559	-0.00903880130293157	-2.20863488294309e-10	-0.0229196802675584	-0.00481026421739121	-0.00711746616722419	-0.00391425175250834	-0.00320329334782605	-0.0116480936666666	-7.36018380062311e-10	-0.0444817757009352	-0.00896107476635527	-0.0150175576323986	-0.0097214436137071	-0.00528634953271019	-0.0204907788161997	-3.15580060422961e-09	-0.109380362537765	-0.021498398791541	-0.0432594545454547	-0.0325522796352584	-0.0101246969696971	-0.0456446084337353	-3.94475903614454e-09	-0.0847668674698803	-0.00461683734939772	-0.0662604819277107	-0.0575581204819276	-0.00871259036144581	-0.0138920783132533	-9.06021084337346e-09	-0.125709638554217	-0.0426484337349398	-0.0862256626506026	-0.0649329216867469	-0.0212624698795181	0.00311126506024108	-3.70311144578314e-08	-0.39688373493976	-0.0994048192771084	-0.301389156626506	-0.221047891566265	-0.0802440060240963	0.00389009036144574
87	-9.07299727874563e-11	-0.0194244501045296	-0.00209841477351917	-0.00375433555749128	-0.00244499567569445	-0.00135635073170731	-0.0135699517700348	-3.81493650485436e-10	-0.0379108699029126	-0.00622173955663425	-0.00936036728802591	-0.0053980292815534	-0.00396244635275082	-0.0223227893203883	-1.40467021857923e-09	-0.0819110655737704	-0.013657644808743	-0.0212687213114754	-0.0123405163934427	-0.00892773633879777	-0.0470115846994537	-3.91770899470898e-09	-0.12930955026455	-0.02273082010582	-0.0335159682539685	-0.019268749206349	-0.013522822811671	-0.0699507161803714	-1.9206631299735e-09	-0.0335811671087541	0.00360236074270542	-0.0113943766578248	-0.0103629708222809	-0.00107084880636606	-0.0256848275862069	-4.0743386243385e-10	-0.00747513227513209	0.00421777777777751	-0.0167255291005293	-0.0177520079365077	0.00101701058201045	0.00502933862433868	-3.70939153439161e-09	-0.0438412698412694	-0.00323190476190427	-0.0527382275132269	-0.0476863492063486	-0.00505321693121709	0.0121216666666667
88	3.26034527687298e-11	0.00692604560260588	0.00076154723127036	0.00114229837133551	0.000654093029315986	0.00045746344155844	0.00502119869706842	2.30936511705691e-10	0.0219403197324416	0.00277973578260879	0.00380053383277581	0.00249474824749167	0.00130570665217395	0.0146619063333334	1.94398161993769e-09	0.111118224299065	0.0180089252336447	0.0238124423676014	0.0131085563862929	0.0106936504672898	0.0693092211838003	5.31419939577039e-09	0.171219637462235	0.029701601208459	0.0339405454545454	0.0152777203647416	0.0191353030303029	0.106655391566265	3.88524096385546e-09	0.0668331325301197	0.0108831626506023	0.00453951807228931	-8.81204819275494e-05	0.00461740963855419	0.0514079216867467	-3.66021084337347e-09	-0.0522096385542172	-0.0220984337349398	-0.0347256626506026	-0.0242929216867469	-0.0103824698795181	0.00461126506024108	-2.49811144578314e-08	-0.26338373493976	-0.0664048192771084	-0.183789156626506	-0.125747891566265	-0.0579440060240963	-0.0132599096385543
88	1.99620027212544e-10	0.0427155498954704	0.00536258522648083	0.00717166444250872	0.00367360432430555	0.00344864926829268	0.0301800482299652	1.16810634951456e-09	0.113939130097087	0.0188742604433658	0.0225466327119741	0.0119919707184466	0.0105545536472492	0.0724972106796118	7.22232978142077e-09	0.41898893442623	0.0742023551912571	0.0955012786885246	0.0458394836065573	0.0496822636612022	0.249288415300546	1.7692291005291e-08	0.58399044973545	0.10876917989418	0.140784031746031	0.068141250793651	0.073237177188329	0.338049283819629	1.33693368700265e-08	0.247418832891246	0.0427023607427054	0.0625056233421752	0.0336770291777191	0.0288291511936339	0.142215172413793	2.86256613756615e-09	0.0294248677248679	-0.00308222222222248	0.0100744708994707	0.0114979920634923	-0.00144298941798955	0.0224293386243387	-3.94939153439161e-09	-0.0475412698412694	-0.0268319047619043	-0.0157382275132269	0.0149136507936514	-0.0306532169312171	-0.00504833333333331
89	3.32034527687298e-11	0.00695604560260589	0.00103054723127036	0.000630298371335507	0.000104093029315986	0.00049546344155844	0.00529119869706842	1.57936511705691e-10	0.0150403197324416	0.00267973578260879	0.00190053383277581	0.000844748247491664	0.00106070665217395	0.00977190633333342	1.14998161993769e-09	0.0667182242990649	0.0123789252336447	0.0143224423676014	0.00617855638629291	0.0081436504672898	0.0400092211838003	2.84419939577038e-09	0.093719637462235	0.019101601208459	0.0215405454545454	0.00897772036474158	0.0130653030303029	0.0520553915662647	2.06524096385546e-09	0.0363331325301198	0.0103831626506023	-0.00126048192771069	-0.00718812048192755	0.00597740963855419	0.0272079216867467	-6.00210843373466e-10	-0.0102096385542172	0.00780156626506022	-0.0214256626506026	-0.0217729216867469	0.000307530120481918	0.00351126506024108	4.58888554216862e-09	0.0490162650602405	0.0185951807228917	0.0277108433734941	0.0145521084337345	0.0130559939759037	0.00249009036144574
89	1.05200272125437e-11	0.00211554989547039	0.000381585226480834	-0.000175335557491278	-0.000374395675694445	0.000151649268292684	0.00191004822996517	-2.3293650485436e-11	-0.00191086990291262	-9.57395566342451e-05	0.00012663271197409	-0.000167029281553396	0.000297553647249179	-0.0019427893203883	1.04329781420767e-10	0.00748893442622946	0.000682355191257036	0.00409127868852464	0.000849483606557337	0.00324226366120224	0.00268841530054637	-5.77708994708982e-10	-0.0177095502645502	-0.00363082010581997	-0.00271596825396849	-0.003218749206349	0.00120717718832897	-0.00825071618037131	-3.9306631299735e-09	-0.078281167108754	-0.0172976392572946	-0.0341943766578248	-0.0246029708222809	-0.00960084880636606	-0.0267848275862069	-5.27743386243384e-09	-0.0660751322751322	-0.0161822222222225	-0.0339255291005292	-0.0249220079365077	-0.00904298941798955	-0.0160306613756613	-7.12939153439162e-09	-0.0689412698412693	-0.0187319047619043	-0.0358382275132269	-0.0244863492063486	-0.0112532169312171	-0.0143583333333333
90	9.62148432055758e-11	0.0204734773519165	0.00242909599303134	0.00328140588850178	0.00173508381533104	0.00154633141463414	0.0147652264808364	6.19006920415228e-10	0.0596769792387539	0.00908303217993085	0.0111357844290657	0.00648213183391004	0.00466340775086508	0.0394773287197233	4.16598557377050e-09	0.239626098360656	0.0415609213114754	0.0517132721311474	0.0266975049180328	0.0250151668852458	0.146348557377049	1.12853580645162e-08	0.368057741935485	0.0674976774193547	0.0769554838709677	0.0343939032258064	0.0425608064516128	0.223504967741935	9.91922580645164e-09	0.178185483870967	0.030960451612903	0.0304319677419356	0.0120362580645162	0.0184391290322581	0.116790645161291	-3.13548387096732e-10	-0.0130409677419357	-0.0094079677419354	-0.0228485483870967	-0.0165353870967742	-0.00635209677419351	0.0193170645161288	-1.40987741935483e-08	-0.152351290322581	-0.0426396774193548	-0.104923225806452	-0.0644580645161294	-0.0405654516129031	-0.00468838709677431
90	-6.28465693430657e-11	-0.0136166824817518	-0.0014905591240876	-0.00294520293040292	-0.00191699445054944	-0.00105990693430657	-0.0090968394160584	-2.6317616842105e-10	-0.0263339947368422	-0.00435841724342104	-0.00669723029702969	-0.00389606277227728	-0.00289395121710525	-0.0150689883552632	-8.2531730205278e-10	-0.0492405571847506	-0.00836795894428151	-0.0142841117647059	-0.00824850882352949	-0.00637878533724332	-0.0258658651026393	-1.12047910863509e-09	-0.0397108635097494	-0.0063020891364902	-0.0172710335195532	-0.0126783519553074	-0.00507319498607238	-0.0149436768802228	1.24106145251379e-10	0.00329301675977658	0.00573681564245811	-0.00125567039106148	-0.00313825418994422	0.00188245810055856	-0.0024639832869082	-7.35865921787707e-10	-0.00962681564245804	0.00226381615598896	-0.0132289972144848	-0.0146615598885793	0.00139484679665742	0.000385782122905074	-2.56863509749306e-09	-0.0251782729805015	-0.00216657381615621	-0.0189161559888578	-0.0163768802228408	-0.00254122562674089	-0.00374463687150831
91	8.14843205575743e-13	8.34773519165487e-05	-1.99040069686608e-05	-0.00010959411149822	2.60838153310387e-05	-0.000135668585365858	0.000215226480836359	-4.92930795847722e-11	-0.0047330207612461	-0.00083696782006915	-0.000624215570934259	-0.000128868166089957	-0.000495592249134918	-0.00327267128027664	4.98557377049269e-12	0.000326098360655522	-8.90786885246289e-05	0.0013132721311474	0.00200750491803278	-0.000694833114754237	-0.000851442622950975	4.65358064516159e-10	0.0148577419354844	0.00239767741935475	0.00405548387096766	0.00384390322580643	0.000250806451612865	0.0084049677419346	2.49225806451642e-10	0.00558548387096705	-0.000639548387096942	0.00763196774193562	0.00913625806451625	-0.0014808709677419	-0.00150935483870948	-3.03548387096727e-10	-0.00264096774193573	0.00179203225806461	-0.000648548387096664	-0.00145538709677414	0.000717903225806485	-0.00370293548387119	-6.67877419354834e-09	-0.0680512903225808	-0.0122396774193548	-0.0465232258064522	-0.0328580645161294	-0.0135654516129031	-0.00931838709677431
91	-3.30854148409889e-11	-0.00721174452296812	-0.00102354640035335	-0.00160127134385965	-0.00084384825524475	-0.000720241879858649	-0.00474468869257945	-1.87413423333333e-10	-0.0183522486666664	-0.00332326441999996	-0.00375971528239204	-0.00173069246511624	-0.00190050413666666	-0.0115367026666668	-7.00362848297171e-10	-0.0409282043343631	-0.00894101851851849	-0.00855401547987617	-0.00324258950617265	-0.00576996811145497	-0.0241686996904012	-9.38522388059632e-10	-0.0326226865671624	-0.00696214925373097	-0.010854583333333	-0.0044882142857145	-0.00575465671641823	-0.0158190149253754	-1.38092261904769e-09	-0.0272687500000001	-0.0091669047619048	-0.00598529761904758	0.00014490178571419	-0.00610321428571419	-0.0121155357142856	-1.69241071428569e-09	-0.0197261904761904	-0.00657538690476168	-0.00473874999999977	-0.00191223214285692	-0.00288562499999989	-0.00840538690476168	-9.08261904761911e-09	-0.091117261904765	-0.0204068656716417	-0.0589170149253742	-0.0417373134328363	-0.0171812238805966	-0.0133037611940298
92	1.6760345276873e-10	0.0359360456026059	0.00462254723127036	0.0059372983713355	0.00282909302931599	0.00307846344155844	0.0253811986970684	1.03493651170569e-09	0.100340319732442	0.0160797357826088	0.0191305338327758	0.0102447482474917	0.00887570665217395	0.0645719063333334	6.25498161993769e-09	0.362518224299065	0.0636989252336448	0.0818124423676014	0.0391885563862929	0.0426736504672898	0.2169092211838	1.57141993957704e-08	0.517219637462235	0.095901601208459	0.117240545454545	0.0514777203647416	0.0663253030303029	0.302555391566265	1.26452409638555e-08	0.22833313253012	0.0423831626506023	0.0362395180722893	0.00851187951807244	0.0277274096385542	0.149707921686747	-1.18021084337347e-09	-0.0278096385542172	-0.0216984337349398	-0.0346256626506026	-0.0253929216867469	-0.00924246987951808	0.0285112650602411	-1.57111144578314e-08	-0.17388373493976	-0.0557048192771083	-0.121089156626506	-0.0707478915662653	-0.0503440060240963	0.00279009036144575
92	1.69320027212544e-10	0.0362755498954704	0.00477858522648083	0.00578166444250872	0.00253260432430555	0.00320164926829268	0.0257100482299652	1.09810634951456e-09	0.106739130097087	0.0178442604433658	0.0203866327119741	0.0106219707184466	0.00976455364724917	0.0684972106796118	6.58232978142077e-09	0.38288893442623	0.0689023551912571	0.0886012786885246	0.0421294836065573	0.0465122636612022	0.225288415300546	1.6742291005291e-08	0.55199044973545	0.10566917989418	0.125484031746032	0.055941250793651	0.070237177188329	0.323749283819629	1.43893368700265e-08	0.263818832891246	0.0498023607427054	0.0537056233421752	0.0214770291777191	0.032229151193634	0.160215172413793	1.20256613756615e-09	0.00422486772486791	-0.0125822222222225	-0.0141255291005293	-0.0103820079365077	-0.00377298941798956	0.0309293386243387	-8.77939153439162e-09	-0.100941269841269	-0.0357319047619042	-0.0692382275132269	-0.0331863492063486	-0.0360532169312171	0.0040216666666667
93	6.64034527687298e-11	0.0139560456026059	0.00190254723127036	0.00141929837133551	0.000306093029315986	0.00108246344155844	0.0106311986970684	3.70936511705691e-10	0.0353403197324416	0.00549973578260879	0.00531053383277581	0.00257474824749167	0.00273570665217395	0.0238819063333334	2.46898161993769e-09	0.141718224299065	0.0243289252336447	0.0286124423676014	0.0125585563862929	0.0160836504672898	0.0888092211838003	6.02419939577039e-09	0.194419637462235	0.035701601208459	0.0343405454545453	0.0104777203647416	0.0245253030303029	0.123355391566265	2.82524096385546e-09	0.0437331325301197	0.00818316265060228	-0.0144604819277107	-0.0177481204819275	0.0033374096385542	0.0499079216867467	-6.59021084337347e-09	-0.0898096385542173	-0.0266984337349398	-0.0601256626506026	-0.0451829216867469	-0.0149724698795181	-0.00298873493975891	-2.16811144578314e-08	-0.224383734939759	-0.0581048192771083	-0.145989156626506	-0.0975478915662653	-0.0484440060240963	-0.0202099096385543
93	-2.91799727874563e-11	-0.00627445010452961	-0.000712414773519166	-0.00120433555749128	-0.000742395675694446	-0.000509350731707316	-0.00434995177003483	-1.26493650485436e-10	-0.0123008699029126	-0.00159573955663424	-0.00273336728802591	-0.00169602928155339	-0.00103944635275082	-0.00796278932038828	3.45329781420766e-10	0.0198889344262295	0.00433235519125703	0.00365127868852464	0.00139948360655734	0.00225226366120223	0.0118884153005463	2.51229100529102e-09	0.0847904497354498	0.01716917989418	0.0249840317460315	0.014301250793651	0.011357177188329	0.0458492838196287	4.6593368700265e-09	0.095918832891246	0.0173023607427054	0.0500056233421752	0.0351770291777191	0.0147991511936339	0.0286151724137931	6.13256613756615e-09	0.0809248677248679	0.0233177777777775	0.0460744708994708	0.0309979920634923	0.0151470105820104	0.0115293386243387	1.91706084656084e-08	0.200558730158731	0.0457680952380958	0.148161772486773	0.111413650793651	0.0367467830687829	0.0067216666666667
94	4.81034527687298e-11	0.0102260456026059	0.00146554723127036	0.00120429837133551	0.000229093029315986	0.00094446344155844	0.00756119869706842	3.05936511705691e-10	0.0295403197324416	0.00500973578260879	0.00479053383277581	0.00201474824749166	0.00276570665217395	0.0191119063333334	1.97698161993769e-09	0.114718224299065	0.0198989252336447	0.0257124423676014	0.0115085563862929	0.0141636504672898	0.0691092211838003	5.44419939577038e-09	0.178919637462235	0.034101601208459	0.0408405454545453	0.0183777203647416	0.0230253030303029	0.102955391566265	5.56524096385546e-09	0.10663313253012	0.0224831626506023	0.0338395180722893	0.0199118795180725	0.0138574096385542	0.0503079216867467	5.29789156626532e-10	0.00609036144578275	-0.00549843373493977	0.00617433734939741	0.00529707831325312	0.000897530120481911	0.00541126506024107	-6.23111445783138e-09	-0.0640837349397597	-0.0204048192771083	-0.0316891566265058	-0.0119478915662654	-0.0197440060240963	-0.0120699096385542
94	7.52002721254373e-12	0.00158554989547039	0.000403585226480834	-0.000119335557491278	-0.000453395675694445	0.000286649268292685	0.00131004822996517	1.93106349514564e-10	0.0182391300970874	0.00307426044336576	0.00198663271197409	0.000786970718446604	0.00120355364724918	0.0131272106796117	2.05332978142077e-09	0.11838893442623	0.021832355191257	0.0243412786885246	0.0106894836065573	0.0136522636612022	0.0721884153005464	6.10229100529102e-09	0.20059044973545	0.03886917989418	0.0439840317460315	0.019401250793651	0.025277177188329	0.120849283819629	7.5893368700265e-09	0.147118832891246	0.0309023607427054	0.0513056233421752	0.0315770291777191	0.0196891511936339	0.064915172413793	3.34256613756615e-09	0.0402248677248679	0.00991777777777753	0.0133744708994707	0.00569799206349227	0.00761701058201045	0.0169293386243387	1.13060846560839e-09	0.00855873015873065	0.00106809523809573	0.00586177248677307	0.0111136507936514	-0.0052532169312171	0.0015216666666667
95	1.64214843205576e-10	0.0352234773519166	0.00444309599303134	0.00602840588850178	0.00308008381533104	0.00294533141463414	0.0247552264808363	9.48006920415228e-10	0.0925769792387539	0.0152030321799308	0.0186757844290657	0.00999213183391004	0.00868340775086508	0.0586573287197233	5.5959855737705e-09	0.325126098360656	0.0579609213114753	0.0748132721311474	0.0357075049180328	0.0390651668852458	0.192448557377049	1.37953580645162e-08	0.456057741935485	0.0857976774193547	0.106455483870968	0.0484939032258064	0.0579608064516128	0.263404967741935	1.08392258064516e-08	0.199985483870967	0.037360451612903	0.0449319677419356	0.0202362580645162	0.0246991290322581	0.11769064516129	8.66451612903270e-10	0.00305903225806425	-0.0085079677419354	-0.00974854838709666	-0.00645538709677415	-0.00326209677419351	0.0214170645161288	-4.10877419354834e-09	-0.0490512903225807	-0.0221396774193548	-0.0282232258064523	-0.00485806451612947	-0.0233654516129031	0.00125161290322568
95	6.7214585159011e-11	0.0143182554770319	0.00178445359964665	0.00201272865614036	0.00085615174475525	0.00119375812014135	0.0103653113074206	3.88886576666667e-10	0.0379377513333336	0.00632673558000004	0.00743028471760796	0.00394630753488376	0.00361149586333334	0.0239532973333332	2.48863715170283e-09	0.144871795665637	0.0250589814814815	0.0334259845201238	0.0150874104938274	0.017900031888545	0.0856313003095988	6.50147761194037e-09	0.214177313432838	0.040337850746269	0.046645416666667	0.0196917857142855	0.0275253432835818	0.126180985074625	4.29907738095231e-09	0.0791312499999998	0.0120330952380952	0.0200147023809524	0.0107449017857142	0.0092467857142858	0.0470844642857144	-3.52410714285682e-10	-0.00652619047619038	-0.00767538690476167	-0.00413874999999978	-0.00221223214285692	-0.00197562499999989	0.00538461309523832	-2.6126190476191e-09	-0.0275172619047649	-0.0122068656716417	-0.0115170149253742	6.2686567163622e-05	-0.0115812238805966	-0.00527376119402982
96	4.30114843205576e-10	0.0924434773519165	0.0120800959930313	0.0161484058885018	0.00835408381533103	0.00778433141463414	0.0642252264808364	2.65400692041523e-09	0.258276979238754	0.0440230321799309	0.0493557844290657	0.0260721318339101	0.0232934077508651	0.164857328719723	1.54459855737705e-08	0.896826098360656	0.165060921311475	0.201313272131148	0.0957175049180328	0.105595166885246	0.530448557377049	3.93453580645162e-08	1.30505774193548	0.252097677419355	0.320155483870968	0.155793903225806	0.164460806451613	0.732604967741934	3.98292258064516e-08	0.756685483870967	0.148860451612903	0.227931967741936	0.129036258064516	0.0988991290322581	0.380090645161291	2.51764516129033e-08	0.297959032258064	0.0810920322580646	0.100751451612903	0.0619446129032259	0.0388079032258065	0.116217064516129	4.06012258064516e-08	0.385248709677419	0.0789603225806452	0.227776774193548	0.192841935483871	0.0350345483870969	0.0780016129032257
96	1.16314585159011e-10	0.0251782554770319	0.00318845359964665	0.00509272865614035	0.00317515174475525	0.00195375812014135	0.0167453113074206	7.14886576666667e-10	0.0703377513333336	0.01265673558	0.014750284717608	0.00825630753488376	0.00662149586333334	0.0426032973333332	4.53363715170283e-09	0.264971795665637	0.0492389814814815	0.0645259845201239	0.0334674104938273	0.030590031888545	0.150331300309599	1.37614776119404e-08	0.462177313432838	0.090937850746269	0.132245416666667	0.0765917857142855	0.0561253432835818	0.238080985074625	1.84790773809523e-08	0.36513125	0.0675330952380951	0.155214702380953	0.107344901785714	0.0479667857142858	0.142384464285714	2.12875892857143e-08	0.26957380952381	0.0871246130952383	0.12376125	0.0794877678571431	0.0442743750000001	0.0586846130952383	4.60373809523809e-08	0.465082738095235	0.120693134328358	0.293682985074626	0.212762686567164	0.0810187761194034	0.0494862388059702
97	1.97014843205576e-10	0.0424634773519166	0.00542909599303134	0.00792840588850178	0.00440108381533104	0.00353033141463414	0.0291052264808363	1.17200692041523e-09	0.114676979238754	0.0194430321799308	0.0234657844290657	0.01271213183391	0.0107534077508651	0.0717573287197234	6.9859855737705e-09	0.406226098360656	0.0736609213114754	0.0947132721311474	0.0465775049180328	0.0481051668852458	0.237848557377049	1.80353580645162e-08	0.599057741935484	0.114597677419355	0.152255483870968	0.0766939032258064	0.0755608064516129	0.332704967741935	1.71392258064516e-08	0.324485483870967	0.061960451612903	0.0956319677419357	0.0535362580645162	0.0421991290322581	0.166890645161291	9.22645161290328e-09	0.108659032258064	0.0299920322580646	0.0337514516129033	0.0185446129032259	0.0152379032258065	0.0449170645161288	1.75012258064517e-08	0.168248709677419	0.0327603225806452	0.106376774193548	0.0905419354838705	0.015834548387097	0.0289016129032257
97	-3.6685414840989e-11	-0.00781174452296812	-0.00104454640035335	-0.00121127134385965	-0.00046284825524475	-0.000711241879858649	-0.00571468869257945	-2.37213423333333e-10	-0.0226322486666664	-0.00348326441999996	-0.00369971528239204	-0.00178969246511624	-0.00177850413666666	-0.0157167026666668	-1.04336284829717e-09	-0.0596282043343632	-0.0114710185185185	-0.0110840154798762	-0.00496258950617265	-0.00657996811145497	-0.0378686996904012	-1.61852238805963e-09	-0.0510226865671624	-0.00936214925373099	-0.00625458333333302	0.000271785714285497	-0.00599465671641823	-0.0363190149253754	-1.35092261904769e-09	-0.0222687500000001	-0.00736690476190481	0.00441470238095241	0.00644490178571419	-0.00196321428571419	-0.0193155357142856	2.07758928571431e-09	0.0306738095238096	0.0145246130952383	0.0192612500000002	0.0107877678571431	0.00844437500000011	-0.00311538690476169	1.40373809523809e-08	0.150082738095235	0.0380931343283583	0.105882985074626	0.0723626865671637	0.0336187761194034	0.00418623880597019
98	2.8020345276873e-10	0.0606160456026059	0.00755754723127036	0.0121972983713355	0.00717509302931598	0.00499046344155844	0.0408611986970684	1.76793651170569e-09	0.172940319732442	0.0292697357826088	0.0356705338327758	0.0197247482474917	0.015945706652174	0.107271906333333	1.05149816199377e-08	0.612218224299065	0.110998925233645	0.145812442367601	0.0758085563862929	0.0700036504672898	0.3554092211838	2.88241993957704e-08	0.959219637462235	0.182501601208459	0.256740545454545	0.140877720364742	0.116425303030303	0.519455391566265	3.32352409638554e-08	0.63823313253012	0.123083162650602	0.21873951807229	0.137811879518073	0.0809274096385542	0.296907921686747	2.26497891566265e-08	0.274290361445783	0.0630015662650602	0.117774337349397	0.0813970783132531	0.0363775301204819	0.093411265060241	2.80888855421686e-08	0.26401626506024	0.0528951807228917	0.154510843373494	0.135752108433735	0.0187559939759037	0.0561900903614458
98	2.32653430656934e-10	0.0503433175182482	0.00640044087591239	0.00999579706959707	0.00559500554945056	0.00436909306569343	0.0340331605839416	1.66662383157895e-09	0.162436005263158	0.027632582756579	0.0324177697029703	0.0178099372277227	0.0145050487828947	0.102591011644737	1.03636826979472e-08	0.602559442815249	0.110582041055719	0.142075888235294	0.0726114911764706	0.0691212146627567	0.350634134897361	2.89295208913649e-08	0.962589136490251	0.18639791086351	0.252628966480447	0.134861648044693	0.117146805013928	0.524956323119777	3.44941061452514e-08	0.664593016759777	0.131736815642458	0.229944329608939	0.143711745810056	0.0861324581005585	0.302236016713092	2.35441340782123e-08	0.281273184357542	0.070763816155989	0.105071002785515	0.0678884401114207	0.0371848467966574	0.104485782122905	2.97913649025069e-08	0.275321727019498	0.0621334261838438	0.144683844011142	0.123723119777159	0.0209587743732591	0.0689553631284917
99	1.1630345276873e-10	0.0249060456026059	0.00314454723127036	0.0042682983713355	0.00231509302931599	0.00192246344155844	0.0174911986970684	6.28936511705691e-10	0.0613403197324416	0.0102597357826088	0.0122605338327758	0.00670474824749166	0.00555570665217395	0.0381619063333334	3.75498161993769e-09	0.218218224299065	0.0398989252336447	0.0505124423676014	0.0247985563862929	0.0257036504672898	0.1278092211838	9.13419939577038e-09	0.302419637462235	0.0587016012084589	0.0750405454545453	0.0373777203647416	0.0382253030303029	0.167655391566265	7.89524096385545e-09	0.14883313253012	0.0295831626506023	0.0427395180722893	0.0248118795180724	0.0178874096385542	0.0766079216867467	4.45978915662653e-09	0.0521903614457827	0.0158015662650602	0.0159743373493974	0.00999707831325311	0.00593753012048191	0.0205112650602411	4.78888554216863e-09	0.0420162650602403	0.00899518072289167	0.0221108433734941	0.0233521084337346	-0.00124400602409628	0.0109900903614457
99	4.28200272125437e-11	0.00914554989547039	0.00105658522648084	0.00175966444250872	0.00120360432430555	0.000508649268292685	0.00633004822996517	1.80106349514564e-10	0.0182391300970874	0.00363426044336575	0.00479663271197409	0.00272197071844661	0.00207055364724918	0.00977721067961171	1.62432978142077e-09	0.0953889344262295	0.017812355191257	0.0247012786885246	0.0134994836065573	0.0112022636612022	0.0528884153005463	4.89229100529102e-09	0.16539044973545	0.03266917989418	0.0513840317460315	0.032241250793651	0.019827177188329	0.0844492838196286	4.4393368700265e-09	0.0902188328912459	0.0126023607427054	0.0495056233421752	0.0389770291777191	0.0105491511936339	0.0281151724137931	7.41256613756615e-09	0.0996248677248678	0.0365177777777775	0.0585744708994708	0.0417979920634923	0.0167470105820104	0.00452933862433868	2.30706084656084e-08	0.242558730158731	0.0601680952380957	0.180761772486773	0.136813650793651	0.0438467830687829	0.0021216666666667
100	-9.42936729885058e-11	-0.0203363614942529	-0.00266252732183908	-0.00366406471264368	-0.00184422954022988	-0.00181984018965518	-0.0140069701149425	-6.3748757817109e-10	-0.0621901823008852	-0.0106330240265487	-0.0120287380943952	-0.00607380669616521	-0.00595396045427726	-0.0395194994395282	-3.11071432584269e-09	-0.181217921348314	-0.0329959410112357	-0.0427630008403357	-0.0201894994397758	-0.0222160278089888	-0.106171994382022	-6.88219086021501e-09	-0.229804139784945	-0.043831048387097	-0.0619291152815014	-0.0320339946380697	-0.0293632795698926	-0.125060725806451	-7.41475806451612e-09	-0.146594101876676	-0.029850160857909	-0.0511935040431264	-0.032279935309973	-0.0194949329758713	-0.0625226344086023	-6.41258760107814e-09	-0.080026145552561	-0.0136239892183287	-0.0469583018867926	-0.0390310215053763	-0.00828350404312664	-0.0200234584450401	-7.70695417789762e-09	-0.069950270270271	-0.0104099730458221	-0.0494603773584906	-0.0467027027027026	-0.00145913746630739	-0.0128768632707774
100	-4.738826122449e-11	-0.0102622734693878	-0.00129642557142858	-0.00194922421160408	-0.00104206234812287	-0.000937838489795912	-0.0069377685714286	-3.688119993266e-10	-0.0355519389898993	-0.00566659896296299	-0.00616913545945942	-0.00338559461486486	-0.00287757336835016	-0.0234961281144779	-2.07113493589744e-09	-0.119320897435898	-0.0214164294871795	-0.025095439102564	-0.0113409678456591	-0.0133623820512819	-0.0728245512820517	-4.43643558282207e-09	-0.14625754601227	-0.0276189263803684	-0.0320330461538465	-0.0137490432098765	-0.0183712760736197	-0.0851082515337431	-4.11222769230772e-09	-0.076568	-0.0158636	-0.0174544307692303	-0.00721618461538476	-0.0102102153846153	-0.0449385582822088	-2.24329230769232e-09	-0.0259561349693253	-0.00492260736196329	-0.00679165644171825	-0.00537555214723931	-0.00144588957055222	-0.0137354153846152	-3.24738461538382e-10	0.00395415384615437	0.00493510769230782	0.0108556923076934	0.00139907975460059	0.00801892307692294	-0.0113233950617284
101	-6.55551567944242e-11	-0.0139665226480835	-0.00193690400696866	-0.00183359411149822	-0.000541916184668962	-0.00129266858536586	-0.0101947735191636	-4.52193079584772e-10	-0.0434030207612461	-0.00690396782006915	-0.00698521557093427	-0.00330486816608996	-0.00368059224913492	-0.0295126712802767	-2.23701442622951e-09	-0.128573901639345	-0.0221290786885246	-0.0253667278688526	-0.00998249508196723	-0.0153848331147542	-0.081051442622951	-4.16464193548384e-09	-0.134042258064516	-0.0241023225806452	-0.0198445161290323	-0.00199609677419357	-0.0178691935483871	-0.0900950322580655	-1.90077419354836e-09	-0.027614516129033	-0.012939548387097	0.0231319677419356	0.0273362580645163	-0.0042408709677419	-0.0378093548387095	6.60645161290327e-09	0.0909590322580642	0.0316920322580646	0.0589514516129033	0.0428446129032259	0.0160779032258065	0.000317064516128809	2.24012258064517e-08	0.236248709677419	0.0650603225806452	0.158676774193548	0.10584193548387	0.052834548387097	0.0121016129032257
101	-6.85699727874563e-11	-0.0146644501045296	-0.00194141477351917	-0.00208433555749128	-0.000702395675694446	-0.00142835073170731	-0.0106399517700348	-5.44093650485436e-10	-0.0517308699029126	-0.00754373955663425	-0.00793636728802592	-0.0042310292815534	-0.00370544635275082	-0.0362527893203883	-2.50067021857923e-09	-0.142511065573771	-0.023637644808743	-0.0271787213114754	-0.0119905163934427	-0.0151877363387978	-0.0917115846994537	-4.93770899470898e-09	-0.15580955026455	-0.02693082010582	-0.0158159682539685	0.00337125079365099	-0.018512822811671	-0.109950716180371	-2.84066312997350e-09	-0.038181167108754	-0.0146976392572946	0.0389056233421752	0.0416770291777191	-0.00276084880636606	-0.0622848275862069	9.61256613756615e-09	0.135724867724868	0.0536177777777775	0.0882744708994707	0.0603979920634923	0.0278470105820105	-0.00620066137566131	4.07706084656084e-08	0.432558730158731	0.115468095238096	0.305461772486773	0.210213650793651	0.0952467830687829	0.0118216666666667
102	-1.0408654723127e-10	-0.0223339543973941	-0.00290445276872964	-0.00372070162866449	-0.00176190697068401	-0.00198913655844156	-0.0157088013029316	-7.69763488294309e-10	-0.0743496802675584	-0.0122002642173912	-0.0132954661672242	-0.00703125175250834	-0.00626529334782605	-0.0495080936666666	-4.19101838006231e-09	-0.241981775700935	-0.0434810747663553	-0.0522175576323986	-0.0250014436137071	-0.0272213495327102	-0.1462607788162	-1.03758006042296e-08	-0.341180362537765	-0.064808398791541	-0.0750294545454547	-0.0336422796352584	-0.0408246969696971	-0.202344608433735	-1.12647590361445e-08	-0.21106686746988	-0.0461868373493977	-0.0514604819277107	-0.0240581204819276	-0.0273825903614458	-0.113392078313253	-5.13021084337347e-09	-0.0571096385542172	-0.00609843373493979	-0.0199256626506026	-0.0172029216867469	-0.00274246987951808	-0.0310687349397589	-1.54111445783137e-09	-0.00498373493975967	0.00799518072289167	0.0019108433734941	-0.0124478915662654	0.0144559939759037	-0.0147999096385543
102	NA	NA	NA	NA	NA	NA	NA	NA	NA	NA	NA	NA	NA	NA	-4.56067021857923e-09	-0.26420106557377	-0.046707644808743	-0.0601717213114754	-0.0301485163934427	-0.0300227363387978	-0.157321584699454	-1.1603708994709e-08	-0.38220955026455	-0.07116082010582	-0.0883959682539685	-0.041128749206349	-0.046572822811671	-0.219550716180371	-1.11606631299735e-08	-0.205981167108754	-0.0381676392572946	-0.0472943766578248	-0.0226829708222809	-0.0246008488063661	-0.120484827586207	-4.09743386243385e-09	-0.0423751322751322	0.00421777777777751	-0.0147255291005293	-0.0163020079365077	0.00160701058201045	-0.0319206613756613	5.28060846560838e-09	0.0684587301587307	0.0295680952380957	0.0543617724867732	0.0235136507936514	0.0308467830687829	-0.0154483333333333
103	3.79148432055757e-11	0.00808347735191655	0.000837095993031339	0.00155140588850178	0.00102108381533104	0.000531331414634142	0.00569522648083636	1.28006920415228e-10	0.0130969792387539	0.00194303217993085	0.00426578442906574	0.00271213183391004	0.00155640775086508	0.00688732871972336	7.47985573770493e-10	0.0447260983606555	0.00666092131147536	0.0150332721311474	0.00956750491803277	0.00546516688524577	0.023048557377049	2.18535806451616e-09	0.0727577419354844	0.0122976774193547	0.0206554838709677	0.0122339032258064	0.00843080645161287	0.0397049677419346	2.69225806451644e-10	0.00138548387096708	-0.00503954838709696	-0.00466803225806437	-0.00229374193548375	-0.0023708709677419	0.0110906451612905	-2.40354838709673e-09	-0.0310409677419357	-0.0128079677419354	-0.0134485483870967	-0.00775538709677414	-0.00571209677419351	-0.00477293548387119	-9.76877419354834e-09	-0.100151290322581	-0.0260396774193548	-0.0635232258064522	-0.0425580645161295	-0.020965451612903	-0.0107083870967743
103	7.81458515901109e-12	0.00159825547703188	0.000121453599646651	9.72865614035255e-06	-2.08482552447506e-05	6.77581201413504e-05	0.00131531130742056	3.88865766666668e-11	0.00393775133333359	0.000286735580000041	0.00112028471760796	0.000916307534883761	0.000328495863333343	0.0022432973333332	3.95637151702828e-10	0.0233717956656368	0.0019689814814815	0.00764598452012382	0.00450741049382735	0.00268003188854502	0.0129313003095988	1.38147761194037e-09	0.0448773134328376	0.00693785074626902	0.00824541666666699	0.0037017857142855	0.00513534328358177	0.0286809850746246	-8.50922619047691e-10	-0.0213687500000001	-0.0101669047619048	-0.0152852976190476	-0.0101150982142858	-0.00522321428571419	0.0041844642857144	-4.31241071428568e-09	-0.0559261904761904	-0.0175753869047617	-0.0310387499999998	-0.0230122321428569	-0.00798562499999989	-0.00731538690476168	-1.49026190476191e-08	-0.152717261904765	-0.0383068656716417	-0.101617014925374	-0.0717373134328363	-0.0298812238805966	-0.0141737611940298
104	-1.0825654723127e-10	-0.0233739543973941	-0.00289145276872964	-0.0047076016286645	-0.00289580697068401	-0.00184243655844156	-0.0157688013029316	-6.53163488294309e-10	-0.0641896802675584	-0.0113462642173912	-0.0135504661672242	-0.00726925175250834	-0.00628129334782605	-0.0399580936666666	-3.38601838006231e-09	-0.197381775700935	-0.0372210747663553	-0.0467875576323986	-0.0240514436137071	-0.0227363495327102	-0.1132907788162	-8.98580060422962e-09	-0.301780362537765	-0.059658398791541	-0.0853094545454547	-0.0493022796352584	-0.0354446969696971	-0.157844608433735	-1.14347590361445e-08	-0.22606686746988	-0.0461368373493977	-0.0935304819277107	-0.0636881204819276	-0.0298325903614458	-0.0863920783132533	-1.35202108433735e-08	-0.173809638554217	-0.0523584337349398	-0.0932156626506027	-0.0680729216867469	-0.0251424698795181	-0.0282287349397589	-3.41111144578314e-08	-0.34928373493976	-0.0843048192771083	-0.240889156626506	-0.182747891566265	-0.0581440060240963	-0.0240199096385543
104	-1.12409972787456e-10	-0.0241844501045296	-0.00314841477351917	-0.00440863555749128	-0.00251229567569445	-0.00194375073170731	-0.0166249517700348	-6.38393650485436e-10	-0.0624408699029125	-0.0110457395566343	-0.0124303672880259	-0.0065340292815534	-0.00589704635275082	-0.0389627893203883	-3.01867021857923e-09	-0.175711065573771	-0.033407644808743	-0.0404487213114753	-0.0201105163934427	-0.0203377363387978	-0.101811584699454	-7.92770899470899e-09	-0.26480955026455	-0.05355082010582	-0.0700759682539685	-0.037428749206349	-0.031952822811671	-0.138150716180371	-1.04206631299735e-08	-0.204081167108754	-0.0439676392572946	-0.0761543766578248	-0.048472970822281	-0.0276808488063661	-0.083984827586207	-9.79743386243384e-09	-0.122675132275132	-0.0436522222222225	-0.0503255291005293	-0.0302920079365077	-0.0200229894179895	-0.0287506613756613	-2.56193915343916e-08	-0.260441269841269	-0.0694319047619043	-0.166538227513227	-0.119586349206348	-0.0468532169312171	-0.0244683333333333
105	9.41034527687298e-11	0.0199060456026059	0.00279154723127036	0.00213929837133551	0.000303093029315986	0.00180546344155844	0.0149711986970684	5.67936511705691e-10	0.0545403197324416	0.00881973578260879	0.0085705338327758	0.00378474824749166	0.00478570665217395	0.0365019063333334	3.27098161993769e-09	0.188918224299065	0.0328789252336447	0.0392124423676014	0.0156285563862929	0.0235936504672898	0.1169092211838	6.96419939577038e-09	0.226119637462235	0.0421016012084589	0.0408405454545453	0.0104777203647416	0.0309253030303029	0.142255391566265	3.83524096385545e-09	0.0630331325301198	0.0175831626506023	-0.0139604819277107	-0.0220081204819275	0.00807740963855419	0.0594079216867467	-6.21021084337347e-09	-0.0865096385542172	-0.0362984337349398	-0.0520256626506026	-0.0342129216867469	-0.0178424698795181	0.00181126506024109	-2.34111144578314e-08	-0.245683734939759	-0.0708048192771084	-0.158289156626506	-0.0999478915662654	-0.0583440060240963	-0.0166499096385543
105	NA	NA	NA	NA	NA	NA	NA	NA	NA	NA	NA	NA	NA	NA	-3.47467021857923e-09	-0.202911065573771	-0.036997644808743	-0.0498587213114753	-0.0263875163934426	-0.0234657363387978	-0.116021584699454	-9.01770899470898e-09	-0.30290955026455	-0.05851082010582	-0.0889459682539685	-0.052758749206349	-0.035492822811671	-0.152350716180371	-9.90066312997350e-09	-0.195081167108754	-0.0365976392572946	-0.0819943766578248	-0.0574829708222809	-0.0245208488063661	-0.076484827586207	-1.01674338624338e-08	-0.131075132275132	-0.0430622222222225	-0.0678955291005293	-0.0478320079365077	-0.0200629894179895	-0.0201106613756613	-2.56993915343916e-08	-0.265441269841269	-0.0651319047619043	-0.189538227513227	-0.146386349206349	-0.0431532169312171	-0.0107983333333333
106	2.93034527687298e-11	0.00631604560260589	0.00072254723127036	0.00129929837133551	0.000837093029315986	0.00043046344155844	0.00430119869706842	1.20936511705691e-10	0.0122403197324416	0.00249973578260879	0.00316053383277581	0.00154474824749167	0.00160870665217395	0.00592190633333341	8.94981619937689e-10	0.0530182242990649	0.00956892523364473	0.0153024423676014	0.0088185563862929	0.00648365046728981	0.0282092211838003	3.47419939577038e-09	0.117719637462235	0.023201601208459	0.0394405454545454	0.0256777203647416	0.0143153030303029	0.0541553915662647	5.19524096385545e-09	0.10423313253012	0.0174831626506023	0.0505395180722893	0.0375118795180724	0.0130774096385542	0.0361079216867467	5.13978915662653e-09	0.0681903614457828	0.0163015662650602	0.0442743373493974	0.0336970783132531	0.0105775301204819	0.00761126506024109	1.39888855421686e-08	0.148016265060241	0.0359951807228917	0.113710843373494	0.0865521084337348	0.0270559939759037	-0.00140990963855427
106	NA	NA	NA	NA	NA	NA	NA	NA	NA	NA	NA	NA	NA	NA	-3.53767021857923e-09	-0.20571106557377	-0.037527644808743	-0.0467987213114753	-0.0220605163934427	-0.0247337363387977	-0.121351584699454	-8.65770899470899e-09	-0.28940955026455	-0.05613082010582	-0.0777159682539685	-0.041068749206349	-0.035942822811671	-0.152450716180371	-8.6706631299735e-09	-0.168581167108754	-0.0350976392572946	-0.0594943766578248	-0.0357329708222809	-0.0237408488063661	-0.073984827586207	-6.59743386243384e-09	-0.0832751322751322	-0.0266322222222225	-0.0381255291005292	-0.0247020079365077	-0.0134329894179895	-0.0185306613756613	-1.86893915343916e-08	-0.191841269841269	-0.0408319047619042	-0.141738227513227	-0.113786349206348	-0.0279532169312171	-0.0092483333333333
107	-7.66136729885058e-11	-0.0164963614942529	-0.00213752732183908	-0.00297106471264368	-0.00156422954022988	-0.00140684018965518	-0.0113869701149425	-4.8368757817109e-10	-0.0474001823008852	-0.0082480240265487	-0.00954573809439524	-0.00480280669616521	-0.00474296045427726	-0.0296094994395282	-2.25571432584269e-09	-0.131517921348314	-0.0239759410112357	-0.0314030008403357	-0.0148494994397758	-0.0161960278089888	-0.0767719943820224	-4.39219086021501e-09	-0.147404139784945	-0.028911048387097	-0.0420291152815014	-0.0224439946380697	-0.0190532795698926	-0.0774607258064513	-4.76475806451612e-09	-0.0952941018766762	-0.0243501608579089	-0.0287935040431264	-0.015529935309973	-0.0138449329758713	-0.0391226344086023	-4.06258760107814e-09	-0.0506261455525609	-0.0103239892183287	-0.0292583018867926	-0.0251210215053764	-0.00453350404312663	-0.0116834584450401	-8.38695417789763e-09	-0.079850270270271	-0.013309973045822	-0.0597603773584906	-0.0519027027027026	-0.00655913746630739	-0.00965686327077745
107	-6.13065693430657e-11	-0.0130066824817519	-0.0016895591240876	-0.00163420293040292	-0.000552994450549445	-0.00111290693430657	-0.0095968394160584	-3.7027616842105e-10	-0.0352639947368422	-0.00524641724342104	-0.00517023029702969	-0.00261706277227728	-0.00264595121710526	-0.0246289883552632	-1.81931730205278e-09	-0.103140557184751	-0.0174179589442815	-0.0172441117647059	-0.00691850882352948	-0.0106787853372433	-0.0677658651026393	-3.07047910863509e-09	-0.0959108635097494	-0.0164020891364902	-0.00617103351955319	0.0048516480446926	-0.0114931949860724	-0.0722436768802228	-4.1589385474862e-10	0.0030930167597766	-0.00266318435754188	0.0347443296089385	0.0326117458100558	0.00209245810055857	-0.0302639832869082	5.77413407821229e-09	0.079973184357542	0.031263816155989	0.0458710027855152	0.0280884401114206	0.0178548467966574	0.00188578212290508	2.16913649025069e-08	0.230321727019499	0.0665334261838438	0.153283844011142	0.0992231197771592	0.0540587743732591	0.0104553631284917
108	1.9110345276873e-10	0.0409960456026059	0.00501254723127036	0.0072772983713355	0.00399709302931599	0.00325246344155844	0.0287011986970684	1.16393651170569e-09	0.113040319732442	0.0180197357826088	0.0222705338327758	0.0125547482474917	0.00971570665217395	0.0720719063333334	7.13498161993769e-09	0.412418224299065	0.0727989252336448	0.0927124423676014	0.0467185563862929	0.0460036504672898	0.2469092211838	1.79641993957704e-08	0.590219637462235	0.110001601208459	0.135140545454545	0.0640777203647416	0.0716253030303029	0.343855391566265	1.48152409638555e-08	0.26973313253012	0.0494831626506023	0.0532395180722893	0.0232118795180725	0.0300274096385542	0.167007921686747	1.06978915662654e-09	0.000490361445782754	-0.0101984337349398	-0.0219256626506026	-0.0155029216867469	-0.00641246987951808	0.0327112650602411	-1.48211144578314e-08	-0.16628373493976	-0.0508048192771083	-0.119389156626506	-0.0685478915662653	-0.0508440060240963	0.00399009036144574
108	-8.62162083333362e-12	-0.00194940333333343	-0.0004142771120332	-0.000567680570833341	-0.000328777820920495	-0.000279539702479332	-0.00104528708333339	-1.39737499999981e-11	0.000508437262357298	-0.000240688212927752	0.000844812167300446	0.000597948669201492	0.000249061330798487	-0.00183466037735848	6.67744551282047e-10	0.0392257051282047	0.00572031309904162	0.0123217363344053	0.00753358842443734	0.00427120192307701	0.0216145192307689	2.68859119496856e-09	0.0874493710691823	0.015499843260188	0.018787955974843	0.0101310410094637	0.00878890282131667	0.0523775471698115	2.82185534591196e-09	0.0527499999999996	0.00774075471698106	0.0170303459119495	0.0118937798742138	0.00512512578616358	0.0279879559748426	5.7644654088056e-10	0.00939056603773589	-0.00273160377358482	0.0129370440251574	0.0106152232704403	0.00234138364779878	-0.000914874213836596	-2.39404388714769e-10	0.00212570532915377	0.000368244514106883	0.0116459247648901	0.0099018808777427	0.00174216300940443	-0.00990730407523504
109	8.73148432055757e-11	0.0187034773519165	0.00232809599303134	0.00344240588850178	0.00211608381533104	0.00132733141463414	0.0129352264808364	4.58006920415228e-10	0.0450769792387539	0.00800303217993085	0.00953578442906574	0.00517213183391004	0.00437340775086508	0.0275173287197234	3.19198557377049e-09	0.185026098360656	0.0340609213114754	0.0421132721311474	0.0215375049180328	0.0205951668852458	0.108848557377049	9.31535806451616e-09	0.310557741935485	0.0598976774193547	0.0836554838709677	0.0467939032258064	0.0368608064516128	0.167004967741935	1.07192258064516e-08	0.210585483870967	0.041060451612903	0.0841319677419356	0.0562362580645162	0.0278991290322581	0.0853906451612905	9.38645161290327e-09	0.121159032258064	0.0450920322580646	0.0557514516129033	0.0336446129032258	0.0220879032258065	0.0203170645161288	2.91012258064517e-08	0.304248709677419	0.0784603225806452	0.215076774193548	0.158641935483871	0.0564345483870969	0.0102016129032257
109	-2.26854148409889e-11	-0.00511174452296812	-0.00060754640035335	-0.00185427134385964	-0.00135484825524475	-0.00046124187985865	-0.00280468869257944	-8.20134233333332e-11	-0.00872224866666641	-0.00205326441999996	-0.00328971528239204	-0.00178669246511624	-0.00137750413666666	-0.00363670266666681	2.76371517028286e-11	-0.000128204334363139	-0.0019810185185185	-0.00347401547987616	-0.00289258950617265	-0.00103996811145498	0.0045313003095988	4.41477611940368e-10	0.00967731343283757	0.000337850746269032	-0.011554583333333	-0.0112382142857145	0.000295343283581775	0.0198809850746246	-1.02092261904769e-09	-0.0244687500000001	-0.00436690476190481	-0.0218852976190476	-0.0174450982142858	-0.00443321428571419	0.00168446428571439	-5.62241071428568e-09	-0.0724261904761905	-0.0185753869047617	-0.0434387499999998	-0.0346722321428569	-0.00871562499999989	-0.0105353869047617	-1.60926190476191e-08	-0.162517261904765	-0.0389068656716417	-0.104717014925374	-0.0746373134328363	-0.0300812238805966	-0.0202837611940298
110	2.7150345276873e-10	0.0581960456026059	0.00730754723127036	0.0099672983713355	0.00519309302931599	0.00474246344155844	0.0409211986970684	1.65893651170569e-09	0.160940319732442	0.0260797357826088	0.0308805338327758	0.0168747482474917	0.0140057066521739	0.103371906333333	9.76498161993769e-09	0.565518224299065	0.100398925233645	0.127112442367601	0.0624085563862929	0.0648036504672898	0.3380092211838	2.40841993957704e-08	0.792219637462235	0.148401601208459	0.181840545454545	0.0849777203647416	0.0975253030303029	0.460655391566265	1.99252409638555e-08	0.36403313253012	0.0678831626506023	0.0737395180722893	0.0319118795180724	0.0418274096385542	0.222407921686747	2.82978915662653e-09	0.0183903614457828	-0.00979843373493976	-0.0181256626506026	-0.0111029216867469	-0.00704246987951808	0.0464112650602411	-1.80711144578314e-08	-0.206883734939759	-0.0648048192771084	-0.151889156626506	-0.0836478915662653	-0.0682440060240963	0.00979009036144574
110	2.73420027212544e-10	0.0587355498954704	0.00736458522648083	0.0105016644425087	0.00562960432430555	0.00482364926829269	0.0408700482299652	1.68310634951456e-09	0.163939130097087	0.0270942604433658	0.0325266327119741	0.0176719707184466	0.0148545536472492	0.104397210679612	1.02023297814208e-08	0.591988934426229	0.105602355191257	0.135601278688525	0.0664094836065573	0.0690922636612022	0.350888415300546	2.5732291005291e-08	0.85099044973545	0.15936917989418	0.206984031746031	0.101941250793651	0.105737177188329	0.487549283819629	2.20793368700265e-08	0.411018832891246	0.0737023607427054	0.107405623342175	0.0582770291777191	0.0491291511936339	0.229915172413793	7.91256613756615e-09	0.0869248677248679	0.00981777777777754	0.0263744708994707	0.0218979920634923	0.00448701058201045	0.0508293386243387	1.40060846560837e-09	-0.00264126984126933	-0.0207319047619043	0.00146177248677311	0.0324136507936514	-0.0308532169312171	0.0166216666666667
111	-7.33151567944242e-11	-0.0157965226480835	-0.00191990400696866	-0.00322759411149822	-0.00212851618466896	-0.00109866858536586	-0.0106447735191636	-3.69993079584772e-10	-0.0368730207612461	-0.00718496782006915	-0.00850921557093426	-0.00449986816608996	-0.00400959224913492	-0.0211826712802766	-1.73501442622951e-09	-0.102273901639344	-0.0205190786885246	-0.0265167278688526	-0.0142424950819672	-0.0122748331147542	-0.055251442622951	-5.19464193548384e-09	-0.177742258064516	-0.0372523225806453	-0.0597445161290324	-0.0388160967741936	-0.0209091935483871	-0.0806950322580655	-7.98077419354835e-09	-0.162114516129033	-0.0299395483870969	-0.0809180322580644	-0.0590237419354838	-0.0219008709677419	-0.0513093548387095	-1.32135483870967e-08	-0.172240967741936	-0.0611079677419354	-0.0900985483870967	-0.0629553870967742	-0.0271420967741935	-0.0209929354838712	-4.48687741935484e-08	-0.466351290322581	-0.118839677419355	-0.321723225806452	-0.231558064516129	-0.0902254516129031	-0.0258183870967743
111	-3.1885414840989e-11	-0.00694174452296811	-0.000573546400353349	-0.00230427134385964	-0.00206284825524475	-0.000204241879858649	-0.00422468869257945	3.38865766666669e-11	0.00189775133333359	-0.000783264419999958	-0.00251971528239204	-0.00164269246511624	-0.000750504136666657	0.00493329733333319	5.44637151702828e-10	0.0292717956656369	0.00315898148148149	0.000805984520123824	-0.00259258950617265	0.00293003188854502	0.0245313003095988	3.71477611940368e-10	0.00377731343283755	-0.000862149253730977	-0.026554583333333	-0.0270582142857145	0.00105534328358177	0.0301809850746246	-1.32092261904769e-09	-0.0371687500000001	0.0011330952380952	-0.0531852976190476	-0.0479650982142858	-0.0052332142857142	0.0148844642857144	-1.17224107142857e-08	-0.15832619047619	-0.0590453869047617	-0.0945287499999998	-0.0682022321428569	-0.0263256249999999	-0.00471538690476168	-4.77126190476191e-08	-0.501517261904765	-0.125306865671642	-0.359317014925374	-0.258337313432837	-0.101011223880597	-0.0183237611940298
112	8.05034527687298e-11	0.0172360456026059	0.00191754723127036	0.00336929837133551	0.00225109302931599	0.00108746344155844	0.0119511986970684	3.44936511705691e-10	0.0344403197324416	0.00590973578260879	0.0090005338327758	0.00541474824749166	0.00358570665217395	0.0189119063333334	2.39098161993769e-09	0.139918224299065	0.0251089252336447	0.0369124423676014	0.0217785563862929	0.0151336504672898	0.0779092211838003	7.90419939577038e-09	0.262819637462235	0.050701601208459	0.0718405454545453	0.0415777203647416	0.0307253030303029	0.139355391566265	8.66524096385546e-09	0.16663313253012	0.0257831626506023	0.0641395180722893	0.0457118795180724	0.0185274096385542	0.0767079216867467	6.26978915662654e-09	0.0793903614457828	0.0241015662650602	0.0378743373493974	0.0253970783132531	0.0124875301204819	0.0173112650602411	1.43888855421686e-08	0.149016265060241	0.0378951807228916	0.106510843373494	0.0806521084337348	0.0258559939759037	0.00479009036144575
112	1.27620027212544e-10	0.0273855498954704	0.00342158522648083	0.00481166444250872	0.00248960432430555	0.00227664926829268	0.0191500482299652	7.97106349514564e-10	0.0781391300970874	0.0133142604433657	0.0163266327119741	0.0088819707184466	0.00744455364724918	0.0484972106796117	4.97232978142077e-09	0.29058893442623	0.052902355191257	0.0714012786885246	0.0365994836065573	0.0347622636612022	0.166288415300546	1.3912291005291e-08	0.46099044973545	0.08936917989418	0.115084031746032	0.058741250793651	0.057037177188329	0.260049283819629	1.42093368700265e-08	0.267518832891246	0.0480023607427055	0.0792056233421751	0.0469770291777191	0.032229151193634	0.140415172413793	6.72256613756615e-09	0.0780248677248679	0.0122177777777775	0.0304744708994707	0.0224979920634923	0.00796701058201046	0.0353293386243387	7.96060846560837e-09	0.0740587301587306	0.0119680952380957	0.0479617724867731	0.0466136507936514	0.0013467830687829	0.0141216666666667
113	1.6560345276873e-10	0.0353360456026059	0.00454554723127036	0.0052872983713355	0.00222309302931599	0.00303446344155844	0.0255011986970684	9.75936511705691e-10	0.0947403197324416	0.0152697357826088	0.0178405338327758	0.00913474824749166	0.00870570665217395	0.0609719063333334	5.49498161993769e-09	0.319318224299065	0.0546989252336447	0.0731124423676014	0.0342785563862929	0.0388636504672898	0.1914092211838	1.31341993957704e-08	0.430219637462235	0.079201601208459	0.0940405454545453	0.0390777203647416	0.0555253030303029	0.256255391566265	8.51524096385545e-09	0.14793313253012	0.0284831626506023	0.00543951807228932	-0.0112481204819276	0.0167274096385542	0.114007921686747	-7.02021084337347e-09	-0.0991096385542172	-0.0460884337349398	-0.0590256626506026	-0.0380029216867469	-0.0210124698795181	0.00601126506024108	-2.82711144578314e-08	-0.29598373493976	-0.0875048192771084	-0.184989156626506	-0.112747891566265	-0.0722440060240963	-0.0234799096385543
113	-6.54656934306572e-12	-0.00152668248175184	-4.95591240876021e-05	-0.000934202930402923	-0.00106899445054944	0.000103093065693427	-0.000456839416058408	1.7462383157895e-10	0.0159360052631578	0.00191258275657896	0.00118776970297032	0.000465937227722724	0.000629048782894746	0.0130110116447368	1.61768269794722e-09	0.0918594428152494	0.0149820410557185	0.0170458882352941	0.00670149117647052	0.0100012146627567	0.0605341348973607	4.37952089136492e-09	0.138489136490251	0.0242979108635098	0.0157289664804468	-0.00177835195530739	0.0169968050139276	0.0995563231197771	2.56410614525138e-09	0.0373930167597766	0.00983681564245813	-0.0231556703910615	-0.0267482541899442	0.00358245810055856	0.0495360167130918	-8.7858659217877e-09	-0.119226815642458	-0.0416261838440111	-0.0762089972144848	-0.0568215598885794	-0.0193851532033426	-0.00235421787709493	-2.93586350974931e-08	-0.304978272980502	-0.0773665738161562	-0.207816155988858	-0.146576880222841	-0.0612412256267409	-0.0194746368715083
114	-1.31595156794424e-10	-0.0282005226480835	-0.00379120400696866	-0.00454439411149822	-0.00213221618466896	-0.00241216858536586	-0.0198647735191637	NA	NA	NA	NA	NA	NA	NA	-4.7640144262295e-09	-0.275603901639344	-0.0506490786885247	-0.0593367278688526	-0.0272724950819672	-0.0320638331147542	-0.165621442622951	-1.20356419354838e-08	-0.397742258064515	-0.0773923225806453	-0.0938245161290323	-0.0443260967741936	-0.0494991935483872	-0.226595032258065	-1.31007741935484e-08	-0.250614516129033	-0.053119548387097	-0.0767680322580644	-0.0429137419354838	-0.0338108709677419	-0.12080935483871	-7.74354838709672e-09	-0.0932409677419358	-0.0250079677419354	-0.0360485483870967	-0.0235053870967741	-0.0125220967741935	-0.0322429354838712	-1.42287741935483e-08	-0.140151290322581	-0.0295396774193548	-0.0938232258064522	-0.0781580645161294	-0.015665451612903	-0.0167583870967743
114	-1.22629972787456e-10	-0.0263804501045296	-0.00350731477351917	-0.00450563555749128	-0.00220349567569445	-0.00234955073170732	-0.0183669517700348	-7.85393650485436e-10	-0.0761608699029126	-0.0126477395566343	-0.0140903672880259	-0.0073200292815534	-0.00677057635275082	-0.0494227893203883	-3.78967021857923e-09	-0.219511065573771	-0.039917644808743	-0.0483487213114753	-0.0225705163934426	-0.0257717363387977	-0.131281584699454	-8.70770899470898e-09	-0.28720955026455	-0.05598082010582	-0.0644059682539685	-0.027358749206349	-0.036362822811671	-0.163750716180371	-9.5806631299735e-09	-0.178981167108754	-0.0441076392572946	-0.0366943766578248	-0.0118029708222809	-0.0249208488063661	-0.098184827586207	-3.56743386243385e-09	-0.0363751322751322	-0.00638222222222247	7.44708994707619e-05	0.00223799206349227	-0.00212298941798955	-0.0300306613756613	-8.79391534391613e-10	0.00355873015873064	0.00326809523809574	0.0221617724867731	0.0115136507936514	0.0106467830687829	-0.0218483333333333
115	-2.36851567944243e-11	-0.00520652264808345	-0.00079090400696866	-0.00089559411149822	-0.000194916184668961	-0.000700668585365858	-0.00352477351916364	-2.18893079584772e-10	-0.0210530207612461	-0.00337696782006915	-0.00345421557093426	-0.00159986816608996	-0.00185059224913492	-0.0142226712802766	-7.90014426229507e-10	-0.0459739016393445	-0.00851907868852463	-0.00900672786885261	-0.00205249508196722	-0.00695483311475423	-0.028451442622951	-4.74641935483841e-10	-0.0152422580645155	-0.00280232258064525	0.00145548387096767	0.00648390322580643	-0.00498919354838713	-0.0139950322580654	8.0922580645164e-10	0.019785483870967	0.00126045161290304	0.0231319677419356	0.0226362580645162	0.000549129032258099	-0.00460935483870947	1.56645161290327e-09	0.0250590322580643	0.0152920322580646	0.0174514516129033	0.00984461290322584	0.00761790322580648	-0.00766293548387119	8.00122580645167e-09	0.0922487096774192	0.0300603225806452	0.0763767741935478	0.0531419354838705	0.023134548387097	-0.0141183870967743
115	6.42200272125437e-11	0.0136755498954704	0.00154558522648084	0.00254266444250872	0.00173160432430555	0.000762649268292685	0.00959004822996518	2.91106349514564e-10	0.0290391300970874	0.00519426044336575	0.00705663271197409	0.0041019707184466	0.00295855364724918	0.0167372106796117	2.40132978142077e-09	0.139888934426229	0.024652355191257	0.0351012786885246	0.0200194836065574	0.0151022636612022	0.0800884153005463	7.33229100529101e-09	0.24519044973545	0.04636917989418	0.0713840317460315	0.044141250793651	0.027937177188329	0.130549283819629	7.3593368700265e-09	0.144218832891246	0.0223023607427054	0.0645056233421752	0.0489770291777191	0.0154791511936339	0.0573151724137931	6.44256613756615e-09	0.0854248677248679	0.0293177777777775	0.0494744708994708	0.0358979920634923	0.0135770105820104	0.00662933862433868	1.49706084656084e-08	0.159558730158731	0.0400680952380957	0.125861772486773	0.100513650793651	0.0253467830687829	-0.00633833333333331
116	-6.49965472312702e-11	-0.0141539543973941	-0.00161345276872964	-0.00330270162866449	-0.00219510697068401	-0.00113853655844156	-0.00923880130293157	-4.92263488294309e-10	-0.0480796802675584	-0.00790826421739122	-0.0100774661672242	-0.00582625175250834	-0.00425129334782605	-0.0307480936666666	-2.88601838006231e-09	-0.166681775700935	-0.0302710747663553	-0.0382275576323986	-0.0213114436137071	-0.0169163495327102	-0.0981907788161997	-8.29580060422962e-09	-0.274880362537765	-0.052048398791541	-0.0703594545454547	-0.0398622796352584	-0.0299046969696971	-0.153544608433735	-1.11247590361445e-08	-0.21666686746988	-0.0423868373493977	-0.0835604819277107	-0.0570781204819276	-0.0265025903614458	-0.0906920783132533	-1.03802108433735e-08	-0.131109638554217	-0.0293984337349398	-0.0727256626506026	-0.0557329216867469	-0.0170224698795181	-0.0289187349397589	-1.23611144578314e-08	-0.11978373493976	-0.0240048192771083	-0.0803891566265059	-0.0710478915662653	-0.00934400602409631	-0.0154499096385543
116	NA	NA	NA	NA	NA	NA	NA	-8.07193650485436e-10	-0.0783208699029126	-0.0126427395566343	-0.0151452672880259	-0.0084281292815534	-0.00671724635275082	-0.0505297893203883	-4.44267021857923e-09	-0.25614106557377	-0.045217644808743	-0.0567887213114754	-0.0297195163934427	-0.0270717363387978	-0.154131584699454	-1.2229708994709e-08	-0.40110955026455	-0.07508082010582	-0.0917459682539685	-0.045988749206349	-0.045062822811671	-0.231250716180371	-1.31506631299735e-08	-0.249081167108754	-0.0475876392572946	-0.0781443766578248	-0.049752970822281	-0.0283908488063661	-0.123284827586207	-6.49743386243384e-09	-0.0781751322751322	-0.00828222222222246	-0.0430255291005293	-0.0367520079365077	-0.00628298941798955	-0.0268106613756613	4.57060846560838e-09	0.0554587301587307	0.0236680952380957	0.0301617724867732	-0.000386349206348605	0.0305467830687829	0.0016216666666667
117	-5.90051567944243e-11	-0.0126165226480835	-0.00159990400696866	-0.00188359411149822	-0.000707916184668962	-0.00117566858536586	-0.00912477351916363	-4.71593079584772e-10	-0.0451130207612461	-0.00675696782006915	-0.00745421557093426	-0.00398886816608996	-0.00346559224913492	-0.0309026712802767	-2.59001442622951e-09	-0.148473901639344	-0.0256490786885246	-0.0298967278688526	-0.0138124950819672	-0.0160948331147542	-0.0928514426229511	-5.76464193548384e-09	-0.185342258064516	-0.0333623225806453	-0.0306445161290323	-0.00842609677419357	-0.0222191935483871	-0.121395032258065	-4.77077419354836e-09	-0.0815145161290329	-0.019439548387097	0.00363196774193564	0.0127362580645163	-0.0090808709677419	-0.0657093548387095	3.44645161290327e-09	0.0530590322580643	0.0305920322580646	0.0351514516129033	0.0205446129032259	0.0146079032258065	-0.0126329354838712	2.30012258064517e-08	0.247248709677419	0.0710603225806452	0.174276774193548	0.114441935483871	0.0598345483870969	0.00210161290322568
117	-9.41199727874563e-11	-0.0201844501045296	-0.00261841477351917	-0.00321233555749128	-0.00141039567569445	-0.00184875073170731	-0.0143499517700348	-7.00393650485436e-10	-0.0670408699029126	-0.0102117395566343	-0.0111413672880259	-0.0060170292815534	-0.00512544635275082	-0.0456927893203883	-3.63867021857923e-09	-0.20851106557377	-0.037087644808743	-0.0416687213114753	-0.0195105163934426	-0.0221677363387978	-0.129721584699454	-8.60770899470899e-09	-0.27800955026455	-0.05150082010582	-0.0484159682539685	-0.014678749206349	-0.033002822811671	-0.174950716180371	-8.2506631299735e-09	-0.146281167108754	-0.0318976392572946	-0.0131943766578249	0.00323702917771909	-0.0164208488063661	-0.101284827586207	1.57256613756615e-09	0.0325248677248679	0.0220177777777775	0.0351744708994708	0.0235979920634923	0.0116370105820104	-0.0246606613756613	2.33706084656084e-08	0.257558730158731	0.0694680952380957	0.195361772486773	0.132113650793651	0.0633467830687829	-0.0077383333333333
118	-1.1160654723127e-10	-0.0239339543973941	-0.00314445276872964	-0.00400270162866449	-0.00198090697068401	-0.00205273655844156	-0.0167888013029316	-7.94563488294309e-10	-0.0765496802675584	-0.0124752642173912	-0.0134424661672242	-0.00727025175250834	-0.00617229334782605	-0.0512980936666666	-4.63001838006231e-09	-0.266371775700935	-0.0479810747663553	-0.0551475576323986	-0.0257714436137071	-0.0293773495327102	-0.1632407788162	-1.13758006042296e-08	-0.372880362537765	-0.070478398791541	-0.0790394545454547	-0.0335722796352584	-0.0449046969696971	-0.224444608433735	-1.06647590361445e-08	-0.19576686746988	-0.0404568373493977	-0.0381604819277107	-0.0138481204819276	-0.0242925903614458	-0.117192078313253	-2.47021084337347e-09	-0.0206096385542173	-0.00549843373493977	0.0145743373493974	0.0136970783132531	0.000847530120481917	-0.0296787349397589	2.68888554216863e-09	0.0390162650602404	0.0154951807228917	0.0385108433734941	0.0174521084337345	0.0210559939759037	-0.0145099096385543
118	-9.63599727874563e-11	-0.0206644501045296	-0.00280641477351917	-0.00322833555749128	-0.00138739567569445	-0.00188875073170731	-0.0146299517700348	-7.03093650485436e-10	-0.0673308699029126	-0.0107317395566343	-0.0108343672880259	-0.0055660292815534	-0.00526844635275082	-0.0457727893203883	-3.51367021857923e-09	-0.201511065573771	-0.036587644808743	-0.0396487213114753	-0.0174405163934427	-0.0222077363387978	-0.125321584699454	-7.99770899470899e-09	-0.25980955026455	-0.04963082010582	-0.0482159682539685	-0.015988749206349	-0.031492822811671	-0.158850716180371	-8.0306631299735e-09	-0.144681167108754	-0.0353976392572946	-0.0152943766578248	0.00324702917771908	-0.0185708488063661	-0.093884827586207	3.92566137566151e-10	0.0171248677248679	0.0111177777777775	0.0315744708994707	0.0232979920634923	0.00830701058201045	-0.0255906613756613	1.26806084656084e-08	0.144558730158731	0.0394680952380957	0.119061772486773	0.0806136507936515	0.0384467830687829	-0.0138583333333333
119	4.0110345276873e-10	0.0861460456026058	0.0111375472312704	0.0151572983713355	0.00804509302931598	0.00708046344155844	0.0598611986970684	2.46293651170569e-09	0.239340319732442	0.0405397357826088	0.0454205338327758	0.0241447482474917	0.021275706652174	0.152671906333334	1.45349816199377e-08	0.842818224299065	0.153998925233645	0.187312442367602	0.0897085563862929	0.0977036504672898	0.501309221183801	3.67941993957704e-08	1.21921963746223	0.234401601208459	0.299640545454545	0.148277720364742	0.151825303030303	0.683555391566265	3.65252409638554e-08	0.69123313253012	0.139083162650602	0.196239518072289	0.106311879518072	0.0900274096385542	0.355507921686747	2.01797891566265e-08	0.235090361445783	0.0706015662650602	0.0652743373493974	0.0356970783132531	0.0295775301204819	0.099211265060241	3.94888855421686e-08	0.38201626506024	0.0824951807228917	0.235710843373494	0.195252108433735	0.0404559939759037	0.0634900903614458
119	3.28314585159011e-10	0.0703982554770319	0.00920245359964665	0.0114827286561403	0.00560015174475525	0.00591775812014135	0.0495253113074206	2.03588657666666e-09	0.197937751333334	0.0339067355800001	0.036810284717608	0.0189063075348838	0.0180314958633333	0.127003297333333	1.20436371517028e-08	0.698471795665637	0.127438981481482	0.153025984520124	0.0698074104938274	0.082760031888545	0.417031300309599	3.09714776119404e-08	1.02517731343284	0.197637850746269	0.245745416666667	0.117191785714286	0.129225343283582	0.580980985074624	2.95890773809523e-08	0.56233125	0.107533095238095	0.171514702380953	0.0976449017857142	0.0738667857142858	0.283484464285715	1.84675892857143e-08	0.22397380952381	0.0649246130952383	0.0873612500000002	0.0565877678571431	0.0307143750000001	0.0716846130952383	4.68373809523809e-08	0.472082738095235	0.0995931343283583	0.329782985074626	0.265262686567163	0.0645187761194034	0.0413862388059702
120	4.52148432055757e-11	0.00979347735191655	0.00136609599303134	0.00195840588850178	0.00118008381533104	0.000778331414634142	0.00646522648083636	2.84006920415228e-10	0.0276769792387539	0.00528303217993085	0.00533578442906573	0.00280213183391004	0.00253840775086508	0.0171073287197234	2.16098557377049e-09	0.125726098360655	0.0245309213114754	0.0287132721311474	0.0143675049180328	0.0143651668852458	0.072448557377049	6.83535806451616e-09	0.230457741935484	0.0462976774193547	0.0671554838709677	0.0384939032258064	0.0286608064516129	0.117004967741934	1.00892258064516e-08	0.201785483870967	0.038560451612903	0.0900319677419357	0.0619362580645162	0.0280991290322581	0.0732906451612905	1.29364516129033e-08	0.165159032258064	0.0585920322580646	0.0744514516129033	0.0458446129032259	0.0286279032258065	0.0321170645161288	3.34012258064516e-08	0.340248709677419	0.0908603225806452	0.218576774193548	0.15434193548387	0.0642345483870969	0.0312016129032257
120	-8.40899727874563e-11	-0.0180744501045296	-0.00217541477351917	-0.00321933555749128	-0.00169939567569445	-0.00156735073170732	-0.0126799517700348	-5.39893650485436e-10	-0.0522308699029126	-0.00800573955663426	-0.00996836728802591	-0.0055610292815534	-0.00440644635275082	-0.0342527893203883	-2.34467021857923e-09	-0.135011065573771	-0.022917644808743	-0.0293387213114754	-0.0145905163934427	-0.0147577363387978	-0.0827115846994537	-5.12770899470898e-09	-0.16540955026455	-0.02984082010582	-0.0293159682539685	-0.00967874920634899	-0.018922822811671	-0.103150716180371	-3.65066312997349e-09	-0.0590811671087541	-0.0128976392572946	0.0115056233421752	0.0164770291777191	-0.00497084880636606	-0.0576848275862069	4.39256613756615e-09	0.0645248677248679	0.0305177777777775	0.0419744708994708	0.0258979920634923	0.0160270105820104	-0.00794066137566131	2.01706084656084e-08	0.215558730158731	0.0598680952380958	0.151661772486773	0.101813650793651	0.0497467830687829	0.0039216666666667
121	2.9780345276873e-10	0.0640960456026059	0.00831754723127036	0.0116172983713355	0.00628509302931598	0.00530546344155845	0.0441511986970684	1.59393651170569e-09	0.156540319732442	0.0274997357826088	0.0325405338327758	0.0170347482474917	0.015505706652174	0.0958719063333335	8.43498161993769e-09	0.494718224299065	0.0919989252336448	0.119812442367601	0.0564585563862929	0.0633836504672898	0.2829092211838	1.98241993957704e-08	0.665219637462235	0.130701601208459	0.182840545454545	0.0942777203647416	0.0891253030303029	0.350655391566265	1.73652409638555e-08	0.33283313253012	0.0667831626506023	0.105139518072289	0.0591118795180724	0.0460274096385542	0.161007921686747	1.42497891566265e-08	0.173890361445783	0.0557015662650602	0.0661743373493974	0.0415970783132531	0.0246075301204819	0.0519112650602411	4.23888855421686e-08	0.42501626506024	0.0975951807228917	0.280310843373494	0.214752108433735	0.0656559939759037	0.0472900903614457
121	6.94200272125437e-11	0.0149355498954704	0.00189458522648083	0.00288566444250872	0.00172660432430555	0.00111164926829268	0.0101600482299652	3.04106349514564e-10	0.0305391300970874	0.00604426044336575	0.00737663271197409	0.00374197071844661	0.00363455364724918	0.0170972106796117	2.06332978142077e-09	0.12218893442623	0.023342355191257	0.0316012786885246	0.0148094836065573	0.0167922636612022	0.0671884153005464	5.20229100529102e-09	0.17839044973545	0.03566917989418	0.0594840317460315	0.035341250793651	0.024877177188329	0.0863492838196286	3.7793368700265e-09	0.076918832891246	0.0119023607427054	0.0390056233421752	0.0273770291777191	0.0117091511936339	0.0259151724137931	6.79256613756615e-09	0.0902248677248679	0.0339177777777775	0.0488744708994708	0.0331979920634923	0.0156670105820104	0.00742933862433868	3.25706084656084e-08	0.341558730158731	0.0794680952380957	0.248761772486773	0.184813650793651	0.0638467830687829	0.0131216666666667
122	-1.29223672988506e-10	-0.0278463614942529	-0.00355502732183908	-0.00519206471264368	-0.00287929954022988	-0.00231274018965518	-0.0190989701149425	NA	NA	NA	NA	NA	NA	NA	-4.32971432584269e-09	-0.251927921348314	-0.0460659410112357	-0.0594330008403357	-0.0295564994397758	-0.0295300278089888	-0.147091994382022	-1.0437190860215e-08	-0.348904139784945	-0.067221048387097	-0.0963991152815014	-0.0528539946380697	-0.0430332795698926	-0.186260725806451	-1.27547580645161e-08	-0.251694101876676	-0.055040160857909	-0.0902635040431263	-0.056779935309973	-0.0340949329758713	-0.103322634408602	-1.13625876010781e-08	-0.142726145552561	-0.0337139892183287	-0.0771583018867926	-0.0602110215053764	-0.0173435040431266	-0.0324134584450402	-2.08469541778976e-08	-0.204750270270271	-0.043909973045822	-0.142360377358491	-0.116802702702703	-0.0242591374663074	-0.0213368632707775
122	-1.20379972787456e-10	-0.0259044501045296	-0.00331661477351917	-0.00473573555749128	-0.00266026567569445	-0.00212285073170732	-0.0178509517700348	-7.61493650485436e-10	-0.0738108699029126	-0.0124067395566343	-0.0136593672880259	-0.0072860292815534	-0.00637344635275082	-0.0477427893203883	-3.86967021857923e-09	-0.223411065573771	-0.041417644808743	-0.0482387213114753	-0.0236805163934426	-0.0245547363387978	-0.133791584699454	-9.53470899470898e-09	-0.31510955026455	-0.06182082010582	-0.0754159682539685	-0.037358749206349	-0.037372822811671	-0.174850716180371	-1.12306631299735e-08	-0.214281167108754	-0.0477776392572946	-0.0639943766578248	-0.036582970822281	-0.0274308488063661	-0.102484827586207	-8.57743386243384e-09	-0.103075132275132	-0.0303822222222225	-0.0400255291005292	-0.0284320079365077	-0.0115429894179895	-0.0327606613756613	-1.31993915343916e-08	-0.124941269841269	-0.0317319047619043	-0.0675382275132269	-0.0547863492063486	-0.0127532169312171	-0.0256183333333333
123	-1.2983654723127e-10	-0.0278099543973941	-0.00358945276872964	-0.0045017016286645	-0.00208990697068401	-0.00244253655844156	-0.0197188013029316	NA	NA	NA	NA	NA	NA	NA	-5.86951838006231e-09	-0.337551775700935	-0.0594340747663553	-0.0718715576323986	-0.0359944436137071	-0.0358773495327102	-0.2062407788162	-1.49098006042296e-08	-0.486880362537765	-0.091938398791541	-0.100379454545455	-0.0432222796352584	-0.0566046969696971	-0.295594608433735	-1.64547590361445e-08	-0.30636686746988	-0.0706568373493978	-0.0679604819277107	-0.0294881204819275	-0.0384325903614458	-0.167792078313253	-4.07021084337346e-09	-0.0389096385542173	0.0022015662650602	-0.0013256626506026	-0.00260292168674691	0.00128753012048191	-0.0397787349397589	1.41888855421686e-08	0.162016265060241	0.0490951807228917	0.115810843373494	0.0621521084337346	0.0537559939759037	-0.00340990963855427
123	-1.18459972787456e-10	-0.0252074501045296	-0.00333981477351917	-0.00343233555749128	-0.00125539567569445	-0.00222475073170732	-0.0184349517700348	NA	NA	NA	NA	NA	NA	NA	-5.46037021857923e-09	-0.31193106557377	-0.0539396448087429	-0.0622287213114754	-0.0306895163934427	-0.0315397363387978	-0.195761584699454	-1.3983708994709e-08	-0.45020955026455	-0.08435082010582	-0.0758559682539685	-0.024258749206349	-0.050912822811671	-0.286860716180371	-1.54806631299735e-08	-0.280881167108754	-0.0685476392572946	-0.0390943766578248	-0.00576297082228091	-0.0332908488063661	-0.173264827586207	3.56256613756615e-09	0.0629248677248679	0.0316177777777775	0.0652744708994707	0.0500979920634923	0.0151870105820104	-0.0339106613756613	4.02706084656084e-08	0.431558730158731	0.110068095238096	0.309361772486773	0.207513650793651	0.101846783068783	0.0121216666666667
124	NA	NA	NA	NA	NA	NA	NA	NA	NA	NA	NA	NA	NA	NA	NA	NA	NA	NA	NA	NA	NA	-1.38788006042296e-08	-0.466880362537765	-0.092318398791541	-0.130589454545455	-0.0702222796352584	-0.0597946969696971	-0.245044608433735	-1.63947590361445e-08	-0.32006686746988	-0.0696668373493978	-0.113330481927711	-0.0675481204819276	-0.0457825903614458	-0.137092078313253	-1.68902108433735e-08	-0.210709638554217	-0.0679784337349398	-0.0916956626506027	-0.0604029216867469	-0.0312924698795181	-0.0510487349397589	-4.61611144578314e-08	-0.46628373493976	-0.112104819277108	-0.305289156626506	-0.227347891566265	-0.0779440060240963	-0.0488599096385542
124	NA	NA	NA	NA	NA	NA	NA	-5.7717616842105e-10	-0.0566239947368421	-0.010264417243421	-0.0111842302970297	-0.00569606277227728	-0.00558125121710526	-0.0349589883552632	-2.85231730205278e-09	-0.166440557184751	-0.0319779589442815	-0.0374641117647059	-0.0174485088235295	-0.0203687853372433	-0.0962658651026392	-6.64047910863508e-09	-0.226110863509749	-0.0462720891364902	-0.0693910335195532	-0.0401883519553074	-0.0297131949860724	-0.109243676880223	-8.74589385474862e-09	-0.176406983240223	-0.0392331843575419	-0.0763556703910615	-0.0489782541899442	-0.0273775418994415	-0.0620639832869082	-1.32658659217877e-08	-0.169626815642458	-0.0616061838440111	-0.0793489972144848	-0.0515715598885794	-0.0277751532033426	-0.0296542178770949	-4.35586350974931e-08	-0.446878272980502	-0.109366573816156	-0.301716155988858	-0.220376880222841	-0.0813012256267409	-0.0354546368715083
125	-1.37965472312702e-11	-0.00278395439739411	-0.00046745276872964	0.000227298371335508	0.000533093029315986	-0.00033553655844156	-0.00253880130293158	-1.68363488294309e-10	-0.0153296802675584	-0.00199026421739121	-0.00090946616722419	-0.000363251752508335	-0.000544293347826049	-0.0130980936666666	-7.19018380062311e-10	-0.0391817757009352	-0.00657107476635526	-0.00237755763239856	0.00132855638629291	-0.0037063495327102	-0.0302907788161997	-3.95800604229616e-10	-0.00738036253776501	-0.000498398791541054	0.0176405454545454	0.0188777203647416	-0.000634696969697091	-0.0256446084337353	2.54524096385546e-09	0.0589331325301197	0.0119831626506023	0.0474395180722893	0.0375118795180724	0.00995740963855419	-0.000492078313253292	7.10978915662654e-09	0.0971903614457828	0.0276015662650602	0.0646743373493974	0.0462970783132531	0.0183375301204819	0.00491126506024107	2.38888855421686e-08	0.25201626506024	0.0640951807228916	0.180110843373494	0.127952108433735	0.0521559939759037	0.00779009036144574
125	-7.57216208333337e-11	-0.0162294033333334	-0.0020432771120332	-0.00303668057083334	-0.0018357778209205	-0.00124153970247933	-0.0112352870833334	-2.89573749999998e-10	-0.0271015627376427	-0.00505068821292775	-0.00591518783269956	-0.00300605133079851	-0.00290993866920151	-0.0178346603773585	-5.67255448717953e-10	-0.0331742948717953	-0.00775968690095837	-0.00599826366559471	-0.00210641157556266	-0.004398798076923	-0.0189854807692311	-4.21408805031437e-10	-0.0159506289308178	-0.00490015673981197	-0.009012044025157	-0.00641895899053635	-0.00246109717868333	-0.00282245283018846	8.01855345911958e-10	0.0143499999999996	0.00634075471698105	-0.00176965408805051	-0.00453622012578615	0.00276512578616358	0.00978795597484256	-3.19355345911944e-09	-0.0435094339622641	-0.0196316037735848	-0.0272629559748426	-0.0224547767295597	-0.00478861635220123	0.00338512578616341	-1.53694043887148e-08	-0.160174294670846	-0.0403317554858931	-0.11355407523511	-0.0837981191222572	-0.0296578369905956	-0.00635730407523503
126	6.54034527687298e-11	0.0139960456026059	0.00165754723127036	0.00259729837133551	0.00163009302931599	0.00093646344155844	0.00974119869706843	2.73936511705691e-10	0.0273403197324416	0.00462973578260879	0.00675053383277581	0.00389474824749166	0.00285570665217395	0.0152619063333334	1.82998161993769e-09	0.107518224299065	0.0187689252336447	0.0288124423676014	0.0162985563862929	0.0125536504672898	0.0599092211838003	5.33419939577038e-09	0.178019637462235	0.0340016012084589	0.0503405454545454	0.0289777203647416	0.0219753030303029	0.0926553915662647	5.10524096385546e-09	0.0967331325301197	0.0170831626506023	0.0315395180722893	0.0204118795180725	0.0111174096385542	0.0481079216867467	1.10978915662653e-09	0.0123903614457828	0.0035015662650602	0.00137433734939741	-0.000602921686746904	0.00197753012048192	0.00751126506024109	1.28888554216863e-09	0.0130162650602403	0.00529518072289169	0.0116108433734941	0.0112521084337346	0.000355993975903709	-0.00345990963855426
126	7.84200272125437e-11	0.0168455498954704	0.00196158522648083	0.00337466444250872	0.00220860432430555	0.00111864926829268	0.0115100482299652	4.01106349514564e-10	0.0398391300970874	0.00704426044336575	0.00954663271197409	0.0054619707184466	0.00408455364724918	0.0232372106796117	2.94832978142077e-09	0.172588934426229	0.030822355191257	0.0443012786885246	0.0241994836065574	0.0201222636612022	0.0974884153005464	8.61229100529101e-09	0.28959044973545	0.05456917989418	0.0868840317460315	0.052441250793651	0.035137177188329	0.151149283819629	8.9193368700265e-09	0.174518832891246	0.0291023607427054	0.0724056233421752	0.0507770291777191	0.0216191511936339	0.073015172413793	7.50256613756615e-09	0.0969248677248679	0.0298177777777775	0.0517744708994708	0.0369979920634923	0.0148570105820104	0.0152293386243387	2.12706084656084e-08	0.222558730158731	0.0539680952380958	0.164061772486773	0.126413650793651	0.0376467830687829	0.0043216666666667
127	-8.19654723127018e-12	-0.00176395439739411	-0.00031645276872964	-0.000316701628664492	-0.000251906970684014	-9.65365584415603e-05	-0.00112880130293158	-8.96348829430921e-12	-0.00122968026755841	-0.000990264217391213	-0.000309466167224191	0.000277748247491664	-0.000591293347826049	-0.000578093666666592	5.6298161993769e-10	0.0319182242990649	0.00474892523364473	0.00671244236760144	0.00407855638629291	0.0026336504672898	0.0204092211838003	2.15419939577038e-09	0.0672196374622351	0.011301601208459	0.00694054545454538	-0.00122227963525842	0.00870530303030291	0.0479553915662647	1.14524096385546e-09	0.0148331325301198	-0.000316837349397728	-0.0118604819277107	-0.0117481204819276	-0.000162590361445806	0.0271079216867467	-2.82021084337347e-09	-0.0401096385542172	-0.0201984337349398	-0.0245256626506026	-0.0170029216867469	-0.00751246987951808	0.00461126506024108	-1.75111144578314e-08	-0.18718373493976	-0.0515048192771083	-0.133589156626506	-0.0919478915662653	-0.0417440060240963	-0.00200990963855425
127	-1.66465693430657e-11	-0.00344668248175184	-0.000476559124087603	-0.000466202930402922	-0.000547994450549445	5.00930656934267e-05	-0.00241683941605841	1.7462383157895e-10	0.0160360052631578	0.00183258275657896	0.00201776970297031	0.00136793722772272	0.000558048782894746	0.0124310116447368	1.78568269794722e-09	0.102159442815249	0.0180120410557185	0.0209458882352941	0.00996149117647051	0.0106412146627567	0.0639341348973607	5.33952089136492e-09	0.173489136490251	0.0323979108635098	0.0326289664804468	0.0096416480446926	0.0225068050139276	0.109656323119777	5.83410614525138e-09	0.103393016759777	0.0199368156424581	0.00944432960893851	-0.00319825418994422	0.0126124581005586	0.0727360167130918	2.12413407821229e-09	0.0181731843575419	-0.0109361838440111	0.000971002785515208	0.00408844011142065	-0.00307515320334258	0.0271857821229051	-8.95863509749306e-09	-0.107478272980502	-0.0355665738161562	-0.0942161559888579	-0.0634768802228408	-0.0307412256267409	0.0226553631284917
128	6.23034527687298e-11	0.0135860456026059	0.00173454723127036	0.00292329837133551	0.00166809302931599	0.00122446344155844	0.00893119869706843	4.22936511705691e-10	0.0411403197324416	0.00673973578260879	0.0083805338327758	0.00479474824749166	0.00358570665217395	0.0254119063333334	3.07398161993769e-09	0.178818224299065	0.0329489252336447	0.0416124423676014	0.0207685563862929	0.0208036504672898	0.1043092211838	8.49419939577039e-09	0.281919637462235	0.054501601208459	0.0708405454545453	0.0346777203647416	0.0366253030303029	0.155655391566265	9.35524096385545e-09	0.17873313253012	0.0356831626506023	0.0555395180722893	0.0311118795180724	0.0243274096385542	0.0876079216867467	6.59978915662654e-09	0.0780903614457828	0.0155015662650602	0.0289743373493974	0.0177970783132531	0.0110975301204819	0.0336112650602411	7.08888554216862e-09	0.0600162650602404	0.00859518072289166	0.0237108433734941	0.0225521084337345	0.00115599397590371	0.0279900903614457
128	3.20820027212544e-10	0.0692455498954704	0.00882458522648084	0.0128416644425087	0.00676360432430555	0.00602664926829269	0.0475400482299652	2.00210634951456e-09	0.195739130097087	0.0324642604433657	0.0400266327119741	0.0214119707184466	0.0186145536472492	0.123197210679612	1.14623297814208e-08	0.666988934426229	0.121002355191257	0.154801278688525	0.0741094836065574	0.0806922636612022	0.391388415300546	2.6942291005291e-08	0.89299044973545	0.17146917989418	0.215684031746032	0.101341250793651	0.115037177188329	0.508849283819629	2.35793368700265e-08	0.437718832891246	0.0874023607427054	0.100005623342175	0.0438770291777191	0.0561291511936339	0.250215172413793	1.00425661375662e-08	0.107624867724868	0.00661777777777753	0.0275744708994707	0.0219979920634923	0.00557701058201045	0.0734293386243387	-6.7939153439161e-10	-0.0403412698412693	-0.0311319047619043	-0.0612382275132269	-0.0197863492063486	-0.0414532169312171	0.0521216666666667
129	-6.53965472312702e-11	-0.0139039543973941	-0.00186545276872964	-0.00195870162866449	-0.000796906970684014	-0.00119153655844156	-0.0100888013029316	-5.22663488294309e-10	-0.0498796802675584	-0.00783026421739121	-0.00791946616722419	-0.00436625175250834	-0.00355329334782605	-0.0347880936666666	-3.04401838006231e-09	-0.174081775700935	-0.0317110747663553	-0.0339375576323986	-0.0159814436137071	-0.0179563495327102	-0.1083907788162	-7.46580060422961e-09	-0.241980362537765	-0.0469783987915411	-0.0425594545454547	-0.0140622796352584	-0.0279046969696971	-0.153444608433735	-7.63475903614454e-09	-0.13936686746988	-0.0315168373493977	-0.0235604819277107	-0.00648812048192756	-0.0170425903614458	-0.0842920783132533	-2.55021084337347e-09	-0.0241096385542173	-0.00799843373493977	0.00747433734939741	0.00769707831325311	-0.000262469879518082	-0.0235687349397589	4.38888554216864e-09	0.0560162650602404	0.0158951807228917	0.0526108433734941	0.0321521084337346	0.0204559939759037	-0.0125099096385543
129	-4.35465693430657e-11	-0.00917668248175186	-0.0012005591240876	-0.000902202930402923	-0.000168994450549444	-0.000764906934306572	-0.00698683941605841	-2.4937616842105e-10	-0.0236539947368422	-0.00352341724342104	-0.00320223029702969	-0.00162306277227728	-0.00167495121710525	-0.0167089883552632	-1.02831730205278e-09	-0.0578405571847505	-0.00970795894428151	-0.0082941117647059	-0.00301850882352947	-0.00561878533724332	-0.0390658651026393	-1.57047910863509e-09	-0.0460108635097494	-0.00860208913649019	0.00672896648044682	0.0108416480446926	-0.00462319498607238	-0.0429436768802228	-2.7589385474862e-10	0.00229301675977658	-0.00246318435754187	0.0232443296089385	0.0209117458100558	0.00231245810055856	-0.0197639832869082	3.7841340782123e-09	0.0513731843575419	0.017963816155989	0.0289710027855152	0.0184884401114206	0.0104848467966574	0.00358578212290507	1.63913649025069e-08	0.172321727019499	0.0436334261838438	0.119083844011142	0.0816231197771592	0.0374587743732591	0.00995536312849169
130	-9.55665472312702e-11	-0.0203939543973941	-0.00256045276872964	-0.00322370162866449	-0.00155790697068401	-0.00169663655844156	-0.0146088013029316	-6.75563488294309e-10	-0.0649396802675584	-0.0100802642173912	-0.0114924661672242	-0.00648125175250834	-0.00501129334782605	-0.0440280936666666	-3.77001838006231e-09	-0.216581775700935	-0.0381010747663553	-0.0451575576323986	-0.0218814436137071	-0.0232763495327102	-0.1333107788162	-9.16580060422961e-09	-0.298280362537765	-0.055798398791541	-0.0574594545454547	-0.0219522796352584	-0.0349546969696971	-0.186044608433735	-7.84475903614454e-09	-0.13876686746988	-0.0285168373493977	-0.0123604819277107	0.00321187951807245	-0.0155725903614458	-0.0977920783132533	1.99789156626534e-10	0.0114903614457828	0.00270156626506021	0.0276743373493974	0.0229970783132531	0.00473753012048192	-0.0188487349397589	8.68888554216862e-09	0.0960162650602404	0.0255951807228917	0.0737108433734942	0.0471521084337346	0.0265559939759037	-0.00288990963855426
130	-9.41799727874563e-11	-0.0202044501045296	-0.00245841477351917	-0.00350633555749128	-0.00183089567569445	-0.00172275073170732	-0.0142399517700348	-6.06093650485436e-10	-0.0585908699029126	-0.00895773955663425	-0.0111593672880259	-0.0063080292815534	-0.00485144635275082	-0.0384827893203883	-2.70167021857923e-09	-0.155811065573771	-0.026947644808743	-0.0347687213114753	-0.0179305163934427	-0.0168377363387978	-0.0941115846994537	-5.93770899470898e-09	-0.19270955026455	-0.03591082010582	-0.0366159682539685	-0.013638749206349	-0.022312822811671	-0.117050716180371	-5.4806631299735e-09	-0.095081167108754	-0.0236976392572945	5.62334217519037e-06	0.0101770291777191	-0.0102608488063661	-0.071284827586207	1.53256613756615e-09	0.0281248677248679	0.0141177777777775	0.0285744708994707	0.0192979920634923	0.00928701058201046	-0.0146206613756613	1.40806084656084e-08	0.154558730158731	0.0387680952380957	0.119261772486773	0.0822136507936514	0.0370467830687829	-0.00375833333333331
131	-9.75636729885057e-11	-0.0209763614942529	-0.00258152732183908	-0.00390406471264368	-0.00224452954022988	-0.00165944018965518	-0.0144869701149425	-5.9488757817109e-10	-0.0583001823008852	-0.0101720240265487	-0.0118537380943952	-0.00613980669616521	-0.00571396045427726	-0.0362794994395282	-3.02971432584269e-09	-0.176117921348314	-0.0323659410112357	-0.0416930008403356	-0.0210994994397758	-0.0202460278089888	-0.102771994382022	-7.48219086021501e-09	-0.250104139784945	-0.048201048387097	-0.0705091152815014	-0.0402139946380697	-0.0297732795698926	-0.132360725806451	-8.64475806451612e-09	-0.172294101876676	-0.032150160857909	-0.0690935040431263	-0.048069935309973	-0.0216349329758713	-0.0679226344086023	-8.13258760107814e-09	-0.104526145552561	-0.0247239892183287	-0.0638583018867926	-0.0520710215053764	-0.0121535040431266	-0.0165834584450401	-1.87369541778976e-08	-0.190850270270271	-0.043109973045822	-0.143460377358491	-0.113602702702703	-0.0284591374663074	-0.00713686327077746
131	-1.0888826122449e-10	-0.0233822734693878	-0.00286242557142858	-0.00429692421160408	-0.00256376234812287	-0.00176383848979591	-0.0161467685714286	-6.015119993266e-10	-0.0588019389898993	-0.010241598962963	-0.0115681354594594	-0.00616759461486486	-0.00549557336835016	-0.036776128114478	-3.39813493589744e-09	-0.196620897435898	-0.0358964294871795	-0.0436754391025639	-0.0212009678456591	-0.0220823820512819	-0.117094551282052	-8.45643558282207e-09	-0.28155754601227	-0.0542689263803684	-0.0735530461538466	-0.0401490432098764	-0.0334812760736197	-0.152208251533743	-8.22222769230773e-09	-0.159468	-0.0274636	-0.0617544307692303	-0.0421361846153848	-0.0196002153846153	-0.0719385582822088	-8.52329230769232e-09	-0.110256134969325	-0.0356226073619633	-0.0572916564417182	-0.0427355521472393	-0.0145758895705522	-0.0168454153846152	-2.20347384615384e-08	-0.225745846153845	-0.0517648923076922	-0.162644307692307	-0.130700920245399	-0.0333810769230771	-0.0108933950617284
132	-4.96547231270169e-13	-0.000163954397394112	-0.00014845276872964	-3.17016286644929e-05	7.70930293159857e-05	-0.00013953655844156	2.11986970684206e-05	-1.44063488294309e-10	-0.0130996802675584	-0.00209026421739121	-0.00065946616722419	-0.000363251752508335	-0.000296293347826049	-0.0110080936666666	-8.52018380062311e-10	-0.0473817757009351	-0.00964107476635527	-0.00478755763239855	-0.000461443613707093	-0.00433634953271019	-0.0328907788161997	-1.83580060422962e-09	-0.058880362537765	-0.011898398791541	-0.00595945454545464	0.00133772036474157	-0.00676469696969709	-0.0419446084337353	-2.16475903614454e-09	-0.0388668674698803	-0.00951683734939771	-0.00296048192771067	0.00281187951807245	-0.0057625903614458	-0.0264920783132533	-1.32021084337347e-09	-0.0121096385542172	-0.0106984337349398	0.0121743373493974	0.0143970783132531	-0.00220246987951808	-0.0135687349397589	-5.79111445783137e-09	-0.0547837349397596	-0.0147048192771083	-0.0232891566265059	-0.0123478915662654	-0.0109440060240963	-0.0168099096385543
132	-1.31951620833334e-10	-0.0284794033333334	-0.0037512771120332	-0.00540428057083335	-0.0029573378209205	-0.00248753970247933	-0.0194032870833334	-7.63973749999998e-10	-0.0730115627376427	-0.0127816882129278	-0.0142301878326996	-0.00743405133079851	-0.00679593866920152	-0.0476846603773585	-3.57925544871795e-09	-0.208374294871795	-0.0396696869009584	-0.0465582636655947	-0.0220564115755626	-0.025018798076923	-0.121685480769231	-9.14140880503144e-09	-0.305450628930818	-0.061080156739812	-0.081372044025157	-0.0418689589905363	-0.0393210971786834	-0.163822452830188	-1.0558144654088e-08	-0.20625	-0.0409592452830189	-0.0771196540880505	-0.0484862201257862	-0.0286348742138364	-0.0882120440251575	-1.04035534591194e-08	-0.129809433962264	-0.0384016037735848	-0.0591529559748426	-0.0400547767295597	-0.0190886163522012	-0.0322848742138366	-2.35794043887148e-08	-0.235774294670846	-0.0535317554858931	-0.15605407523511	-0.121898119122257	-0.0342578369905956	-0.026207304075235
133	2.07034527687298e-11	0.00425604560260589	0.000691547231270361	0.000167298371335508	-6.19069706840141e-05	0.00019846344155844	0.00340119869706842	-1.36634882943092e-11	-0.000909680267558413	0.000679735782608786	-9.94661672241935e-05	-0.000669251752508336	0.000573706652173951	-0.00215809366666659	-1.53018380062311e-10	-0.00748177570093515	-0.000761074766355264	0.000542442367601431	-5.14436137070927e-05	0.0005836504672898	-0.00729077881619973	-3.95800604229616e-10	-0.00998036253776506	0.000101601208458963	0.00684054545454536	0.00747772036474158	-9.46969696970928e-05	-0.0179446084337353	1.15240963855462e-10	0.0079331325301198	0.00578316265060229	0.0146395180722893	0.0119118795180724	0.00278740963855419	-0.0125920783132533	1.13978915662653e-09	0.0193903614457828	0.0139015662650603	0.0142743373493974	0.00819707831325311	0.00602753012048192	-0.00877873493975891	1.26888855421686e-08	0.141016265060241	0.0410951807228917	0.109110843373494	0.0761521084337347	0.0329559939759037	-0.00961990963855425
133	-8.99116208333337e-11	-0.0193694033333334	-0.0023922771120332	-0.00364768057083334	-0.0019357778209205	-0.00175153970247933	-0.0134152870833334	-5.75573749999998e-10	-0.0541115627376427	-0.00843068821292776	-0.0102191878326996	-0.00571905133079851	-0.00449993866920152	-0.0371546603773585	-2.64625544871795e-09	-0.152174294871795	-0.0270396869009584	-0.0312482636655947	-0.0153964115755627	-0.016378798076923	-0.0933854807692311	-6.21140880503144e-09	-0.201750628930818	-0.036900156739812	-0.040412044025157	-0.0160089589905363	-0.0242410971786833	-0.125322452830188	-4.99814465408804e-09	-0.0882500000000005	-0.0152592452830189	-0.0103696540880505	-0.00172622012578615	-0.00863487421383641	-0.0626120440251575	1.36644654088056e-09	0.0247905660377359	0.0217683962264152	0.0162370440251574	0.0062352232704403	0.0100013836477988	-0.0132848742138366	1.96205956112852e-08	0.213325705329154	0.0632682445141069	0.14874592476489	0.0933018808777428	0.0554421630094044	0.00140269592476496
134	-2.39654723127016e-12	-0.000403954397394109	-0.000267452768729639	0.000497298371335507	0.000610093029315986	-0.00014253655844156	-0.000638801302931579	-1.23163488294309e-10	-0.0113296802675584	-0.00220026421739121	-0.000369466167224192	0.000254748247491664	-0.000621293347826048	-0.00942809366666658	-4.26018380062311e-10	-0.0235817757009352	-0.00567107476635527	-0.00135755763239857	0.000858556386292907	-0.0022163495327102	-0.0165907788161997	-9.35800604229615e-10	-0.029780362537765	-0.00859839879154105	-0.00085945454545462	0.00233772036474157	-0.00261469696969709	-0.0213446084337353	-2.88475903614454e-09	-0.0577668674698802	-0.0188168373493977	-0.0190604819277107	-0.00928812048192756	-0.00977259036144582	-0.0198920783132533	-4.67021084337347e-09	-0.0600096385542173	-0.0224984337349398	-0.0285256626506026	-0.0192029216867469	-0.00929246987951808	-0.00902873493975891	-1.56211144578314e-08	-0.16128373493976	-0.0405048192771083	-0.109389156626506	-0.0786478915662653	-0.0307440060240963	-0.0114199096385543
134	-8.05399727874563e-11	-0.0171744501045296	-0.00224141477351917	-0.00256033555749128	-0.00115439567569445	-0.00145335073170732	-0.0123799517700348	-5.23693650485436e-10	-0.0503308699029126	-0.00807873955663425	-0.00858336728802591	-0.0045930292815534	-0.00399044635275082	-0.0336727893203883	-2.27767021857923e-09	-0.130811065573771	-0.023567644808743	-0.0270487213114754	-0.0131605163934427	-0.0138777363387978	-0.0802115846994537	-5.15770899470898e-09	-0.16630955026455	-0.03323082010582	-0.0273159682539685	-0.008178749206349	-0.018492822811671	-0.102650716180371	-5.1406631299735e-09	-0.090481167108754	-0.0247976392572946	-0.0020943766578248	0.00835702917771909	-0.0104908488063661	-0.063584827586207	1.00256613756615e-09	0.0199248677248679	0.00491777777777752	0.0269744708994707	0.0208979920634923	0.00603701058201046	-0.0119406613756613	7.66060846560838e-09	0.0849587301587307	0.0206680952380957	0.0675617724867731	0.0465136507936514	0.0211467830687829	-0.0032783333333333
135	-5.42965472312702e-11	-0.0119139543973941	-0.00143745276872964	-0.00303270162866449	-0.00209290697068401	-0.000970536558441559	-0.00743880130293158	-3.40763488294309e-10	-0.0335996802675584	-0.00586226421739121	-0.00759146616722419	-0.00441625175250834	-0.00317529334782605	-0.0207980936666666	-1.78301838006231e-09	-0.104081775700935	-0.0205610747663553	-0.0246475576323986	-0.0127214436137071	-0.0119263495327102	-0.0588907788161997	-4.47580060422962e-09	-0.152180362537765	-0.029898398791541	-0.0468594545454547	-0.0277322796352584	-0.0185446969696971	-0.0764446084337354	-5.53475903614454e-09	-0.11066686746988	-0.0202168373493977	-0.0499604819277107	-0.0346981204819276	-0.0152725903614458	-0.0404920783132533	-1.00602108433735e-08	-0.128009638554217	-0.0427584337349398	-0.0608256626506026	-0.0411429216867469	-0.0197024698795181	-0.0243787349397589	-2.52811144578314e-08	-0.25328373493976	-0.0628048192771083	-0.157289156626506	-0.113247891566265	-0.0441440060240963	-0.0331999096385543
135	NA	NA	NA	NA	NA	NA	NA	-5.12693650485436e-10	-0.0504608699029126	-0.00848173955663425	-0.0112153672880259	-0.0062950292815534	-0.00492044635275082	-0.0307627893203883	-2.32167021857923e-09	-0.134811065573771	-0.024437644808743	-0.0319387213114753	-0.0171705163934426	-0.0147677363387978	-0.0784115846994537	-5.81770899470898e-09	-0.19480955026455	-0.03642082010582	-0.0558559682539685	-0.032808749206349	-0.022352822811671	-0.0994507161803713	-5.5706631299735e-09	-0.107481167108754	-0.0165976392572946	-0.0420943766578248	-0.0297329708222809	-0.0124108488063661	-0.0487848275862069	-7.18743386243384e-09	-0.0917751322751321	-0.0246922222222225	-0.0521255291005293	-0.0411820079365077	-0.0109329894179896	-0.0149706613756613	-1.49793915343916e-08	-0.150141269841269	-0.0320319047619042	-0.103438227513227	-0.0833863492063486	-0.0200532169312171	-0.0146283333333333
136	-6.31965472312702e-11	-0.0136139543973941	-0.00137945276872964	-0.00294070162866449	-0.00196290697068401	-0.00100753655844156	-0.00929880130293157	-5.34663488294309e-10	-0.0517096802675584	-0.00768126421739122	-0.0106174661672242	-0.00681625175250834	-0.00380129334782605	-0.0340680936666666	-3.62901838006231e-09	-0.208281775700935	-0.0368610747663553	-0.0459675576323986	-0.0267614436137071	-0.0192163495327102	-0.1254307788162	-1.15448006042296e-08	-0.376780362537765	-0.070898398791541	-0.0803194545454547	-0.0394222796352584	-0.0403346969696971	-0.226544608433735	-1.44047590361446e-08	-0.27136686746988	-0.0463868373493977	-0.0844604819277107	-0.0537181204819276	-0.0307625903614458	-0.140492078313253	-8.80021084337346e-09	-0.105209638554217	-0.0225984337349398	-0.0439256626506026	-0.0313129216867469	-0.0125624698795181	-0.0386687349397589	-3.82111445783138e-09	-0.0294837349397596	-0.00640481927710835	-0.00698915662650588	-0.0119478915662654	0.0049559939759037	-0.0161499096385543
136	NA	NA	NA	NA	NA	NA	NA	NA	NA	NA	NA	NA	NA	NA	-3.41925544871795e-09	-0.199674294871795	-0.0359496869009584	-0.0512982636655947	-0.0308194115755626	-0.020998798076923	-0.111985480769231	-1.14914088050314e-08	-0.381950628930818	-0.071330156739812	-0.105632044025157	-0.0629689589905364	-0.0424810971786834	-0.205922452830188	-1.3198144654088e-08	-0.25715	-0.0311592452830189	-0.116369654088051	-0.0886862201257862	-0.0276848742138364	-0.109612044025157	-1.08235534591194e-08	-0.141309433962264	-0.0270716037735848	-0.0908329559748427	-0.0691547767295597	-0.0216686163522012	-0.0234448742138366	-1.91994043887148e-08	-0.201074294670846	-0.0425317554858931	-0.15815407523511	-0.127998119122257	-0.0301578369905956	-0.000397304075235034
137	-8.84465472312702e-11	-0.0186239543973941	-0.00217345276872964	-0.00249270162866449	-0.00121990697068401	-0.00130453655844156	-0.0139588013029316	-6.79863488294309e-10	-0.0647896802675584	-0.00943726421739122	-0.0107664661672242	-0.00641825175250834	-0.00434829334782605	-0.0452380936666666	-4.70501838006231e-09	-0.267711775700935	-0.0456410747663553	-0.0537375576323986	-0.0295814436137071	-0.0241563495327102	-0.1683307788162	-1.39558006042296e-08	-0.449780362537765	-0.084218398791541	-0.0799694545454547	-0.0323522796352584	-0.0470446969696971	-0.286594608433735	-1.59547590361445e-08	-0.29546686746988	-0.0613868373493977	-0.0710604819277107	-0.0395681204819276	-0.0314525903614458	-0.163092078313253	-9.70210843373469e-10	-0.00370963855421723	0.0115015662650602	0.0085743373493974	0.00479707831325312	0.00377753012048192	-0.0237887349397589	2.73888855421686e-08	0.28801626506024	0.0755951807228916	0.185010843373494	0.109852108433735	0.0750559939759037	0.0278900903614457
137	-1.44941620833334e-10	-0.0307634033333334	-0.0037712771120332	-0.00459768057083335	-0.0022028778209205	-0.00243543970247933	-0.0224722870833334	-9.79973749999998e-10	-0.0924715627376427	-0.0141846882129278	-0.0159701878326995	-0.00900055133079851	-0.00696993866920152	-0.0640026603773584	-5.78245544871795e-09	-0.330454294871795	-0.0580896869009584	-0.0670822636655947	-0.0360074115755627	-0.031591798076923	-0.204845480769231	-1.64514088050314e-08	-0.531450628930818	-0.100330156739812	-0.099862044025157	-0.0421589589905363	-0.0575210971786834	-0.332152452830188	-1.8528144654088e-08	-0.34375	-0.072629245283019	-0.0830096540880505	-0.0455562201257862	-0.0374548742138364	-0.188152044025157	-2.43355345911944e-09	-0.0194094339622641	0.0148683962264152	-0.000962955974842609	-0.00650477672955969	0.00552138364779878	-0.0333248742138366	3.04205956112853e-08	0.324325705329154	0.0897682445141069	0.21034592476489	0.120701880877743	0.0896421630094044	0.024102695924765
138	-3.18336729885057e-11	-0.00692636149425288	-0.000923527321839082	-0.00125106471264368	-0.000498229540229881	-0.000752840189655177	-0.00474697011494253	-2.7018757817109e-10	-0.0261901823008852	-0.00422602402654869	-0.00478173809439523	-0.0023388066961652	-0.00243996045427726	-0.0171894994395282	-9.0771432584269e-10	-0.0530179213483146	-0.00929594101123569	-0.0127530008403357	-0.00527949943977582	-0.00712602780898881	-0.0315719943820225	-3.92190860215014e-10	-0.0128041397849452	-0.00141104838709701	-0.00332911528150137	-7.39946380696814e-05	-0.0027132795698926	-0.00916072580645129	5.65241935483886e-10	0.0113058981233238	-0.000850160857908956	0.0160064959568736	0.014070064690027	0.00133506702412867	-0.000822634408602293	1.49741239892186e-09	0.0223738544474391	0.0199760107816713	0.00464169811320742	-0.00546102150537637	0.00970649595687337	-0.00287345844504015	1.22830458221024e-08	0.136649729729729	0.041990026954178	0.0954396226415094	0.0622972972972973	0.0344408625336926	-0.00342686327077746
138	-7.885826122449e-11	-0.0170022734693878	-0.00210142557142858	-0.00317022421160408	-0.00177756234812287	-0.00142283848979591	-0.0116577685714286	-4.676119993266e-10	-0.0457819389898993	-0.00751859896296299	-0.00940313545945942	-0.00514459461486486	-0.00435357336835016	-0.0286361281144779	-2.33313493589744e-09	-0.135820897435898	-0.0240364294871795	-0.0323454391025639	-0.0160309678456591	-0.0159223820512819	-0.0794245512820517	-5.00643558282208e-09	-0.16585754601227	-0.0306889263803684	-0.0401330461538466	-0.0195890432098765	-0.0206112760736197	-0.0935082515337431	-3.99222769230772e-09	-0.073368	-0.0127636	-0.0172544307692304	-0.00917618461538477	-0.00809021538461533	-0.0449385582822088	-1.17329230769233e-09	-0.0124561349693253	0.00487739263803672	-0.00589165644171824	-0.0082755521472393	0.00235411042944778	-0.0109054153846152	6.61526153846162e-09	0.0760541538461544	0.0240351076923078	0.0567556923076933	0.0313990797546006	0.0239189230769229	-0.00457339506172842
139	2.20866327011494e-10	0.0475636385057471	0.00573647267816092	0.00929193528735632	0.00559377045977012	0.00369815981034482	0.0325330298850575	1.26751242182891e-09	0.123909817699115	0.0201809759734513	0.0260482619056048	0.0147641933038348	0.0112840395457227	0.0776705005604718	7.86628567415731e-09	0.456182078651686	0.0812240589887643	0.105166999159664	0.0541405005602242	0.0513739721910112	0.269128005617978	2.1057809139785e-08	0.697295860215055	0.130388951612903	0.173470884718499	0.0898560053619303	0.0841367204301074	0.392239274193549	1.93152419354839e-08	0.359605898123324	0.066049839142091	0.102006495956874	0.058170064690027	0.0432350670241287	0.194677365591398	7.73741239892187e-09	0.088073854447439	0.0193760107816713	0.0247416981132074	0.0150389784946236	0.00934649595687337	0.0433365415549598	9.18304582210238e-09	0.0866497297297291	0.011990026954178	0.0553396226415094	0.0589972972972974	-0.00235913746630738	0.0163431367292225
139	1.1861173877551e-10	0.0254677265306122	0.00308657442857142	0.00478777578839592	0.00275193765187713	0.00200516151020409	0.0176722314285714	7.127880006734e-10	0.0695580610101006	0.011291401037037	0.0143898645405406	0.00795140538513514	0.00634342663164984	0.044023871885522	4.44286506410256e-09	0.257579102564102	0.0462535705128205	0.0589545608974361	0.0301490321543409	0.0291576179487181	0.152475448717948	1.22335644171779e-08	0.40404245398773	0.0765810736196316	0.0986669538461534	0.0504409567901236	0.0481487239263803	0.230091748466257	1.17477723076923e-08	0.220632	0.0406364	0.0632455692307696	0.0368138153846152	0.0264297846153847	0.115061441717791	4.91670769230767e-09	0.0575438650306748	0.0112773926380367	0.0237083435582817	0.0163244478527607	0.00748411042944779	0.0229345846153848	5.75526153846162e-09	0.0557541538461544	0.00893510769230782	0.0423556923076934	0.0398990797546006	0.000918923076922947	0.00489660493827157
140	-4.23965472312702e-11	-0.00906395439739411	-0.00104645276872964	-0.00154970162866449	-0.000847906970684014	-0.000732536558441559	-0.00645880130293158	-3.42663488294309e-10	-0.0326696802675584	-0.00455026421739121	-0.00561946616722419	-0.00341925175250833	-0.00219929334782605	-0.0231580936666666	-1.98201838006231e-09	-0.112581775700935	-0.0186110747663553	-0.0215475576323986	-0.0107614436137071	-0.0107863495327102	-0.0723907788161997	-4.46580060422961e-09	-0.142680362537765	-0.024098398791541	-0.0209594545454546	-0.00535227963525842	-0.0150546969696971	-0.0985446084337354	-2.27475903614454e-09	-0.0330668674698802	-0.0068168373493977	0.0179395180722893	0.0190118795180724	-0.0010725903614458	-0.0441920783132533	5.64978915662653e-09	0.0787903614457827	0.0271015662650602	0.0524743373493974	0.0370970783132531	0.0153875301204819	-0.000788734939758918	2.20888855421686e-08	0.232016265060241	0.0623951807228917	0.157210843373494	0.105452108433735	0.0518559939759037	0.0126900903614457
140	4.10200272125437e-11	0.00894554989547039	0.00129258522648084	0.00174666444250872	0.000809604324305555	0.000889649268292684	0.00591004822996517	2.78106349514564e-10	0.0276391300970874	0.00531426044336575	0.00603663271197409	0.00297197071844661	0.00307355364724918	0.0162572106796117	1.90232978142077e-09	0.11298893442623	0.021842355191257	0.0297912786885246	0.0138594836065573	0.0159222636612022	0.0613884153005463	4.91229100529102e-09	0.16719044973545	0.03436917989418	0.0505840317460315	0.027341250793651	0.023977177188329	0.0852492838196286	5.3893368700265e-09	0.105818832891246	0.0203023607427054	0.0401056233421752	0.0239770291777191	0.0161591511936339	0.0453151724137931	5.69256613756615e-09	0.0714248677248679	0.0246177777777775	0.0289744708994707	0.0162979920634923	0.0126470105820104	0.0179293386243387	2.06706084656084e-08	0.210558730158731	0.0537680952380958	0.134761772486773	0.0938136507936514	0.0409467830687829	0.0224216666666667
141	1.0450345276873e-10	0.0224860456026059	0.00315354723127036	0.00385929837133551	0.00195209302931599	0.00187546344155844	0.0154711986970684	5.40936511705691e-10	0.0534403197324416	0.0107597357826088	0.0108405338327758	0.00516474824749166	0.00568570665217395	0.0312119063333334	3.01798161993769e-09	0.178518224299065	0.0363989252336447	0.0450124423676014	0.0211185563862929	0.0238736504672898	0.0971092211838002	8.91419939577039e-09	0.303519637462235	0.064901601208459	0.0943405454545453	0.0536777203647416	0.0411253030303029	0.143255391566265	1.32752409638555e-08	0.26893313253012	0.0525831626506023	0.12793951807229	0.0891118795180724	0.0388274096385542	0.0884079216867467	2.06797891566265e-08	0.266190361445783	0.0907015662650602	0.130274337349397	0.0857970783132531	0.0444775301204819	0.0451112650602411	5.58888855421686e-08	0.57201626506024	0.149295180722892	0.371810843373494	0.263852108433735	0.107955993975904	0.0508900903614458
141	1.8611173877551e-10	0.0399777265306122	0.00541757442857142	0.00673277578839592	0.00323593765187713	0.00346716151020409	0.0279022314285714	1.0947880006734e-09	0.107058061010101	0.019451401037037	0.0210298645405406	0.0107414053851351	0.0102034266316498	0.0667238718855221	5.98286506410256e-09	0.350579102564102	0.0667535705128205	0.084354560897436	0.0404090321543409	0.044307617948718	0.199475448717948	1.69335644171779e-08	0.56604245398773	0.115281073619632	0.148566953846153	0.0752409567901236	0.0733487239263804	0.303691748466257	2.09277723076923e-08	0.406932	0.0799363999999999	0.14844556923077	0.0935138153846152	0.0549297846153847	0.176861441717791	1.94467076923077e-08	0.239643865030675	0.0778773926380367	0.0958083435582817	0.0571244478527607	0.0386841104294478	0.0663345846153848	4.50352615384616e-08	0.451054153846154	0.120135107692308	0.275355692307694	0.196299079754601	0.0776189230769229	0.0563966049382716
142	-1.50965472312702e-11	-0.00340395439739411	-0.000365452768729639	-0.00111870162866449	-0.000795906970684014	-0.00035353655844156	-0.00191880130293158	-1.63563488294309e-10	-0.0157596802675584	-0.00221026421739121	-0.00323946616722419	-0.00217525175250833	-0.00106329334782605	-0.0109680936666666	-8.2901838006231e-10	-0.0474817757009352	-0.00854107476635527	-0.00977755763239858	-0.00508144361370709	-0.00469634953271019	-0.0291907788161997	-1.41580060422962e-09	-0.046480362537765	-0.00789839879154105	-0.00845945454545462	-0.00268227963525842	-0.00522469696969709	-0.0310446084337353	-9.3475903614454e-10	-0.0146668674698803	-0.00391683734939772	0.00493951807228932	0.00641187951807246	-0.00145259036144581	-0.0156920783132533	-4.70210843373465e-10	-0.00180963855421722	-0.000698433734939781	0.0090743373493974	0.00789707831325312	0.00116753012048192	-0.0101187349397589	5.28888554216862e-09	0.0640162650602403	0.0154951807228917	0.0625108433734942	0.0468521084337345	0.0156559939759037	-0.0144499096385543
142	-4.70465693430657e-11	-0.0102666824817519	-0.0012065591240876	-0.00231120293040292	-0.00150099445054944	-0.000841906934306573	-0.00665683941605841	-2.3367616842105e-10	-0.0230939947368422	-0.00386941724342104	-0.00510923029702969	-0.00286006277227728	-0.00234195121710525	-0.0138989883552632	-9.8931730205278e-10	-0.0579405571847505	-0.0104279589442815	-0.0140141117647059	-0.00758850882352948	-0.00676878533724333	-0.0327658651026393	-2.02047910863509e-09	-0.0689108635097494	-0.0126020891364902	-0.0215710335195532	-0.0133483519553074	-0.00874319498607238	-0.0335436768802228	-2.72589385474862e-09	-0.0562069832402235	-0.0119631843575419	-0.0284556703910615	-0.0199882541899442	-0.00846754189944144	-0.0170639832869082	-2.87586592178771e-09	-0.038226815642458	-0.00943618384401105	-0.0242289972144848	-0.0167115598885793	-0.00754515320334258	-0.00543421787709493	-6.53863509749307e-09	-0.0676782729805015	-0.0140665738161562	-0.0504161559888577	-0.0394768802228408	-0.0108412256267409	-0.0028646368715083
143	1.05766327011494e-10	0.0224236385057471	0.00282947267816092	0.00301193528735633	0.00116577045977012	0.00184615981034482	0.0165830298850575	6.5151242182891e-10	0.0625098176991148	0.00943097597345131	0.0107182619056048	0.00586419330383479	0.00485403954572274	0.0423505005604718	4.40628567415731e-09	0.253182078651686	0.0440240589887643	0.0518669991596644	0.0242305005602242	0.0279939721910112	0.156728005617978	1.1817809139785e-08	0.383295860215055	0.070888951612903	0.0695708847184986	0.0236560053619303	0.0464367204301074	0.241539274193549	8.29524193548388e-09	0.142205898123324	0.023349839142091	0.0130064959568736	-0.00182993530997302	0.0142750670241287	0.108877365591398	-4.16258760107814e-09	-0.062726145552561	-0.0251239892183287	-0.0508583018867926	-0.0388010215053763	-0.0124635040431266	0.0127365415549598	-2.30969541778976e-08	-0.242750270270271	-0.0672099730458221	-0.166260377358491	-0.105902702702703	-0.0590591374663074	-0.0121968632707774
143	-2.66465693430657e-11	-0.00587668248175184	-0.000742559124087602	-0.00168320293040292	-0.00144899445054944	-0.000265906934306573	-0.00336683941605841	4.33238315789498e-11	0.00322600526315782	-0.000677417243421038	-0.000652230297029686	-0.000220062772277276	-0.000521951217105254	0.0047710116447368	1.04668269794722e-09	0.0581594428152494	0.00802204105571849	0.00929588823529411	0.00387149117647053	0.00509121466275667	0.0415341348973607	3.42952089136491e-09	0.104589136490251	0.0168979108635098	0.00172896648044682	-0.0111383519553074	0.0123268050139276	0.0871563231197772	2.00410614525138e-09	0.0247930167597766	0.00313681564245812	-0.0283556703910615	-0.0286582541899442	0.000262458100558567	0.0488360167130918	-8.8758659217877e-09	-0.121326815642458	-0.0532961838440111	-0.0699289972144848	-0.0478815598885794	-0.0220351532033426	0.000985782122905077	-3.86186350974931e-08	-0.404778272980502	-0.106766573816156	-0.279316155988858	-0.195676880222841	-0.0835712256267409	-0.0183646368715083
144	1.4070345276873e-10	0.0304360456026059	0.00394654723127036	0.0059972983713355	0.00344309302931599	0.00252546344155844	0.0204911986970684	7.80936511705691e-10	0.0769403197324416	0.0136497357826088	0.0164205338327758	0.00870474824749166	0.00771570665217395	0.0461719063333334	4.51498161993769e-09	0.264318224299065	0.0494989252336447	0.0643124423676014	0.0318985563862929	0.0324336504672898	0.1505092211838	1.14341993957704e-08	0.385219637462235	0.075701601208459	0.111840545454545	0.0622777203647416	0.0501253030303029	0.196455391566265	1.30452409638555e-08	0.25583313253012	0.0518831626506023	0.0983395180722894	0.0632118795180725	0.0351274096385542	0.105607921686747	1.34897891566265e-08	0.168790361445783	0.0491015662650602	0.0778743373493974	0.0523970783132531	0.0255375301204819	0.0418112650602411	2.69888855421686e-08	0.26601626506024	0.0642951807228917	0.163010843373494	0.122652108433735	0.0403559939759037	0.0391900903614457
144	-1.60216208333336e-11	-0.00329940333333342	-0.0003142771120332	-0.000346680570833341	-0.000101777820920496	-0.000285539702479332	-0.00271528708333339	-3.29737499999979e-11	-0.0014915627376427	0.000659311787072247	-0.000375187832699555	-0.000346051330798507	-2.59386692015144e-05	-0.00344466037735848	7.50744551282047e-10	0.0449257051282047	0.00968031309904162	0.0131717363344053	0.00659358842443735	0.00606120192307701	0.0225145192307689	3.41859119496856e-09	0.118349371069182	0.025999843260188	0.041487955974843	0.0263410410094636	0.0152789028213167	0.0500775471698116	7.31185534591195e-09	0.15145	0.030940754716981	0.0798303459119495	0.0571937798742138	0.0226351257861636	0.0407879559748426	1.24564465408806e-08	0.160090566037736	0.0575683962264152	0.0732370440251573	0.0442152232704403	0.0290213836477988	0.0291851257861634	3.20205956112852e-08	0.326325705329154	0.0891682445141069	0.20354592476489	0.140701880877743	0.0628421630094044	0.033602695924765
145	3.4510345276873e-10	0.0741460456026059	0.00951754723127036	0.0132372983713355	0.00707509302931599	0.00612546344155844	0.0514311986970684	2.00893651170569e-09	0.196340319732442	0.0333597357826088	0.0394305338327758	0.0209247482474917	0.018515706652174	0.122871906333333	1.11349816199377e-08	0.648818224299065	0.117398925233645	0.153112442367601	0.0751085563862929	0.0779036504672898	0.3785092211838	2.73141993957704e-08	0.908219637462235	0.173601601208459	0.234840545454545	0.120477720364742	0.114925303030303	0.499155391566265	2.54752409638555e-08	0.48223313253012	0.0957831626506022	0.14003951807229	0.0782118795180724	0.0617274096385542	0.246307921686747	1.29497891566265e-08	0.151090361445783	0.0323015662650602	0.0543743373493974	0.0385970783132531	0.0158675301204819	0.064411265060241	1.55888855421686e-08	0.140016265060241	0.0213951807228917	0.0833108433734942	0.0857521084337348	-0.00244400602409629	0.0357900903614458
145	1.29953430656934e-10	0.0279633175182482	0.0036214408759124	0.00534579706959707	0.00318200554945056	0.00213109306569343	0.0190831605839416	7.4962383157895e-10	0.0739360052631578	0.013592582756579	0.0161077697029703	0.00856993722772272	0.00744504878289474	0.0443910116447368	4.67368269794722e-09	0.27395944281525	0.0517820410557185	0.0691758882352942	0.0360514911764705	0.0327412146627567	0.153734134897361	1.40895208913649e-08	0.473589136490251	0.0947979108635098	0.138928966480447	0.0810616480446926	0.0573468050139276	0.241356323119777	1.83941061452514e-08	0.364793016759777	0.0724368156424581	0.154944329608939	0.106411745810056	0.0484324581005585	0.136136016713092	1.90841340782123e-08	0.243273184357542	0.081963816155989	0.112871002785515	0.0728884401114207	0.0399848467966574	0.0473857821229051	4.61913649025069e-08	0.472321727019498	0.124233426183844	0.312383844011142	0.229723119777159	0.0826587743732591	0.0357553631284917
146	2.1990345276873e-10	0.0475060456026059	0.00596754723127036	0.0092272983713355	0.00517309302931598	0.00402746344155844	0.0323111986970684	1.36093651170569e-09	0.132940319732442	0.0221997357826088	0.0272405338327758	0.0148647482474917	0.0123757066521739	0.0828719063333334	8.02498161993769e-09	0.466718224299065	0.0845989252336448	0.109512442367601	0.0547285563862929	0.0548036504672898	0.2726092211838	2.07041993957704e-08	0.688219637462235	0.130401601208459	0.177540545454545	0.0914777203647416	0.0866253030303029	0.378955391566265	2.09652409638555e-08	0.39693313253012	0.0749831626506022	0.118239518072289	0.0672118795180725	0.0510274096385542	0.203707921686747	1.28197891566265e-08	0.150890361445783	0.0290015662650602	0.0597743373493974	0.0430970783132531	0.0165975301204819	0.0622112650602411	1.60888855421686e-08	0.145016265060241	0.0216951807228917	0.0789108433734941	0.0738521084337346	0.00505599397590372	0.0440900903614458
146	-3.25216208333337e-11	-0.00676940333333342	-0.0008002771120332	-0.000779680570833341	-0.000318777820920495	-0.000500539702479332	-0.0052752870833334	-9.41737499999981e-11	-0.00742156273764271	-0.000570688212927752	-0.00131518783269955	-0.000730051330798507	-0.000581938669201514	-0.00722466037735847	5.46744551282047e-10	0.0332257051282047	0.00829031309904162	0.0104617363344053	0.00519358842443735	0.00475120192307701	0.0149145192307689	3.09859119496856e-09	0.108549371069182	0.024099843260188	0.039487955974843	0.0246410410094636	0.0150089028213167	0.0440775471698115	8.05185534591196e-09	0.16605	0.0342407547169811	0.0837303459119495	0.0574937798742138	0.0262351257861636	0.0480879559748426	1.50964465408806e-08	0.191990566037736	0.0620683962264152	0.0893370440251573	0.0566152232704403	0.0327513836477988	0.0405851257861634	3.88205956112852e-08	0.392325705329154	0.101568244514107	0.24144592476489	0.165701880877743	0.0756421630094044	0.049402695924765
147	8.18034527687298e-11	0.0174260456026059	0.00209354723127036	0.00288129837133551	0.00160409302931599	0.00124746344155844	0.0124511986970684	3.88936511705691e-10	0.0383403197324416	0.00656973578260879	0.0086005338327758	0.00462474824749166	0.00397570665217395	0.0225419063333334	2.39198161993769e-09	0.139918224299065	0.0242889252336447	0.0359124423676014	0.0196985563862929	0.0162136504672898	0.0797092211838003	7.24419939577039e-09	0.240919637462235	0.0456016012084589	0.0651405454545453	0.0366777203647416	0.0291253030303029	0.129055391566265	7.75524096385545e-09	0.14863313253012	0.0261831626506023	0.0525395180722893	0.0349118795180724	0.0175874096385542	0.0699079216867467	3.25978915662654e-09	0.0421903614457827	0.00760156626506025	0.0260743373493974	0.0194970783132531	0.00665753012048191	0.00851126506024109	4.98888554216863e-09	0.0560162650602404	0.0125951807228917	0.0530108433734941	0.0459521084337346	0.00705599397590372	-0.0100099096385543
147	2.69783791666664e-11	0.00576059666666657	0.0006727228879668	0.00106431942916666	0.000814222179079505	0.000210460297520668	0.00394471291666661	9.2026250000002e-11	0.0111084372623573	0.00229931178707225	0.00339481216730044	0.00178794866920149	0.00160906133079849	0.00374533962264152	1.35374455128205e-09	0.0797257051282047	0.0144103130990416	0.0217517363344053	0.0115135884244373	0.00972120192307699	0.0439145192307689	4.65859119496856e-09	0.157849371069182	0.031199843260188	0.048987955974843	0.0303410410094637	0.0187989028213167	0.0767775471698115	5.42185534591195e-09	0.10925	0.018440754716981	0.0528303459119495	0.0377937798742138	0.0151251257861636	0.0378879559748425	6.30644654088056e-09	0.0858905660377359	0.0357683962264152	0.0447370440251574	0.0251152232704403	0.0196813836477988	0.0054851257861634	2.78205956112852e-08	0.297325705329154	0.0784682445141069	0.21744592476489	0.153801880877742	0.0636421630094044	0.00180269592476497
148	NA	NA	NA	NA	NA	NA	NA	NA	NA	NA	NA	NA	NA	NA	-4.76871432584269e-09	-0.277167921348314	-0.0497859410112357	-0.0640330008403357	-0.0303124994397758	-0.0333710278089888	-0.164011994382022	-1.0842190860215e-08	-0.359804139784945	-0.068201048387097	-0.0897391152815014	-0.0427239946380697	-0.0464932795698926	-0.202860725806451	-1.17647580645161e-08	-0.226294101876676	-0.050960160857909	-0.0610935040431263	-0.030299935309973	-0.0313849329758713	-0.111222634408602	-5.64258760107814e-09	-0.063126145552561	-0.00422398921832875	-0.0235583018867926	-0.0197210215053764	-0.00417350404312664	-0.0359434584450402	2.30458221023818e-11	0.017649729729729	0.0137900269541779	0.0227396226415094	0.00379729729729736	0.0202408625336926	-0.0217268632707775
148	-9.949826122449e-11	-0.0214222734693878	-0.00299542557142858	-0.00333122421160408	-0.00126906234812287	-0.00209323848979591	-0.0150157685714286	-7.60111999326601e-10	-0.0730219389898994	-0.011714598962963	-0.0120401354594594	-0.00626159461486486	-0.00587357336835016	-0.049050128114478	-4.31613493589744e-09	-0.249040897435898	-0.0450164294871795	-0.0521154391025639	-0.0227209678456591	-0.0290033820512819	-0.151894551282052	-9.50143558282207e-09	-0.31105754601227	-0.0601389263803684	-0.0606830461538466	-0.0199890432098765	-0.0407712760736197	-0.188708251533743	-8.90222769230773e-09	-0.161068	-0.0390336	-0.0175544307692304	0.00501381538461523	-0.0225202153846153	-0.106238558282209	1.96707692307677e-10	0.0146438650306747	0.0099773926380367	0.0368083435582818	0.0312244478527607	0.00559411042944779	-0.0317454153846152	1.29352615384616e-08	0.150054153846155	0.0415351076923079	0.129755692307693	0.0876990797546006	0.040718923076923	-0.0204233950617284
149	-2.09336729885057e-11	-0.00435636149425288	-0.000455527321839082	-0.000463064712643678	-0.000178229540229881	-0.000283840189655177	-0.00343697011494253	-1.2808757817109e-10	-0.0125201823008852	-0.00194902402654869	-0.00248173809439524	-0.0011608066961652	-0.00132496045427725	-0.00807949943952817	-3.3771432584269e-10	-0.0189179213483145	-0.00225594101123569	-0.00426300084033568	-0.00242949943977582	-0.00148602780898883	-0.0130719943820224	-1.72190860215017e-10	-0.00360413978494528	0.000188951612903002	0.00167088471849863	0.000766005361930326	0.00146672043010741	-0.00646072580645131	3.65241935483884e-10	0.0055058981233238	0.000149839142091045	0.00570649595687363	0.002970064690027	0.00206506702412868	0.0027773655913977	2.83741239892186e-09	0.033773854447439	0.0169760107816713	0.00334169811320742	-0.00456102150537638	0.00755649595687335	0.0128365415549599	7.58304582210238e-09	0.073649729729729	0.0218900269541779	0.0263396226415095	0.0121972972972974	0.0154408625336926	0.0229431367292225
149	-6.70565693430657e-11	-0.0142566824817519	-0.0017315591240876	-0.00214820293040292	-0.00112899445054944	-0.00105090693430657	-0.0102868394160584	-3.3597616842105e-10	-0.0324639947368422	-0.00517641724342104	-0.00568423029702969	-0.00299906277227728	-0.00277695121710525	-0.0213889883552632	-1.57031730205278e-09	-0.0897405571847505	-0.0153879589442815	-0.0172841117647059	-0.00840850882352949	-0.00921878533724334	-0.0563658651026393	-3.27047910863509e-09	-0.105210863509749	-0.0189020891364902	-0.0181710335195532	-0.0076183519553074	-0.0110431949860724	-0.0669436768802228	-2.42589385474862e-09	-0.0429069832402235	-0.0100631843575419	-0.00395567039106148	4.17458100557846e-05	-0.00401754189944144	-0.0300639832869082	1.50413407821229e-09	0.020173184357542	0.00786381615598895	0.0086710027855152	0.00388844011142064	0.00478484679665742	0.00268578212290507	5.26136490250693e-09	0.0516217270194984	0.0162334261838438	0.0212838440111422	0.0072231197771592	0.0140587743732591	0.0144553631284917
150	1.23066327011494e-10	0.0263936385057471	0.00331547267816092	0.00451893528735632	0.00233477045977012	0.00218315981034482	0.0185530298850575	7.1551242182891e-10	0.0695098176991148	0.0112009759734513	0.0134182619056048	0.00723419330383479	0.00618403954572274	0.0448705005604718	4.61628567415731e-09	0.266982078651686	0.0472240589887643	0.0581669991596644	0.0274105005602242	0.0311039721910112	0.160928005617978	1.2167809139785e-08	0.399295860215055	0.073988951612903	0.0884708847184986	0.0390560053619303	0.0499367204301074	0.236239274193549	9.43524193548388e-09	0.169805898123324	0.030649839142091	0.0350064959568736	0.013970064690027	0.0204150670241287	0.107177365591398	-7.92587601078143e-10	-0.017726145552561	-0.00762398921832873	-0.0268583018867926	-0.0232410215053764	-0.00401350404312663	0.0161365415549598	-5.03695417789763e-09	-0.0532502702702709	-0.018909973045822	-0.0338603773584905	-0.0126027027027026	-0.0198591374663074	-0.00342686327077746
150	4.69783791666663e-11	0.0101105966666666	0.0011417228879668	0.00190731942916666	0.0011492221790795	0.000716460297520668	0.0069747129166666	3.54026250000002e-10	0.0362084372623573	0.00610931178707225	0.00723481216730044	0.00380794866920149	0.00342706133079848	0.0211453396226415	3.02274455128205e-09	0.175225705128205	0.0307703130990416	0.0411717363344053	0.0208035884244374	0.019821201923077	0.103814519230769	8.67859119496856e-09	0.287249371069182	0.053199843260188	0.072687955974843	0.0395410410094637	0.0334289028213166	0.160477547169812	9.32185534591195e-09	0.18035	0.032940754716981	0.0667303459119495	0.0438937798742138	0.0228351257861636	0.0806879559748425	5.18644654088056e-09	0.0656905660377359	0.0132683962264152	0.0373370440251574	0.0280152232704403	0.00938138364779879	0.0150851257861634	9.51059561128523e-09	0.0992257053291537	0.0202682445141069	0.0802459247648901	0.0680018808777428	0.0122421630094044	-0.00139730407523504
151	-1.04353672988506e-10	-0.0224963614942529	-0.00281052732183908	-0.00425206471264368	-0.00237122954022988	-0.00188064018965518	-0.0154329701149425	-7.0478757817109e-10	-0.0687901823008852	-0.0115700240265487	-0.0138277380943952	-0.0074798066961652	-0.00634796045427726	-0.0433894994395282	-3.68571432584269e-09	-0.214417921348314	-0.0392359410112357	-0.0515630008403356	-0.0269894994397758	-0.0242260278089888	-0.124301994382022	-9.06219086021501e-09	-0.301104139784945	-0.058871048387097	-0.0787091152815014	-0.0427139946380697	-0.0354832795698926	-0.164460725806451	-1.14147580645161e-08	-0.223794101876676	-0.048070160857909	-0.0775935040431263	-0.0494199353099731	-0.0287649329758713	-0.0951226344086024	-1.02525876010781e-08	-0.127626145552561	-0.0252239892183287	-0.0713583018867926	-0.0580910215053764	-0.0136635040431266	-0.0316534584450402	-1.15969541778976e-08	-0.107050270270271	-0.020409973045822	-0.0694603773584905	-0.0624027027027026	-0.00585913746630738	-0.0200668632707775
151	NA	NA	NA	NA	NA	NA	NA	NA	NA	NA	NA	NA	NA	NA	NA	NA	NA	NA	NA	NA	NA	-1.40244088050314e-08	-0.466650628930818	-0.0922501567398119	-0.118172044025157	-0.0580889589905363	-0.0598910971786833	-0.257122452830189	-1.5618144654088e-08	-0.30215	-0.063629245283019	-0.10160965408805	-0.0592262201257862	-0.0423848742138364	-0.136912044025157	-1.13835534591194e-08	-0.139409433962264	-0.0423416037735848	-0.0545729559748426	-0.0333947767295597	-0.0211786163522012	-0.0424648742138366	-2.37894043887148e-08	-0.235274294670846	-0.0532317554858931	-0.15235407523511	-0.121698119122257	-0.0306578369905956	-0.029647304075235
152	4.00663270114943e-11	0.00854363850574711	0.000914472678160918	0.00167793528735632	0.00116877045977012	0.000509159810344823	0.00595302988505747	1.7751242182891e-10	0.0174098176991148	0.00254097597345131	0.00406826190560476	0.0026941933038348	0.00136903954572275	0.0107805005604718	1.68028567415731e-09	0.0966820786516854	0.0167440589887643	0.0208969991596643	0.0117305005602242	0.00952397219101117	0.0583280056179775	5.62780913978498e-09	0.184595860215055	0.033988951612903	0.0414708847184986	0.0208560053619303	0.0211067204301074	0.108139274193549	4.70524193548388e-09	0.0841058981233237	0.0114498391420911	0.0246064959568736	0.015670064690027	0.00835506702412867	0.0510773655913977	4.8741239892186e-10	0.00417385444743908	0.00527601078167127	-0.00755830188679257	-0.00996102150537637	0.00196649595687336	0.00593654155495984	5.03045822102382e-10	0.00854972972972906	0.00349002695417797	0.00633962264150949	0.00729729729729735	0.000340862533692599	-0.00408686327077745
152	-6.60216208333337e-11	-0.0141794033333334	-0.0018472771120332	-0.00248768057083334	-0.0012087778209205	-0.00131953970247933	-0.00992528708333339	-3.50573749999998e-10	-0.0325115627376427	-0.00536068821292775	-0.00611518783269956	-0.00312105133079851	-0.00299093866920152	-0.0227246603773585	-8.94255448717953e-10	-0.0517742948717953	-0.00947968690095837	-0.0100182636655947	-0.00371641157556266	-0.00681879807692299	-0.0318854807692311	-9.51408805031439e-10	-0.0296506289308177	-0.00490015673981197	-0.002012044025157	0.00309104100946365	-0.00490109717868332	-0.0236224528301885	1.56185534591196e-09	0.0365499999999996	0.00794075471698107	0.0301303459119495	0.0240937798742138	0.00600512578616359	-0.00151204402515747	4.63644654088056e-09	0.0628905660377359	0.0259683962264152	0.0323370440251574	0.0179152232704403	0.0144613836477988	0.00468512578616341	1.51205956112852e-08	0.160325705329154	0.0477682445141069	0.10644592476489	0.0683018808777428	0.0381421630094044	0.00640269592476497
153	-4.54336729885057e-11	-0.00967636149425288	-0.00140552732183908	-0.00103706471264368	1.47704597701189e-05	-0.00105184018965518	-0.00723697011494253	-4.8728757817109e-10	-0.0461601823008852	-0.00693502402654869	-0.00634573809439524	-0.0029908066961652	-0.00335496045427726	-0.0328794994395282	-2.61171432584269e-09	-0.148617921348314	-0.0252259410112357	-0.0277630008403357	-0.0114094994397758	-0.0160060278089888	-0.0963719943820224	-5.06219086021502e-09	-0.160704139784945	-0.027911048387097	-0.0218291152815014	-0.00218399463806968	-0.0190932795698926	-0.112060725806451	-3.68475806451611e-09	-0.0626941018766763	-0.019150160857909	0.0160064959568736	0.023070064690027	-0.00763493297587131	-0.0565226344086023	5.67741239892186e-09	0.080873854447439	0.0390760107816713	0.0473416981132074	0.0280389784946236	0.0189264959568734	-0.00610345844504015	2.84830458221024e-08	0.303649729729729	0.0866900269541779	0.203039622641509	0.133597297297297	0.0707408625336926	0.0115431367292225
153	-1.07621620833334e-10	-0.0230694033333334	-0.0030252771120332	-0.00380368057083334	-0.0017357778209205	-0.00210853970247933	-0.0163252870833334	-7.38673749999998e-10	-0.0693115627376427	-0.0107496882129278	-0.0117161878326996	-0.00636605133079851	-0.00534893866920152	-0.0485346603773585	-3.85425544871795e-09	-0.220474294871795	-0.0389496869009584	-0.0423582636655947	-0.0192864115755626	-0.023588798076923	-0.138765480769231	-9.28140880503144e-09	-0.300650628930818	-0.056260156739812	-0.054712044025157	-0.0175589589905364	-0.0370010971786834	-0.190522452830188	-7.68814465408805e-09	-0.13475	-0.0261592452830189	-0.0087696540880505	0.00655377987421385	-0.0153048742138364	-0.0998120440251575	3.33644654088056e-09	0.0539905660377359	0.0251683962264152	0.0475370440251574	0.0345152232704403	0.0129713836477988	-0.0187048742138366	2.18205956112852e-08	0.236325705329154	0.0666682445141068	0.16914592476489	0.110901880877743	0.0582421630094044	0.000702695924764971
154	2.49466327011494e-10	0.0536136385057471	0.00694847267816092	0.00935193528735632	0.00478977045977012	0.00456615981034482	0.0373030298850575	1.60651242182891e-09	0.155409817699115	0.0253809759734513	0.0285982619056048	0.0153841933038348	0.0132140395457227	0.101470500560472	9.7562856741573e-09	0.563782078651685	0.101524058988764	0.121266999159664	0.0568205005602242	0.0648239721910112	0.340328005617978	2.4177809139785e-08	0.796295860215055	0.149788951612903	0.181370884718499	0.0821560053619304	0.0998367204301074	0.464239274193549	2.07052419354839e-08	0.379505898123324	0.074549839142091	0.0830064959568736	0.0347700646900269	0.0476350670241287	0.224977365591398	5.33741239892186e-09	0.0499738544474391	0.0115760107816713	-0.0163583018867926	-0.0191810215053764	0.00245649595687336	0.0541365415549598	-9.56954177897617e-10	-0.0278502702702709	-0.018109973045822	-0.0400603773584905	-0.00950270270270264	-0.0292591374663074	0.0274431367292225
154	2.93978379166666e-10	0.0636605966666665	0.0077147228879668	0.0128123194291667	0.0072492221790795	0.00551746029752067	0.0430747129166666	1.91102625e-09	0.188508437262357	0.0303293117870722	0.0396148121673005	0.0218779486692015	0.0177370613307985	0.116885339622642	1.1209744551282e-08	0.652725705128205	0.115170313099042	0.154471736334405	0.0762835884244374	0.077671201923077	0.383414519230769	2.62885911949686e-08	0.871349371069182	0.160599843260188	0.214887955974843	0.104941041009464	0.110028902821317	0.494777547169812	2.0761855345912e-08	0.37625	0.070340754716981	0.0634303459119495	0.0174937798742139	0.0459351257861636	0.242487955974843	2.36644654088056e-09	0.00699056603773595	-0.0304716037735848	-0.0245629559748426	-0.0130747767295597	-0.0114886163522012	0.0619851257861634	-2.12094043887148e-08	-0.249774294670846	-0.0896317554858931	-0.19265407523511	-0.110898119122257	-0.0817778369905956	0.032502695924765
155	8.88663270114942e-11	0.0191936385057471	0.00242647267816092	0.00367993528735633	0.00203277045977012	0.00164615981034482	0.0130930298850575	5.3551242182891e-10	0.0522098176991148	0.00899097597345131	0.0100082619056048	0.00506419330383479	0.00494403954572274	0.0332105005604718	3.42628567415731e-09	0.198482078651686	0.0361640589887643	0.0425669991596643	0.0193105005602242	0.0236439721910112	0.119028005617978	9.27780913978499e-09	0.308995860215055	0.057788951612903	0.0798708847184986	0.0412560053619303	0.0390367204301074	0.170339274193549	8.59524193548388e-09	0.162405898123324	0.027849839142091	0.0577064959568736	0.0357700646900269	0.0213550670241287	0.0798773655913977	6.43741239892186e-09	0.080773854447439	0.0198760107816713	0.0428416981132074	0.0326389784946237	0.00986649595687336	0.0174365415549598	2.07830458221024e-08	0.215649729729729	0.044490026954178	0.157339622641509	0.125797297297297	0.0328408625336926	0.0113431367292226
155	1.32253430656934e-10	0.0284233175182482	0.0036794408759124	0.00507579706959708	0.00264300554945056	0.00240109306569343	0.0197531605839416	8.7862383157895e-10	0.0854360052631578	0.014712582756579	0.0163677697029703	0.00852993722772272	0.00774504878289475	0.0545910116447368	5.54368269794722e-09	0.32155944281525	0.0588820410557185	0.0723758882352941	0.0341314911764705	0.0379412146627566	0.191034134897361	1.53095208913649e-08	0.507589136490251	0.0973979108635098	0.126628966480447	0.0625616480446926	0.0635468050139276	0.284956323119777	1.49041061452514e-08	0.282593016759777	0.0495368156424581	0.0882443296089385	0.0520117458100557	0.0362324581005586	0.143536016713092	8.8941340782123e-09	0.108573184357542	0.029563816155989	0.0435710027855152	0.0275884401114206	0.0159748467966574	0.0345857821229051	2.19913649025069e-08	0.222321727019499	0.0481334261838438	0.154983844011142	0.123523119777159	0.0314587743732591	0.0191553631284917
156	1.44663270114943e-11	0.00282363850574711	0.000744472678160918	-0.00113606471264368	-0.00176622954022988	0.000630159810344823	0.00321302988505747	2.5651242182891e-10	0.0231098176991148	0.00292097597345131	0.000498261905604765	-0.000443806696165205	0.000944039545722745	0.0196805005604718	2.01028567415731e-09	0.113282078651685	0.0197240589887643	0.0148769991596643	0.00217050056022418	0.0130639721910112	0.0779280056179776	4.61780913978499e-09	0.143395860215055	0.026888951612903	0.00187088471849864	-0.0176939946380697	0.0200667204301074	0.113739274193549	2.62524193548388e-09	0.0342058981233237	0.014549839142091	-0.0358935040431264	-0.0427299353099731	0.00627506702412868	0.0584773655913977	-7.13258760107814e-09	-0.102426145552561	-0.0446339892183287	-0.0683583018867926	-0.0476210215053764	-0.0210835040431266	0.00983654155495985	-3.10469541778976e-08	-0.329950270270271	-0.0955099730458221	-0.234460377358491	-0.157802702702703	-0.0753391374663074	-0.00276686327077745
156	3.86653430656934e-10	0.0826133175182481	0.0114804408759124	0.0114957970695971	0.00350600554945056	0.00796309306569343	0.0597631605839416	2.82862383157895e-09	0.271636005263158	0.044052582756579	0.0443977697029703	0.0218499372277227	0.0224550487828947	0.183391011644737	1.67236826979472e-08	0.962659442815249	0.173982041055718	0.194475888235294	0.0801114911764706	0.114021214662757	0.595334134897361	3.96295208913649e-08	1.29158913649025	0.24759791086351	0.242328966480447	0.0732616480446926	0.168546805013928	0.802956323119777	3.28941061452514e-08	0.589593016759777	0.120836815642458	0.0667443296089385	-0.00906825418994422	0.0758324581005585	0.400436016713092	2.84134078212291e-10	-0.0373268156424581	-0.0481461838440111	-0.0889689972144848	-0.0662515598885793	-0.0227151532033426	0.098885782122905	-4.12986350974931e-08	-0.477178272980502	-0.153166573816156	-0.372216155988858	-0.227476880222841	-0.144661225626741	0.0485553631284917
157	-1.43673672988506e-10	-0.0307663614942529	-0.00383262732183908	-0.00531297471264368	-0.00288336954022988	-0.00242961018965518	-0.0216209701149425	NA	NA	NA	NA	NA	NA	NA	-5.28351432584269e-09	-0.306347921348315	-0.0555919410112357	-0.0714200008403357	-0.0373214994397758	-0.0337506278089888	-0.180001994382022	-1.4229190860215e-08	-0.470604139784945	-0.091631048387097	-0.116999115281501	-0.0614439946380696	-0.0550332795698926	-0.263000725806451	-1.78947580645161e-08	-0.348894101876676	-0.073100160857909	-0.121583504043126	-0.078149935309973	-0.0440349329758713	-0.151222634408602	-1.29625876010781e-08	-0.161726145552561	-0.0339739892183287	-0.0869783018867926	-0.0671910215053764	-0.0201435040431266	-0.0413934584450402	-1.42469541778976e-08	-0.135850270270271	-0.0266099730458221	-0.0980603773584906	-0.0898027027027026	-0.00705913746630739	-0.0140068632707774
157	NA	NA	NA	NA	NA	NA	NA	NA	NA	NA	NA	NA	NA	NA	-5.62076284829717e-09	-0.325778204334363	-0.0598020185185185	-0.0742300154798762	-0.0382135895061727	-0.036475968111455	-0.192518699690401	-1.52195223880596e-08	-0.503122686567162	-0.097562149253731	-0.122884583333333	-0.0622182142857145	-0.0600946567164182	-0.283619014925375	-1.72409226190477e-08	-0.32876875	-0.0662469047619049	-0.103615297619048	-0.0622950982142858	-0.0413232142857142	-0.158915535714286	-1.00824107142857e-08	-0.12342619047619	-0.0332053869047617	-0.0533387499999998	-0.0367622321428569	-0.0166056249999999	-0.0368153869047617	-1.88426190476191e-08	-0.190417261904765	-0.0432068656716417	-0.136517014925374	-0.112037313432836	-0.0244812238805966	-0.0120637611940298
158	-8.13367298850572e-12	-0.00182636149425288	-0.000540527321839082	-9.40647126436772e-05	0.000292770459770119	-0.000386840189655177	-0.00119697011494253	-4.37875781710902e-11	-0.00458018230088523	-0.00166902402654869	-0.000541738094395234	0.000571193303834795	-0.00111396045427725	-0.00236949943952818	5.4228567415731e-10	0.0297820786516855	0.0037540589887643	0.00567699915966432	0.00600050056022418	3.39721910111724e-05	0.0196280056179776	3.22780913978498e-09	0.103195860215055	0.017788951612903	0.0187708847184986	0.0107560053619303	0.0085967204301074	0.0655392741935487	3.47524193548389e-09	0.0590058981233238	0.00734983914209103	0.0127064959568736	0.00857006469002699	0.00353506702412868	0.0419773655913977	1.77412398921858e-10	7.38544474390857e-05	0.00017601078167127	-0.00515830188679256	-0.00466102150537637	-0.000873504043126637	0.00443654155495984	-6.54695417789762e-09	-0.0662502702702709	-0.015109973045822	-0.0482603773584905	-0.0314027027027027	-0.0155591374663074	-0.00575686327077746
158	9.24783791666663e-11	0.0197305966666666	0.0022607228879668	0.00329231942916666	0.0018172221790795	0.00143546029752067	0.0140947129166666	5.69026250000002e-10	0.0572084372623573	0.00920931178707224	0.0120748121673004	0.00677794866920149	0.00529706133079848	0.0342853396226415	4.00974455128205e-09	0.232925705128205	0.0402703130990416	0.0564717363344053	0.0293535884244374	0.026631201923077	0.136514519230769	1.11385911949686e-08	0.366349371069182	0.067399843260188	0.084987955974843	0.0424410410094637	0.0427289028213166	0.213077547169812	8.64185534591195e-09	0.15665	0.0230407547169811	0.0339303459119495	0.0179937798742139	0.0160151257861636	0.0995879559748425	-3.5534591194417e-12	-0.00350943396226407	-0.0103316037735848	-0.00246295597484261	0.000565223270440322	-0.00302861635220123	0.00928512578616341	-5.93940438871476e-09	-0.0616742946708461	-0.0228317554858931	-0.02775407523511	-0.00689811912225727	-0.0208578369905956	-0.011157304075235
159	-9.53136729885058e-11	-0.0203763614942529	-0.00274252732183908	-0.00316206471264368	-0.00145722954022988	-0.00170474018965518	-0.0144669701149425	-6.4988757817109e-10	-0.0626701823008852	-0.0104100240265487	-0.0108037380943952	-0.00553980669616521	-0.00526396045427726	-0.0414594994395282	-3.57971432584269e-09	-0.206317921348314	-0.0375959410112357	-0.0434730008403356	-0.0195394994397758	-0.0235760278089888	-0.125961994382022	-7.93219086021501e-09	-0.260904139784945	-0.050031048387097	-0.0578291152815014	-0.0242639946380697	-0.0330632795698926	-0.153960725806451	-7.42475806451612e-09	-0.139794101876676	-0.0314501608579089	-0.0260935040431264	-0.00818993530997301	-0.0185149329758713	-0.0792226344086023	-2.04258760107814e-09	-0.018626145552561	-0.00702398921832874	0.00854169811320743	0.00803897849462363	0.000206495956873359	-0.0207634584450401	-1.25695417789761e-09	-0.00245027027027096	0.00189002695417798	0.00533962264150949	-0.00140270270270264	0.00804086253369262	-0.0125568632707774
159	-1.06966569343066e-10	-0.0229566824817518	-0.0029755591240876	-0.00382520293040292	-0.00192849445054944	-0.00192860693430657	-0.0160648394160584	-6.3317616842105e-10	-0.0612239947368421	-0.010320417243421	-0.0105582302970297	-0.00532606277227728	-0.00532595121710526	-0.0401289883552632	-3.41531730205278e-09	-0.196740557184751	-0.0356379589442815	-0.0399441117647059	-0.0179985088235295	-0.0222877853372433	-0.120425865102639	-8.01047910863509e-09	-0.264210863509749	-0.0503220891364902	-0.0605110335195532	-0.0281383519553074	-0.0328931949860724	-0.152243676880223	-7.93589385474862e-09	-0.150006983240223	-0.0310631843575419	-0.0407556703910615	-0.0203682541899442	-0.0203975418994414	-0.0794639832869082	-3.72586592178771e-09	-0.0429268156424581	-0.00833618384401105	-0.0163289972144848	-0.0126015598885793	-0.00372515320334258	-0.0192742178770949	-7.17863509749307e-09	-0.0692782729805016	-0.00896657381615624	-0.0515161559888577	-0.0484768802228408	-0.00304122562674089	-0.00839463687150831
160	-7.53367298850572e-12	-0.00151636149425288	-0.000206527321839082	8.99352873563226e-05	0.000187770459770119	-9.78401896551774e-05	-0.00139697011494253	-6.44875781710902e-11	-0.00596018230088523	-0.000769024026548688	-0.000601738094395233	-0.000346806696165203	-0.000252960454277255	-0.00458949943952818	-5.07143258426899e-11	-0.00211792134831453	-0.000625941011235691	0.00124699915966432	0.00149050056022418	0.000113972191011177	-0.00337199438202243	1.18780913978498e-09	0.0410958602150547	0.00748895161290301	0.0151708847184987	0.0111560053619303	0.00454672043010741	0.0173392741935487	2.22524193548389e-09	0.0441058981233238	0.00814983914209105	0.0276064959568736	0.020770064690027	0.00616506702412868	0.0113773655913977	1.06741239892186e-09	0.0158738544474391	0.00247601078167126	0.0136416981132074	0.00923897849462364	0.00414649595687336	-0.000943458445040151	4.81304582210238e-09	0.0566497297297291	0.0132900269541779	0.0485396226415095	0.0385972972972973	0.0111408625336926	-0.00774686327077746
160	-1.18545414840989e-10	-0.0255417445229681	-0.00340054640035335	-0.00467427134385965	-0.00237204825524475	-0.00226494187985865	-0.0176246886925794	-7.23013423333333e-10	-0.0702722486666664	-0.01188926442	-0.013473715282392	-0.00694069246511624	-0.00640550413666666	-0.0451767026666668	-3.70636284829717e-09	-0.215628204334363	-0.0405210185185185	-0.0487940154798761	-0.0229525895061726	-0.026299968111455	-0.127068699690401	-8.37852238805963e-09	-0.278422686567162	-0.053922149253731	-0.069554583333333	-0.0325282142857145	-0.0365046567164182	-0.155919014925375	-8.39092261904769e-09	-0.15896875	-0.0342669047619048	-0.0432852976190476	-0.0214950982142858	-0.0218232142857142	-0.0814155357142857	-5.12241071428569e-09	-0.0590261904761905	-0.0140753869047616	-0.0177387499999998	-0.0110722321428569	-0.00666562499999989	-0.0272253869047617	-6.6626190476191e-09	-0.057917261904765	-0.0112068656716417	-0.0256170149253741	-0.0239373134328364	-0.00178122388059658	-0.0225237611940298
161	-1.52336729885057e-11	-0.00326636149425288	-0.000322527321839082	-0.000638064712643678	-0.000397229540229881	-0.000239840189655177	-0.00230697011494253	-1.0018757817109e-10	-0.0100101823008852	-0.00189902402654869	-0.00240173809439524	-0.0012778066961652	-0.00112596045427725	-0.00570949943952817	3.12856741573098e-11	0.00148207865168546	-7.59410112356906e-05	-0.00134300084033568	-0.00140949943977582	0.000413972191011178	0.00222800561797759	7.57809139784984e-10	0.0247958602150547	0.004088951612903	0.00287088471849864	-0.00106399463806967	0.00446672043010741	0.0167392741935487	1.75241935483883e-10	-0.000694101876676183	0.00344983914209104	-0.00849350404312637	-0.011219935309973	0.00217506702412868	0.0072773655913977	-3.04258760107814e-09	-0.0400261455525609	-0.00382398921832874	-0.0338583018867926	-0.0325410215053763	-0.00169350404312664	-0.00291345844504015	-9.16954177897625e-10	-0.00485027027027091	0.00179002695417799	-0.00556037735849053	-0.00650270270270263	0.00214086253369262	-0.00388686327077746
161	-4.36799727874563e-11	-0.00936445010452961	-0.000973414773519166	-0.00193133555749128	-0.00134139567569445	-0.000637350731707316	-0.00645995177003483	-2.01093650485436e-10	-0.0195308699029126	-0.00327573955663425	-0.00389336728802591	-0.00232602928155339	-0.00156544635275082	-0.0123627893203883	-6.65670218579234e-10	-0.0378110655737705	-0.00708764480874297	-0.00689872131147536	-0.00354051639344266	-0.00335773633879776	-0.0238115846994536	-2.17770899470898e-09	-0.0713095502645502	-0.01343082010582	-0.0159159682539685	-0.00788874920634899	-0.00730282281167103	-0.0388507161803714	-1.6906631299735e-09	-0.030381167108754	0.00170236074270543	-0.0114943766578248	-0.00984297082228092	-0.00167084880636605	-0.0205848275862069	-3.47743386243385e-09	-0.0435751322751322	-0.00968222222222246	-0.0259255291005293	-0.0227020079365077	-0.00326298941798955	-0.00793066137566132	-9.88939153439162e-09	-0.100441269841269	-0.0192319047619043	-0.0724382275132268	-0.0574863492063486	-0.0149532169312171	-0.0087483333333333
162	8.40148432055758e-11	0.0183834773519165	0.00219609599303134	0.00455140588850178	0.00310408381533104	0.00144733141463414	0.0116452264808364	4.39006920415228e-10	0.0438769792387539	0.00763303217993085	0.0112157844290657	0.00675213183391004	0.00445340775086508	0.0249973287197234	2.63798557377049e-09	0.155826098360655	0.0291609213114754	0.0427132721311474	0.0238975049180328	0.0188251668852458	0.0839485573770491	7.03535806451616e-09	0.239357741935484	0.0465976774193547	0.0764554838709677	0.0458939032258064	0.0305608064516129	0.116304967741934	7.94922580645165e-09	0.156585483870967	0.027460451612903	0.0670319677419356	0.0472362580645162	0.0198391290322581	0.0621906451612905	1.03364516129033e-08	0.128059032258064	0.0357920322580646	0.0575514516129033	0.0388446129032258	0.0187379032258065	0.0347170645161288	1.45012258064517e-08	0.134248709677419	0.0327603225806452	0.0638767741935478	0.0477419354838705	0.016134548387097	0.0379016129032257
162	2.35145851590111e-11	0.00520825547703188	0.00047645359964665	0.00167172865614035	0.00152415174475525	0.000184758120141351	0.00290531130742056	4.68865766666669e-11	0.00573775133333359	0.00176673558000004	0.00332028471760796	0.00222630753488376	0.00122749586333334	0.000403297333333189	4.01637151702828e-10	0.0260717956656369	0.00531898148148151	0.0131859845201238	0.00908741049382734	0.00363003188854502	0.0068313003095988	2.29147761194037e-09	0.0829773134328376	0.017237850746269	0.041845416666667	0.0330917857142855	0.00936534328358178	0.0228809850746246	4.0790773809523e-09	0.0899312499999998	0.0102330952380952	0.0714147023809524	0.0610449017857142	0.0103367857142858	0.00838446428571437	1.23775892857143e-08	0.16487380952381	0.0546246130952383	0.0966612500000002	0.0691877678571431	0.0274843750000001	0.0135846130952383	3.06373809523809e-08	0.316082738095235	0.0836931343283583	0.209782985074626	0.150062686567164	0.0597187761194034	0.0209862388059702
163	NA	NA	NA	NA	NA	NA	NA	NA	NA	NA	NA	NA	NA	NA	NA	NA	NA	NA	NA	NA	NA	-1.4347190860215e-08	-0.476604139784945	-0.091041048387097	-0.123539115281501	-0.0651439946380696	-0.0578732795698926	-0.262980725806451	-1.63647580645161e-08	-0.316994101876676	-0.059570160857909	-0.108823504043126	-0.069799935309973	-0.0396149329758713	-0.145622634408602	-1.12125876010781e-08	-0.138526145552561	-0.0211239892183287	-0.0765583018867926	-0.0604210215053764	-0.0165135040431266	-0.0414034584450402	-1.07169541778976e-08	-0.097150270270271	-0.012609973045822	-0.0685603773584906	-0.0672027027027026	4.08625336926039e-05	-0.0189068632707775
163	-1.24286569343066e-10	-0.0267986824817519	-0.0035280591240876	-0.00471950293040292	-0.00236389445054944	-0.00238730693430657	-0.0184648394160584	NA	NA	NA	NA	NA	NA	NA	NA	NA	NA	NA	NA	NA	NA	-1.32604791086351e-08	-0.437510863509749	-0.0854620891364902	-0.100281033519553	-0.0472083519553074	-0.0535931949860724	-0.250533676880223	-1.70158938547486e-08	-0.328206983240223	-0.0720231843575419	-0.106915670391061	-0.0624682541899442	-0.0444475418994415	-0.150563983286908	-1.16758659217877e-08	-0.141526815642458	-0.0323361838440111	-0.0609289972144848	-0.0405815598885794	-0.0203351532033426	-0.0492642178770949	-9.60863509749307e-09	-0.0843782729805016	-0.0146665738161562	-0.0435161559888579	-0.0454768802228408	0.00195877437325911	-0.0258046368715083
164	1.69663270114943e-11	0.00362363850574711	0.000208472678160918	0.000921935287356323	0.000761770459770119	0.000160159810344823	0.00249302988505747	-2.58757817109024e-12	0.000429817699114774	9.75973451311377e-07	0.00180826190560477	0.0013141933038348	0.000494039545722745	-0.00137949943952818	1.8628567415731e-10	0.0117820786516855	0.0012340589887643	0.00599699915966432	0.00526050056022418	0.00108397219101117	0.00382800561797758	1.86780913978498e-09	0.0626958602150548	0.011288951612903	0.0191708847184987	0.0134560053619303	0.0062067204301074	0.0312392741935487	1.59524193548388e-09	0.0279058981233238	0.00134983914209105	0.0147064959568736	0.012270064690027	0.00186506702412868	0.0148773655913977	-2.25876010781435e-11	0.00217385444743908	-0.00462398921832875	0.0117416981132074	0.0113389784946236	5.64959568733621e-05	-0.00555345844504015	2.85304582210237e-09	0.0385497297297291	0.00719002695417794	0.0413396226415094	0.0342972972972974	0.00834086253369261	-0.0127568632707775
164	8.37200272125437e-11	0.0179755498954704	0.00223158522648083	0.00324666444250872	0.00177060432430555	0.00142864926829268	0.0125000482299652	5.07106349514564e-10	0.0497391300970874	0.00824426044336575	0.0104666327119741	0.0055819707184466	0.00488455364724918	0.0309772106796117	3.51632978142077e-09	0.204688934426229	0.0366123551912571	0.0483012786885247	0.0240494836065573	0.0242622636612022	0.119788415300546	9.33229100529102e-09	0.30899044973545	0.05816917989418	0.0772840317460315	0.039841250793651	0.038137177188329	0.176749283819629	7.9593368700265e-09	0.150118832891246	0.0257023607427054	0.0457056233421752	0.0275770291777191	0.0180991511936339	0.0787151724137931	2.95256613756616e-09	0.0376248677248679	0.00641777777777752	0.0222744708994707	0.0166979920634923	0.00557701058201045	0.00892933862433868	7.29060846560838e-09	0.0779587301587307	0.0130680952380957	0.0709617724867731	0.0622136507936514	0.00874678306878292	-0.0061083333333333
165	-6.64436729885058e-11	-0.0141863614942529	-0.00178752732183908	-0.00233506471264367	-0.00123222954022988	-0.00110284018965518	-0.0100669701149425	-4.0958757817109e-10	-0.0400801823008852	-0.00707402402654869	-0.00779473809439524	-0.00375880669616521	-0.00403596045427726	-0.0252094994395282	-1.94471432584269e-09	-0.112817921348314	-0.0201559410112357	-0.0263530008403357	-0.0128894994397758	-0.0131160278089888	-0.0669719943820224	-4.41219086021502e-09	-0.147404139784945	-0.028311048387097	-0.0419291152815014	-0.0241439946380697	-0.0172632795698926	-0.0782607258064514	-5.45475806451612e-09	-0.110894101876676	-0.0228501608579089	-0.0461935040431264	-0.0326699353099731	-0.0140949329758713	-0.0389226344086023	-3.08258760107814e-09	-0.0402261455525609	-0.00782398921832874	-0.0284583018867926	-0.0251010215053764	-0.00368350404312664	-0.00451345844504015	-6.42695417789763e-09	-0.0671502702702709	-0.015309973045822	-0.0629603773584905	-0.0536027027027026	-0.0079591374663074	0.00814313672922254
165	-5.32216208333337e-11	-0.0113694033333334	-0.0014472771120332	-0.00197368057083334	-0.0010897778209205	-0.000924539702479331	-0.00802528708333339	-2.87273749999998e-10	-0.0261315627376427	-0.00428068821292775	-0.00445518783269956	-0.00228005133079851	-0.00217093866920151	-0.0190946603773585	-1.10025544871795e-09	-0.0622742948717953	-0.0115496869009584	-0.00992826366559473	-0.00449641157556265	-0.00594879807692299	-0.0403854807692311	-2.81140880503144e-09	-0.0916506289308177	-0.017300156739812	-0.020012044025157	-0.00915895899053634	-0.0106810971786833	-0.0552224528301885	-3.15814465408804e-09	-0.0605500000000004	-0.0108592452830189	-0.0208696540880505	-0.0137362201257861	-0.00718487421383642	-0.0287120440251575	-3.23553459119441e-10	-0.00290943396226408	0.00176839622641518	-0.0022629559748426	-0.00366477672955968	0.00144138364779878	-0.00251487421383659	3.70595611285234e-10	0.00252570532915373	0.0034682445141069	-0.00805407523510989	-0.0126981191222573	0.00464216300940442	0.00710269592476497
166	3.52466327011494e-10	0.0755236385057471	0.00991847267816092	0.0123419352873563	0.00581777045977012	0.00652715981034482	0.0532930298850575	2.16951242182891e-09	0.210809817699115	0.0351309759734513	0.0399482619056048	0.0209341933038348	0.0190140395457228	0.135770500560472	1.23162856741573e-08	0.715082078651685	0.128524058988764	0.161166999159664	0.0762305005602242	0.0851839721910112	0.424728005617978	3.0837809139785e-08	1.01729586021505	0.194088951612903	0.232470884718499	0.10435600536193	0.128636720430107	0.589639274193549	2.77652419354839e-08	0.511105898123324	0.103349839142091	0.112006495956874	0.046270064690027	0.0651350670241286	0.298677365591398	6.38741239892186e-09	0.057473854447439	-0.00182398921832873	-0.0133583018867926	-0.0128610215053764	-0.000893504043126644	0.0721365415549598	-7.94695417789762e-09	-0.106050270270271	-0.048509973045822	-0.0883603773584906	-0.0313027027027026	-0.0557591374663074	0.0280431367292225
166	3.53553430656934e-10	0.0757133175182481	0.0100004408759124	0.0125057970695971	0.00609100554945056	0.00638209306569343	0.0533331605839416	2.27162383157895e-09	0.220636005263158	0.037492582756579	0.0415077697029703	0.0217999372277227	0.0196150487828947	0.141791011644737	1.33236826979472e-08	0.772659442815249	0.141282041055718	0.173275888235294	0.0830114911764706	0.0899212146627567	0.458934134897361	3.47995208913649e-08	1.14858913649025	0.22289791086351	0.270928966480447	0.129261648044693	0.141146805013928	0.656356323119777	3.48141061452514e-08	0.655593016759777	0.129736815642458	0.183044329608939	0.100511745810056	0.0825324581005585	0.341836016713092	1.51441340782123e-08	0.170773184357542	0.0398638161559889	0.0390710027855152	0.0195884401114207	0.0194248467966574	0.0908857821229051	1.01913649025069e-08	0.0763217270194984	0.0101334261838438	0.0236838440111422	0.0448231197771592	-0.0211412256267409	0.0427553631284917
167	-7.86936729885058e-11	-0.0168963614942529	-0.00222452732183908	-0.00270606471264367	-0.00112622954022988	-0.00157944018965518	-0.0119669701149425	-6.3888757817109e-10	-0.0614401823008852	-0.00970702402654869	-0.0104617380943952	-0.00535680669616521	-0.00510496045427726	-0.0412694994395282	-3.34671432584269e-09	-0.192717921348314	-0.0334059410112357	-0.0416930008403356	-0.0196594994397758	-0.0216860278089888	-0.118321994382022	-7.09219086021501e-09	-0.231404139784945	-0.041451048387097	-0.0498291152815014	-0.0217139946380697	-0.0276132795698926	-0.141060725806451	-6.73475806451612e-09	-0.126694101876676	-0.0287501608579089	-0.0244935040431264	-0.010249935309973	-0.0148149329758713	-0.0704226344086023	4.37412398921863e-10	0.0122738544474391	0.0206760107816713	0.00544169811320744	-0.00386102150537637	0.00899649595687337	-0.0144634584450401	2.15830458221024e-08	0.235649729729729	0.0663900269541779	0.161639622641509	0.101497297297298	0.0613408625336926	0.00524313672922254
167	NA	NA	NA	NA	NA	NA	NA	-8.59973749999998e-10	-0.0818715627376427	-0.0136256882129278	-0.0153741878326995	-0.00825105133079851	-0.00712353866920152	-0.0545646603773585	-4.50925544871795e-09	-0.260274294871795	-0.0478096869009584	-0.0548982636655947	-0.0262564115755626	-0.029151798076923	-0.157175480769231	-1.14104088050314e-08	-0.377150628930818	-0.072580156739812	-0.090762044025157	-0.0437089589905363	-0.0468610971786834	-0.214622452830188	-1.2078144654088e-08	-0.22955	-0.0433892452830189	-0.0713696540880505	-0.0422662201257862	-0.0290848742138364	-0.114812044025157	-7.12355345911944e-09	-0.0841094339622641	-0.0198316037735848	-0.0318629559748426	-0.0226947767295597	-0.00914861635220122	-0.0324348742138366	-6.33940438871476e-09	-0.0534742946708462	-0.00753175548589312	-0.02635407523511	-0.0314981191222573	0.00514216300940442	-0.019527304075235
168	3.08666327011494e-10	0.0660236385057471	0.00827847267816091	0.0111019352873563	0.00586977045977012	0.00523715981034482	0.0466430298850575	1.57051242182891e-09	0.154209817699115	0.0262409759734513	0.0325982619056048	0.0173441933038348	0.0152540395457227	0.0953705005604718	8.7062856741573e-09	0.508782078651686	0.0911240589887643	0.121966999159664	0.0596505005602242	0.0626739721910112	0.294928005617978	2.2427809139785e-08	0.743295860215055	0.142388951612903	0.180970884718499	0.0870560053619304	0.0944367204301074	0.419139274193549	1.75852419354839e-08	0.323705898123324	0.056249839142091	0.0844064959568736	0.0453700646900269	0.0383350670241287	0.186177365591398	3.06741239892186e-09	0.0292738544474391	0.00287601078167125	-0.00415830188679256	-0.00506102150537638	0.000546495956873367	0.0298365415549599	3.95304582210238e-09	0.037849729729729	-0.00200997304582204	0.0390396226415094	0.0531972972972973	-0.0128591374663074	-0.00211686327077745
168	1.96678379166666e-10	0.0423405966666666	0.0052247228879668	0.00781231942916666	0.0043722221790795	0.00340046029752067	0.0292147129166666	1.17902625e-09	0.117008437262357	0.0198093117870722	0.0241948121673005	0.0130379486692015	0.0111570613307985	0.0712853396226416	7.45974455128205e-09	0.434225705128205	0.0771703130990417	0.103371736334405	0.0509335884244373	0.051921201923077	0.254114519230769	1.97385911949686e-08	0.655349371069182	0.123499843260188	0.164587955974843	0.0838410410094637	0.0809289028213167	0.365877547169812	1.7091855345912e-08	0.32055	0.0553407547169811	0.0910303459119495	0.0511937798742138	0.0398351257861636	0.174187955974843	7.44644654088055e-09	0.0880905660377359	0.0180683962264152	0.0345370440251574	0.0240152232704403	0.0105613836477988	0.0354851257861634	1.52205956112852e-08	0.150325705329154	0.0219682445141069	0.11784592476489	0.108101880877743	0.00974216300940441	0.010902695924765
169	-1.42553672988506e-10	-0.0305183614942529	-0.00378532732183908	-0.00525546471264368	-0.00285025954022988	-0.00240519018965518	-0.0214769701149425	NA	NA	NA	NA	NA	NA	NA	-5.08471432584269e-09	-0.294287921348314	-0.0527869410112357	-0.0669270008403357	-0.0337814994397758	-0.0327980278089888	-0.175231994382022	-1.2775190860215e-08	-0.421804139784945	-0.080361048387097	-0.103389115281501	-0.0530339946380697	-0.0498432795698926	-0.239060725806451	-1.43447580645161e-08	-0.275994101876676	-0.054830160857909	-0.0868435040431263	-0.0536799353099731	-0.0337649329758713	-0.131322634408602	-8.53258760107814e-09	-0.102726145552561	-0.0143239892183287	-0.0545583018867926	-0.0465110215053764	-0.00838350404312664	-0.0344934584450402	-6.32695417789762e-09	-0.0533502702702709	-0.00310997304582203	-0.0415603773584906	-0.0482027027027026	0.00794086253369263	-0.0116468632707775
169	NA	NA	NA	NA	NA	NA	NA	-8.58273749999998e-10	-0.0822915627376427	-0.0139416882129278	-0.0165421878326995	-0.00884115133079851	-0.00770093866920152	-0.0534946603773585	-4.20225544871795e-09	-0.243274294871795	-0.0449496869009584	-0.0534582636655947	-0.0267064115755626	-0.027268798076923	-0.144465480769231	-1.09424088050314e-08	-0.362150628930818	-0.070150156739812	-0.089882044025157	-0.0460689589905363	-0.0436310971786834	-0.202922452830188	-1.1568144654088e-08	-0.22105	-0.0422592452830189	-0.0730196540880505	-0.0458362201257862	-0.0271948742138364	-0.105712044025157	-7.99355345911944e-09	-0.0994094339622641	-0.0265916037735848	-0.0483629559748426	-0.0356447767295597	-0.0127286163522012	-0.0244248742138366	-1.44994043887148e-08	-0.145674294670846	-0.0304317554858931	-0.10535407523511	-0.0892981191222571	-0.0160578369905956	-0.00987730407523504
170	8.35663270114942e-11	0.0174736385057471	0.00223647267816092	0.00156993528735632	0.000176770459770119	0.00139315981034482	0.0136630298850575	4.3151242182891e-10	0.0412098176991148	0.00608097597345131	0.00652826190560477	0.0034041933038348	0.00312403954572274	0.0285605005604718	2.71828567415731e-09	0.155882078651686	0.0261540589887643	0.0303669991596643	0.0128905005602242	0.0178239721910112	0.0986280056179776	6.64780913978498e-09	0.211095860215055	0.038588951612903	0.0233708847184986	-0.00226399463806968	0.0261767204301074	0.148039274193549	1.29524193548388e-09	0.00520589812332383	-0.00385016085790897	-0.0395935040431264	-0.035689935309973	-0.00449493297587133	0.0515773655913977	-1.11425876010781e-08	-0.151026145552561	-0.0478139892183287	-0.0963083018867926	-0.0708410215053764	-0.0258235040431266	-0.00748345844504015	-3.73369541778976e-08	-0.385350270270271	-0.100309973045822	-0.25806037735849	-0.174802702702703	-0.0819791374663074	-0.0298368632707775
170	1.41978379166666e-10	0.0302005966666666	0.0037327228879668	0.00442231942916665	0.0020332221790795	0.00235346029752067	0.0219547129166666	8.28026250000002e-10	0.0821084372623573	0.0134093117870722	0.0159948121673004	0.00842794866920149	0.00756706133079848	0.0509853396226415	5.25974455128205e-09	0.304425705128205	0.0528703130990416	0.0690717363344053	0.0326735884244373	0.035841201923077	0.182914519230769	1.32685911949686e-08	0.433349371069183	0.0808998432601881	0.089487955974843	0.0374410410094637	0.0523289028213166	0.262377547169812	8.82185534591195e-09	0.15455	0.0229407547169811	0.0181303459119495	0.00354377987421385	0.0145651257861636	0.113587955974842	-2.34355345911944e-09	-0.0359094339622642	-0.0212316037735848	-0.0234629559748426	-0.0140047767295597	-0.00941861635220122	0.00878512578616341	-1.38394043887148e-08	-0.145274294670846	-0.0455317554858931	-0.0843540752351098	-0.0437981191222573	-0.0405578369905956	-0.015437304075235
171	3.01566327011494e-10	0.0646136385057471	0.00820847267816091	0.0108819352873563	0.00553077045977012	0.00535515981034482	0.0455230298850575	1.91351242182891e-09	0.185109817699115	0.0297409759734513	0.0346282619056048	0.0189841933038348	0.0156440395457228	0.120770500560472	1.13762856741573e-08	0.657082078651685	0.116724058988764	0.144966999159664	0.0709305005602242	0.0744839721910112	0.395228005617978	2.8677809139785e-08	0.941295860215055	0.176288951612903	0.208670884718499	0.0944560053619303	0.114836720430107	0.555639274193548	2.46852419354839e-08	0.447105898123324	0.088249839142091	0.0813064959568737	0.027670064690027	0.0530350670241286	0.280177365591398	1.44741239892186e-09	-0.00652614555256096	-0.0151239892183287	-0.0526583018867926	-0.0424410215053764	-0.0105335040431266	0.0605365415549598	-2.47269541778976e-08	-0.279150270270271	-0.0835099730458221	-0.214860377358491	-0.128402702702703	-0.0851591374663074	0.0163431367292225
171	2.63620027212544e-10	0.0565655498954704	0.00709458522648083	0.00998166444250872	0.00532460432430555	0.00461164926829269	0.0394900482299652	1.64310634951456e-09	0.159939130097087	0.0263042604433658	0.0316666327119741	0.0173219707184466	0.0143445536472492	0.101997210679612	1.01323297814208e-08	0.587788934426229	0.104502355191257	0.135001278688525	0.0673094836065573	0.0676922636612023	0.348288415300546	2.6002291005291e-08	0.85899044973545	0.16086917989418	0.208184031746032	0.103341250793651	0.105537177188329	0.493049283819629	2.32693368700265e-08	0.433718832891246	0.0810023607427054	0.112405623342175	0.0597770291777191	0.0526291511936339	0.240315172413793	7.43256613756615e-09	0.0803248677248679	0.0100177777777775	0.0180744708994707	0.0126979920634923	0.00537701058201045	0.0522293386243387	-2.19391534391623e-10	-0.0187412698412694	-0.0214319047619043	-0.0115382275132269	0.0209136507936514	-0.0325532169312171	0.0143216666666667
172	1.71066327011494e-10	0.0367436385057471	0.00434547267816092	0.00665193528735632	0.00356777045977012	0.00308215981034482	0.0257530298850575	1.07751242182891e-09	0.104609817699115	0.0165209759734513	0.0205682619056048	0.0113941933038348	0.00917403954572274	0.0675705005604719	6.62628567415731e-09	0.382782078651686	0.0663240589887643	0.0846669991596643	0.0422405005602242	0.0427439721910112	0.231128005617978	1.7827809139785e-08	0.584295860215055	0.105988951612903	0.130270884718499	0.0610560053619304	0.0696367204301074	0.347239274193549	1.37952419354839e-08	0.246205898123324	0.035149839142091	0.0519064959568736	0.026870064690027	0.0244350670241287	0.162177365591398	-6.22587601078142e-10	-0.0174261455525609	-0.0320239892183287	-0.00605830188679257	0.00623897849462363	-0.0126035040431266	0.0200365415549598	-2.10069541778976e-08	-0.222950270270271	-0.0774099730458221	-0.133960377358491	-0.0654027027027026	-0.0672591374663074	-0.0144168632707775
172	2.04253430656934e-10	0.0438833175182482	0.00529244087591239	0.00789579706959707	0.00407700554945056	0.00378409306569343	0.0307831605839416	1.46362383157895e-09	0.141736005263158	0.022302582756579	0.0273877697029703	0.0152299372277227	0.0120650487828947	0.0922910116447368	9.03368269794722e-09	0.52175944281525	0.0910820410557185	0.116675888235294	0.0582014911764705	0.0581012146627567	0.314734134897361	2.34995208913649e-08	0.769589136490251	0.14059791086351	0.169728966480447	0.0773616480446926	0.0917468050139276	0.460256323119777	1.83241061452514e-08	0.326593016759777	0.0519368156424581	0.0510443296089385	0.0176117458100558	0.0334324581005586	0.222336016713092	-3.13586592178771e-09	-0.0573268156424581	-0.049276183844011	-0.0423289972144848	-0.0209515598885794	-0.0213551532033426	0.0332857821229051	-3.82786350974931e-08	-0.413378272980502	-0.123166573816156	-0.280316155988858	-0.170976880222841	-0.109291225626741	-0.0095546368715083
173	5.87663270114942e-11	0.0123736385057471	0.00181747267816092	0.00116293528735632	7.97704597701188e-05	0.00108415981034482	0.00939302988505747	4.2451242182891e-10	0.0399098176991148	0.00606097597345131	0.00477826190560477	0.0022841933038348	0.00248903954572274	0.0290405005604718	3.02728567415731e-09	0.172482078651685	0.0301040589887643	0.0306669991596643	0.0123405005602242	0.0187039721910112	0.111028005617978	7.54780913978498e-09	0.243595860215055	0.045188951612903	0.0395708847184986	0.00974600536193033	0.0303367204301074	0.157839274193549	5.09524193548388e-09	0.0830058981233237	0.018849839142091	-0.00839350404312638	-0.018259935309973	0.00930506702412868	0.0754773655913977	-5.60258760107814e-09	-0.082126145552561	-0.0199239892183287	-0.0718583018867926	-0.0578010215053764	-0.0144135040431266	0.00913654155495984	-2.19369541778976e-08	-0.231650270270271	-0.058709973045822	-0.169560377358491	-0.115702702702703	-0.0525591374663074	-0.00627686327077746
173	-4.23465693430657e-11	-0.00929668248175186	-0.000974559124087601	-0.00257820293040292	-0.00204579445054944	-0.000563906934306573	-0.00565683941605841	-2.71761684210502e-11	-0.00399399473684219	-0.00145741724342104	-0.00329223029702969	-0.00202606277227728	-0.00135895121710525	0.0009610116447368	7.5268269794722e-10	0.0408594428152495	0.00635204105571848	0.00357588823529411	-2.85088235294768e-05	0.00327121466275666	0.0316341348973607	2.71952089136491e-09	0.0827891364902506	0.0146979108635098	-0.00027103351955319	-0.0106483519553074	0.00990680501392762	0.0695563231197772	2.98410614525138e-09	0.0479930167597766	0.0142368156424581	-0.0148556703910615	-0.0208882541899442	0.00602245810055857	0.0473360167130918	-7.6158659217877e-09	-0.106726815642458	-0.0388561838440111	-0.0741789972144848	-0.0553015598885793	-0.0188751532033426	0.00528578212290508	-2.98986350974931e-08	-0.313878272980502	-0.0795665738161562	-0.220316155988858	-0.155676880222841	-0.0646412256267409	-0.0136346368715083
174	-3.01336729885058e-11	-0.00651636149425288	-0.000875527321839082	-0.00126406471264368	-0.000709229540229881	-0.000554840189655177	-0.00437697011494253	-2.3528757817109e-10	-0.0227701823008852	-0.00396902402654869	-0.00408173809439523	-0.0021988066961652	-0.00188796045427725	-0.0147094994395282	-1.23271432584269e-09	-0.0712179213483146	-0.0141259410112357	-0.0154230008403357	-0.00710949943977582	-0.00796602780898881	-0.0422719943820225	-2.82219086021501e-09	-0.0939041397849453	-0.019211048387097	-0.0246291152815014	-0.0122339946380697	-0.0118932795698926	-0.0510607258064513	-3.99475806451611e-09	-0.0803941018766763	-0.014450160857909	-0.0295935040431264	-0.019619935309973	-0.0105649329758713	-0.0333226344086023	-5.36258760107814e-09	-0.066226145552561	-0.0208239892183287	-0.0275583018867926	-0.0182610215053764	-0.00965350404312664	-0.0185434584450401	-1.04669541778976e-08	-0.099350270270271	-0.024709973045822	-0.0574603773584906	-0.0400027027027026	-0.0161591374663074	-0.0201268632707775
174	3.02534306569343e-11	0.00647331751824815	0.000732440875912397	0.00127779706959708	0.000791005549450556	0.000455093065693427	0.00455316058394159	1.7362383157895e-10	0.0173360052631578	0.00280258275657896	0.00451776970297031	0.00238993722772272	0.00203004878289474	0.0102310116447368	1.33568269794722e-09	0.0782594428152494	0.0122020410557185	0.0211958882352941	0.0108614911764705	0.00998121466275666	0.0455341348973607	3.90952089136492e-09	0.130589136490251	0.0216979108635098	0.0386289664804468	0.0218616480446926	0.0162768050139276	0.0714563231197771	1.86410614525138e-09	0.0339930167597766	0.00393681564245811	0.00864432960893852	0.00471174581005578	0.00391245810055857	0.0201360167130918	-2.30586592178771e-09	-0.0282268156424581	-0.016236183844011	-0.0052289972144848	0.000788440111420651	-0.00598515320334258	-0.00780421787709493	-4.68863509749306e-09	-0.0431782729805015	-0.0189665738161562	-0.00451615598885784	0.0092231197771592	-0.0137412256267409	-0.0194046368715083
175	1.30766327011494e-10	0.0279736385057471	0.00352847267816092	0.00464193528735632	0.00237377045977012	0.00226415981034482	0.0198030298850575	7.7651242182891e-10	0.0755098176991148	0.0125309759734513	0.0144882619056048	0.00764419330383479	0.00684403954572274	0.0484705005604718	4.89628567415731e-09	0.282982078651686	0.0501240589887643	0.0622669991596643	0.0304705005602242	0.0321039721910112	0.169928005617978	1.3627809139785e-08	0.448295860215055	0.084288951612903	0.104470884718499	0.0511560053619303	0.0538367204301074	0.259039274193549	1.27552419354839e-08	0.237105898123324	0.044649839142091	0.0683064959568736	0.038970064690027	0.0287350670241287	0.127177365591398	3.33741239892186e-09	0.038273854447439	0.00537601078167125	0.0140416981132074	0.00973897849462365	0.00387649595687337	0.0182365415549599	4.41304582210239e-09	0.0476497297297289	0.00409002695417796	0.0474396226415095	0.0510972972972973	-0.00235913746630738	-0.00654686327077745
175	1.70253430656934e-10	0.0365533175182482	0.00468644087591239	0.00630579706959708	0.00311600554945056	0.00316209306569343	0.0256431605839416	1.19362383157895e-09	0.115736005263158	0.018792582756579	0.0219577697029703	0.0117799372277227	0.0100950487828947	0.0751910116447368	7.51368269794722e-09	0.43465944281525	0.0774820410557185	0.0967758882352941	0.0466514911764705	0.0498112146627567	0.261134134897361	1.98095208913649e-08	0.651589136490251	0.12239791086351	0.148728966480447	0.0681616480446927	0.0800468050139276	0.381656323119777	1.81141061452514e-08	0.335593016759777	0.0633368156424581	0.0799443296089385	0.0392117458100558	0.0408324581005585	0.191036016713092	3.13413407821229e-09	0.027973184357542	-0.00713618384401106	-0.00442899721448481	-0.00431155988857936	-0.000125153203342578	0.0385857821229051	-8.77863509749307e-09	-0.102378272980502	-0.0381665738161562	-0.0684161559888578	-0.0283768802228408	-0.0400412256267409	0.00455536312849169
176	1.55663270114943e-11	0.00332363850574711	0.000326472678160918	0.000764935287356323	0.000670770459770119	9.41598103448226e-05	0.00223302988505747	2.17124218289096e-11	0.00250981769911477	0.000800975973451311	0.00120826190560477	0.000712193303834796	0.000492039545722745	0.000500500560471824	5.7928567415731e-10	0.0336820786516855	0.0063340589887643	0.00809699915966431	0.00559050056022418	0.00285397219101118	0.0185280056179775	3.34780913978498e-09	0.112895860215055	0.022288951612903	0.0345708847184987	0.0234560053619303	0.0116667204301074	0.0549392741935487	5.40524193548388e-09	0.107005898123324	0.0195498391420911	0.0555064959568736	0.0413700646900269	0.0135350670241287	0.0349773655913977	6.31741239892186e-09	0.084573854447439	0.0321760107816712	0.0459416981132074	0.0296389784946236	0.0160164959568734	0.00583654155495984	2.24830458221024e-08	0.242649729729729	0.0655900269541779	0.174239622641509	0.125297297297297	0.0502408625336926	-0.000106863270777451
176	7.88534306569343e-11	0.0168233175182482	0.0021324408759124	0.00288579706959708	0.00162600554945055	0.00122809306569343	0.0118831605839416	4.7762383157895e-10	0.0467360052631578	0.00795258275657896	0.00971776970297032	0.00522993722772272	0.00439504878289474	0.0292410116447368	3.23868269794722e-09	0.187859442815249	0.0340120410557185	0.0437758882352941	0.0221014911764705	0.0213212146627567	0.110834134897361	9.33952089136491e-09	0.308589136490251	0.0593979108635098	0.0769289664804468	0.0401616480446926	0.0361468050139276	0.173456323119777	9.04410614525138e-09	0.171593016759777	0.0303368156424581	0.0557443296089385	0.0356117458100558	0.0201624581005586	0.0841360167130918	4.54413407821229e-09	0.057173184357542	0.019463816155989	0.0237710027855152	0.0143884401114206	0.00944484679665742	0.0129857821229051	1.03913649025069e-08	0.108321727019499	0.0284334261838438	0.0804838440111421	0.0642231197771592	0.0162587743732591	-0.000244636871508306
177	-5.42336729885058e-11	-0.0117063614942529	-0.00140952732183908	-0.00247206471264367	-0.00166422954022988	-0.000807840189655177	-0.00782697011494253	-3.8148757817109e-10	-0.0372501823008852	-0.00660902402654869	-0.00744773809439524	-0.00414880669616521	-0.00329896045427726	-0.0231894994395282	-2.33471432584269e-09	-0.134917921348314	-0.0256859410112357	-0.0308930008403357	-0.0167294994397758	-0.0138160278089888	-0.0789719943820224	-6.62219086021501e-09	-0.221304139784945	-0.043811048387097	-0.0627291152815014	-0.0371239946380697	-0.0250632795698926	-0.115760725806451	-1.00447580645161e-08	-0.202394101876676	-0.038990160857909	-0.0878735040431263	-0.062179935309973	-0.0262949329758713	-0.0725226344086023	-1.25725876010781e-08	-0.161026145552561	-0.0517339892183287	-0.0815583018867926	-0.0576810215053764	-0.0242335040431266	-0.0283434584450402	-2.80669541778976e-08	-0.283550270270271	-0.0742099730458221	-0.188360377358491	-0.137502702702703	-0.0495591374663074	-0.0238768632707775
177	5.04534306569342e-11	0.0106833175182482	0.0015054408759124	0.00117879706959708	5.80055494505562e-05	0.00108809306569343	0.0080831605839416	4.5662383157895e-10	0.0436360052631578	0.00680258275657896	0.00706776970297031	0.00353993722772272	0.00343304878289475	0.0300010116447368	3.03868269794722e-09	0.174959442815249	0.0305020410557185	0.0368758882352941	0.0160314911764705	0.0205012146627567	0.108334134897361	8.21952089136491e-09	0.266189136490251	0.0495979108635098	0.0473289664804468	0.0130516480446926	0.0337468050139276	0.170556323119777	6.36410614525138e-09	0.108693016759777	0.0217368156424581	-0.00315567039106149	-0.0157482541899442	0.0125724581005586	0.0888360167130918	-5.84586592178771e-09	-0.084326815642458	-0.0331561838440111	-0.0632289972144848	-0.0483115598885794	-0.0149251532033426	0.0110857821229051	-2.08386350974931e-08	-0.219078272980501	-0.0598665738161562	-0.148616155988858	-0.100676880222841	-0.0479412256267409	-0.0102546368715083
178	-3.87336729885057e-11	-0.00830636149425289	-0.000934527321839082	-0.00172806471264368	-0.00125422954022988	-0.000473840189655177	-0.00564697011494253	-2.2398757817109e-10	-0.0220401823008852	-0.00381902402654869	-0.00487173809439523	-0.0028168066961652	-0.00205496045427726	-0.0133394994395282	-1.24071432584269e-09	-0.0714179213483146	-0.0134159410112357	-0.0163630008403357	-0.00918949943977583	-0.00683602780898881	-0.0422719943820225	-2.97219086021502e-09	-0.0990041397849453	-0.019911048387097	-0.0286291152815014	-0.0177839946380697	-0.0102932795698926	-0.0515607258064513	-3.99475806451611e-09	-0.0820941018766763	-0.016150160857909	-0.0351935040431264	-0.025609935309973	-0.0101449329758713	-0.0277226344086023	-6.36258760107814e-09	-0.082926145552561	-0.0278239892183287	-0.0455583018867926	-0.0336310215053763	-0.0122935040431266	-0.0101934584450401	-1.58769541778976e-08	-0.160750270270271	-0.040909973045822	-0.111960377358491	-0.0823027027027026	-0.0283591374663074	-0.0108068632707774
178	NA	NA	NA	NA	NA	NA	NA	NA	NA	NA	NA	NA	NA	NA	-4.40831730205278e-09	-0.25581055718475	-0.0474379589442815	-0.0566041117647059	-0.0272205088235295	-0.0297267853372433	-0.151025865102639	-1.10754791086351e-08	-0.368810863509749	-0.0720020891364902	-0.0940410335195532	-0.0485183519553074	-0.0460431949860724	-0.201543676880223	-1.27058938547486e-08	-0.246906983240223	-0.0501631843575419	-0.0884756703910615	-0.0547482541899443	-0.0337275418994415	-0.109563983286908	-1.13958659217877e-08	-0.142826815642458	-0.0404861838440111	-0.0693289972144848	-0.0487415598885794	-0.0205951532033426	-0.0339442178770949	-2.40486350974931e-08	-0.241278272980501	-0.0540665738161562	-0.162916155988858	-0.128776880222841	-0.0341412256267409	-0.0238446368715083
179	-6.77636729885058e-11	-0.0145663614942529	-0.00192552732183908	-0.00251806471264367	-0.00125722954022988	-0.00126084018965518	-0.0101269701149425	-4.3398757817109e-10	-0.0421601823008852	-0.00702202402654869	-0.00793273809439525	-0.00409280669616521	-0.00383996045427726	-0.0272094994395282	-1.99671432584269e-09	-0.116017921348314	-0.0209259410112357	-0.0262630008403357	-0.0113394994397758	-0.0145760278089888	-0.0694719943820224	-3.30219086021502e-09	-0.110204139784945	-0.021011048387097	-0.0278291152815014	-0.0113839946380697	-0.0159032795698926	-0.0623607258064513	-1.55475806451612e-09	-0.0275941018766762	-0.00655016085790897	0.00860649595687363	0.012670064690027	-0.00465493297587132	-0.0267226344086023	7.47412398921863e-10	0.014573854447439	0.00207601078167125	0.0200416981132074	0.0151389784946236	0.00452649595687336	-0.00821345844504014	-6.36954177897625e-10	0.0010497297297291	0.00169002695417795	0.0082396226415095	0.00709729729729737	0.00244086253369262	-0.0116668632707774
179	-4.46216208333337e-11	-0.00961940333333343	-0.0014492771120332	-0.00176668057083334	-0.000948777820920496	-0.000858539702479332	-0.0064852870833334	-8.69737499999979e-11	-0.00762156273764272	-0.00212068821292775	-0.00228518783269956	-0.000733051330798507	-0.00155293866920151	-0.00491466037735848	7.94744551282047e-10	0.0444257051282047	0.00607031309904162	0.00996173633440527	0.00710358842443735	0.002341201923077	0.0288145192307688	3.29859119496856e-09	0.104649371069182	0.016699843260188	0.016787955974843	0.00781104100946365	0.00911890282131668	0.0702775471698115	3.67185534591195e-09	0.0647499999999996	0.0106407547169811	0.00993034591194951	0.00545377987421386	0.00450512578616359	0.0441879559748426	-2.26355345911944e-09	-0.0339094339622642	-0.0196316037735848	-0.0204629559748426	-0.0114447767295597	-0.00906861635220122	0.00618512578616341	-2.12394043887148e-08	-0.224574294670846	-0.0566317554858931	-0.15735407523511	-0.107098119122257	-0.0502578369905956	-0.010517304075235
180	-5.65965472312702e-11	-0.0121439543973941	-0.00171545276872964	-0.00157670162866449	-0.000224906970684014	-0.00138253655844156	-0.00884880130293157	-6.12263488294309e-10	-0.0578196802675584	-0.00811426421739122	-0.00829146616722419	-0.00458925175250834	-0.00370229334782605	-0.0420780936666666	-3.71701838006231e-09	-0.211881775700935	-0.0359210747663553	-0.0401675576323986	-0.0175914436137071	-0.0225863495327102	-0.1358307788162	-8.51580060422962e-09	-0.271580362537765	-0.048148398791541	-0.0353594545454547	-0.00191227963525842	-0.0329046969696971	-0.189044608433735	-6.25475903614455e-09	-0.10236686746988	-0.0246168373493977	0.0202395180722893	0.0317118795180724	-0.0114125903614458	-0.0978920783132533	9.02978915662654e-09	0.130990361445783	0.0541015662650602	0.0947743373493973	0.0698970783132531	0.0249075301204819	-0.0178987349397589	4.81888855421686e-08	0.51601626506024	0.138695180722892	0.370810843373494	0.254452108433735	0.116255993975904	0.00659009036144574
180	-9.845826122449e-11	-0.0212622734693878	-0.00256942557142858	-0.00425402421160408	-0.00262714234812287	-0.00165753848979591	-0.0143607685714286	-5.220119993266e-10	-0.0515019389898993	-0.00894059896296299	-0.0111451354594594	-0.00598359461486486	-0.00525657336835016	-0.0311961281144779	-2.61913493589744e-09	-0.152720897435898	-0.0277964294871795	-0.0365854391025639	-0.0180009678456591	-0.0181923820512819	-0.0883245512820517	-5.62643558282207e-09	-0.18945754601227	-0.0354989263803685	-0.0549330461538466	-0.0314190432098765	-0.0235612760736196	-0.0975082515337431	-4.25222769230772e-09	-0.0822679999999999	-0.0124636	-0.0327544307692304	-0.0225661846153848	-0.0101602153846153	-0.0387385582822088	-5.29329230769233e-09	-0.0689561349693253	-0.0155226073619633	-0.0432916564417183	-0.0368555521472393	-0.00644588957055221	-0.00972541538461522	-1.10347384615384e-08	-0.109445846153846	-0.0180648923076922	-0.0812443076923066	-0.0728009202453993	-0.00988107692307705	-0.00966339506172843
181	-7.77136729885058e-11	-0.0163463614942529	-0.00172452732183908	-0.00241606471264367	-0.00145022954022988	-0.000966840189655177	-0.0122069701149425	-4.7968757817109e-10	-0.0464901823008852	-0.00730402402654869	-0.00904973809439524	-0.00513780669616521	-0.00391196045427726	-0.0301394994395282	-2.75571432584269e-09	-0.157417921348314	-0.0265759410112357	-0.0346330008403357	-0.0203994994397758	-0.0138860278089888	-0.0968719943820224	-8.14219086021501e-09	-0.263404139784945	-0.048851048387097	-0.0557291152815014	-0.0303439946380697	-0.0248632795698926	-0.159860725806451	-9.21475806451612e-09	-0.176294101876676	-0.031250160857909	-0.0580935040431263	-0.0429799353099731	-0.0157049329758713	-0.0839226344086023	-2.68258760107814e-09	-0.0359261455525609	0.000376010781671248	-0.0358583018867926	-0.0354710215053763	-0.000693504043126638	-0.00109345844504015	5.98304582210238e-09	0.0566497297297291	0.018690026954178	0.00173962264150944	-0.0176027027027026	0.0206408625336926	0.0334431367292226
181	-9.50316208333337e-11	-0.0202294033333334	-0.0022232771120332	-0.00374968057083334	-0.0024783778209205	-0.00131253970247933	-0.0143352870833334	-4.96973749999998e-10	-0.0469215627376427	-0.00781568821292775	-0.00976418783269956	-0.00580205133079851	-0.00396193866920152	-0.0310246603773585	-2.60425544871795e-09	-0.149074294871795	-0.0273096869009584	-0.0319082636655947	-0.0197864115755626	-0.012638798076923	-0.0894854807692311	-9.00140880503144e-09	-0.294950628930818	-0.057810156739812	-0.070462044025157	-0.0409789589905363	-0.0293010971786833	-0.167522452830188	-1.1808144654088e-08	-0.22945	-0.0392592452830189	-0.0955596540880505	-0.0718762201257862	-0.0236948742138364	-0.0946120440251575	-1.11235534591194e-08	-0.145709433962264	-0.0425816037735848	-0.0870029559748427	-0.0663647767295597	-0.0206386163522012	-0.0160748742138366	-2.03794043887148e-08	-0.215674294670846	-0.0525317554858931	-0.17085407523511	-0.138898119122257	-0.0318578369905956	0.00770269592476496
182	-1.28433672988506e-10	-0.0275343614942529	-0.00348892732183908	-0.00486726471264368	-0.00273812954022988	-0.00212914018965518	-0.0191779701149425	-8.02087578171091e-10	-0.0781441823008852	-0.0134067240265487	-0.0152283380943952	-0.0081620066961652	-0.00706627045427726	-0.0495084994395282	-4.81371432584269e-09	-0.278597921348315	-0.0511359410112357	-0.0630630008403357	-0.0320384994397758	-0.0306820278089888	-0.165051994382022	-1.3010190860215e-08	-0.430704139784945	-0.083581048387097	-0.107599115281501	-0.0558839946380697	-0.0512032795698926	-0.240560725806451	-1.57547580645161e-08	-0.308094101876676	-0.061730160857909	-0.111063504043126	-0.072599935309973	-0.0390749329758713	-0.132222634408602	-1.17725876010781e-08	-0.147926145552561	-0.0421239892183287	-0.0702583018867926	-0.0478910215053764	-0.0226935040431266	-0.0361534584450402	-1.89769541778976e-08	-0.187750270270271	-0.046109973045822	-0.129560377358491	-0.104902702702703	-0.0232591374663074	-0.0149168632707775
182	-9.15065693430657e-11	-0.0195566824817518	-0.0022565591240876	-0.00360820293040292	-0.00237959445054944	-0.00125990693430657	-0.0136068394160584	-4.3747616842105e-10	-0.0429439947368422	-0.00780441724342104	-0.00876623029702969	-0.00484606277227728	-0.00401295121710525	-0.0261589883552632	-2.49131730205278e-09	-0.144040557184751	-0.0270079589442815	-0.0323641117647059	-0.0184085088235295	-0.0142987853372433	-0.0838658651026394	-7.66047910863509e-09	-0.254810863509749	-0.0499420891364902	-0.0692710335195532	-0.0430883519553074	-0.0267031949860724	-0.134343676880223	-1.08758938547486e-08	-0.217406983240223	-0.0396931843575419	-0.102885670391061	-0.0771182541899442	-0.0257675418994414	-0.0760639832869082	-1.28558659217877e-08	-0.168026815642458	-0.0541961838440111	-0.0957589972144848	-0.0707815598885793	-0.0249751532033426	-0.0190242178770949	-3.0738635097493e-08	-0.320678272980502	-0.0820665738161562	-0.232216155988858	-0.177876880222841	-0.0543412256267409	-0.0060246368715083
183	-7.41236729885057e-11	-0.0157363614942529	-0.00187952732183908	-0.00245306471264368	-0.00131722954022988	-0.00113584018965518	-0.0114069701149425	-5.3828757817109e-10	-0.0516901823008852	-0.00791002402654869	-0.00912073809439524	-0.00517880669616521	-0.00394196045427726	-0.0346594994395282	-3.44471432584269e-09	-0.197017921348314	-0.0341159410112357	-0.0413530008403356	-0.0217594994397758	-0.0192560278089888	-0.122211994382022	-9.14219086021501e-09	-0.296404139784945	-0.055491048387097	-0.0587291152815014	-0.0257039946380697	-0.0325132795698926	-0.183160725806451	-9.96475806451612e-09	-0.187294101876676	-0.040310160857909	-0.0431935040431264	-0.022889935309973	-0.0208849329758713	-0.100822634408602	-1.34258760107814e-09	-0.012126145552561	0.00267601078167124	0.000641698113207446	-0.000161021505376376	0.00038649595687336	-0.0160834584450401	1.27830458221024e-08	0.138649729729729	0.037790026954178	0.0863396226415094	0.0485972972972973	0.0390408625336926	0.0114431367292226
183	-1.30081620833334e-10	-0.0277894033333334	-0.0035022771120332	-0.00464968057083335	-0.0024459778209205	-0.00224413970247933	-0.0197162870833334	-7.82273749999998e-10	-0.0741215627376427	-0.0120076882129278	-0.0135861878326996	-0.00729605133079851	-0.00628993866920152	-0.0502146603773585	-4.14325544871795e-09	-0.237974294871795	-0.0429196869009584	-0.0491882636655947	-0.0250164115755626	-0.024688798076923	-0.145455480769231	-1.10474088050314e-08	-0.360950628930818	-0.0692001567398119	-0.078072044025157	-0.0364689589905363	-0.0414210971786834	-0.214622452830188	-1.1898144654088e-08	-0.22385	-0.0475792452830189	-0.0612696540880505	-0.0350262201257862	-0.0262548742138364	-0.115012044025157	-4.00355345911944e-09	-0.0464094339622641	-0.00633160377358483	-0.0197629559748426	-0.0163347767295597	-0.00338861635220123	-0.0203348742138366	3.82059561128524e-09	0.0434257053291538	0.0179682445141069	0.0176459247648901	-0.00619811912225729	0.0238421630094044	0.00780269592476497
[truncated: 99 more columns]
