# Supplementary material for: Assessment of reproducibility and biological variability of fasting and postprandial plasma metabolite concentrations using 1H NMR spectroscopy
Source: PLoS One. 2019 Jun 20;14(6):e0218549. doi: 10.1371/journal.pone.0218549 (PMC6586348; doi:10.1371/journal.pone.0218549)
Supplement: S1 Dataset — (ZIP) [file pone.0218549.s003.zip › SupplementalData/postprandial_technical.dat]

id	XXLVLDLP	XXLVLDLL	XXLVLDLPL	XXLVLDLC	XXLVLDLCE	XXLVLDLFC	XXLVLDLTG	XLVLDLP	XLVLDLL	XLVLDLPL	XLVLDLC	XLVLDLCE	XLVLDLFC	XLVLDLTG	LVLDLP	LVLDLL	LVLDLPL	LVLDLC	LVLDLCE	LVLDLFC	LVLDLTG	MVLDLP	MVLDLL	MVLDLPL	MVLDLC	MVLDLCE	MVLDLFC	MVLDLTG	SVLDLP	SVLDLL	SVLDLPL	SVLDLC	SVLDLCE	SVLDLFC	SVLDLTG	XSVLDLP	XSVLDLL	XSVLDLPL	XSVLDLC	XSVLDLCE	XSVLDLFC	XSVLDLTG	IDLP	IDLL	IDLPL	IDLC	IDLCE	IDLFC	IDLTG
1	2.745e-10	0.05839	0.007449	0.008618	0.003966	0.004652	0.04232	1.652e-09	0.1592	0.02559	0.0279	0.01491	0.01299	0.1057	1.064e-08	0.6122	0.1109	0.1284	0.06275	0.06566	0.3729	3.113e-08	1.026	0.2018	0.2378	0.1157	0.1221	0.5865	3.947e-08	0.7516	0.1705	0.214	0.1138	0.1002	0.3672	3.462e-08	0.4212	0.1278	0.1608	0.09995	0.06085	0.1326	8.165e-08	0.8088	0.2201	0.4769	0.3478	0.1291	0.1117
1	2.749e-10	0.05846	0.007446	0.008623	0.003971	0.004652	0.04239	1.655e-09	0.1594	0.02565	0.02793	0.01492	0.01301	0.1058	1.066e-08	0.6131	0.1109	0.1283	0.06266	0.06567	0.3738	3.116e-08	1.027	0.2017	0.2376	0.1157	0.1219	0.5875	3.951e-08	0.7523	0.1703	0.2141	0.1139	0.1002	0.3678	3.465e-08	0.4215	0.1278	0.1609	0.1001	0.06089	0.1328	8.167e-08	0.8089	0.2201	0.4771	0.3481	0.129	0.1116
2	3.815e-11	0.007939	0.0008072	0.001124	0.0008454	0.000279	0.006007	5.363e-11	0.005085	0.000738	0.0009312	0.0007447	0.0001866	0.003415	1.141e-09	0.06413	0.01251	0.0118	0.008243	0.003556	0.03982	6.947e-09	0.235	0.05106	0.07406	0.04969	0.02437	0.1099	1.608e-08	0.3192	0.08552	0.1163	0.06889	0.04741	0.1174	2.777e-08	0.3543	0.1314	0.1546	0.09269	0.06192	0.06825	1.005e-07	1.03	0.2924	0.6462	0.4412	0.205	0.09154
2	3.814e-11	0.007942	0.000831	0.001122	0.0008407	0.0002815	0.005988	5.599e-11	0.005274	0.0007361	0.0008966	0.0007243	0.0001723	0.003641	1.135e-09	0.0638	0.01236	0.0117	0.008123	0.00358	0.03973	6.954e-09	0.2352	0.05126	0.07405	0.0496	0.02445	0.1099	1.604e-08	0.3185	0.08542	0.1161	0.0687	0.04737	0.117	2.777e-08	0.3543	0.1316	0.1546	0.09269	0.06191	0.06816	1.005e-07	1.03	0.2922	0.6461	0.4411	0.205	0.0915
3	1.825e-10	0.03871	0.004598	0.00595	0.003218	0.002732	0.02816	9.418e-10	0.09134	0.01488	0.01742	0.009546	0.007869	0.05905	6.46e-09	0.3714	0.06709	0.07982	0.04236	0.03746	0.2245	2.199e-08	0.7283	0.1444	0.1831	0.1003	0.08284	0.4007	3.149e-08	0.608	0.1361	0.1997	0.1189	0.08084	0.2722	3.398e-08	0.4275	0.1365	0.1937	0.1269	0.06684	0.09726	1.004e-07	1.023	0.279	0.6569	0.4713	0.1856	0.08758
3	1.828e-10	0.03877	0.004607	0.005957	0.003216	0.002741	0.02821	9.408e-10	0.09127	0.01487	0.01741	0.009487	0.00792	0.05899	6.467e-09	0.3718	0.06698	0.07997	0.04232	0.03765	0.2249	2.202e-08	0.7291	0.1446	0.1832	0.1005	0.08268	0.4013	3.149e-08	0.6081	0.136	0.2	0.1189	0.08107	0.2721	3.4e-08	0.4277	0.1365	0.1938	0.1269	0.06686	0.09745	1.004e-07	1.024	0.279	0.6571	0.4713	0.1857	0.08766
4	4.12e-10	0.08783	0.01081	0.01412	0.007311	0.006806	0.06291	2.341e-09	0.2272	0.03676	0.04364	0.02371	0.01993	0.1468	1.414e-08	0.8165	0.145	0.1811	0.09191	0.08924	0.4904	3.99e-08	1.316	0.2538	0.3133	0.158	0.1553	0.7489	4.464e-08	0.8429	0.1808	0.2315	0.1248	0.1067	0.4307	3.137e-08	0.3792	0.1061	0.1495	0.09985	0.04968	0.1236	7.123e-08	0.7069	0.1879	0.4364	0.3353	0.1011	0.08255
4	4.122e-10	0.08787	0.01079	0.01411	0.007306	0.006808	0.06297	2.342e-09	0.2273	0.03671	0.0437	0.02375	0.01995	0.1469	1.413e-08	0.816	0.145	0.181	0.09185	0.08918	0.4899	3.993e-08	1.317	0.2535	0.3134	0.1582	0.1553	0.75	4.465e-08	0.843	0.1805	0.2314	0.1248	0.1066	0.4312	3.137e-08	0.3793	0.1061	0.1496	0.09993	0.04968	0.1236	7.119e-08	0.7066	0.1879	0.4364	0.3354	0.101	0.08229
5	9.042e-11	0.01883	0.00225	0.001709	0.0003306	0.001378	0.01488	5.276e-10	0.04977	0.006788	0.007178	0.004086	0.003093	0.0358	4.026e-09	0.2284	0.03945	0.04336	0.02285	0.02051	0.1456	1.401e-08	0.4576	0.09156	0.09651	0.04602	0.05049	0.2695	2.148e-08	0.4073	0.1035	0.1027	0.04761	0.05511	0.2011	2.104e-08	0.2571	0.07892	0.09867	0.0598	0.03887	0.07948	5.486e-08	0.5456	0.162	0.3094	0.2138	0.09556	0.07422
5	9.029e-11	0.01881	0.002252	0.001705	0.0003318	0.001374	0.01485	5.268e-10	0.04969	0.006722	0.007158	0.004066	0.003093	0.03581	3.997e-09	0.2269	0.03923	0.04322	0.02274	0.02048	0.1444	1.403e-08	0.4581	0.09145	0.09635	0.04609	0.05026	0.2703	2.151e-08	0.4079	0.1034	0.1027	0.04755	0.05519	0.2018	2.105e-08	0.2571	0.07881	0.09861	0.05975	0.03886	0.07969	5.485e-08	0.5456	0.162	0.3095	0.214	0.09545	0.07409
6	3.344e-10	0.07129	0.008756	0.01157	0.006131	0.005435	0.05097	1.9e-09	0.1843	0.03017	0.03494	0.01888	0.01606	0.1192	1.195e-08	0.6893	0.1242	0.1498	0.07577	0.07399	0.4153	3.504e-08	1.158	0.2257	0.2834	0.1476	0.1359	0.6494	4.295e-08	0.8216	0.1788	0.2532	0.1461	0.1071	0.3896	3.805e-08	0.4705	0.1431	0.2008	0.1325	0.06833	0.1265	9.738e-08	0.9804	0.2619	0.6181	0.4566	0.1615	0.1003
6	3.339e-10	0.07121	0.00878	0.01159	0.006138	0.005451	0.05084	1.898e-09	0.1841	0.03014	0.03494	0.01891	0.01603	0.119	1.196e-08	0.6898	0.1242	0.1501	0.07589	0.0742	0.4155	3.503e-08	1.158	0.2258	0.2832	0.1475	0.1357	0.649	4.295e-08	0.8216	0.1788	0.2531	0.1462	0.107	0.3897	3.806e-08	0.4707	0.1431	0.2011	0.1326	0.06842	0.1265	9.739e-08	0.9806	0.2619	0.6184	0.4567	0.1616	0.1003
7	1.704e-10	0.03626	0.004132	0.006527	0.004345	0.002182	0.0256	6.623e-10	0.06582	0.01223	0.01527	0.008365	0.006909	0.03831	4.558e-09	0.2645	0.05056	0.06272	0.03601	0.02671	0.1512	1.819e-08	0.6144	0.1275	0.1891	0.1201	0.06902	0.2978	3.111e-08	0.6193	0.1361	0.2574	0.1716	0.08585	0.2258	4.636e-08	0.5977	0.2091	0.2918	0.1922	0.09961	0.0968	1.622e-07	1.678	0.453	1.116	0.7877	0.3279	0.109
7	1.701e-10	0.03621	0.004135	0.006535	0.004341	0.002194	0.02554	6.618e-10	0.06575	0.01221	0.01523	0.008354	0.00688	0.0383	4.559e-09	0.2647	0.05071	0.06289	0.03602	0.02687	0.1511	1.819e-08	0.6143	0.1272	0.1892	0.1204	0.06884	0.2979	3.11e-08	0.6191	0.1362	0.2573	0.1715	0.08585	0.2256	4.635e-08	0.5976	0.2091	0.2918	0.1921	0.09963	0.09672	1.622e-07	1.678	0.4532	1.116	0.7879	0.328	0.1087
8	3.877e-10	0.08294	0.01001	0.01455	0.008219	0.006331	0.05838	2.174e-09	0.2118	0.03468	0.04242	0.02338	0.01903	0.1347	1.345e-08	0.7774	0.14	0.1744	0.09	0.08443	0.463	3.914e-08	1.297	0.2515	0.3284	0.1755	0.1528	0.7175	4.732e-08	0.9058	0.1931	0.2835	0.1656	0.1179	0.4292	4.16e-08	0.5143	0.1532	0.2226	0.149	0.07363	0.1384	1.095e-07	1.104	0.2891	0.7032	0.5202	0.183	0.1118
8	3.877e-10	0.08295	0.01001	0.01454	0.008222	0.00632	0.0584	2.177e-09	0.212	0.03473	0.04239	0.02335	0.01904	0.1349	1.343e-08	0.7764	0.1396	0.1743	0.08999	0.08433	0.4625	3.913e-08	1.297	0.2514	0.3279	0.1755	0.1525	0.7178	4.734e-08	0.906	0.1929	0.2834	0.1655	0.1179	0.4298	4.161e-08	0.5144	0.1532	0.2227	0.149	0.07362	0.1386	1.095e-07	1.104	0.2892	0.7034	0.5203	0.183	0.1114
9	1.177e-10	0.02474	0.002738	0.003402	0.001804	0.001597	0.0186	6.56e-10	0.06271	0.009095	0.01081	0.006366	0.004449	0.0428	5.118e-09	0.2914	0.05094	0.05877	0.03305	0.02572	0.1817	1.836e-08	0.6032	0.1186	0.1413	0.07653	0.0648	0.3433	2.754e-08	0.5275	0.1213	0.1608	0.09288	0.06793	0.2454	2.786e-08	0.347	0.1068	0.1524	0.1003	0.05207	0.0878	7.19e-08	0.7258	0.2064	0.4456	0.3181	0.1275	0.07375
9	1.174e-10	0.02469	0.002745	0.003398	0.001803	0.001595	0.01855	6.546e-10	0.06254	0.009027	0.01073	0.006319	0.004411	0.04279	5.115e-09	0.2912	0.05097	0.05863	0.03286	0.02577	0.1816	1.834e-08	0.6025	0.1187	0.1413	0.07652	0.06475	0.3426	2.76e-08	0.5284	0.1214	0.1608	0.09293	0.06791	0.2461	2.786e-08	0.3469	0.1068	0.1523	0.1003	0.05208	0.08781	7.186e-08	0.7253	0.2063	0.4453	0.3181	0.1273	0.07367
10	8.384e-11	0.01758	0.002021	0.002248	0.001136	0.001112	0.01332	4.253e-10	0.04052	0.006174	0.006416	0.003607	0.002809	0.02793	3.509e-09	0.1994	0.03597	0.03845	0.02104	0.01741	0.125	1.361e-08	0.4506	0.09097	0.1137	0.06448	0.04924	0.2459	2.277e-08	0.4416	0.1049	0.1453	0.08504	0.06028	0.1914	2.856e-08	0.3592	0.1206	0.1579	0.101	0.05686	0.08077	8.919e-08	0.9088	0.256	0.5682	0.3964	0.1718	0.08449
10	8.434e-11	0.01769	0.002012	0.002271	0.001145	0.001126	0.01341	4.275e-10	0.0407	0.006096	0.006408	0.003583	0.002825	0.02819	3.514e-09	0.1996	0.03602	0.03839	0.02096	0.01743	0.1252	1.362e-08	0.4509	0.09066	0.1138	0.06443	0.04936	0.2465	2.28e-08	0.442	0.1048	0.1452	0.08488	0.0603	0.1921	2.858e-08	0.3595	0.1205	0.158	0.1011	0.0569	0.08097	8.926e-08	0.9094	0.2562	0.5686	0.3967	0.1719	0.08465
11	2.94e-10	0.06252	0.007692	0.009444	0.00452	0.004924	0.04538	1.776e-09	0.1712	0.02673	0.03084	0.0169	0.01394	0.1136	1.12e-08	0.644	0.114	0.1364	0.06839	0.06805	0.3936	3.179e-08	1.044	0.2016	0.2359	0.1138	0.1221	0.6067	3.724e-08	0.7005	0.1594	0.1764	0.0864	0.09002	0.3647	2.699e-08	0.323	0.08911	0.1193	0.07739	0.04188	0.1147	5.819e-08	0.5692	0.1557	0.3285	0.2487	0.07976	0.08509
11	2.94e-10	0.06251	0.007682	0.009434	0.004513	0.00492	0.04539	1.776e-09	0.1712	0.02669	0.03076	0.01683	0.01392	0.1137	1.119e-08	0.6435	0.114	0.1361	0.06818	0.06796	0.3934	3.181e-08	1.045	0.2016	0.236	0.114	0.1221	0.6073	3.728e-08	0.7012	0.1593	0.1765	0.08651	0.09001	0.3653	2.7e-08	0.3231	0.08904	0.1192	0.07737	0.04186	0.1148	5.822e-08	0.5697	0.1558	0.3289	0.2489	0.07998	0.08504
12	7.714e-11	0.01608	0.001701	0.001983	0.001103	0.0008795	0.0124	3.379e-10	0.03218	0.004523	0.005428	0.003303	0.002125	0.02223	2.985e-09	0.1689	0.02984	0.03278	0.01982	0.01296	0.1063	1.243e-08	0.4098	0.08247	0.1012	0.05885	0.04237	0.2261	2.093e-08	0.4044	0.09624	0.1311	0.07802	0.05307	0.1771	2.544e-08	0.3209	0.1072	0.1432	0.09175	0.05147	0.07051	7.791e-08	0.795	0.2276	0.4978	0.3476	0.1502	0.06958
12	7.735e-11	0.01613	0.001689	0.001997	0.001115	0.0008822	0.01244	3.41e-10	0.03247	0.004519	0.005476	0.00334	0.002136	0.02247	2.98e-09	0.1687	0.02951	0.0327	0.01953	0.01317	0.1065	1.245e-08	0.4103	0.08223	0.1012	0.05884	0.0424	0.2269	2.092e-08	0.4044	0.0964	0.1313	0.07803	0.05326	0.1767	2.545e-08	0.321	0.1072	0.1433	0.09181	0.05151	0.07052	7.791e-08	0.795	0.2276	0.498	0.3478	0.1502	0.06947
13	2.343e-10	0.04968	0.005954	0.007364	0.003672	0.003692	0.03636	1.265e-09	0.1222	0.01936	0.02264	0.01238	0.01026	0.08023	7.917e-09	0.4554	0.08064	0.09804	0.05046	0.04758	0.2767	2.398e-08	0.7895	0.1537	0.1857	0.09523	0.09044	0.4501	2.942e-08	0.5582	0.1229	0.1606	0.09096	0.06967	0.2746	2.671e-08	0.329	0.09439	0.1445	0.1002	0.04421	0.09013	6.53e-08	0.6531	0.1812	0.4004	0.2967	0.1036	0.07154
13	2.343e-10	0.04967	0.005934	0.007333	0.003656	0.003677	0.0364	1.267e-09	0.1225	0.01945	0.02267	0.01237	0.01029	0.08034	7.927e-09	0.4558	0.08088	0.09768	0.05021	0.04747	0.2773	2.399e-08	0.7899	0.1542	0.1855	0.09531	0.09015	0.4503	2.939e-08	0.5578	0.123	0.1608	0.09113	0.06969	0.274	2.672e-08	0.3291	0.09436	0.1445	0.1003	0.04424	0.09018	6.531e-08	0.6532	0.1813	0.4004	0.2967	0.1037	0.07154
14	3.546e-10	0.07551	0.009605	0.01155	0.005579	0.005972	0.05436	2.047e-09	0.1981	0.03243	0.03617	0.01904	0.01713	0.1295	1.258e-08	0.7256	0.1309	0.1556	0.07542	0.08017	0.4392	3.532e-08	1.167	0.2285	0.2777	0.1373	0.1404	0.6605	4.205e-08	0.8005	0.1828	0.2256	0.1181	0.1075	0.392	3.423e-08	0.4176	0.1326	0.158	0.0969	0.06109	0.127	9.309e-08	0.9344	0.251	0.5802	0.4255	0.1547	0.1032
14	3.538e-10	0.07536	0.0096	0.01155	0.005579	0.005966	0.05421	2.046e-09	0.198	0.03245	0.03611	0.01898	0.01712	0.1295	1.26e-08	0.7264	0.1311	0.1556	0.07542	0.08019	0.4396	3.532e-08	1.167	0.2286	0.2776	0.1374	0.1402	0.6606	4.209e-08	0.8012	0.1828	0.2254	0.118	0.1074	0.393	3.423e-08	0.4176	0.1326	0.1579	0.09683	0.06105	0.1271	9.305e-08	0.9341	0.2511	0.58	0.4252	0.1547	0.1031
15	3.609e-10	0.07718	0.009362	0.01356	0.007811	0.00575	0.05426	1.908e-09	0.1865	0.0313	0.03818	0.02084	0.01733	0.117	1.172e-08	0.6789	0.1232	0.1552	0.08077	0.07443	0.4005	3.484e-08	1.16	0.2275	0.3083	0.1712	0.1371	0.6245	4.417e-08	0.8531	0.1816	0.2893	0.1772	0.1121	0.3822	4.5e-08	0.5638	0.1754	0.2565	0.1726	0.08389	0.1319	1.252e-07	1.27	0.337	0.8161	0.5952	0.2209	0.1172
15	3.611e-10	0.07723	0.009358	0.01356	0.007807	0.005749	0.05432	1.907e-09	0.1864	0.03128	0.03819	0.02085	0.01734	0.1169	1.171e-08	0.6785	0.1233	0.155	0.08062	0.07441	0.4002	3.487e-08	1.161	0.2268	0.3084	0.1713	0.1371	0.6259	4.417e-08	0.8532	0.1814	0.2894	0.1773	0.1121	0.3824	4.5e-08	0.5638	0.1754	0.2565	0.1726	0.08393	0.1319	1.252e-07	1.27	0.337	0.8163	0.5953	0.221	0.1171
16	2.647e-10	0.0565	0.006703	0.009724	0.005597	0.004126	0.04007	1.466e-09	0.1425	0.02303	0.02807	0.01568	0.01239	0.09138	9.539e-09	0.5499	0.09871	0.1215	0.06454	0.05695	0.3297	2.943e-08	0.9754	0.1904	0.2484	0.1364	0.1121	0.5366	3.875e-08	0.7446	0.1629	0.2394	0.1428	0.09663	0.3423	3.889e-08	0.485	0.1448	0.2221	0.153	0.06911	0.1181	9.938e-08	1.002	0.2684	0.6319	0.4641	0.1678	0.1016
16	2.646e-10	0.05646	0.00669	0.009725	0.005603	0.004122	0.04005	1.466e-09	0.1425	0.02301	0.02804	0.01567	0.01238	0.09142	9.542e-09	0.5501	0.0989	0.1217	0.0647	0.05702	0.3295	2.942e-08	0.9748	0.1898	0.2483	0.1363	0.112	0.5367	3.877e-08	0.7451	0.163	0.2395	0.1427	0.09676	0.3426	3.89e-08	0.4851	0.1447	0.2221	0.153	0.06909	0.1184	9.938e-08	1.002	0.2683	0.6321	0.4643	0.1678	0.1016
17	4.034e-10	0.08604	0.01091	0.01351	0.006589	0.006919	0.06163	2.366e-09	0.2291	0.03741	0.04237	0.02251	0.01986	0.1493	1.422e-08	0.8211	0.1473	0.1788	0.0873	0.09147	0.495	3.915e-08	1.292	0.2507	0.3059	0.1501	0.1559	0.7358	4.426e-08	0.8372	0.1844	0.2285	0.1198	0.1087	0.4244	3.325e-08	0.4005	0.1147	0.1515	0.09873	0.05274	0.1343	7.534e-08	0.7418	0.1959	0.4437	0.3379	0.1057	0.1022
17	4.038e-10	0.08612	0.01091	0.01351	0.00659	0.006923	0.0617	2.367e-09	0.2292	0.03735	0.04233	0.02246	0.01987	0.1495	1.422e-08	0.8212	0.1476	0.1788	0.08733	0.09145	0.4948	3.918e-08	1.293	0.2507	0.3057	0.1501	0.1556	0.7366	4.429e-08	0.8378	0.1843	0.2284	0.1197	0.1087	0.4251	3.327e-08	0.4007	0.1148	0.1515	0.09876	0.05278	0.1344	7.54e-08	0.7423	0.1962	0.4439	0.3381	0.1058	0.1023
18	8.327e-10	0.1781	0.02249	0.02938	0.01488	0.0145	0.1262	4.84e-09	0.4704	0.07788	0.08998	0.04757	0.04241	0.3026	2.776e-08	1.607	0.2892	0.3559	0.1704	0.1855	0.9621	7.133e-08	2.357	0.4529	0.5631	0.2732	0.2898	1.341	7.05e-08	1.326	0.276	0.3529	0.1836	0.1692	0.6974	4.311e-08	0.5116	0.1371	0.1856	0.1257	0.05997	0.1889	9.742e-08	0.958	0.2276	0.6088	0.4924	0.1164	0.1215
18	8.327e-10	0.1781	0.02247	0.02936	0.01487	0.01449	0.1263	4.842e-09	0.4706	0.07789	0.08996	0.04756	0.0424	0.3027	2.777e-08	1.608	0.2895	0.356	0.1704	0.1856	0.9622	7.133e-08	2.357	0.4526	0.5629	0.2731	0.2898	1.342	7.049e-08	1.326	0.2759	0.353	0.1837	0.1693	0.6972	4.312e-08	0.5117	0.1371	0.1857	0.1257	0.06	0.1889	9.745e-08	0.9582	0.2278	0.6089	0.4925	0.1164	0.1216
19	1.232e-10	0.02595	0.003001	0.003616	0.001935	0.00168	0.01933	5.696e-10	0.05502	0.008745	0.01008	0.005509	0.004574	0.03619	4.204e-09	0.2404	0.04302	0.04962	0.02698	0.02264	0.1477	1.534e-08	0.5084	0.1015	0.1299	0.07366	0.05629	0.277	2.362e-08	0.4589	0.1051	0.1575	0.09653	0.06101	0.1962	2.845e-08	0.3597	0.1189	0.1641	0.1066	0.05742	0.07679	8.701e-08	0.8883	0.2507	0.5627	0.3975	0.1652	0.0748
19	1.23e-10	0.0259	0.003006	0.00361	0.001932	0.001678	0.01928	5.719e-10	0.05522	0.008755	0.01011	0.005537	0.004573	0.03636	4.205e-09	0.2406	0.04298	0.04981	0.02693	0.02288	0.1478	1.535e-08	0.5088	0.1017	0.1302	0.07389	0.05631	0.2768	2.364e-08	0.4591	0.1051	0.1574	0.09641	0.06098	0.1966	2.845e-08	0.3598	0.1188	0.1642	0.1067	0.05743	0.07676	8.7e-08	0.8883	0.2508	0.5628	0.3976	0.1652	0.07465
20	3.316e-10	0.07081	0.008715	0.01201	0.006747	0.005262	0.05009	1.81e-09	0.1762	0.02945	0.03461	0.01878	0.01583	0.1122	1.146e-08	0.6621	0.1206	0.1466	0.07544	0.07112	0.3949	3.424e-08	1.137	0.2236	0.2933	0.1599	0.1334	0.6203	4.442e-08	0.8572	0.1906	0.2803	0.1652	0.1151	0.3863	4.38e-08	0.5476	0.1787	0.2368	0.1523	0.08448	0.132	1.258e-07	1.278	0.343	0.8191	0.5918	0.2273	0.1163
20	3.32e-10	0.07088	0.008702	0.01202	0.006758	0.005265	0.05016	1.811e-09	0.1763	0.02936	0.03456	0.01879	0.01577	0.1123	1.146e-08	0.6616	0.1202	0.1464	0.07521	0.07123	0.395	3.429e-08	1.138	0.2237	0.293	0.1598	0.1332	0.6218	4.444e-08	0.8575	0.1904	0.2802	0.1652	0.1151	0.3869	4.382e-08	0.5476	0.1787	0.2367	0.1523	0.08443	0.1322	1.258e-07	1.279	0.343	0.8193	0.592	0.2273	0.1164
21	2.272e-10	0.04832	0.005805	0.007751	0.004254	0.003498	0.03476	1.248e-09	0.1209	0.01958	0.02277	0.01251	0.01027	0.0785	8.313e-09	0.4782	0.08638	0.1025	0.05324	0.04923	0.2893	2.602e-08	0.8613	0.1695	0.215	0.116	0.09902	0.4768	3.544e-08	0.6819	0.1524	0.2185	0.1287	0.08981	0.311	3.618e-08	0.4514	0.1407	0.2003	0.1335	0.06683	0.1103	9.789e-08	0.9904	0.27	0.6233	0.4506	0.1727	0.09709
21	2.273e-10	0.04836	0.005787	0.007775	0.004257	0.003518	0.0348	1.247e-09	0.1208	0.01947	0.02273	0.01246	0.01027	0.0786	8.319e-09	0.4784	0.08639	0.1023	0.05325	0.04907	0.2897	2.607e-08	0.8627	0.1694	0.2149	0.1161	0.09883	0.4784	3.538e-08	0.6809	0.152	0.2184	0.1286	0.08976	0.3105	3.62e-08	0.4516	0.1407	0.2004	0.1335	0.06685	0.1105	9.791e-08	0.9906	0.2702	0.6232	0.4506	0.1726	0.09713
22	NA	NA	NA	NA	NA	NA	NA	3.25e-10	0.02976	0.003076	0.00316	0.002394	0.0007657	0.02353	3.288e-09	0.1844	0.03172	0.03231	0.0193	0.01301	0.1204	1.291e-08	0.4206	0.08423	0.08792	0.04455	0.04337	0.2484	2.235e-08	0.4254	0.1078	0.1139	0.05803	0.05591	0.2036	2.537e-08	0.3127	0.09217	0.1351	0.09178	0.0433	0.0855	5.949e-08	0.5895	0.1714	0.3346	0.2349	0.09971	0.08345
22	NA	NA	NA	NA	NA	NA	NA	3.302e-10	0.03021	0.003061	0.003173	0.002384	0.0007891	0.02398	3.285e-09	0.1842	0.0315	0.03223	0.01934	0.01289	0.1205	1.291e-08	0.4203	0.08406	0.08777	0.04456	0.0432	0.2485	2.233e-08	0.425	0.1074	0.1137	0.05782	0.05588	0.2039	2.539e-08	0.313	0.09209	0.1351	0.09175	0.0433	0.08583	5.952e-08	0.5897	0.1714	0.3348	0.235	0.09974	0.08348
23	1.253e-10	0.02651	0.003387	0.003743	0.001886	0.001857	0.01938	5.598e-10	0.05421	0.009419	0.009518	0.004722	0.004796	0.03527	3.879e-09	0.2231	0.04225	0.04596	0.02267	0.02329	0.1349	1.371e-08	0.4592	0.09586	0.1269	0.07319	0.05368	0.2365	2.291e-08	0.45	0.1135	0.1563	0.0908	0.06549	0.1802	3.159e-08	0.4001	0.1454	0.1711	0.1033	0.06775	0.08363	1.12e-07	1.147	0.3177	0.7304	0.5087	0.2217	0.09913
23	1.259e-10	0.02662	0.003386	0.003734	0.001881	0.001853	0.0195	5.612e-10	0.05434	0.009494	0.009523	0.004721	0.004802	0.03532	3.886e-09	0.2234	0.04246	0.04588	0.02258	0.0233	0.1351	1.372e-08	0.4594	0.09532	0.1267	0.07304	0.05365	0.2374	2.293e-08	0.4504	0.1135	0.1564	0.09084	0.06561	0.1805	3.161e-08	0.4003	0.1454	0.1711	0.1034	0.06777	0.08377	1.12e-07	1.147	0.3178	0.7301	0.5084	0.2216	0.09903
24	8.782e-11	0.01857	0.002126	0.002853	0.001658	0.001196	0.01359	4.169e-10	0.04027	0.006443	0.00752	0.004306	0.003214	0.02631	3.397e-09	0.1946	0.03612	0.04117	0.02337	0.0178	0.1174	1.361e-08	0.4542	0.09396	0.1238	0.07293	0.05085	0.2365	2.459e-08	0.4824	0.1167	0.1707	0.1022	0.06842	0.1951	3.374e-08	0.4271	0.1437	0.1924	0.1229	0.06957	0.09089	1.063e-07	1.083	0.3011	0.6794	0.473	0.2064	0.1029
24	8.748e-11	0.01849	0.002112	0.002844	0.00166	0.001184	0.01354	4.177e-10	0.04034	0.006426	0.007546	0.004356	0.00319	0.02637	3.396e-09	0.1946	0.03591	0.04113	0.0233	0.01784	0.1175	1.364e-08	0.4551	0.09385	0.1239	0.07301	0.05087	0.2374	2.46e-08	0.4825	0.1169	0.1708	0.1023	0.06848	0.1949	3.375e-08	0.4272	0.1437	0.1924	0.1229	0.06958	0.09102	1.063e-07	1.084	0.3012	0.6796	0.4731	0.2065	0.1028
25	1.705e-10	0.03615	0.004219	0.005586	0.00307	0.002516	0.02634	9.514e-10	0.09174	0.01435	0.01687	0.00958	0.007287	0.06052	6.725e-09	0.3855	0.06871	0.0815	0.04408	0.03742	0.2353	2.244e-08	0.7413	0.1464	0.1824	0.09932	0.08309	0.4125	3.247e-08	0.6235	0.1429	0.193	0.1107	0.08227	0.2876	3.3e-08	0.4115	0.1327	0.1768	0.1141	0.06274	0.1019	9.297e-08	0.9433	0.2618	0.5918	0.4223	0.1695	0.08969
25	1.706e-10	0.03616	0.00422	0.005589	0.003081	0.002508	0.02636	9.55e-10	0.09206	0.01431	0.01687	0.009544	0.007328	0.06088	6.708e-09	0.3845	0.06845	0.08134	0.04409	0.03726	0.2347	2.246e-08	0.7418	0.1464	0.1821	0.09932	0.08282	0.4133	3.248e-08	0.6236	0.1428	0.1929	0.1107	0.08227	0.2879	3.301e-08	0.4116	0.1327	0.1768	0.1141	0.06275	0.102	9.296e-08	0.9432	0.2618	0.5918	0.4223	0.1695	0.08964
26	4.653e-10	0.09919	0.01224	0.01583	0.008059	0.007769	0.07113	2.681e-09	0.26	0.042	0.04934	0.02672	0.02263	0.1686	1.602e-08	0.9248	0.1643	0.203	0.1013	0.1017	0.5574	4.411e-08	1.453	0.2791	0.3399	0.1678	0.1722	0.8341	4.7e-08	0.8831	0.184	0.2357	0.1265	0.1093	0.4634	3.086e-08	0.3686	0.09657	0.1418	0.09834	0.04351	0.1301	6.238e-08	0.6096	0.159	0.3667	0.2917	0.07494	0.08391
26	4.654e-10	0.09921	0.01223	0.01583	0.008062	0.007769	0.07115	2.682e-09	0.26	0.04196	0.04933	0.02672	0.02262	0.1687	1.602e-08	0.925	0.1645	0.2032	0.1014	0.1018	0.5574	4.413e-08	1.453	0.2787	0.3398	0.1676	0.1722	0.835	4.699e-08	0.883	0.1838	0.2358	0.1265	0.1092	0.4634	3.086e-08	0.3686	0.09652	0.1419	0.09836	0.04355	0.1302	6.24e-08	0.6098	0.159	0.367	0.292	0.07496	0.08388
27	2.359e-10	0.05001	0.006207	0.006974	0.003042	0.003931	0.03683	1.428e-09	0.1371	0.02127	0.02343	0.01256	0.01087	0.09244	9.364e-09	0.5366	0.09463	0.1097	0.05394	0.05578	0.3323	2.737e-08	0.8975	0.1733	0.1984	0.0936	0.1049	0.5257	3.29e-08	0.6189	0.1418	0.1549	0.07482	0.08006	0.3223	2.413e-08	0.2899	0.08247	0.1067	0.06756	0.03911	0.1008	5.549e-08	0.5467	0.1523	0.3198	0.2393	0.0805	0.07462
27	2.362e-10	0.05005	0.006197	0.006974	0.003037	0.003937	0.03688	1.433e-09	0.1375	0.02123	0.02344	0.01259	0.01085	0.09283	9.362e-09	0.5365	0.09457	0.1095	0.05376	0.05577	0.3324	2.736e-08	0.8973	0.173	0.1982	0.09369	0.1046	0.526	3.288e-08	0.6186	0.1414	0.155	0.07484	0.08012	0.3222	2.413e-08	0.2899	0.08242	0.1067	0.06755	0.03913	0.1008	5.553e-08	0.5471	0.1523	0.3201	0.2396	0.08052	0.07469
28	5.123e-11	0.01049	0.001075	0.000907	0.0005319	0.000375	0.008512	1.62e-10	0.01499	0.002042	0.001604	0.001065	0.000539	0.01134	1.892e-09	0.1054	0.01906	0.01694	0.0109	0.00604	0.06937	9.19e-09	0.3037	0.0631	0.07777	0.04819	0.02959	0.1628	1.743e-08	0.3402	0.08519	0.1159	0.07002	0.04585	0.1391	2.596e-08	0.3303	0.119	0.1485	0.09475	0.05379	0.06277	8.829e-08	0.9061	0.2595	0.5741	0.3969	0.1772	0.07248
28	5.118e-11	0.01049	0.001071	0.0009169	0.000529	0.0003879	0.008502	1.66e-10	0.01532	0.002005	0.001589	0.001042	0.0005469	0.01173	1.884e-09	0.1049	0.01923	0.01668	0.0107	0.005978	0.06901	9.167e-09	0.3031	0.06313	0.07808	0.04834	0.02974	0.1619	1.745e-08	0.3403	0.08512	0.1157	0.06984	0.04582	0.1395	2.596e-08	0.3304	0.1189	0.1486	0.09477	0.05387	0.06282	8.83e-08	0.9062	0.2595	0.5741	0.397	0.1771	0.07252
29	1.94e-10	0.04114	0.004956	0.006143	0.003089	0.003054	0.03004	1.165e-09	0.112	0.01742	0.01968	0.0109	0.008771	0.07494	8.107e-09	0.4646	0.08257	0.09668	0.05037	0.04631	0.2853	2.598e-08	0.8554	0.1669	0.2012	0.1039	0.09731	0.4873	3.53e-08	0.6744	0.1505	0.2023	0.1146	0.08778	0.3215	3.205e-08	0.3962	0.1205	0.1673	0.1083	0.05895	0.1085	7.926e-08	0.7961	0.2214	0.4881	0.3541	0.1341	0.08658
29	1.939e-10	0.04111	0.004937	0.00611	0.003065	0.003045	0.03006	1.162e-09	0.1117	0.01736	0.01964	0.01085	0.00879	0.0747	8.11e-09	0.4648	0.08269	0.09666	0.05027	0.04639	0.2854	2.6e-08	0.8558	0.1671	0.2011	0.1039	0.09715	0.4877	3.529e-08	0.6741	0.1506	0.2022	0.1145	0.08771	0.3214	3.204e-08	0.3961	0.1204	0.1672	0.1083	0.05895	0.1085	7.924e-08	0.796	0.2214	0.4881	0.3539	0.1342	0.0865
30	2.753e-10	0.05841	0.007126	0.008595	0.00414	0.004455	0.04268	1.573e-09	0.1518	0.02389	0.02746	0.01487	0.01259	0.1004	9.996e-09	0.5743	0.1015	0.1209	0.06041	0.0605	0.3519	2.904e-08	0.9542	0.185	0.2171	0.1063	0.1108	0.5521	3.424e-08	0.646	0.146	0.1699	0.08728	0.08259	0.3301	2.638e-08	0.3205	0.09306	0.1276	0.08468	0.04288	0.09985	6.518e-08	0.6505	0.1783	0.3999	0.2997	0.1002	0.07237
30	2.754e-10	0.05843	0.007116	0.008589	0.004131	0.004458	0.04272	1.575e-09	0.152	0.02381	0.02745	0.01488	0.01256	0.1007	9.992e-09	0.5741	0.1016	0.1209	0.06053	0.06033	0.3516	2.904e-08	0.9543	0.1848	0.2173	0.1064	0.1109	0.5522	3.428e-08	0.6467	0.146	0.17	0.08729	0.08267	0.3307	2.638e-08	0.3205	0.09298	0.1277	0.08478	0.04291	0.09986	6.522e-08	0.6509	0.1783	0.4002	0.2998	0.1004	0.07243
31	1.674e-10	0.03559	0.004073	0.005961	0.003514	0.002448	0.02556	8.764e-10	0.08507	0.01352	0.01676	0.00951	0.007251	0.05479	6.296e-09	0.3615	0.06468	0.07788	0.04258	0.0353	0.2189	2.175e-08	0.7206	0.1419	0.1839	0.1034	0.08051	0.3947	3.146e-08	0.6094	0.1343	0.2088	0.1286	0.08018	0.2663	3.415e-08	0.4308	0.1347	0.1997	0.132	0.06767	0.09633	9.613e-08	0.979	0.2689	0.6252	0.4486	0.1766	0.08493
31	1.674e-10	0.03561	0.004087	0.005968	0.003521	0.002446	0.02555	8.766e-10	0.08509	0.01352	0.01677	0.009492	0.00728	0.0548	6.294e-09	0.3615	0.06479	0.07806	0.04271	0.03535	0.2186	2.174e-08	0.7199	0.1417	0.1837	0.1033	0.08035	0.3945	3.147e-08	0.6097	0.1342	0.209	0.1287	0.08028	0.2664	3.416e-08	0.431	0.1347	0.2	0.1323	0.06775	0.09626	9.615e-08	0.9793	0.269	0.6254	0.4488	0.1766	0.08487
32	1.715e-10	0.03631	0.004378	0.005309	0.002695	0.002614	0.02662	9.368e-10	0.0903	0.01423	0.01618	0.008821	0.007362	0.05988	6.648e-09	0.3808	0.06819	0.07833	0.04041	0.03792	0.2343	2.163e-08	0.7137	0.1406	0.1712	0.08983	0.08137	0.4018	3.023e-08	0.5806	0.1342	0.1786	0.101	0.07764	0.2678	3.022e-08	0.3769	0.1208	0.1616	0.1028	0.05873	0.09451	8.521e-08	0.8635	0.2396	0.5411	0.3876	0.1534	0.08286
32	1.713e-10	0.03627	0.004364	0.005319	0.002699	0.00262	0.02659	9.405e-10	0.09059	0.01422	0.01612	0.00878	0.007335	0.06026	6.648e-09	0.3807	0.06812	0.07821	0.04043	0.03778	0.2344	2.165e-08	0.7142	0.1405	0.1712	0.08978	0.08139	0.4025	3.021e-08	0.5803	0.1342	0.1785	0.101	0.07749	0.2676	3.022e-08	0.377	0.1208	0.1617	0.1029	0.05877	0.09452	8.524e-08	0.8639	0.2396	0.5416	0.388	0.1536	0.08276
33	1.698e-10	0.03596	0.004402	0.005089	0.002354	0.002735	0.02647	1.035e-09	0.09925	0.01536	0.01679	0.009145	0.007647	0.0671	7.443e-09	0.426	0.07624	0.08649	0.0441	0.04239	0.2632	2.418e-08	0.7961	0.1564	0.1852	0.0936	0.09163	0.4544	3.403e-08	0.6523	0.1469	0.1988	0.1117	0.08713	0.3065	3.187e-08	0.393	0.1174	0.1645	0.1061	0.05841	0.1112	7.857e-08	0.7865	0.2183	0.4751	0.3422	0.1329	0.09315
33	1.694e-10	0.03589	0.004426	0.005097	0.00237	0.002727	0.02636	1.034e-09	0.09915	0.01542	0.01682	0.009168	0.007653	0.0669	7.438e-09	0.4257	0.07621	0.08634	0.04397	0.04237	0.2631	2.42e-08	0.7965	0.1565	0.1854	0.09383	0.09159	0.4546	3.401e-08	0.6518	0.147	0.1986	0.1116	0.08698	0.3062	3.188e-08	0.3931	0.1173	0.1646	0.1061	0.05848	0.1112	7.856e-08	0.7865	0.2182	0.4753	0.3423	0.133	0.09308
34	2.069e-10	0.04412	0.005188	0.007481	0.004269	0.003212	0.03145	1.052e-09	0.1026	0.01666	0.02111	0.01185	0.009252	0.06485	6.839e-09	0.3952	0.0715	0.08971	0.04834	0.04137	0.234	2.245e-08	0.747	0.148	0.1968	0.1099	0.08696	0.4023	3.17e-08	0.6124	0.1357	0.2023	0.1199	0.08236	0.2744	3.617e-08	0.4541	0.1419	0.2066	0.1368	0.06981	0.1056	1.054e-07	1.07	0.2906	0.6758	0.4815	0.1942	0.104
34	2.065e-10	0.04404	0.005191	0.007482	0.004262	0.00322	0.03137	1.055e-09	0.1029	0.01675	0.02116	0.01185	0.009309	0.06503	6.831e-09	0.3948	0.07143	0.08959	0.0481	0.04149	0.2338	2.246e-08	0.7472	0.1482	0.1967	0.1101	0.08663	0.4023	3.172e-08	0.6126	0.1354	0.2024	0.1201	0.08228	0.2749	3.617e-08	0.4542	0.1418	0.2068	0.137	0.06988	0.1056	1.054e-07	1.07	0.2904	0.676	0.4817	0.1943	0.1039
35	3.043e-10	0.06483	0.007925	0.01024	0.005144	0.005098	0.04666	1.8e-09	0.174	0.02763	0.0321	0.01747	0.01464	0.1142	1.143e-08	0.6578	0.1174	0.14	0.06973	0.07025	0.4004	3.294e-08	1.085	0.209	0.2536	0.1256	0.128	0.6225	3.862e-08	0.7313	0.1586	0.2044	0.1104	0.09392	0.3683	3.121e-08	0.3807	0.1059	0.1586	0.1073	0.0513	0.1162	7.314e-08	0.7263	0.1933	0.4425	0.3325	0.11	0.09045
35	3.046e-10	0.0649	0.00794	0.01026	0.005157	0.005102	0.04671	1.8e-09	0.1739	0.02751	0.03205	0.01741	0.01464	0.1144	1.144e-08	0.6582	0.1171	0.1401	0.06978	0.07027	0.401	3.297e-08	1.086	0.2091	0.2535	0.1256	0.1279	0.6234	3.857e-08	0.7304	0.1582	0.2043	0.1105	0.09384	0.3679	3.121e-08	0.3807	0.1058	0.1586	0.1073	0.0513	0.1163	7.315e-08	0.7265	0.1933	0.4429	0.3328	0.1102	0.09032
36	2.574e-10	0.05467	0.006594	0.008412	0.004397	0.004015	0.03966	1.428e-09	0.1382	0.02219	0.0258	0.01412	0.01168	0.09022	9.343e-09	0.5373	0.09597	0.115	0.05922	0.05575	0.3264	2.881e-08	0.9506	0.1861	0.2284	0.1188	0.1096	0.5361	3.681e-08	0.7023	0.1558	0.2091	0.1179	0.0912	0.3374	3.275e-08	0.4057	0.1273	0.1712	0.1107	0.06047	0.1072	8.955e-08	0.9067	0.2474	0.5746	0.4185	0.156	0.08479
36	2.567e-10	0.05454	0.006606	0.00843	0.004406	0.004024	0.0395	1.428e-09	0.1382	0.02223	0.0258	0.01413	0.01167	0.09018	9.342e-09	0.5373	0.09614	0.115	0.05929	0.0557	0.3262	2.883e-08	0.951	0.186	0.2283	0.119	0.1093	0.5367	3.681e-08	0.7022	0.1556	0.209	0.1177	0.09126	0.3376	3.274e-08	0.4057	0.1274	0.1712	0.1107	0.06046	0.1071	8.954e-08	0.9066	0.2473	0.5744	0.4183	0.1561	0.08489
37	3.75e-10	0.08002	0.01011	0.01266	0.006234	0.006423	0.05725	2.191e-09	0.2121	0.03455	0.03922	0.02093	0.01829	0.1384	1.326e-08	0.7657	0.1383	0.166	0.08099	0.08498	0.4615	3.67e-08	1.212	0.2357	0.2887	0.1426	0.1462	0.6877	4.254e-08	0.8072	0.1788	0.2259	0.1201	0.1058	0.4025	3.578e-08	0.4349	0.1278	0.1713	0.1119	0.05948	0.1358	8.362e-08	0.8262	0.2189	0.494	0.3695	0.1245	0.1134
37	3.754e-10	0.0801	0.01011	0.01264	0.006222	0.006422	0.05734	2.19e-09	0.212	0.03454	0.03925	0.02095	0.0183	0.1382	1.327e-08	0.7658	0.1381	0.1658	0.08092	0.08492	0.4619	3.669e-08	1.212	0.236	0.2886	0.1424	0.1462	0.6873	4.256e-08	0.8074	0.1787	0.2257	0.12	0.1057	0.4031	3.579e-08	0.435	0.1277	0.1713	0.1119	0.05949	0.1359	8.362e-08	0.8263	0.2188	0.494	0.3694	0.1247	0.1135
38	2.473e-10	0.05256	0.006403	0.007851	0.003698	0.004153	0.0383	1.454e-09	0.1401	0.02172	0.0251	0.01371	0.01139	0.09325	9.202e-09	0.5286	0.09386	0.1107	0.0551	0.05561	0.324	2.659e-08	0.874	0.1694	0.1981	0.09558	0.1025	0.5065	3.166e-08	0.596	0.134	0.1529	0.07667	0.07618	0.3092	2.614e-08	0.3151	0.08479	0.1259	0.08654	0.03934	0.1044	6.029e-08	0.5925	0.1591	0.3471	0.2604	0.08664	0.0863
38	2.472e-10	0.05253	0.006399	0.007846	0.003705	0.004141	0.03829	1.457e-09	0.1403	0.02174	0.02504	0.01368	0.01135	0.09355	9.192e-09	0.5281	0.09371	0.1108	0.055	0.0558	0.3236	2.662e-08	0.8745	0.1694	0.1979	0.09582	0.1021	0.5073	3.165e-08	0.5957	0.1338	0.1528	0.07654	0.07629	0.309	2.615e-08	0.3152	0.08472	0.1261	0.08665	0.03944	0.1044	6.034e-08	0.593	0.1591	0.3476	0.2608	0.08675	0.08633
39	NA	NA	NA	NA	NA	NA	NA	NA	NA	NA	NA	NA	NA	NA	NA	NA	NA	NA	NA	NA	NA	6.022e-09	0.1979	0.04271	0.04808	0.0303	0.01779	0.1071	1.468e-08	0.2877	0.07584	0.09727	0.0571	0.04017	0.1146	2.409e-08	0.3055	0.1055	0.1366	0.08615	0.05044	0.06343	7.6e-08	0.7724	0.2225	0.4718	0.3231	0.1487	0.0781
39	NA	NA	NA	NA	NA	NA	NA	NA	NA	NA	NA	NA	NA	NA	NA	NA	NA	NA	NA	NA	NA	6.035e-09	0.1983	0.04264	0.04818	0.0304	0.01778	0.1075	1.472e-08	0.2883	0.07598	0.09746	0.05726	0.0402	0.1149	2.412e-08	0.3057	0.1054	0.1366	0.08615	0.05048	0.06363	7.598e-08	0.7723	0.2225	0.4717	0.3229	0.1487	0.07812
40	8.346e-10	0.1781	0.02257	0.02806	0.01351	0.01455	0.1275	4.894e-09	0.4745	0.07738	0.0889	0.04707	0.04183	0.3083	2.787e-08	1.612	0.2879	0.353	0.1681	0.1848	0.9708	7.026e-08	2.312	0.4408	0.5233	0.2401	0.2833	1.348	6.495e-08	1.201	0.2504	0.2613	0.1133	0.148	0.6895	2.809e-08	0.3092	0.05832	0.07513	0.05482	0.02031	0.1758	3.464e-08	0.3073	NA	NA	NA	NA	NA
40	8.347e-10	0.1782	0.02257	0.02806	0.0135	0.01456	0.1275	4.896e-09	0.4746	0.07737	0.08891	0.04704	0.04186	0.3084	2.786e-08	1.611	0.2874	0.3529	0.1681	0.1848	0.9708	7.028e-08	2.312	0.4409	0.5236	0.2403	0.2833	1.348	6.497e-08	1.201	0.2503	0.2613	0.1133	0.148	0.6898	2.809e-08	0.3092	0.05821	0.07517	0.05485	0.02032	0.1758	3.464e-08	0.3073	NA	NA	NA	NA	NA
41	1.142e-10	0.02403	0.002897	0.003082	0.001443	0.001639	0.01805	6.603e-10	0.06283	0.009449	0.009792	0.005452	0.004339	0.04359	4.999e-09	0.2847	0.05071	0.05583	0.02971	0.02611	0.1781	1.734e-08	0.5712	0.1133	0.1363	0.07334	0.06297	0.3216	2.675e-08	0.5138	0.1228	0.1558	0.08729	0.06849	0.2352	2.811e-08	0.3492	0.1172	0.1419	0.08716	0.05472	0.09008	7.679e-08	0.7756	0.2243	0.4698	0.3288	0.141	0.08157
41	1.143e-10	0.02404	0.002899	0.003088	0.001433	0.001654	0.01806	6.635e-10	0.06312	0.0095	0.009777	0.005431	0.004345	0.04384	5.022e-09	0.2859	0.05072	0.05593	0.02973	0.0262	0.1792	1.737e-08	0.572	0.1134	0.1359	0.07324	0.0627	0.3227	2.675e-08	0.5138	0.1228	0.1557	0.08732	0.06838	0.2352	2.811e-08	0.3492	0.1172	0.1418	0.08711	0.05474	0.09015	7.679e-08	0.7756	0.2243	0.4698	0.3288	0.141	0.08145
42	8.023e-10	0.1717	0.02179	0.0286	0.01472	0.01389	0.1213	4.454e-09	0.4345	0.07353	0.08583	0.04526	0.04057	0.2751	2.491e-08	1.448	0.2638	0.3314	0.1607	0.1708	0.8526	6.501e-08	2.158	0.4209	0.5382	0.2696	0.2686	1.199	6.78e-08	1.288	0.2669	0.3772	0.2094	0.1678	0.6437	5.195e-08	0.6281	0.1748	0.2519	0.173	0.07886	0.2014	1.256e-07	1.245	0.3061	0.7821	0.6039	0.1782	0.1571
42	8.024e-10	0.1717	0.02178	0.02861	0.01472	0.01388	0.1213	4.456e-09	0.4347	0.07346	0.08589	0.04531	0.04058	0.2753	2.491e-08	1.448	0.2637	0.3314	0.1606	0.1708	0.8526	6.5e-08	2.158	0.4208	0.538	0.2696	0.2684	1.199	6.784e-08	1.288	0.2671	0.3772	0.2093	0.1678	0.6441	5.195e-08	0.628	0.1748	0.2518	0.173	0.07885	0.2014	1.256e-07	1.245	0.306	0.7821	0.6039	0.1782	0.157
43	3.603e-10	0.07683	0.009471	0.01221	0.006106	0.006108	0.05514	2.082e-09	0.2017	0.0325	0.03798	0.02049	0.01749	0.1312	1.276e-08	0.7363	0.1317	0.16	0.07922	0.08075	0.4446	3.604e-08	1.189	0.2301	0.2797	0.1377	0.142	0.6788	4.111e-08	0.7771	0.168	0.2127	0.1126	0.1001	0.3964	3.224e-08	0.3908	0.1058	0.1599	0.1094	0.05054	0.1251	7.678e-08	0.7611	0.1966	0.468	0.356	0.112	0.0965
43	3.601e-10	0.07679	0.009473	0.0122	0.006099	0.006104	0.05511	2.082e-09	0.2017	0.03245	0.03796	0.02047	0.01748	0.1313	1.277e-08	0.7365	0.1316	0.1599	0.07921	0.08071	0.4449	3.606e-08	1.189	0.2301	0.2797	0.1378	0.1418	0.6795	4.109e-08	0.7767	0.168	0.2127	0.1125	0.1001	0.396	3.226e-08	0.3909	0.1058	0.1599	0.1094	0.05054	0.1252	7.683e-08	0.7616	0.1968	0.4682	0.3562	0.1121	0.0966
44	1.762e-10	0.03774	0.004539	0.007047	0.004407	0.00264	0.02616	8.519e-10	0.08373	0.01485	0.01783	0.009799	0.008026	0.05105	6.001e-09	0.3477	0.06614	0.07941	0.04296	0.03645	0.2021	2.165e-08	0.7272	0.1487	0.2098	0.1251	0.08474	0.3687	3.532e-08	0.6987	0.1548	0.2749	0.1765	0.09842	0.269	4.802e-08	0.612	0.2032	0.2884	0.1878	0.1006	0.1204	1.497e-07	1.533	0.413	0.9882	0.6966	0.2916	0.1316
44	1.763e-10	0.03777	0.004531	0.007047	0.00441	0.002637	0.02619	8.562e-10	0.08412	0.01486	0.01786	0.009802	0.00806	0.0514	6.002e-09	0.3476	0.06599	0.07921	0.04282	0.0364	0.2024	2.16e-08	0.7258	0.1482	0.2098	0.1252	0.08464	0.3678	3.537e-08	0.6995	0.1548	0.2749	0.1765	0.09848	0.2698	4.803e-08	0.6121	0.2029	0.2884	0.1877	0.1006	0.1208	1.497e-07	1.533	0.4131	0.9882	0.6966	0.2916	0.1317
45	NA	NA	NA	NA	NA	NA	NA	5.1e-11	0.004424	4.772e-05	1.819e-05	9.563e-06	8.629e-06	0.004358	1.335e-09	0.07334	0.01351	0.00983	0.007053	0.002778	0.05	7.88e-09	0.2609	0.05524	0.06774	0.0423	0.02544	0.1379	1.716e-08	0.337	0.0855	0.1193	0.07256	0.04671	0.1323	2.741e-08	0.3487	0.1209	0.1594	0.1026	0.05685	0.06835	8.64e-08	0.8813	0.2524	0.5472	0.3773	0.17	0.08164
45	2.354e-11	0.004646	0.0003846	2.503e-05	7.123e-06	1.79e-05	0.004236	NA	NA	NA	NA	NA	NA	NA	1.338e-09	0.07339	0.01361	0.009541	0.006807	0.002734	0.05024	7.888e-09	0.2611	0.05498	0.06786	0.04233	0.02553	0.1383	1.715e-08	0.3369	0.08528	0.1193	0.0725	0.04678	0.1323	2.74e-08	0.3485	0.1208	0.1593	0.1025	0.05681	0.06838	8.636e-08	0.8809	0.2524	0.5469	0.3771	0.1699	0.08156
46	2.107e-10	0.04471	0.005487	0.006948	0.003905	0.003043	0.03227	1.049e-09	0.1019	0.0173	0.01933	0.01026	0.009069	0.06531	7.157e-09	0.4117	0.07539	0.08807	0.04599	0.04208	0.2483	2.358e-08	0.7841	0.1575	0.2058	0.1166	0.08917	0.4208	3.425e-08	0.6681	0.1544	0.2343	0.1433	0.09098	0.2794	3.828e-08	0.4855	0.1708	0.2157	0.1357	0.07999	0.09897	1.216e-07	1.249	0.3445	0.813	0.5791	0.2339	0.09104
46	2.111e-10	0.04477	0.005494	0.006935	0.003898	0.003036	0.03234	1.049e-09	0.1019	0.0173	0.0193	0.01023	0.00907	0.06532	7.159e-09	0.4119	0.07525	0.08818	0.04604	0.04214	0.2484	2.358e-08	0.7839	0.1569	0.2055	0.1164	0.08909	0.4214	3.428e-08	0.6685	0.1543	0.2341	0.1432	0.09086	0.2801	3.829e-08	0.4856	0.1708	0.2158	0.1358	0.07998	0.09912	1.216e-07	1.249	0.3445	0.813	0.5789	0.234	0.09112
47	3.395e-10	0.07234	0.009136	0.01111	0.005312	0.0058	0.0521	2.001e-09	0.1933	0.03124	0.03505	0.01868	0.01636	0.1271	1.23e-08	0.7091	0.1274	0.1518	0.07406	0.07772	0.4299	3.447e-08	1.136	0.2205	0.2653	0.1293	0.1361	0.6505	4.061e-08	0.7686	0.1719	0.2086	0.1084	0.1002	0.3881	3.193e-08	0.3849	0.1117	0.144	0.09193	0.05203	0.1292	7.227e-08	0.7109	0.1918	0.4166	0.3116	0.1051	0.1025
47	3.393e-10	0.07229	0.009122	0.0111	0.005304	0.005793	0.05207	2.004e-09	0.1935	0.03117	0.03502	0.01868	0.01634	0.1274	1.232e-08	0.7097	0.1274	0.1516	0.07398	0.07759	0.4307	3.448e-08	1.137	0.2207	0.2652	0.1292	0.136	0.6508	4.062e-08	0.7688	0.1717	0.2087	0.1086	0.1001	0.3884	3.196e-08	0.3851	0.1116	0.1439	0.09188	0.05203	0.1296	7.225e-08	0.7108	0.1917	0.4167	0.3115	0.1051	0.1025
48	2.776e-10	0.05904	0.007085	0.009486	0.005202	0.004285	0.04247	1.528e-09	0.1481	0.02403	0.02818	0.01553	0.01265	0.09589	9.895e-09	0.5694	0.1021	0.1228	0.06386	0.05897	0.3444	3.05e-08	1.008	0.1965	0.2471	0.1317	0.1155	0.564	3.83e-08	0.7323	0.1565	0.2285	0.1352	0.09328	0.3473	3.561e-08	0.4435	0.1369	0.1965	0.132	0.06453	0.11	9.484e-08	0.9607	0.2591	0.6142	0.451	0.1632	0.08739
48	2.778e-10	0.05909	0.007082	0.009501	0.005209	0.004292	0.04251	1.525e-09	0.1479	0.02403	0.02819	0.01552	0.01267	0.09566	9.894e-09	0.5694	0.1021	0.1229	0.06393	0.05896	0.3444	3.053e-08	1.008	0.1963	0.247	0.1317	0.1153	0.565	3.826e-08	0.7317	0.1564	0.2285	0.1352	0.09333	0.3467	3.562e-08	0.4436	0.1369	0.1966	0.132	0.06455	0.1102	9.487e-08	0.961	0.2591	0.6144	0.451	0.1634	0.08751
49	4.435e-10	0.09461	0.01193	0.01516	0.007749	0.007414	0.06752	2.477e-09	0.2407	0.03998	0.04587	0.02433	0.02155	0.1548	1.481e-08	0.8564	0.1554	0.1891	0.09301	0.0961	0.5119	4.107e-08	1.361	0.2664	0.3348	0.1706	0.1642	0.7593	4.823e-08	0.9211	0.2042	0.274	0.1516	0.1223	0.443	4.068e-08	0.4992	0.1544	0.2013	0.1296	0.0717	0.1435	1.075e-07	1.081	0.2853	0.6812	0.5045	0.1767	0.1142
49	4.431e-10	0.09455	0.01193	0.01515	0.00774	0.007415	0.06747	2.479e-09	0.2408	0.03993	0.04586	0.02432	0.02154	0.155	1.481e-08	0.8564	0.1553	0.1888	0.09276	0.09608	0.5123	4.108e-08	1.361	0.2667	0.3348	0.1705	0.1642	0.7594	4.821e-08	0.9208	0.2039	0.2738	0.1515	0.1223	0.4431	4.068e-08	0.4992	0.1544	0.2012	0.1296	0.07169	0.1436	1.074e-07	1.08	0.2851	0.681	0.5044	0.1766	0.114
50	NA	NA	NA	0.03207	0.01596	NA	NA	NA	NA	NA	NA	0.05231	NA	NA	NA	NA	NA	NA	0.1928	NA	NA	NA	NA	NA	NA	0.3193	NA	NA	NA	NA	NA	0.4693	0.2469	NA	NA	6.063e-08	0.7187	0.1937	0.2496	0.158	0.09158	NA	1.267e-07	1.228	0.2877	0.7294	0.5751	0.1543	NA
50	NA	NA	NA	0.03207	0.01596	NA	NA	NA	NA	NA	NA	0.05231	NA	NA	NA	NA	NA	NA	0.1926	NA	NA	NA	NA	NA	NA	0.3193	NA	NA	NA	NA	NA	0.4692	0.2468	NA	NA	6.063e-08	0.7187	0.1936	0.2497	0.1581	0.09159	NA	1.267e-07	1.228	0.2876	0.7294	0.5751	0.1543	NA
51	NA	NA	NA	NA	NA	NA	NA	NA	NA	NA	NA	NA	NA	NA	NA	NA	NA	NA	NA	NA	NA	6.42e-09	0.2107	0.04478	0.05133	0.03301	0.01832	0.1146	1.46e-08	0.2842	0.0738	0.09288	0.05453	0.03835	0.1175	2.375e-08	0.3011	0.1089	0.1313	0.08175	0.04956	0.06088	7.725e-08	0.7886	0.2318	0.4828	0.3266	0.1562	0.07402
51	NA	NA	NA	NA	NA	NA	NA	NA	NA	NA	NA	NA	NA	NA	NA	NA	NA	NA	NA	NA	NA	6.407e-09	0.2104	0.04483	0.05146	0.03318	0.01828	0.1141	1.463e-08	0.2848	0.07348	0.0931	0.05462	0.03848	0.1182	2.375e-08	0.3011	0.1088	0.1313	0.08171	0.04956	0.06097	7.725e-08	0.7887	0.2319	0.483	0.3267	0.1563	0.07387
52	1.175e-10	0.02494	0.002928	0.003968	0.002263	0.001705	0.01804	5.978e-10	0.05783	0.00932	0.01088	0.006132	0.004753	0.03762	4.475e-09	0.257	0.04743	0.05481	0.02975	0.02507	0.1548	1.634e-08	0.5448	0.1106	0.1463	0.08386	0.0624	0.2879	2.732e-08	0.5332	0.1266	0.1826	0.1072	0.07535	0.224	3.542e-08	0.446	0.1484	0.1976	0.1265	0.0711	0.09996	1.108e-07	1.128	0.3109	0.7068	0.4935	0.2132	0.1103
52	1.173e-10	0.02489	0.002911	0.003988	0.002275	0.001712	0.01799	5.998e-10	0.05801	0.009392	0.01084	0.006091	0.004752	0.03778	4.478e-09	0.2572	0.04746	0.05487	0.02984	0.02503	0.1549	1.634e-08	0.5447	0.1111	0.1461	0.08384	0.0623	0.2874	2.732e-08	0.5331	0.1266	0.1826	0.1072	0.07539	0.2239	3.542e-08	0.446	0.1484	0.1977	0.1265	0.07115	0.09994	1.108e-07	1.128	0.3109	0.7069	0.4936	0.2133	0.1102
53	6.976e-11	0.01442	0.00156	0.001343	0.0005727	0.0007706	0.01151	3.531e-10	0.03306	0.004331	0.004443	0.002759	0.001684	0.02428	3.205e-09	0.1804	0.03153	0.0324	0.0188	0.0136	0.1165	1.274e-08	0.4173	0.08338	0.09519	0.05224	0.04295	0.2387	2.109e-08	0.4038	0.09964	0.1168	0.06367	0.05313	0.1873	2.325e-08	0.2894	0.09923	0.1179	0.07242	0.04547	0.07231	6.969e-08	0.7075	0.2075	0.4312	0.2982	0.133	0.06885
53	6.963e-11	0.01439	0.001551	0.001352	0.0005855	0.0007666	0.01149	3.539e-10	0.03314	0.00431	0.004468	0.002761	0.001707	0.02436	3.21e-09	0.1807	0.03136	0.03246	0.01873	0.01373	0.1169	1.278e-08	0.4186	0.0841	0.09551	0.05247	0.04304	0.239	2.107e-08	0.4033	0.09939	0.1167	0.0635	0.05316	0.1873	2.326e-08	0.2896	0.09917	0.1179	0.07245	0.0455	0.07249	6.967e-08	0.7075	0.2073	0.4314	0.2982	0.1332	0.06878
54	5.015e-10	0.1069	0.01377	0.01643	0.007941	0.008487	0.07667	2.744e-09	0.2665	0.04487	0.04985	0.02568	0.02417	0.1718	1.568e-08	0.9078	0.165	0.2	0.09462	0.1054	0.5429	4.116e-08	1.365	0.2685	0.3353	0.1665	0.1688	0.7611	4.513e-08	0.8586	0.1963	0.2396	0.1237	0.1159	0.4227	3.587e-08	0.4369	0.1463	0.1596	0.09712	0.0625	0.131	1.068e-07	1.077	0.2869	0.6827	0.5042	0.1784	0.1074
54	5.022e-10	0.107	0.01376	0.01643	0.007939	0.008487	0.07683	2.748e-09	0.2668	0.04486	0.04985	0.02568	0.02417	0.1721	1.568e-08	0.9077	0.1649	0.1999	0.09452	0.1054	0.5429	4.124e-08	1.367	0.2686	0.3354	0.1665	0.1689	0.7632	4.511e-08	0.8582	0.196	0.2394	0.1237	0.1157	0.4227	3.589e-08	0.437	0.1462	0.1596	0.0971	0.06252	0.1312	1.068e-07	1.077	0.2869	0.6827	0.5041	0.1786	0.1074
55	2.136e-10	0.04537	0.005398	0.00703	0.003661	0.003369	0.03294	1.237e-09	0.1193	0.01835	0.02187	0.01225	0.009617	0.07905	8.401e-09	0.4817	0.0849	0.1011	0.05259	0.04849	0.2958	2.572e-08	0.8461	0.1636	0.1979	0.1017	0.09616	0.4846	3.292e-08	0.6253	0.1416	0.1764	0.09566	0.08069	0.3074	2.826e-08	0.3469	0.1017	0.1441	0.09468	0.04941	0.101	6.824e-08	0.6814	0.1895	0.4121	0.302	0.1102	0.07975
55	2.137e-10	0.04539	0.00539	0.007021	0.003652	0.003369	0.03297	1.24e-09	0.1195	0.01834	0.0219	0.0123	0.009607	0.07926	8.397e-09	0.4815	0.08487	0.1011	0.05262	0.04846	0.2956	2.575e-08	0.847	0.1638	0.198	0.1016	0.09642	0.4853	3.293e-08	0.6254	0.1414	0.1765	0.09579	0.08068	0.3076	2.826e-08	0.3469	0.1017	0.1441	0.09471	0.04943	0.101	6.823e-08	0.6813	0.1894	0.4122	0.3021	0.1102	0.07962
56	1.087e-10	0.02299	0.002651	0.003591	0.00217	0.001421	0.01675	4.661e-10	0.04525	0.007417	0.00879	0.004942	0.003849	0.02904	3.641e-09	0.2086	0.03854	0.04401	0.02474	0.01927	0.1261	1.383e-08	0.4616	0.09514	0.1271	0.07611	0.05101	0.2394	2.397e-08	0.4707	0.1147	0.169	0.1035	0.06552	0.187	3.286e-08	0.4178	0.1426	0.1918	0.1231	0.06863	0.08342	1.026e-07	1.049	0.2936	0.6637	0.4649	0.1988	0.09142
56	1.086e-10	0.02298	0.002662	0.003593	0.002172	0.001421	0.01672	4.651e-10	0.04515	0.007424	0.008776	0.004946	0.00383	0.02895	3.62e-09	0.2075	0.0382	0.04386	0.02463	0.01923	0.1254	1.386e-08	0.4626	0.09495	0.1271	0.07606	0.05105	0.2405	2.394e-08	0.4702	0.1149	0.1688	0.1033	0.06551	0.1866	3.287e-08	0.4179	0.1426	0.1918	0.1232	0.06863	0.08352	1.026e-07	1.049	0.2936	0.6637	0.4648	0.1988	0.09134
57	6.886e-10	0.1471	0.01863	0.02369	0.01181	0.01188	0.1048	3.892e-09	0.3785	0.06316	0.07252	0.03808	0.03444	0.2428	2.217e-08	1.285	0.2326	0.286	0.1369	0.1491	0.7663	5.774e-08	1.91	0.3704	0.4597	0.2243	0.2355	1.08	5.914e-08	1.117	0.2353	0.3093	0.1655	0.1438	0.5729	4.157e-08	0.4998	0.1404	0.1924	0.1304	0.06205	0.167	1.016e-07	1.009	0.2503	0.6402	0.4996	0.1406	0.1186
57	6.885e-10	0.1471	0.01864	0.02366	0.01178	0.01188	0.1048	3.895e-09	0.3787	0.06315	0.07246	0.03807	0.03439	0.2431	2.215e-08	1.284	0.2324	0.2859	0.1367	0.1492	0.7654	5.776e-08	1.911	0.3706	0.4596	0.2241	0.2355	1.081	5.914e-08	1.117	0.2352	0.3092	0.1655	0.1438	0.573	4.158e-08	0.4999	0.1404	0.1923	0.1303	0.06203	0.1671	1.016e-07	1.009	0.2502	0.6399	0.4993	0.1406	0.1188
58	1.592e-10	0.03387	0.004323	0.005267	0.002818	0.002449	0.02428	8.739e-10	0.08453	0.01465	0.01495	0.007803	0.007146	0.05493	6.383e-09	0.367	0.06938	0.07625	0.03866	0.03759	0.2213	2.2e-08	0.7332	0.1493	0.1937	0.1083	0.08546	0.3902	3.53e-08	0.6934	0.16	0.2543	0.1568	0.09748	0.2792	4.446e-08	0.5627	0.1905	0.2514	0.1586	0.09287	0.1207	1.313e-07	1.338	0.3651	0.847	0.5975	0.2495	0.1255
58	1.589e-10	0.0338	0.004326	0.00527	0.002815	0.002455	0.02421	8.78e-10	0.08489	0.01465	0.01495	0.007788	0.007164	0.05529	6.391e-09	0.3674	0.06945	0.07626	0.03875	0.03751	0.2217	2.203e-08	0.7339	0.1498	0.1937	0.1082	0.08547	0.3904	3.533e-08	0.694	0.1601	0.2544	0.1568	0.09754	0.2795	4.446e-08	0.5627	0.1905	0.2515	0.1586	0.09289	0.1208	1.313e-07	1.338	0.3652	0.8473	0.5978	0.2496	0.1254
59	1.918e-10	0.0405	0.004863	0.005488	0.002491	0.002997	0.03015	1.168e-09	0.1118	0.01675	0.01886	0.0106	0.008259	0.07615	8.102e-09	0.463	0.08135	0.09403	0.04886	0.04517	0.2877	2.533e-08	0.8301	0.1612	0.1838	0.08982	0.09402	0.485	3.306e-08	0.6234	0.1421	0.1624	0.08272	0.07973	0.3189	2.71e-08	0.3293	0.09603	0.1302	0.08517	0.045	0.1031	6.144e-08	0.6093	0.1716	0.3588	0.2628	0.09601	0.07886
59	1.918e-10	0.04051	0.004853	0.005482	0.002482	0.003	0.03017	1.17e-09	0.1119	0.01676	0.01891	0.01063	0.008281	0.07623	8.115e-09	0.4638	0.08143	0.09414	0.04872	0.04542	0.2882	2.535e-08	0.8304	0.1615	0.1836	0.08972	0.09388	0.4853	3.303e-08	0.6229	0.1419	0.1623	0.08279	0.07946	0.3188	2.71e-08	0.3293	0.09596	0.1301	0.08515	0.04499	0.1032	6.143e-08	0.6092	0.1717	0.3588	0.2628	0.09601	0.07874
60	5.831e-10	0.1247	0.01588	0.02044	0.01026	0.01018	0.08838	3.444e-09	0.3342	0.05516	0.06299	0.03334	0.02965	0.2161	2.055e-08	1.188	0.2152	0.2601	0.1251	0.135	0.7128	5.492e-08	1.816	0.3517	0.436	0.2125	0.2234	1.029	6.02e-08	1.139	0.246	0.3111	0.1606	0.1505	0.5818	4.347e-08	0.5211	0.1494	0.1895	0.1204	0.06903	0.1823	1.038e-07	1.024	0.256	0.6264	0.4782	0.1481	0.1419
60	5.833e-10	0.1248	0.01589	0.02045	0.01026	0.01018	0.08842	3.447e-09	0.3345	0.05515	0.06301	0.03336	0.02965	0.2163	2.054e-08	1.188	0.215	0.2599	0.1249	0.135	0.7127	5.495e-08	1.817	0.3519	0.4357	0.2126	0.2232	1.029	6.02e-08	1.139	0.2459	0.3111	0.1606	0.1505	0.5819	4.348e-08	0.5212	0.1493	0.1895	0.1205	0.06907	0.1824	1.038e-07	1.024	0.2559	0.6266	0.4784	0.1482	0.1417
61	1.888e-10	0.03979	0.004984	0.004912	0.001915	0.002996	0.02989	1.087e-09	0.1041	0.01603	0.01716	0.009179	0.007984	0.07086	7.341e-09	0.4202	0.07459	0.08495	0.04238	0.04258	0.2606	2.269e-08	0.7443	0.1465	0.1643	0.07854	0.08572	0.4336	2.986e-08	0.5653	0.133	0.149	0.07477	0.07424	0.2833	2.519e-08	0.3061	0.09369	0.116	0.07235	0.04366	0.09642	6.159e-08	0.6121	0.1764	0.3569	0.2564	0.1005	0.07885
61	1.891e-10	0.03983	0.004973	0.004904	0.001914	0.00299	0.02996	1.088e-09	0.1042	0.01598	0.01713	0.009155	0.007975	0.07104	7.332e-09	0.4195	0.07427	0.08464	0.04223	0.04241	0.2606	2.266e-08	0.7433	0.1461	0.1642	0.07857	0.08559	0.433	2.986e-08	0.5654	0.133	0.1489	0.07477	0.07418	0.2834	2.521e-08	0.3063	0.09366	0.116	0.07235	0.04363	0.09669	6.162e-08	0.6125	0.1765	0.3571	0.2564	0.1007	0.0789
62	9.011e-11	0.01876	0.002303	0.001604	0.0002119	0.001392	0.01485	6.103e-10	0.05721	0.007765	0.00747	0.004278	0.003193	0.04198	4.906e-09	0.2776	0.04842	0.05063	0.02618	0.02444	0.1785	1.668e-08	0.5432	0.107	0.1107	0.05108	0.05959	0.3256	2.473e-08	0.4677	0.1142	0.1189	0.05736	0.06151	0.2347	2.194e-08	0.265	0.07981	0.096	0.0575	0.0385	0.08923	4.721e-08	0.4615	0.1404	0.2448	0.1703	0.0745	0.07627
62	8.986e-11	0.01872	0.00231	0.001609	0.0002045	0.001404	0.0148	6.129e-10	0.05744	0.007806	0.007475	0.004299	0.003176	0.04216	4.889e-09	0.2767	0.04845	0.05049	0.02598	0.02451	0.1778	1.67e-08	0.5435	0.1068	0.1106	0.05119	0.0594	0.3262	2.472e-08	0.4675	0.114	0.1189	0.05748	0.06147	0.2345	2.196e-08	0.2653	0.07983	0.09609	0.05754	0.03855	0.08937	4.725e-08	0.4618	0.1403	0.2453	0.1709	0.07439	0.07619
63	4.191e-10	0.08971	0.0113	0.01527	0.008182	0.007088	0.06314	2.39e-09	0.2327	0.03914	0.04538	0.02445	0.02093	0.1481	1.453e-08	0.8418	0.1548	0.1887	0.09477	0.09395	0.4983	4.157e-08	1.381	0.2728	0.3499	0.1837	0.1663	0.758	5.241e-08	1.01	0.2211	0.3263	0.1902	0.136	0.4623	5.054e-08	0.6244	0.1902	0.2636	0.1717	0.09188	0.1707	1.279e-07	1.281	0.3347	0.7952	0.5824	0.2128	0.1515
63	4.192e-10	0.08972	0.0113	0.01525	0.008169	0.007079	0.06317	2.391e-09	0.2328	0.03909	0.0454	0.02448	0.02092	0.1483	1.455e-08	0.8424	0.1546	0.1886	0.09457	0.09405	0.4992	4.164e-08	1.383	0.2732	0.3503	0.1839	0.1664	0.7594	5.244e-08	1.01	0.2211	0.3262	0.1902	0.1361	0.4628	5.054e-08	0.6245	0.1901	0.2637	0.1718	0.09189	0.1708	1.279e-07	1.281	0.3346	0.7953	0.5824	0.2128	0.1515
64	7.284e-10	0.1558	0.01948	0.02626	0.01386	0.0124	0.1101	4.24e-09	0.4121	0.06793	0.07969	0.04296	0.03673	0.2645	2.477e-08	1.433	0.2578	0.3191	0.1573	0.1618	0.8566	6.562e-08	2.169	0.417	0.5231	0.2607	0.2624	1.229	6.824e-08	1.285	0.2673	0.3464	0.1832	0.1632	0.6712	4.454e-08	0.53	0.1445	0.1936	0.1301	0.06344	0.1919	9.49e-08	0.9288	0.2277	0.5698	0.4533	0.1165	0.1314
64	7.287e-10	0.1559	0.01947	0.02627	0.01386	0.01241	0.1102	4.241e-09	0.4123	0.06788	0.07972	0.04295	0.03677	0.2647	2.477e-08	1.433	0.258	0.3191	0.1573	0.1618	0.8563	6.561e-08	2.168	0.4164	0.523	0.2606	0.2623	1.229	6.824e-08	1.285	0.2673	0.3464	0.1833	0.1631	0.6712	4.455e-08	0.5302	0.1444	0.1936	0.1302	0.06346	0.1921	9.492e-08	0.9291	0.2277	0.5702	0.4535	0.1167	0.1312
65	7.511e-10	0.1607	0.02029	0.02659	0.01362	0.01297	0.1138	4.377e-09	0.4253	0.07027	0.08141	0.04352	0.0379	0.2736	2.54e-08	1.47	0.2653	0.3258	0.1583	0.1675	0.8788	6.637e-08	2.194	0.4227	0.5259	0.2579	0.268	1.245	6.931e-08	1.307	0.2728	0.3554	0.1884	0.167	0.6784	4.685e-08	0.5563	0.1469	0.2032	0.137	0.06625	0.2062	9.085e-08	0.8784	0.2135	0.5204	0.4186	0.1017	0.1446
65	7.509e-10	0.1606	0.02028	0.02659	0.01363	0.01297	0.1137	4.377e-09	0.4252	0.07021	0.0814	0.04347	0.03793	0.2736	2.539e-08	1.47	0.2652	0.3257	0.1582	0.1675	0.8786	6.635e-08	2.193	0.4222	0.5259	0.258	0.2678	1.245	6.933e-08	1.307	0.2728	0.3555	0.1884	0.1671	0.6788	4.685e-08	0.5563	0.1468	0.2032	0.1369	0.06625	0.2063	9.087e-08	0.8787	0.2135	0.5206	0.4188	0.1018	0.1445
66	2.601e-10	0.0552	0.006702	0.008428	0.004431	0.003997	0.04007	1.397e-09	0.1354	0.02183	0.02558	0.01396	0.01162	0.08794	9.104e-09	0.5239	0.09329	0.1131	0.0587	0.05445	0.3174	2.78e-08	0.9181	0.1794	0.2232	0.1177	0.1055	0.5154	3.553e-08	0.6794	0.1536	0.2046	0.1161	0.08843	0.3212	3.145e-08	0.3909	0.1248	0.1655	0.1062	0.05933	0.1006	8.554e-08	0.8671	0.24	0.5499	0.401	0.1489	0.07717
66	2.605e-10	0.05528	0.006698	0.008433	0.004428	0.004005	0.04014	1.398e-09	0.1354	0.02182	0.02556	0.01398	0.01158	0.08801	9.089e-09	0.523	0.09308	0.113	0.05857	0.05439	0.3169	2.787e-08	0.9199	0.18	0.2229	0.1177	0.1052	0.517	3.556e-08	0.6798	0.154	0.2044	0.1159	0.08847	0.3215	3.146e-08	0.3909	0.1247	0.1654	0.1061	0.05927	0.1008	8.555e-08	0.8671	0.2401	0.5499	0.401	0.149	0.07707
67	1.684e-10	0.03573	0.004188	0.005547	0.002992	0.002555	0.026	9.199e-10	0.0889	0.01409	0.01657	0.009266	0.007305	0.05824	6.654e-09	0.3815	0.06874	0.07987	0.0423	0.03757	0.2329	2.266e-08	0.7486	0.1479	0.1831	0.09817	0.08489	0.4177	3.222e-08	0.621	0.1377	0.2016	0.1189	0.0827	0.2817	3.412e-08	0.428	0.1325	0.1941	0.1283	0.06588	0.1014	9.702e-08	0.9853	0.2673	0.6257	0.4494	0.1763	0.09238
67	1.686e-10	0.03577	0.004187	0.00555	0.003004	0.002546	0.02603	9.238e-10	0.08923	0.01411	0.01658	0.009285	0.007293	0.05855	6.661e-09	0.3821	0.0689	0.08023	0.04253	0.0377	0.2329	2.268e-08	0.7493	0.148	0.1832	0.09827	0.08497	0.418	3.224e-08	0.6213	0.1376	0.2014	0.1189	0.08254	0.2822	3.413e-08	0.428	0.1324	0.1941	0.1282	0.06587	0.1015	9.704e-08	0.9856	0.2674	0.6259	0.4496	0.1763	0.09226
68	8.648e-11	0.01806	0.002132	0.001965	0.000798	0.001167	0.01396	5.047e-10	0.04742	0.006705	0.006289	0.003549	0.00274	0.03443	4.122e-09	0.233	0.04094	0.04213	0.02211	0.02001	0.1499	1.432e-08	0.4704	0.09326	0.1093	0.0584	0.05093	0.2678	2.247e-08	0.4305	0.1063	0.1251	0.06807	0.05708	0.1991	2.584e-08	0.3213	0.1052	0.136	0.08836	0.04763	0.08005	7.155e-08	0.7206	0.2074	0.4343	0.3055	0.1288	0.079
68	8.617e-11	0.01799	0.002118	0.001969	0.0008074	0.001161	0.01391	5.05e-10	0.04748	0.006745	0.006341	0.003559	0.002783	0.0344	4.119e-09	0.233	0.0413	0.04228	0.02214	0.02014	0.1494	1.437e-08	0.4721	0.09373	0.1096	0.05839	0.0512	0.2688	2.248e-08	0.4308	0.1063	0.1253	0.06811	0.05716	0.1992	2.585e-08	0.3214	0.1052	0.1361	0.08844	0.04767	0.08014	7.155e-08	0.7208	0.2074	0.4346	0.3057	0.1289	0.07884
69	3.832e-11	0.007933	0.0007151	0.001034	0.0007485	0.0002854	0.006184	1.152e-10	0.01078	0.001178	0.001796	0.001407	0.0003891	0.00781	1.76e-09	0.09912	0.01806	0.01887	0.01275	0.006111	0.06219	9.523e-09	0.3171	0.06617	0.08668	0.05387	0.03281	0.1643	1.977e-08	0.3883	0.09559	0.1384	0.08403	0.0544	0.1543	2.909e-08	0.3692	0.1242	0.1683	0.1073	0.06101	0.07675	9.145e-08	0.9329	0.2643	0.5809	0.4005	0.1804	0.08774
69	3.824e-11	0.007907	0.0006985	0.001016	0.0007373	0.0002786	0.006192	1.154e-10	0.01082	0.001234	0.001804	0.001417	0.0003865	0.007781	1.766e-09	0.09937	0.01831	0.01874	0.01274	0.006004	0.06232	9.529e-09	0.3171	0.06617	0.08637	0.05382	0.03255	0.1646	1.979e-08	0.3885	0.09562	0.1383	0.08394	0.0544	0.1546	2.91e-08	0.3693	0.1242	0.1682	0.1073	0.06096	0.07685	9.147e-08	0.9331	0.2644	0.5811	0.4008	0.1803	0.08763
70	2.448e-11	0.004868	0.000322	0.0001738	0.00012	5.379e-05	0.004373	NA	NA	NA	NA	NA	NA	NA	1.349e-09	0.07415	0.01347	0.0106	0.008093	0.00251	0.05007	7.731e-09	0.2549	0.05307	0.06383	0.03918	0.02465	0.138	1.623e-08	0.3155	0.07769	0.1054	0.06315	0.04223	0.1325	2.581e-08	0.3257	0.1077	0.1484	0.09789	0.05053	0.06964	7.604e-08	0.7698	0.2228	0.463	0.3162	0.1468	0.08403
70	2.43e-11	0.004834	0.0003264	0.0001732	0.0001234	4.977e-05	0.004334	NA	NA	NA	NA	NA	NA	NA	1.34e-09	0.07364	0.0132	0.01054	0.008061	0.002476	0.0499	7.794e-09	0.2568	0.05327	0.06393	0.03928	0.02465	0.1396	1.624e-08	0.3157	0.07747	0.1054	0.06322	0.04222	0.1328	2.581e-08	0.3258	0.1076	0.1485	0.09789	0.05058	0.06965	7.603e-08	0.7697	0.2228	0.4629	0.3161	0.1468	0.08396
71	2.001e-10	0.04263	0.005045	0.007047	0.003908	0.003139	0.03054	1.145e-09	0.1108	0.01749	0.02113	0.01198	0.009152	0.07215	7.752e-09	0.4458	0.07936	0.09704	0.05217	0.04487	0.2694	2.509e-08	0.8294	0.1623	0.205	0.1107	0.09431	0.4621	3.424e-08	0.6573	0.1431	0.2102	0.1253	0.08489	0.3041	3.426e-08	0.426	0.1261	0.1902	0.1278	0.06237	0.1098	8.308e-08	0.8331	0.2296	0.509	0.3689	0.1401	0.09457
71	2.003e-10	0.04266	0.005019	0.007048	0.003908	0.003141	0.03059	1.145e-09	0.1108	0.01747	0.02114	0.01201	0.009133	0.07217	7.759e-09	0.4462	0.07962	0.09711	0.05223	0.04489	0.2695	2.51e-08	0.8293	0.1624	0.2048	0.1109	0.0939	0.4622	3.425e-08	0.6573	0.1428	0.21	0.1252	0.08488	0.3044	3.428e-08	0.4262	0.126	0.1902	0.1278	0.06238	0.11	8.308e-08	0.8331	0.2296	0.5089	0.3689	0.14	0.09459
72	1.415e-10	0.02983	0.003381	0.00429	0.002317	0.001974	0.02216	7.482e-10	0.07187	0.01079	0.01286	0.007387	0.005478	0.04821	5.466e-09	0.3121	0.05497	0.06394	0.03495	0.02899	0.1932	1.858e-08	0.6119	0.1203	0.1464	0.07919	0.0672	0.3452	2.659e-08	0.5092	0.1176	0.1545	0.08856	0.06593	0.2371	2.733e-08	0.34	0.1069	0.1479	0.09756	0.0503	0.08533	7.517e-08	0.7601	0.2147	0.4697	0.3352	0.1345	0.07564
72	1.411e-10	0.02977	0.003399	0.004302	0.002322	0.00198	0.02207	7.464e-10	0.07172	0.0108	0.01289	0.007411	0.005481	0.04803	5.47e-09	0.3125	0.05527	0.06407	0.03488	0.0292	0.1931	1.865e-08	0.6138	0.1207	0.1463	0.07917	0.06708	0.3468	2.659e-08	0.5092	0.1175	0.1543	0.08848	0.06586	0.2374	2.733e-08	0.3401	0.1068	0.148	0.09766	0.05032	0.08533	7.519e-08	0.7602	0.2147	0.4699	0.3355	0.1344	0.07559
73	1.29e-10	0.02701	0.003266	0.003053	0.001211	0.001842	0.02069	7.066e-10	0.06738	0.01034	0.01064	0.005796	0.004849	0.0464	5.258e-09	0.2998	0.0533	0.0593	0.03112	0.02818	0.1872	1.843e-08	0.6053	0.1209	0.1377	0.07051	0.06723	0.3467	2.747e-08	0.5261	0.1248	0.155	0.08498	0.07002	0.2462	2.713e-08	0.3367	0.1099	0.1385	0.08618	0.05229	0.0884	7.613e-08	0.7712	0.2193	0.4776	0.3394	0.1382	0.07434
73	1.286e-10	0.02695	0.003289	0.00306	0.001216	0.001845	0.0206	7.086e-10	0.06759	0.01035	0.0107	0.005803	0.004896	0.04654	5.257e-09	0.2998	0.05339	0.05937	0.03108	0.0283	0.187	1.847e-08	0.6066	0.1209	0.1379	0.07078	0.06716	0.3478	2.745e-08	0.5258	0.125	0.1551	0.08505	0.07002	0.2457	2.714e-08	0.3368	0.1098	0.1385	0.08618	0.05228	0.08852	7.613e-08	0.7712	0.2193	0.4775	0.3393	0.1382	0.07435
74	1.133e-10	0.02404	0.002824	0.003824	0.002194	0.00163	0.01739	6.066e-10	0.05843	0.009295	0.01056	0.006039	0.004517	0.03858	4.721e-09	0.2704	0.04957	0.05651	0.03115	0.02536	0.1643	1.728e-08	0.5742	0.1164	0.1495	0.08487	0.0646	0.3083	2.859e-08	0.5566	0.131	0.1895	0.1129	0.07654	0.2361	3.512e-08	0.4414	0.1446	0.1951	0.1249	0.07016	0.1017	1.021e-07	1.036	0.2872	0.6437	0.4519	0.1918	0.1051
74	1.139e-10	0.02415	0.002818	0.003828	0.002199	0.001629	0.0175	6.073e-10	0.0585	0.009266	0.01059	0.00605	0.004539	0.03864	4.712e-09	0.27	0.04973	0.05651	0.03104	0.02548	0.1638	1.734e-08	0.5759	0.1163	0.15	0.08529	0.06468	0.3096	2.86e-08	0.5565	0.1309	0.1893	0.1128	0.0765	0.2364	3.514e-08	0.4416	0.1446	0.1952	0.125	0.07019	0.1019	1.021e-07	1.036	0.2871	0.6441	0.4522	0.1919	0.1051
75	1.69e-10	0.03568	0.004415	0.004816	0.002248	0.002568	0.02645	9.707e-10	0.09294	0.01471	0.0152	0.008171	0.007028	0.06303	6.674e-09	0.3817	0.0686	0.07672	0.03902	0.0377	0.2364	2.092e-08	0.6888	0.1367	0.1614	0.08396	0.07748	0.3907	2.898e-08	0.5545	0.1314	0.1635	0.09079	0.07275	0.2596	2.959e-08	0.3659	0.1193	0.1511	0.0982	0.05287	0.09557	7.782e-08	0.7816	0.2211	0.4743	0.3406	0.1338	0.0862
75	1.69e-10	0.03569	0.004414	0.00481	0.002248	0.002563	0.02646	9.745e-10	0.09323	0.01464	0.01516	0.008177	0.006984	0.06342	6.672e-09	0.3814	0.06849	0.07649	0.03892	0.03757	0.2365	2.095e-08	0.6894	0.1366	0.1612	0.08385	0.0773	0.3916	2.899e-08	0.5546	0.1314	0.1633	0.09071	0.07263	0.2599	2.96e-08	0.3659	0.1192	0.1509	0.09808	0.05283	0.0958	7.783e-08	0.7818	0.2211	0.4744	0.3405	0.1339	0.08621
76	1.586e-10	0.03356	0.003989	0.004896	0.002521	0.002375	0.02468	8.273e-10	0.07973	0.01257	0.01427	0.007749	0.006518	0.0529	5.754e-09	0.3296	0.05885	0.06777	0.03489	0.03287	0.203	1.882e-08	0.622	0.1226	0.1524	0.08163	0.07081	0.347	2.614e-08	0.5021	0.1165	0.1543	0.08768	0.06665	0.2313	2.752e-08	0.3439	0.1123	0.1481	0.09484	0.05329	0.08352	8.26e-08	0.839	0.2348	0.5269	0.3753	0.1515	0.07741
76	1.585e-10	0.03355	0.004003	0.004907	0.002526	0.002381	0.02464	8.258e-10	0.07961	0.01258	0.01425	0.00774	0.006513	0.05278	5.748e-09	0.3292	0.05876	0.06775	0.03489	0.03286	0.2027	1.882e-08	0.6217	0.1224	0.1522	0.0817	0.07049	0.347	2.61e-08	0.5013	0.1163	0.1541	0.08762	0.06649	0.2309	2.752e-08	0.3439	0.1122	0.1481	0.09478	0.0533	0.08359	8.259e-08	0.839	0.2348	0.5269	0.3754	0.1515	0.07729
77	3.156e-10	0.06706	0.008614	0.009595	0.004223	0.005372	0.04885	1.826e-09	0.176	0.02867	0.0306	0.01582	0.01477	0.1168	1.118e-08	0.6432	0.1156	0.1341	0.06311	0.07096	0.3936	3.1e-08	1.021	0.1996	0.2349	0.1122	0.1228	0.5868	3.595e-08	0.6804	0.1574	0.1791	0.08898	0.09016	0.3438	2.82e-08	0.3411	0.1071	0.1226	0.07385	0.0487	0.1114	7.421e-08	0.7404	0.2009	0.4527	0.3356	0.1171	0.08683
77	3.156e-10	0.06706	0.008632	0.009594	0.004222	0.005372	0.04884	1.826e-09	0.176	0.02862	0.03071	0.01587	0.01484	0.1167	1.116e-08	0.6424	0.1154	0.134	0.06302	0.07099	0.3929	3.103e-08	1.022	0.1994	0.2346	0.112	0.1226	0.5879	3.595e-08	0.6802	0.1571	0.1789	0.08889	0.09006	0.3441	2.819e-08	0.341	0.1071	0.1226	0.07387	0.04873	0.1113	7.419e-08	0.7403	0.2007	0.4528	0.3356	0.1172	0.08681
78	9.05e-11	0.01889	0.002241	0.0022	0.001124	0.001076	0.01445	4.654e-10	0.04411	0.006904	0.006347	0.0035	0.002847	0.03086	4.004e-09	0.227	0.04136	0.04264	0.02349	0.01915	0.143	1.541e-08	0.5091	0.1033	0.1262	0.07192	0.05428	0.2796	2.62e-08	0.5099	0.123	0.1728	0.104	0.06888	0.2141	3.157e-08	0.3983	0.1386	0.1735	0.1092	0.06437	0.0861	9.501e-08	0.9701	0.2755	0.6113	0.4288	0.1825	0.08327
78	9.005e-11	0.0188	0.00223	0.002188	0.001116	0.001072	0.01438	4.659e-10	0.04416	0.006889	0.006348	0.003479	0.002869	0.03092	3.996e-09	0.2266	0.0414	0.0426	0.02354	0.01906	0.1426	1.541e-08	0.5091	0.1033	0.1262	0.0719	0.05431	0.2796	2.617e-08	0.5093	0.1226	0.1725	0.1037	0.06881	0.2142	3.156e-08	0.3982	0.1386	0.1736	0.1092	0.06439	0.08603	9.503e-08	0.9702	0.2756	0.6114	0.429	0.1824	0.08317
79	2.284e-10	0.04858	0.006005	0.007391	0.003625	0.003766	0.03519	1.306e-09	0.126	0.01997	0.02278	0.01234	0.01045	0.08328	8.498e-09	0.4884	0.08699	0.1029	0.05162	0.05131	0.2984	2.521e-08	0.8305	0.1613	0.195	0.09789	0.09709	0.4742	3.131e-08	0.5956	0.1358	0.1687	0.09066	0.078	0.2911	2.758e-08	0.3384	0.1009	0.1379	0.08849	0.04942	0.09956	6.813e-08	0.6788	0.1884	0.4078	0.299	0.1089	0.08249
79	2.28e-10	0.0485	0.005987	0.007391	0.003623	0.003768	0.03512	1.305e-09	0.126	0.01987	0.0228	0.01234	0.01046	0.08328	8.501e-09	0.4885	0.0869	0.1028	0.05147	0.05135	0.2988	2.519e-08	0.8302	0.1617	0.1954	0.09802	0.09736	0.4731	3.132e-08	0.5957	0.1358	0.1686	0.09063	0.07802	0.2913	2.76e-08	0.3386	0.101	0.1379	0.08848	0.04943	0.09974	6.813e-08	0.6788	0.1884	0.4078	0.2989	0.1089	0.08262
80	2.554e-12	0.0005396	5.909e-06	0.000156	0.0001551	9.235e-07	0.0003777	NA	NA	NA	NA	NA	NA	NA	NA	NA	NA	NA	NA	NA	NA	5.627e-09	0.1868	0.04053	0.05323	0.0384	0.01483	0.09306	1.406e-08	0.2767	0.06799	0.1025	0.06554	0.03692	0.1062	2.561e-08	0.3268	0.1125	0.1532	0.09995	0.05323	0.06114	8.37e-08	0.8546	0.2438	0.531	0.3641	0.1669	0.07974
80	NA	NA	NA	NA	NA	NA	NA	NA	NA	NA	NA	NA	NA	NA	NA	NA	NA	NA	NA	NA	NA	5.669e-09	0.188	0.04053	0.05326	0.03837	0.01489	0.09426	1.406e-08	0.2767	0.06799	0.1025	0.06556	0.0369	0.1063	2.561e-08	0.3269	0.1125	0.1532	0.09997	0.05325	0.06117	8.37e-08	0.8546	0.2437	0.5312	0.3643	0.1669	0.07978
81	1.321e-10	0.02783	0.003197	0.003813	0.001907	0.001906	0.02082	7.598e-10	0.0726	0.01062	0.01241	0.007314	0.005099	0.04956	5.615e-09	0.3202	0.05607	0.06508	0.0359	0.02917	0.199	1.914e-08	0.6282	0.1233	0.1443	0.07572	0.06857	0.3606	2.768e-08	0.5271	0.1209	0.1524	0.08516	0.0672	0.2538	2.799e-08	0.3454	0.1037	0.1471	0.09765	0.04947	0.09456	6.621e-08	0.6607	0.1891	0.3898	0.2782	0.1116	0.08186
81	1.322e-10	0.02785	0.00319	0.003818	0.001917	0.001901	0.02084	7.619e-10	0.07279	0.01062	0.01245	0.007361	0.005091	0.04973	5.61e-09	0.3199	0.0563	0.065	0.03581	0.02919	0.1986	1.914e-08	0.6281	0.1234	0.1442	0.0757	0.06854	0.3605	2.77e-08	0.5274	0.121	0.1524	0.08509	0.06727	0.2541	2.798e-08	0.3454	0.1036	0.1472	0.09776	0.04947	0.09451	6.622e-08	0.6609	0.1891	0.3901	0.2784	0.1117	0.0817
82	8.83e-11	0.01867	0.00201	0.003147	0.002132	0.001015	0.01351	2.82e-10	0.02792	0.00507	0.006371	0.003568	0.002803	0.01647	2.406e-09	0.1383	0.02662	0.03023	0.01797	0.01226	0.0814	1.134e-08	0.383	0.08018	0.1187	0.07668	0.04201	0.1841	2.145e-08	0.4267	0.09737	0.1725	0.1122	0.0603	0.1568	3.522e-08	0.4523	0.1595	0.2145	0.1384	0.0761	0.07823	1.257e-07	1.295	0.357	0.8397	0.584	0.2558	0.09825
82	8.816e-11	0.01864	0.002023	0.003149	0.002126	0.001023	0.01347	2.832e-10	0.02803	0.005082	0.006377	0.003573	0.002804	0.01657	2.39e-09	0.1375	0.02677	0.03044	0.01809	0.01235	0.08032	1.13e-08	0.3819	0.07979	0.1186	0.07689	0.04176	0.1834	2.145e-08	0.4266	0.09737	0.1722	0.112	0.06026	0.157	3.523e-08	0.4524	0.1595	0.2147	0.1385	0.07611	0.07825	1.257e-07	1.295	0.357	0.8399	0.584	0.2559	0.09824
83	8.226e-11	0.01743	0.002039	0.002637	0.001405	0.001232	0.01275	4.508e-10	0.04315	0.006365	0.007579	0.004549	0.00303	0.0292	3.635e-09	0.2079	0.038	0.04306	0.02398	0.01908	0.1268	1.354e-08	0.4491	0.09167	0.1146	0.06409	0.05046	0.2429	2.354e-08	0.4567	0.1129	0.1457	0.08173	0.064	0.198	3.083e-08	0.3849	0.1206	0.1686	0.1094	0.05922	0.09574	8.439e-08	0.8467	0.2376	0.5034	0.3501	0.1534	0.1057
83	8.214e-11	0.01739	0.002001	0.002621	0.001391	0.00123	0.01277	4.54e-10	0.04341	0.006357	0.007554	0.004541	0.003013	0.0295	3.644e-09	0.2083	0.038	0.04305	0.02405	0.019	0.1273	1.355e-08	0.4495	0.09121	0.1145	0.06417	0.05037	0.2438	2.353e-08	0.4565	0.1129	0.1456	0.08179	0.06382	0.1979	3.085e-08	0.3851	0.1206	0.1686	0.1094	0.05919	0.09593	8.441e-08	0.8469	0.2376	0.5034	0.3501	0.1533	0.1058
84	5.854e-10	0.126	0.01555	0.02402	0.0141	0.009918	0.08643	3.382e-09	0.3306	0.05523	0.06839	0.03812	0.03027	0.207	2.001e-08	1.163	0.2112	0.2737	0.1433	0.1304	0.6778	5.585e-08	1.861	0.3613	0.4974	0.2738	0.2236	1.003	6.793e-08	1.305	0.2768	0.4216	0.2508	0.1708	0.6065	6.005e-08	0.735	0.2095	0.3061	0.2036	0.1025	0.2194	1.254e-07	1.233	0.3192	0.7278	0.5444	0.1834	0.1859
84	5.856e-10	0.1261	0.01553	0.02404	0.01411	0.009927	0.08648	3.384e-09	0.3308	0.05519	0.06849	0.03818	0.03031	0.2071	2.001e-08	1.163	0.2109	0.274	0.1435	0.1305	0.6781	5.583e-08	1.861	0.361	0.4973	0.2738	0.2235	1.003	6.798e-08	1.306	0.2769	0.4216	0.2508	0.1708	0.607	6.006e-08	0.735	0.2094	0.3061	0.2037	0.1025	0.2195	1.254e-07	1.233	0.3192	0.7279	0.5445	0.1835	0.1858
85	1.562e-10	0.03313	0.003993	0.005148	0.002852	0.002296	0.02399	8.231e-10	0.07958	0.01314	0.01465	0.008149	0.0065	0.05179	5.902e-09	0.3388	0.0628	0.07121	0.03794	0.03327	0.2048	2.036e-08	0.676	0.1368	0.1732	0.09627	0.07688	0.366	3.146e-08	0.6108	0.1418	0.205	0.1215	0.08347	0.2641	3.815e-08	0.4792	0.1598	0.2098	0.1344	0.07537	0.1096	1.123e-07	1.14	0.3127	0.7142	0.5029	0.2113	0.1136
85	1.565e-10	0.03319	0.003986	0.005136	0.002841	0.002294	0.02407	8.266e-10	0.07987	0.01306	0.01466	0.008153	0.006505	0.05215	5.911e-09	0.3393	0.06294	0.0712	0.03792	0.03327	0.2052	2.04e-08	0.6769	0.1372	0.1728	0.0961	0.07672	0.3669	3.151e-08	0.6114	0.1416	0.2048	0.1214	0.08342	0.2651	3.816e-08	0.4793	0.1598	0.2097	0.1344	0.07537	0.1097	1.123e-07	1.141	0.3126	0.7144	0.5031	0.2113	0.1136
86	1.027e-10	0.02157	0.002533	0.002827	0.001469	0.001358	0.01622	5.221e-10	0.04987	0.007689	0.008132	0.00457	0.003562	0.03405	4.144e-09	0.2358	0.04249	0.04627	0.02529	0.02098	0.1471	1.528e-08	0.505	0.1017	0.1253	0.0702	0.05505	0.278	2.459e-08	0.4762	0.1135	0.1552	0.09103	0.06417	0.2075	2.955e-08	0.3718	0.1269	0.1613	0.1014	0.05982	0.08367	8.796e-08	0.8954	0.2555	0.5572	0.3894	0.1677	0.08277
86	1.024e-10	0.02151	0.00253	0.002835	0.001471	0.001363	0.01614	5.216e-10	0.04981	0.007632	0.008122	0.00458	0.003541	0.03405	4.149e-09	0.2361	0.0425	0.04617	0.02524	0.02093	0.1474	1.53e-08	0.5055	0.1016	0.1255	0.07037	0.05509	0.2784	2.463e-08	0.4767	0.1134	0.1552	0.09098	0.06419	0.2081	2.956e-08	0.372	0.1269	0.1613	0.1015	0.05983	0.08376	8.796e-08	0.8953	0.2554	0.5572	0.3895	0.1677	0.08277
87	3.026e-11	0.006151	0.0005569	0.0005612	0.0004682	9.301e-05	0.005033	2.914e-11	0.002625	5.401e-05	0.0002389	0.0001364	0.0001024	0.002332	1.12e-09	0.06187	0.01166	0.009302	0.006994	0.002307	0.04091	7.374e-09	0.2467	0.05282	0.07096	0.04642	0.02454	0.1229	1.665e-08	0.3284	0.08684	0.1153	0.06765	0.04767	0.1262	2.69e-08	0.3433	0.1257	0.1524	0.09345	0.05897	0.06516	9.777e-08	1.004	0.2836	0.6385	0.4397	0.1988	0.08215
87	3.002e-11	0.006097	0.0005351	0.0005478	0.0004591	8.874e-05	0.005014	2.945e-11	0.002661	6.898e-05	0.0002491	0.0001377	0.0001114	0.002343	1.121e-09	0.0619	0.01149	0.009369	0.00706	0.002309	0.04103	7.387e-09	0.2471	0.05318	0.07107	0.04641	0.02466	0.1229	1.671e-08	0.3293	0.08688	0.1154	0.06777	0.04762	0.127	2.691e-08	0.3435	0.1257	0.1525	0.0935	0.059	0.0653	9.775e-08	1.004	0.2835	0.6385	0.4398	0.1987	0.082
88	2.451e-10	0.05212	0.006274	0.0081	0.00412	0.00398	0.03775	1.41e-09	0.1362	0.02112	0.02529	0.01405	0.01124	0.08977	9.147e-09	0.5255	0.09222	0.1121	0.05769	0.05446	0.3212	2.721e-08	0.8953	0.1728	0.2078	0.1043	0.1035	0.5146	3.287e-08	0.6206	0.139	0.165	0.08571	0.07933	0.3166	2.578e-08	0.3134	0.08846	0.1254	0.08196	0.04349	0.09952	5.993e-08	0.5945	0.1642	0.3567	0.2666	0.09009	0.07356
88	2.456e-10	0.0522	0.006275	0.008074	0.004105	0.003969	0.03785	1.412e-09	0.1364	0.02111	0.02531	0.01405	0.01126	0.08994	9.141e-09	0.5252	0.09219	0.1121	0.05756	0.0545	0.321	2.727e-08	0.8966	0.1726	0.2077	0.1044	0.1033	0.5164	3.288e-08	0.6207	0.139	0.1651	0.0858	0.07933	0.3166	2.579e-08	0.3135	0.0884	0.1254	0.08192	0.04349	0.09972	5.996e-08	0.5947	0.1644	0.3567	0.2667	0.09002	0.07364
89	2.303e-10	0.04908	0.005839	0.008177	0.004589	0.003588	0.03506	1.298e-09	0.1258	0.0202	0.02418	0.01354	0.01064	0.08146	8.839e-09	0.5085	0.09158	0.1098	0.05789	0.0519	0.3071	2.813e-08	0.9308	0.1827	0.2314	0.1242	0.1072	0.5167	3.835e-08	0.7371	0.1632	0.2337	0.1359	0.09777	0.3403	3.816e-08	0.4754	0.1475	0.2076	0.1358	0.07182	0.1202	1.049e-07	1.062	0.2851	0.6716	0.4859	0.1857	0.105
89	2.304e-10	0.04909	0.00584	0.008179	0.00459	0.003589	0.03507	1.298e-09	0.1259	0.02018	0.02425	0.01356	0.01069	0.08144	8.843e-09	0.5086	0.09159	0.1097	0.05783	0.05187	0.3073	2.816e-08	0.932	0.183	0.2319	0.1244	0.1075	0.5172	3.838e-08	0.7376	0.1632	0.2338	0.1359	0.0979	0.3406	3.817e-08	0.4755	0.1475	0.2077	0.1359	0.07185	0.1203	1.049e-07	1.062	0.285	0.6716	0.4858	0.1857	0.1051
90	1.034e-10	0.02164	0.002423	0.002755	0.001492	0.001263	0.01646	5.133e-10	0.04903	0.00738	0.008237	0.004829	0.003408	0.03342	4.171e-09	0.2374	0.04234	0.04784	0.02747	0.02036	0.1472	1.6e-08	0.5281	0.1064	0.1308	0.07465	0.05613	0.2909	2.626e-08	0.5087	0.1186	0.1698	0.1029	0.0669	0.2203	3.149e-08	0.3972	0.1314	0.18	0.1179	0.0621	0.08589	8.965e-08	0.9131	0.2599	0.5723	0.4033	0.169	0.0809
90	1.034e-10	0.02164	0.00242	0.002738	0.001485	0.001253	0.01648	5.143e-10	0.04911	0.00742	0.008229	0.004839	0.003391	0.03346	4.159e-09	0.2367	0.04221	0.04756	0.0272	0.02036	0.1469	1.599e-08	0.5277	0.106	0.1306	0.07457	0.05605	0.2911	2.626e-08	0.5086	0.1186	0.1696	0.1028	0.06679	0.2204	3.151e-08	0.3975	0.1314	0.1799	0.1178	0.06213	0.08616	8.963e-08	0.9128	0.2599	0.5721	0.4031	0.1689	0.0809
91	4.153e-10	0.08884	0.01112	0.01516	0.008268	0.006892	0.06257	2.225e-09	0.2173	0.03698	0.04355	0.02327	0.02028	0.1368	1.318e-08	0.7651	0.1406	0.1745	0.08742	0.08711	0.45	3.748e-08	1.249	0.2477	0.3272	0.1755	0.1517	0.6741	4.657e-08	0.9	0.1979	0.2989	0.1773	0.1216	0.4033	4.871e-08	0.6077	0.1897	0.27	0.1803	0.08971	0.1481	1.354e-07	1.369	0.3585	0.8715	0.6364	0.2351	0.1388
91	4.15e-10	0.08879	0.01112	0.01517	0.00828	0.006893	0.0625	2.225e-09	0.2173	0.03695	0.04359	0.0233	0.02028	0.1368	1.32e-08	0.7658	0.1409	0.1746	0.08749	0.08714	0.4502	3.752e-08	1.25	0.2477	0.3271	0.1756	0.1516	0.675	4.654e-08	0.8996	0.1979	0.2987	0.1773	0.1215	0.4029	4.872e-08	0.6079	0.1896	0.2701	0.1803	0.08972	0.1482	1.354e-07	1.369	0.3585	0.8717	0.6366	0.2351	0.1387
92	2.895e-10	0.06185	0.007562	0.01039	0.005602	0.004786	0.0439	1.611e-09	0.1566	0.02564	0.03062	0.01678	0.01384	0.1004	1.012e-08	0.5847	0.1057	0.1306	0.06709	0.06347	0.3484	3.071e-08	1.019	0.2001	0.257	0.1357	0.1213	0.5617	3.946e-08	0.7563	0.1636	0.236	0.1358	0.1002	0.3568	3.805e-08	0.4703	0.1409	0.2014	0.1329	0.06855	0.1281	1.026e-07	1.032	0.2744	0.6427	0.4666	0.1761	0.1152
92	2.9e-10	0.06194	0.007562	0.01038	0.005605	0.004774	0.044	1.611e-09	0.1566	0.02567	0.03058	0.01676	0.01382	0.1003	1.011e-08	0.5847	0.1058	0.1307	0.06709	0.06357	0.3482	3.072e-08	1.019	0.2001	0.2567	0.1357	0.121	0.5622	3.946e-08	0.7563	0.1636	0.2357	0.1355	0.1002	0.3569	3.807e-08	0.4705	0.1408	0.2014	0.1329	0.06852	0.1282	1.027e-07	1.033	0.2744	0.643	0.4669	0.1762	0.1152
93	1.271e-10	0.0268	0.003097	0.003747	0.001941	0.001806	0.01996	6.64e-10	0.06369	0.009464	0.01126	0.00651	0.004754	0.04296	4.809e-09	0.2747	0.04829	0.05663	0.03109	0.02554	0.1698	1.654e-08	0.545	0.1079	0.1311	0.07116	0.05993	0.306	2.417e-08	0.4628	0.109	0.1385	0.07834	0.06018	0.2153	2.592e-08	0.3226	0.1017	0.1393	0.09091	0.04841	0.08158	6.987e-08	0.7037	0.203	0.425	0.3003	0.1246	0.07569
93	1.272e-10	0.02681	0.003087	0.003757	0.001939	0.001818	0.01997	6.63e-10	0.06361	0.009483	0.01125	0.006484	0.004766	0.04287	4.811e-09	0.2748	0.04821	0.05673	0.03117	0.02557	0.1699	1.656e-08	0.5455	0.1074	0.1313	0.07132	0.05997	0.3068	2.419e-08	0.4631	0.1089	0.1386	0.07832	0.06028	0.2156	2.593e-08	0.3226	0.1016	0.1393	0.09088	0.04839	0.0817	6.988e-08	0.7039	0.2032	0.425	0.3003	0.1247	0.07574
94	6.05e-10	0.1291	0.01628	0.02032	0.009956	0.01036	0.09246	3.355e-09	0.3262	0.05398	0.0627	0.03303	0.02967	0.2095	1.919e-08	1.112	0.2	0.2481	0.1195	0.1286	0.6637	5.074e-08	1.677	0.3256	0.3991	0.1925	0.2066	0.9524	5.203e-08	0.9779	0.208	0.2531	0.1275	0.1256	0.5167	3.425e-08	0.4075	0.1138	0.1453	0.09538	0.04996	0.1483	8.597e-08	0.8515	0.2132	0.5342	0.4163	0.118	0.1041
94	6.05e-10	0.1291	0.0163	0.02032	0.009952	0.01036	0.09245	3.353e-09	0.3261	0.05395	0.06261	0.03298	0.02963	0.2095	1.919e-08	1.112	0.2001	0.2482	0.1194	0.1287	0.6634	5.072e-08	1.676	0.3252	0.3988	0.1924	0.2064	0.9525	5.202e-08	0.9777	0.2082	0.2531	0.1276	0.1256	0.5163	3.426e-08	0.4075	0.1139	0.1452	0.0953	0.04992	0.1483	8.596e-08	0.8513	0.2134	0.5339	0.416	0.118	0.104
95	1.551e-10	0.03305	0.003689	0.005858	0.003636	0.002222	0.0235	8.017e-10	0.07785	0.01223	0.01572	0.009248	0.00647	0.0499	5.789e-09	0.3325	0.05937	0.07303	0.04132	0.03171	0.2001	2.016e-08	0.6681	0.1316	0.1726	0.09891	0.07374	0.3639	2.915e-08	0.564	0.1226	0.1939	0.1216	0.07229	0.2474	3.324e-08	0.4176	0.127	0.1943	0.1314	0.06284	0.09625	8.595e-08	0.8679	0.2408	0.5389	0.3875	0.1514	0.0882
95	1.546e-10	0.03293	0.003692	0.005842	0.003635	0.002207	0.0234	8.067e-10	0.07831	0.01222	0.01581	0.009323	0.006487	0.05028	5.797e-09	0.3329	0.05949	0.07286	0.04117	0.03168	0.2006	2.019e-08	0.6687	0.131	0.1725	0.099	0.07349	0.3652	2.916e-08	0.564	0.1227	0.1939	0.1216	0.07226	0.2474	3.323e-08	0.4175	0.127	0.1943	0.1314	0.06288	0.09621	8.598e-08	0.8682	0.2408	0.5392	0.3876	0.1515	0.08827
96	1.269e-10	0.02681	0.003028	0.003931	0.002073	0.001858	0.01985	6.721e-10	0.06456	0.009353	0.01179	0.006891	0.004899	0.04342	5.103e-09	0.2914	0.05062	0.05986	0.03255	0.02731	0.1809	1.774e-08	0.5833	0.1137	0.1362	0.07145	0.06476	0.3334	2.492e-08	0.4749	0.1101	0.1355	0.07276	0.06272	0.2293	2.369e-08	0.2937	0.09053	0.1226	0.07635	0.04626	0.08058	6.589e-08	0.6649	0.1904	0.4054	0.2873	0.1181	0.06915
96	1.271e-10	0.02686	0.003024	0.003917	0.002053	0.001864	0.01991	6.75e-10	0.06481	0.009326	0.01183	0.00695	0.004878	0.04365	5.112e-09	0.2918	0.05051	0.05976	0.03244	0.02732	0.1815	1.774e-08	0.583	0.1133	0.1359	0.07103	0.06489	0.3337	2.493e-08	0.4749	0.1101	0.1352	0.07264	0.06254	0.2296	2.371e-08	0.2938	0.09038	0.1224	0.07622	0.04622	0.08101	6.591e-08	0.6651	0.1904	0.4054	0.2873	0.1181	0.06922
97	1.467e-10	0.03132	0.003611	0.005445	0.003124	0.002321	0.02227	8.255e-10	0.07974	0.01222	0.01522	0.00884	0.006383	0.0523	5.874e-09	0.3373	0.05979	0.07286	0.03957	0.03329	0.2047	1.966e-08	0.6509	0.127	0.1648	0.09087	0.07388	0.3592	2.799e-08	0.5384	0.1184	0.1737	0.1032	0.07055	0.2463	3.058e-08	0.38	0.1103	0.1695	0.1131	0.05642	0.1002	7.548e-08	0.753	0.21	0.447	0.3195	0.1276	0.09599
97	1.465e-10	0.03128	0.003606	0.005443	0.003119	0.002324	0.02223	8.244e-10	0.07966	0.01224	0.01526	0.008882	0.006382	0.05216	5.863e-09	0.3368	0.06001	0.07291	0.03957	0.03334	0.2039	1.967e-08	0.6512	0.1268	0.165	0.09096	0.07408	0.3594	2.797e-08	0.5381	0.1184	0.1737	0.1031	0.07055	0.2461	3.057e-08	0.3799	0.1104	0.1695	0.113	0.05643	0.1001	7.55e-08	0.7533	0.2101	0.4472	0.3196	0.1276	0.09593
98	2.02e-10	0.04285	0.005089	0.006656	0.003626	0.00303	0.03111	1.069e-09	0.1035	0.01659	0.01977	0.0111	0.008667	0.06714	7.262e-09	0.4177	0.0746	0.09097	0.04885	0.04213	0.2521	2.402e-08	0.7944	0.1567	0.1973	0.1067	0.0906	0.4404	3.303e-08	0.6349	0.1406	0.2029	0.1199	0.08295	0.2914	3.333e-08	0.4165	0.1321	0.1822	0.1179	0.06435	0.1022	9.041e-08	0.9162	0.2541	0.5752	0.4133	0.1618	0.0869
98	2.017e-10	0.04281	0.005111	0.006667	0.003635	0.003032	0.03103	1.067e-09	0.1034	0.01654	0.01982	0.01113	0.008686	0.06706	7.28e-09	0.4187	0.07489	0.09103	0.04885	0.04218	0.2528	2.405e-08	0.7952	0.1567	0.1972	0.1068	0.09037	0.4413	3.303e-08	0.6348	0.1405	0.2029	0.12	0.08291	0.2914	3.332e-08	0.4164	0.1321	0.1822	0.1178	0.06435	0.1021	9.043e-08	0.9164	0.2541	0.5755	0.4136	0.1619	0.08676
99	2.276e-10	0.04832	0.005808	0.00744	0.003919	0.003521	0.03507	1.288e-09	0.1243	0.01959	0.0227	0.01265	0.01004	0.08198	8.596e-09	0.4934	0.08781	0.1042	0.05404	0.05014	0.3014	2.617e-08	0.8623	0.1683	0.2046	0.1062	0.09838	0.4894	3.365e-08	0.641	0.1457	0.1857	0.1029	0.08282	0.3096	3.061e-08	0.3766	0.1178	0.1539	0.09982	0.05411	0.1049	7.737e-08	0.7752	0.2163	0.4722	0.3437	0.1285	0.0868
99	2.275e-10	0.04829	0.005799	0.007429	0.00391	0.003519	0.03506	1.289e-09	0.1243	0.01947	0.02264	0.01261	0.01003	0.0822	8.596e-09	0.4935	0.08793	0.1041	0.05397	0.05016	0.3014	2.62e-08	0.8632	0.1685	0.2046	0.1061	0.09844	0.4901	3.363e-08	0.6406	0.1454	0.1856	0.1029	0.08271	0.3096	3.06e-08	0.3766	0.1178	0.154	0.09989	0.05414	0.1048	7.738e-08	0.7754	0.2163	0.4724	0.3439	0.1286	0.08664
100	1.438e-10	0.03041	0.003621	0.004474	0.00241	0.002063	0.02231	6.928e-10	0.06691	0.01063	0.01234	0.006853	0.005485	0.04394	5.023e-09	0.2879	0.05183	0.05997	0.03164	0.02834	0.1761	1.709e-08	0.5664	0.1134	0.1438	0.07964	0.0642	0.3092	2.558e-08	0.4946	0.1205	0.1551	0.08669	0.06844	0.219	2.921e-08	0.3668	0.128	0.1537	0.09365	0.06002	0.08505	9.422e-08	0.9612	0.2706	0.6052	0.4242	0.181	0.08543
100	1.44e-10	0.03045	0.003629	0.004483	0.002424	0.002059	0.02234	6.971e-10	0.06729	0.01066	0.01234	0.00684	0.0055	0.04429	5.013e-09	0.2874	0.05182	0.05984	0.03155	0.02829	0.1757	1.705e-08	0.5654	0.1134	0.144	0.07947	0.06454	0.308	2.561e-08	0.4951	0.1203	0.1552	0.08677	0.06844	0.2196	2.922e-08	0.3668	0.128	0.1536	0.09362	0.06	0.08517	9.421e-08	0.9612	0.2706	0.6053	0.4243	0.181	0.08531
101	2.251e-10	0.04799	0.005737	0.007822	0.004063	0.003759	0.03444	1.424e-09	0.1369	0.0211	0.02464	0.01413	0.01051	0.0912	9.607e-09	0.5516	0.09879	0.1162	0.05991	0.05627	0.3367	2.951e-08	0.9709	0.1886	0.2237	0.1103	0.1134	0.5587	3.819e-08	0.7201	0.1568	0.1913	0.09857	0.09274	0.3719	3.349e-08	0.4022	0.111	0.1521	0.09998	0.05215	0.139	7.252e-08	0.7074	0.1874	0.3973	0.2899	0.1074	0.1227
101	2.304e-10	0.04914	0.005873	0.008037	0.004195	0.003842	0.03523	1.444e-09	0.1391	0.02155	0.0253	0.01445	0.01086	0.09223	9.627e-09	0.5532	0.09913	0.1176	0.06089	0.05669	0.3365	2.954e-08	0.9724	0.1891	0.2257	0.1122	0.1135	0.5576	3.835e-08	0.7243	0.1574	0.1959	0.1025	0.09341	0.3709	3.412e-08	0.411	0.1121	0.16	0.1067	0.05326	0.1389	7.369e-08	0.7197	0.1899	0.4074	0.298	0.1094	0.1225
102	3.573e-10	0.0765	0.009384	0.01347	0.007631	0.00584	0.05365	2.014e-09	0.196	0.0327	0.03854	0.02118	0.01736	0.1248	1.269e-08	0.7339	0.1339	0.1638	0.08385	0.07993	0.4363	3.749e-08	1.246	0.2441	0.3206	0.1724	0.1482	0.6811	4.756e-08	0.9164	0.1977	0.3008	0.1791	0.1217	0.4179	4.835e-08	0.6031	0.1889	0.2651	0.1743	0.09076	0.1491	1.298e-07	1.31	0.3454	0.8299	0.6049	0.2251	0.1351
102	3.623e-10	0.07758	0.00951	0.0137	0.00778	0.005916	0.05437	2.034e-09	0.1981	0.03314	0.0392	0.02152	0.01769	0.1258	1.271e-08	0.7355	0.1342	0.1651	0.08473	0.08041	0.4361	3.75e-08	1.247	0.2443	0.323	0.1746	0.1484	0.6794	4.773e-08	0.9206	0.1984	0.3053	0.183	0.1222	0.417	4.897e-08	0.6118	0.1902	0.2728	0.181	0.09186	0.1488	1.309e-07	1.323	0.3479	0.8399	0.6131	0.2269	0.1348
103	6.693e-10	0.143	0.01822	0.02279	0.01092	0.01188	0.102	3.973e-09	0.3851	0.06314	0.07182	0.03803	0.03379	0.2502	2.267e-08	1.312	0.2361	0.29	0.1381	0.1519	0.7863	5.842e-08	1.927	0.3724	0.4467	0.2082	0.2385	1.108	5.926e-08	1.106	0.2399	0.2595	0.1165	0.143	0.6068	3.392e-08	0.3884	0.09836	0.1077	0.06615	0.04151	0.1824	6.824e-08	0.6482	0.1542	0.3666	0.3024	0.06416	0.1275
103	6.739e-10	0.144	0.01836	0.02303	0.01106	0.01197	0.1026	3.989e-09	0.3869	0.06355	0.07249	0.03838	0.03411	0.2508	2.267e-08	1.313	0.2363	0.2916	0.1392	0.1524	0.7851	5.843e-08	1.928	0.3727	0.4488	0.21	0.2388	1.107	5.943e-08	1.111	0.2408	0.2642	0.1204	0.1438	0.6056	3.453e-08	0.3971	0.09946	0.1155	0.07291	0.0426	0.1821	6.937e-08	0.6604	0.1566	0.3768	0.3106	0.0662	0.127
104	3.674e-10	0.0784	0.009927	0.01252	0.006276	0.006241	0.05596	2.121e-09	0.2057	0.03405	0.03844	0.02033	0.01811	0.1332	1.284e-08	0.7418	0.1344	0.1626	0.0799	0.08267	0.4448	3.642e-08	1.206	0.2363	0.2965	0.1509	0.1456	0.6734	4.431e-08	0.8459	0.1891	0.2478	0.134	0.1138	0.409	3.896e-08	0.478	0.1438	0.1957	0.1273	0.06839	0.1385	1.026e-07	1.028	0.2686	0.6407	0.4731	0.1677	0.1182
104	3.67e-10	0.07834	0.009914	0.01253	0.006277	0.00625	0.0559	2.122e-09	0.2058	0.03404	0.03844	0.02032	0.01812	0.1333	1.283e-08	0.7419	0.1345	0.1629	0.08006	0.08288	0.4445	3.64e-08	1.205	0.2361	0.2964	0.151	0.1454	0.673	4.429e-08	0.8457	0.1893	0.248	0.1341	0.1138	0.4084	3.897e-08	0.4782	0.1438	0.1958	0.1274	0.0684	0.1385	1.026e-07	1.028	0.2686	0.6409	0.4732	0.1677	0.1183
105	3.019e-10	0.0644	0.007767	0.01075	0.005877	0.004869	0.04589	1.726e-09	0.1676	0.0273	0.03238	0.01779	0.01459	0.1079	1.102e-08	0.6356	0.114	0.1404	0.07308	0.06733	0.3812	3.373e-08	1.116	0.2174	0.2775	0.1479	0.1296	0.6212	4.385e-08	0.8412	0.1821	0.2664	0.1564	0.11	0.3926	3.953e-08	0.4908	0.1443	0.217	0.1446	0.07243	0.1295	1e-07	1.009	0.2688	0.6403	0.471	0.1694	0.1002
105	3.015e-10	0.06434	0.007768	0.01075	0.005875	0.004872	0.04582	1.728e-09	0.1678	0.02725	0.0324	0.01779	0.01461	0.1081	1.102e-08	0.6357	0.1138	0.1406	0.07312	0.06744	0.3813	3.374e-08	1.116	0.2173	0.2776	0.1481	0.1296	0.6215	4.386e-08	0.8413	0.182	0.2662	0.1562	0.11	0.3931	3.954e-08	0.4909	0.1442	0.2171	0.1447	0.07246	0.1295	1e-07	1.009	0.2688	0.6404	0.471	0.1694	0.1001
106	3.007e-10	0.06412	0.007848	0.01048	0.005598	0.004886	0.04579	1.618e-09	0.1575	0.02588	0.03102	0.01675	0.01427	0.1006	9.842e-09	0.5694	0.1019	0.1289	0.06642	0.06244	0.3387	2.93e-08	0.972	0.1898	0.2475	0.1328	0.1147	0.5347	3.744e-08	0.7188	0.1612	0.2243	0.1288	0.09544	0.3334	3.499e-08	0.4351	0.1315	0.1913	0.1263	0.06492	0.1124	9.444e-08	0.9546	0.2574	0.6045	0.442	0.1626	0.09267
106	3.012e-10	0.06422	0.007866	0.01049	0.005606	0.004889	0.04586	1.618e-09	0.1575	0.0259	0.03105	0.01677	0.01428	0.1006	9.837e-09	0.5692	0.1019	0.1289	0.06625	0.06267	0.3384	2.928e-08	0.9715	0.1901	0.2474	0.1328	0.1146	0.534	3.745e-08	0.7189	0.1612	0.2242	0.1288	0.09543	0.3336	3.498e-08	0.435	0.1315	0.1913	0.1264	0.06492	0.1122	9.445e-08	0.9546	0.2575	0.6044	0.4419	0.1625	0.09279
107	6.203e-11	0.01279	0.001125	0.001404	0.0008461	0.0005582	0.01026	2.191e-10	0.02095	0.002485	0.004148	0.002804	0.001345	0.01432	2.261e-09	0.128	0.02156	0.02691	0.01828	0.008633	0.07952	1.125e-08	0.3708	0.07487	0.09286	0.05557	0.03729	0.2031	2.099e-08	0.4079	0.09742	0.1379	0.08401	0.05388	0.1725	2.658e-08	0.3381	0.1034	0.1657	0.1121	0.05361	0.06906	7.766e-08	0.7943	0.2258	0.5035	0.3537	0.1498	0.065
107	6.188e-11	0.01277	0.001149	0.001412	0.0008522	0.0005597	0.01021	2.182e-10	0.02088	0.002474	0.004161	0.002802	0.001359	0.01424	2.276e-09	0.1287	0.02161	0.02678	0.01829	0.008491	0.08027	1.126e-08	0.3714	0.07557	0.09292	0.05578	0.03714	0.2029	2.1e-08	0.4079	0.09734	0.1377	0.08391	0.05383	0.1728	2.658e-08	0.3381	0.1034	0.1656	0.112	0.05362	0.06909	7.766e-08	0.7943	0.2258	0.5036	0.3538	0.1498	0.06487
108	2.88e-10	0.06135	0.007711	0.009542	0.004774	0.004768	0.04409	1.641e-09	0.1588	0.02603	0.0292	0.01562	0.01357	0.1036	1.014e-08	0.5846	0.106	0.1268	0.06355	0.0632	0.3519	2.938e-08	0.972	0.1917	0.2375	0.1226	0.1149	0.5428	3.819e-08	0.7316	0.1709	0.2172	0.1191	0.09818	0.3434	3.623e-08	0.4463	0.1365	0.1855	0.1209	0.06461	0.1244	9.039e-08	0.9034	0.2452	0.5496	0.4005	0.1491	0.1086
108	2.883e-10	0.06139	0.007711	0.009529	0.004769	0.004759	0.04415	1.642e-09	0.1589	0.02608	0.02919	0.01558	0.01361	0.1036	1.014e-08	0.5849	0.1058	0.1267	0.06344	0.06323	0.3524	2.935e-08	0.971	0.1915	0.2372	0.1226	0.1147	0.5423	3.82e-08	0.7317	0.1709	0.2173	0.1191	0.0982	0.3436	3.624e-08	0.4464	0.1364	0.1856	0.1209	0.06464	0.1244	9.038e-08	0.9034	0.245	0.5496	0.4005	0.1492	0.1087
109	2.368e-10	0.05047	0.006134	0.008379	0.004687	0.003692	0.03596	1.29e-09	0.1253	0.02089	0.02406	0.01308	0.01098	0.0804	8.422e-09	0.4856	0.08826	0.1064	0.05562	0.05081	0.2909	2.642e-08	0.8779	0.1743	0.2285	0.1271	0.1014	0.4752	3.748e-08	0.7276	0.1661	0.2467	0.1483	0.09849	0.3148	4.114e-08	0.5181	0.1659	0.2358	0.1548	0.08094	0.1164	1.169e-07	1.19	0.3212	0.7616	0.5481	0.2135	0.1069
109	2.362e-10	0.05035	0.006122	0.008359	0.004668	0.003691	0.03587	1.291e-09	0.1254	0.02087	0.02408	0.01307	0.01101	0.08045	8.408e-09	0.4849	0.08829	0.1064	0.05554	0.05086	0.2902	2.646e-08	0.879	0.1742	0.2285	0.1272	0.1013	0.4763	3.745e-08	0.727	0.166	0.2467	0.1482	0.09847	0.3143	4.114e-08	0.5181	0.1659	0.2358	0.1548	0.08097	0.1165	1.169e-07	1.19	0.3212	0.7617	0.5482	0.2135	0.107
110	1.713e-10	0.03632	0.004404	0.005413	0.002776	0.002637	0.02651	9.64e-10	0.09302	0.01481	0.01692	0.009362	0.007563	0.06129	6.648e-09	0.3818	0.06845	0.08168	0.04362	0.03807	0.2317	2.213e-08	0.7318	0.1453	0.1804	0.09711	0.08331	0.4061	3.328e-08	0.6418	0.1495	0.203	0.1161	0.08687	0.2894	3.466e-08	0.4319	0.1336	0.1883	0.1219	0.06633	0.11	9.055e-08	0.9138	0.2535	0.5627	0.4005	0.1622	0.09755
110	1.718e-10	0.03641	0.00442	0.005408	0.002772	0.002635	0.02658	9.64e-10	0.09302	0.01476	0.01692	0.009317	0.007603	0.06134	6.655e-09	0.3822	0.06854	0.08152	0.04349	0.03803	0.2321	2.216e-08	0.7327	0.1457	0.1804	0.09734	0.08301	0.4066	3.328e-08	0.6417	0.1496	0.2028	0.116	0.08676	0.2894	3.468e-08	0.4321	0.1336	0.1882	0.1219	0.06633	0.1102	9.054e-08	0.9137	0.2535	0.5626	0.4005	0.1622	0.09754
111	8.588e-11	0.01799	0.001884	0.002387	0.001292	0.001095	0.01372	4.102e-10	0.0393	0.005505	0.007112	0.004231	0.002881	0.02669	3.349e-09	0.1905	0.03275	0.03949	0.02362	0.01587	0.1183	1.357e-08	0.4477	0.08841	0.1115	0.0641	0.04744	0.2478	2.267e-08	0.4379	0.1025	0.1421	0.08462	0.05746	0.1933	2.602e-08	0.3275	0.09703	0.1551	0.105	0.05003	0.07542	7.126e-08	0.7233	0.2049	0.4505	0.3192	0.1313	0.06792
111	8.578e-11	0.01797	0.001892	0.002401	0.001303	0.001098	0.01368	4.091e-10	0.03919	0.005519	0.007051	0.004209	0.002843	0.02661	3.352e-09	0.1909	0.03295	0.03978	0.02367	0.01611	0.1182	1.36e-08	0.4487	0.0889	0.1115	0.06407	0.04746	0.2483	2.266e-08	0.4376	0.1024	0.1422	0.08466	0.05752	0.1931	2.6e-08	0.3274	0.09691	0.1551	0.1051	0.05005	0.07532	7.12e-08	0.7229	0.2049	0.4504	0.319	0.1313	0.06759
112	6.239e-11	0.01281	0.001407	0.0008686	0.000153	0.0007156	0.01054	3.079e-10	0.02875	0.003744	0.003512	0.001951	0.001561	0.02149	3.03e-09	0.1706	0.0297	0.03039	0.01711	0.01328	0.1105	1.27e-08	0.4168	0.08343	0.09611	0.05229	0.04382	0.2372	2.229e-08	0.4313	0.1053	0.1377	0.07928	0.05838	0.1883	2.558e-08	0.322	0.1012	0.1467	0.0957	0.05103	0.07414	7.225e-08	0.7343	0.2109	0.455	0.3191	0.1358	0.06846
112	6.204e-11	0.01274	0.001415	0.000862	0.0001578	0.0007043	0.01046	3.059e-10	0.02857	0.003812	0.003493	0.00195	0.001543	0.02127	3.024e-09	0.1704	0.0298	0.03053	0.01735	0.01318	0.11	1.273e-08	0.4176	0.08382	0.09616	0.05231	0.04385	0.2377	2.231e-08	0.4318	0.1057	0.1378	0.07935	0.05843	0.1883	2.559e-08	0.3221	0.1013	0.1468	0.09577	0.05102	0.07408	7.223e-08	0.7342	0.2109	0.4549	0.3191	0.1358	0.06839
113	5.079e-11	0.01041	0.001088	0.000916	0.0005472	0.0003689	0.008407	1.388e-10	0.0132	0.002106	0.001998	0.00113	0.000868	0.009096	1.915e-09	0.1081	0.02043	0.02081	0.01391	0.006908	0.06689	1.035e-08	0.3451	0.07311	0.09503	0.05965	0.03537	0.177	2.242e-08	0.4444	0.1135	0.1665	0.1032	0.06332	0.1644	3.28e-08	0.4208	0.142	0.2023	0.1313	0.07106	0.07644	1.041e-07	1.069	0.2996	0.6862	0.4798	0.2064	0.08286
113	5.093e-11	0.01043	0.001087	0.0008921	0.0005289	0.0003632	0.008452	1.381e-10	0.01311	0.002124	0.001957	0.001137	0.0008202	0.009032	1.907e-09	0.1078	0.02042	0.02097	0.01388	0.007082	0.0664	1.036e-08	0.3452	0.07347	0.09445	0.05941	0.03505	0.1773	2.244e-08	0.4447	0.1134	0.1666	0.1032	0.06332	0.1647	3.28e-08	0.4208	0.142	0.2022	0.1312	0.07105	0.07652	1.04e-07	1.069	0.2996	0.6863	0.4799	0.2064	0.08275
114	2.72e-10	0.05767	0.007193	0.008287	0.003968	0.004319	0.04219	1.552e-09	0.1497	0.02454	0.02625	0.01377	0.01248	0.09888	1.009e-08	0.5796	0.1046	0.121	0.06029	0.06069	0.354	3.087e-08	1.019	0.1999	0.2436	0.1252	0.1183	0.5751	4.01e-08	0.7686	0.1694	0.2391	0.1383	0.1008	0.3601	3.711e-08	0.4625	0.1448	0.2027	0.1338	0.06891	0.115	1.003e-07	1.018	0.2755	0.6512	0.4754	0.1758	0.09112
114	2.723e-10	0.0577	0.007178	0.008264	0.003952	0.004312	0.04226	1.553e-09	0.1498	0.02457	0.02617	0.01374	0.01243	0.09903	1.009e-08	0.5796	0.1047	0.1208	0.06005	0.06072	0.3541	3.088e-08	1.019	0.2002	0.2435	0.1251	0.1184	0.5753	4.013e-08	0.7691	0.1696	0.2389	0.1381	0.1008	0.3606	3.712e-08	0.4625	0.1449	0.2026	0.1337	0.06886	0.115	1.003e-07	1.018	0.2756	0.6509	0.4751	0.1759	0.09128
115	2.256e-10	0.04797	0.005677	0.007953	0.004671	0.003282	0.03434	1.163e-09	0.1132	0.01903	0.0223	0.01232	0.009989	0.07191	7.672e-09	0.4426	0.0809	0.09904	0.05418	0.04486	0.2626	2.587e-08	0.8616	0.1718	0.2321	0.135	0.09704	0.4578	3.902e-08	0.7614	0.1669	0.2778	0.1776	0.1002	0.3168	4.64e-08	0.5887	0.192	0.2777	0.1856	0.09212	0.119	1.298e-07	1.327	0.3633	0.8549	0.611	0.2438	0.1085
115	2.252e-10	0.0479	0.00568	0.007935	0.004668	0.003267	0.03428	1.165e-09	0.1134	0.01919	0.02229	0.01231	0.009985	0.07191	7.68e-09	0.4431	0.08107	0.09915	0.0542	0.04495	0.2629	2.585e-08	0.861	0.1717	0.232	0.1348	0.09719	0.4573	3.905e-08	0.7619	0.167	0.2779	0.1777	0.1002	0.317	4.638e-08	0.5885	0.192	0.2775	0.1854	0.09205	0.119	1.298e-07	1.327	0.3636	0.8546	0.6108	0.2438	0.1086
116	7.378e-11	0.01535	0.001739	0.001337	0.0001756	0.001161	0.01227	4.759e-10	0.04481	0.005862	0.006446	0.003739	0.002707	0.0325	4.081e-09	0.2315	0.03989	0.04447	0.02407	0.0204	0.1472	1.567e-08	0.5119	0.1007	0.1092	0.0524	0.05677	0.3019	2.51e-08	0.4788	0.1124	0.1353	0.07089	0.06444	0.231	2.362e-08	0.2905	0.07623	0.1261	0.08278	0.04331	0.08815	5.452e-08	0.5415	0.1552	0.3125	0.221	0.09146	0.07379
116	7.361e-11	0.01531	0.001717	0.001341	0.0001768	0.001165	0.01225	4.78e-10	0.04499	0.005909	0.006432	0.003737	0.002695	0.03265	4.084e-09	0.2316	0.03975	0.04439	0.02404	0.02035	0.1475	1.566e-08	0.5119	0.1008	0.1094	0.05258	0.05681	0.3017	2.509e-08	0.4786	0.1124	0.1353	0.07094	0.0644	0.2309	2.362e-08	0.2904	0.07627	0.1261	0.08277	0.04331	0.08807	5.45e-08	0.5413	0.1552	0.3124	0.221	0.09142	0.07366
117	9.274e-11	0.01946	0.002208	0.002611	0.001463	0.001148	0.01464	4.447e-10	0.04273	0.006896	0.007332	0.004039	0.003293	0.0285	3.839e-09	0.2189	0.03999	0.04401	0.02481	0.0192	0.1348	1.546e-08	0.5129	0.1041	0.1338	0.07845	0.05539	0.2749	2.736e-08	0.5371	0.1275	0.1957	0.1218	0.07396	0.2139	3.577e-08	0.4561	0.1493	0.2177	0.1432	0.07446	0.08913	1.066e-07	1.091	0.3011	0.701	0.4967	0.2043	0.08896
117	9.282e-11	0.01947	0.002209	0.002612	0.001465	0.001147	0.01465	4.466e-10	0.0429	0.006893	0.007325	0.004008	0.003317	0.02868	3.837e-09	0.2187	0.03994	0.04399	0.0248	0.0192	0.1348	1.547e-08	0.5134	0.1039	0.1338	0.07825	0.05556	0.2757	2.732e-08	0.5364	0.1274	0.1955	0.1217	0.07386	0.2135	3.577e-08	0.4561	0.1493	0.2176	0.1432	0.07445	0.08927	1.066e-07	1.091	0.3011	0.7009	0.4966	0.2044	0.08912
118	4.079e-10	0.08714	0.01057	0.01465	0.007827	0.006819	0.06193	2.401e-09	0.2331	0.03781	0.04486	0.02458	0.02027	0.1504	1.477e-08	0.8526	0.1523	0.1889	0.09637	0.09251	0.5114	4.284e-08	1.415	0.2722	0.3439	0.1771	0.1669	0.799	5.011e-08	0.95	0.1976	0.2759	0.1552	0.1207	0.4765	3.822e-08	0.4656	0.1254	0.1958	0.134	0.06185	0.1444	8.911e-08	0.8882	0.227	0.5572	0.4234	0.1337	0.104
118	4.076e-10	0.0871	0.01059	0.01465	0.007837	0.006818	0.06186	2.398e-09	0.2327	0.03778	0.04482	0.02454	0.02028	0.1501	1.476e-08	0.8521	0.1521	0.1889	0.0964	0.09255	0.5111	4.282e-08	1.415	0.2723	0.3442	0.1772	0.167	0.7982	5.013e-08	0.9504	0.1977	0.2762	0.1553	0.1208	0.4765	3.82e-08	0.4654	0.1254	0.1959	0.134	0.06186	0.1441	8.912e-08	0.8882	0.2272	0.5571	0.4234	0.1337	0.1039
119	1.22e-10	0.02572	0.003094	0.003563	0.001851	0.001712	0.01907	5.639e-10	0.05462	0.009106	0.01001	0.005249	0.004757	0.03551	4.161e-09	0.2387	0.04369	0.04986	0.02648	0.02338	0.1451	1.573e-08	0.5235	0.1067	0.1382	0.07912	0.05912	0.2785	2.609e-08	0.5101	0.1218	0.1772	0.1051	0.07203	0.2112	3.331e-08	0.4237	0.1438	0.1942	0.1235	0.07074	0.0857	1.095e-07	1.124	0.3089	0.7269	0.5118	0.2152	0.08832
119	1.226e-10	0.02585	0.0031	0.003577	0.001858	0.001719	0.01917	5.657e-10	0.05479	0.009172	0.009999	0.005231	0.004768	0.03562	4.162e-09	0.2388	0.0436	0.0501	0.02652	0.02358	0.1451	1.571e-08	0.5229	0.1066	0.1383	0.07919	0.05909	0.278	2.61e-08	0.5103	0.1218	0.1771	0.1051	0.07198	0.2114	3.331e-08	0.4238	0.1439	0.1942	0.1235	0.07075	0.08568	1.095e-07	1.124	0.3089	0.7271	0.5119	0.2152	0.08831
120	2.03e-10	0.04287	0.005579	0.005304	0.001954	0.00335	0.03199	1.157e-09	0.1107	0.01771	0.0175	0.00865	0.008852	0.07553	7.291e-09	0.4179	0.07484	0.08323	0.03844	0.04479	0.2598	2.062e-08	0.679	0.134	0.1552	0.07488	0.08037	0.3897	2.647e-08	0.5039	0.1305	0.1296	0.06001	0.06961	0.2437	2.386e-08	0.292	0.09361	0.1135	0.07168	0.04177	0.08493	6.679e-08	0.6691	0.1861	0.4096	0.3004	0.1093	0.07345
120	2.03e-10	0.04286	0.005565	0.005309	0.00196	0.003349	0.03199	1.155e-09	0.1106	0.01769	0.01749	0.008616	0.008875	0.07545	7.281e-09	0.4172	0.07439	0.08304	0.03836	0.04468	0.2598	2.063e-08	0.6792	0.1343	0.155	0.07483	0.0802	0.3899	2.649e-08	0.5042	0.1306	0.1295	0.05987	0.06964	0.2441	2.387e-08	0.2921	0.09368	0.1134	0.07167	0.04177	0.085	6.682e-08	0.6693	0.1861	0.4094	0.3002	0.1092	0.07377
121	3.842e-10	0.08189	0.01035	0.01268	0.006089	0.006591	0.05887	2.266e-09	0.2193	0.03589	0.04006	0.02102	0.01904	0.1434	1.385e-08	0.7991	0.1435	0.1723	0.08338	0.08888	0.4834	3.894e-08	1.286	0.2497	0.3054	0.1512	0.1543	0.7305	4.569e-08	0.8699	0.1928	0.2509	0.1356	0.1153	0.4261	3.509e-08	0.4288	0.1255	0.1719	0.1099	0.06201	0.1314	8.903e-08	0.8925	0.2343	0.5624	0.4219	0.1406	0.09571
121	3.843e-10	0.08191	0.01036	0.01268	0.006086	0.006591	0.05888	2.265e-09	0.2192	0.03583	0.04008	0.02101	0.01907	0.1433	1.385e-08	0.7992	0.1435	0.1724	0.08333	0.08906	0.4832	3.898e-08	1.287	0.2499	0.3055	0.1509	0.1546	0.7315	4.568e-08	0.8697	0.1928	0.2509	0.1356	0.1152	0.426	3.511e-08	0.429	0.1256	0.172	0.11	0.06202	0.1315	8.9e-08	0.8922	0.2343	0.5622	0.4217	0.1405	0.09565
122	1.242e-10	0.02623	0.00303	0.003909	0.002211	0.001698	0.01929	6.196e-10	0.05993	0.009684	0.01115	0.006174	0.004973	0.0391	4.709e-09	0.2698	0.04865	0.05714	0.03188	0.02526	0.164	1.764e-08	0.5852	0.1174	0.1523	0.08798	0.06431	0.3155	2.9e-08	0.5658	0.1313	0.1985	0.1216	0.07689	0.236	3.488e-08	0.4424	0.1432	0.2066	0.1353	0.0713	0.09263	1.027e-07	1.049	0.2909	0.671	0.4752	0.1958	0.08754
122	1.244e-10	0.02628	0.003026	0.003925	0.002224	0.001701	0.01933	6.215e-10	0.06007	0.009676	0.01113	0.00618	0.004949	0.03927	4.692e-09	0.2689	0.0486	0.057	0.03174	0.02526	0.1633	1.762e-08	0.5846	0.1171	0.152	0.08789	0.06407	0.3156	2.9e-08	0.5658	0.1313	0.1986	0.1216	0.07692	0.2359	3.489e-08	0.4425	0.1431	0.2067	0.1354	0.07131	0.09267	1.027e-07	1.05	0.2907	0.6712	0.4754	0.1958	0.08759
123	2.849e-10	0.06068	0.007268	0.009818	0.005217	0.004601	0.04359	1.609e-09	0.1562	0.02497	0.03029	0.01677	0.01351	0.1009	1.012e-08	0.5843	0.1037	0.1309	0.06875	0.06219	0.3497	3.082e-08	1.019	0.198	0.2493	0.1308	0.1185	0.5713	3.908e-08	0.7452	0.1657	0.2196	0.1224	0.09727	0.3598	3.355e-08	0.4147	0.1181	0.1828	0.1234	0.05939	0.1138	8.502e-08	0.856	0.2297	0.5395	0.3988	0.1407	0.08675
123	2.852e-10	0.06075	0.00728	0.009825	0.005227	0.004598	0.04364	1.61e-09	0.1562	0.02498	0.03036	0.0168	0.01355	0.1009	1.015e-08	0.5857	0.1038	0.1311	0.06889	0.06218	0.3508	3.083e-08	1.019	0.1981	0.2492	0.131	0.1183	0.5714	3.909e-08	0.7455	0.1658	0.2199	0.1226	0.0973	0.3598	3.356e-08	0.4148	0.118	0.183	0.1236	0.05942	0.1138	8.503e-08	0.8562	0.2296	0.5399	0.399	0.1409	0.08672
124	7.782e-10	0.1665	0.02123	0.0272	0.01335	0.01385	0.1181	4.59e-09	0.4457	0.07418	0.08407	0.04393	0.04014	0.2875	2.604e-08	1.509	0.2731	0.3339	0.1572	0.1767	0.9019	6.63e-08	2.193	0.4237	0.5256	0.2527	0.273	1.244	6.68e-08	1.262	0.2675	0.3456	0.1808	0.1649	0.649	4.546e-08	0.5442	0.1449	0.2082	0.141	0.06711	0.1911	1.037e-07	1.02	0.2433	0.6418	0.5111	0.1306	0.1353
124	7.777e-10	0.1664	0.02122	0.0272	0.01334	0.01385	0.118	4.587e-09	0.4456	0.07409	0.08412	0.04396	0.04016	0.2873	2.604e-08	1.509	0.2734	0.3341	0.1572	0.1768	0.9015	6.634e-08	2.194	0.4232	0.5256	0.2527	0.2728	1.246	6.681e-08	1.262	0.2675	0.3457	0.1809	0.1649	0.6492	4.547e-08	0.5443	0.1448	0.2083	0.1411	0.06715	0.1912	1.037e-07	1.02	0.2431	0.642	0.5113	0.1307	0.1352
125	2.653e-10	0.05644	0.006847	0.008754	0.004421	0.004333	0.04084	1.543e-09	0.1491	0.02357	0.02761	0.0151	0.0125	0.09793	9.836e-09	0.5663	0.1002	0.123	0.0634	0.05961	0.3431	2.949e-08	0.9724	0.1881	0.2323	0.1193	0.113	0.5521	3.702e-08	0.7029	0.1561	0.199	0.1082	0.09086	0.3478	3.014e-08	0.3687	0.1036	0.1545	0.1034	0.05112	0.1106	7.281e-08	0.7271	0.1973	0.4457	0.3301	0.1156	0.08415
125	2.652e-10	0.05641	0.006851	0.008742	0.004418	0.004324	0.04081	1.543e-09	0.1491	0.02354	0.02763	0.01516	0.01247	0.09798	9.825e-09	0.5657	0.1001	0.123	0.06338	0.05959	0.3427	2.949e-08	0.9726	0.1881	0.2324	0.1194	0.1131	0.5521	3.7e-08	0.7025	0.156	0.1989	0.108	0.09085	0.3476	3.013e-08	0.3687	0.1037	0.1545	0.1033	0.05114	0.1105	7.277e-08	0.7267	0.1972	0.4454	0.33	0.1154	0.08412
126	1.196e-10	0.02498	0.003136	0.002213	0.0002274	0.001986	0.01963	8.006e-10	0.07545	0.01065	0.01027	0.005443	0.00483	0.05453	5.803e-09	0.3297	0.05737	0.06173	0.03006	0.03166	0.2106	1.847e-08	0.6017	0.1176	0.1215	0.05291	0.06862	0.3626	2.563e-08	0.4815	0.1204	0.1091	0.04427	0.06479	0.252	1.996e-08	0.2377	0.0655	0.08358	0.05211	0.03147	0.08864	4.577e-08	0.4467	0.13	0.2435	0.1751	0.06837	0.07327
126	1.196e-10	0.02498	0.00315	0.002223	0.0002399	0.001983	0.01961	7.985e-10	0.0753	0.01073	0.0103	0.005461	0.004835	0.05427	5.806e-09	0.33	0.0575	0.06203	0.03017	0.03186	0.2105	1.844e-08	0.6008	0.1176	0.1214	0.05315	0.06829	0.3618	2.561e-08	0.4813	0.1203	0.1091	0.04432	0.06479	0.2518	1.995e-08	0.2377	0.06555	0.08379	0.05229	0.03151	0.08841	4.575e-08	0.4466	0.1298	0.2435	0.175	0.06844	0.07327
127	2.612e-10	0.05563	0.006719	0.008808	0.0045	0.004309	0.0401	1.536e-09	0.1484	0.02334	0.02747	0.01498	0.01249	0.09763	9.936e-09	0.5714	0.101	0.1218	0.06165	0.06015	0.3485	2.918e-08	0.9615	0.1849	0.2277	0.1157	0.112	0.5488	3.599e-08	0.6848	0.1549	0.1955	0.1061	0.08944	0.3343	2.956e-08	0.3632	0.1027	0.1546	0.1029	0.0517	0.1059	7.193e-08	0.7193	0.1944	0.4448	0.3314	0.1134	0.08009
127	2.608e-10	0.05554	0.006713	0.008802	0.004502	0.0043	0.04003	1.535e-09	0.1484	0.02326	0.02741	0.01494	0.01247	0.09768	9.933e-09	0.5713	0.1009	0.1219	0.06164	0.06029	0.3484	2.919e-08	0.9619	0.1851	0.2275	0.1155	0.112	0.5492	3.6e-08	0.6849	0.1548	0.1955	0.106	0.08946	0.3346	2.956e-08	0.3631	0.1028	0.1544	0.1028	0.05166	0.106	7.188e-08	0.7188	0.1944	0.4445	0.3311	0.1134	0.07988
128	4.207e-11	0.008513	0.0008108	0.0004104	9.896e-05	0.0003115	0.007292	1.352e-10	0.01237	0.001178	0.001383	0.001072	0.0003105	0.009814	1.674e-09	0.09356	0.01603	0.01693	0.01176	0.005163	0.06059	8.928e-09	0.2945	0.06119	0.07357	0.04452	0.02904	0.1598	1.857e-08	0.3622	0.09215	0.1208	0.07105	0.04978	0.1493	2.586e-08	0.3284	0.1088	0.1515	0.09738	0.05415	0.0681	7.745e-08	0.7906	0.23	0.4891	0.3359	0.1532	0.0715
128	4.194e-11	0.008486	0.0008005	0.0004118	0.0001016	0.0003102	0.007274	1.36e-10	0.01248	0.001249	0.001395	0.00104	0.0003555	0.009837	1.67e-09	0.09337	0.01611	0.01686	0.01166	0.005201	0.0604	8.941e-09	0.295	0.06132	0.07365	0.04447	0.02918	0.16	1.855e-08	0.3619	0.09212	0.1209	0.07103	0.04983	0.149	2.585e-08	0.3283	0.1088	0.1515	0.09736	0.05416	0.06802	7.744e-08	0.7905	0.23	0.4889	0.3357	0.1532	0.07159
129	1.784e-10	0.03788	0.004492	0.006036	0.003397	0.002639	0.02736	8.909e-10	0.08652	0.01421	0.0167	0.009147	0.007553	0.05561	5.872e-09	0.3381	0.06129	0.07378	0.0394	0.03439	0.203	1.92e-08	0.6382	0.1274	0.1678	0.0957	0.07209	0.343	2.833e-08	0.5511	0.1284	0.1892	0.1151	0.07403	0.2335	3.505e-08	0.444	0.1417	0.2107	0.1422	0.06847	0.0916	9.995e-08	1.017	0.2797	0.647	0.4628	0.1841	0.09059
129	1.784e-10	0.0379	0.004498	0.006069	0.003417	0.002652	0.02733	8.88e-10	0.08626	0.01417	0.0167	0.009172	0.007531	0.05539	5.842e-09	0.3364	0.06104	0.07362	0.03928	0.03434	0.2018	1.922e-08	0.6388	0.1278	0.168	0.09587	0.07212	0.343	2.833e-08	0.5511	0.1286	0.1892	0.1152	0.07401	0.2332	3.506e-08	0.4442	0.1416	0.2107	0.1423	0.06847	0.09179	9.995e-08	1.017	0.2797	0.6469	0.4628	0.1841	0.09066
130	6.641e-11	0.01396	0.001524	0.002085	0.001319	0.0007661	0.01035	1.545e-10	0.01543	0.00298	0.003596	0.001855	0.001741	0.00885	1.261e-09	0.07242	0.01444	0.01559	0.009375	0.006215	0.04239	6.999e-09	0.2393	0.05207	0.08157	0.0554	0.02617	0.1056	1.513e-08	0.3025	0.07496	0.1199	0.07476	0.04518	0.1076	2.994e-08	0.3849	0.1399	0.1808	0.1161	0.06476	0.06423	1.151e-07	1.185	0.3284	0.7612	0.523	0.2383	0.09528
130	6.673e-11	0.01402	0.001526	0.00208	0.001317	0.0007629	0.01042	1.569e-10	0.01563	0.003005	0.003592	0.001859	0.001733	0.009035	1.249e-09	0.07177	0.01427	0.01549	0.009127	0.006361	0.04201	7.031e-09	0.24	0.05202	0.08131	0.05544	0.02587	0.1067	1.508e-08	0.3015	0.07478	0.1197	0.07462	0.0451	0.107	2.996e-08	0.3851	0.1399	0.1808	0.1161	0.06474	0.06437	1.151e-07	1.185	0.3283	0.7611	0.5229	0.2382	0.09536
131	2.333e-10	0.04951	0.006133	0.007351	0.00367	0.003681	0.03603	1.371e-09	0.1321	0.02142	0.02331	0.01258	0.01073	0.0874	9.146e-09	0.5257	0.0947	0.1117	0.05785	0.05389	0.3192	2.884e-08	0.9531	0.1878	0.2329	0.1237	0.1092	0.5324	4.036e-08	0.7771	0.1752	0.2489	0.1465	0.1024	0.353	3.894e-08	0.4853	0.1486	0.2145	0.1415	0.07296	0.1223	9.706e-08	0.9799	0.2692	0.613	0.4451	0.1679	0.09773
131	2.338e-10	0.0496	0.006135	0.00736	0.00367	0.003689	0.03611	1.372e-09	0.1322	0.02137	0.02325	0.01254	0.01071	0.08756	9.122e-09	0.5243	0.09431	0.1115	0.05772	0.05377	0.3185	2.884e-08	0.953	0.1879	0.2328	0.1236	0.1092	0.5323	4.035e-08	0.7767	0.1749	0.2487	0.1464	0.1023	0.3532	3.894e-08	0.4854	0.1487	0.2146	0.1416	0.07299	0.1221	9.705e-08	0.9798	0.2692	0.6127	0.4449	0.1679	0.09779
132	2.427e-10	0.05189	0.006358	0.008922	0.004992	0.00393	0.03661	1.272e-09	0.1242	0.02097	0.02498	0.01352	0.01146	0.07822	7.913e-09	0.4585	0.08426	0.1044	0.054	0.0504	0.2699	2.459e-08	0.821	0.1641	0.2211	0.1232	0.09789	0.4358	3.466e-08	0.6737	0.1541	0.2285	0.135	0.09353	0.2912	4.078e-08	0.5122	0.1611	0.2331	0.1546	0.07855	0.118	1.205e-07	1.223	0.3261	0.7763	0.5553	0.221	0.121
132	2.43e-10	0.05193	0.006374	0.008915	0.004991	0.003923	0.03665	1.27e-09	0.124	0.02097	0.02499	0.01352	0.01147	0.07807	7.905e-09	0.4582	0.0843	0.1045	0.05403	0.05046	0.2694	2.458e-08	0.8204	0.1641	0.2208	0.123	0.09775	0.4356	3.468e-08	0.6741	0.154	0.2285	0.1349	0.09353	0.2915	4.078e-08	0.5123	0.161	0.2331	0.1545	0.07854	0.1182	1.206e-07	1.224	0.3262	0.7763	0.5553	0.221	0.1211
133	2.465e-10	0.05228	0.006465	0.007247	0.002984	0.004263	0.03856	1.534e-09	0.1473	0.02274	0.02516	0.0134	0.01175	0.09941	9.974e-09	0.5723	0.1008	0.1179	0.05724	0.06066	0.3536	2.922e-08	0.9574	0.1839	0.2086	0.09556	0.113	0.565	3.439e-08	0.6461	0.1448	0.1614	0.07784	0.08356	0.3399	2.367e-08	0.284	0.06867	0.1133	0.07653	0.03675	0.102	5.034e-08	0.4931	0.1312	0.2919	0.2258	0.06607	0.07002
133	2.468e-10	0.05234	0.006464	0.00726	0.002996	0.004264	0.03862	1.536e-09	0.1474	0.02275	0.02512	0.01336	0.01176	0.09958	9.977e-09	0.5724	0.1007	0.1179	0.05725	0.06061	0.3539	2.921e-08	0.9571	0.1838	0.2085	0.0956	0.1129	0.5647	3.444e-08	0.6469	0.1449	0.1614	0.07794	0.08344	0.3406	2.367e-08	0.2839	0.0687	0.1131	0.0764	0.03668	0.1021	5.033e-08	0.4929	0.1313	0.2916	0.2255	0.06609	0.06999
134	1.893e-10	0.04044	0.004808	0.007234	0.004392	0.002842	0.0284	1.042e-09	0.1014	0.01688	0.01998	0.01129	0.008691	0.06451	7.156e-09	0.4127	0.07568	0.09251	0.05131	0.0412	0.2445	2.418e-08	0.8058	0.1609	0.219	0.1284	0.09059	0.4259	3.877e-08	0.7592	0.1722	0.279	0.1774	0.1016	0.308	4.753e-08	0.601	0.1895	0.2824	0.1887	0.09372	0.1291	1.198e-07	1.214	0.3324	0.7617	0.5459	0.2158	0.1194
134	1.89e-10	0.04038	0.004793	0.00722	0.004371	0.002849	0.02837	1.043e-09	0.1014	0.01687	0.01992	0.01124	0.00868	0.06458	7.136e-09	0.4117	0.07575	0.09256	0.05133	0.04124	0.2434	2.42e-08	0.8065	0.1609	0.2192	0.1285	0.09072	0.4264	3.873e-08	0.7586	0.1722	0.2793	0.1776	0.1016	0.3071	4.755e-08	0.6012	0.1896	0.2826	0.1888	0.09373	0.1291	1.198e-07	1.214	0.3325	0.7617	0.5459	0.2158	0.1194
135	1.666e-10	0.03537	0.004098	0.005815	0.003478	0.002338	0.02545	8.233e-10	0.0801	0.01334	0.01585	0.008915	0.006933	0.05091	5.748e-09	0.3307	0.06067	0.07243	0.04009	0.03234	0.1976	2.038e-08	0.6784	0.1361	0.1817	0.1059	0.07579	0.3606	3.215e-08	0.6268	0.1412	0.2225	0.1383	0.08427	0.2631	4.005e-08	0.5075	0.1672	0.2355	0.1552	0.0803	0.1048	1.193e-07	1.219	0.3345	0.7816	0.5528	0.2288	0.1033
135	1.666e-10	0.03537	0.004086	0.005819	0.003471	0.002348	0.02546	8.262e-10	0.08038	0.01328	0.01594	0.008945	0.00699	0.05116	5.752e-09	0.331	0.06078	0.07256	0.04013	0.03243	0.1977	2.036e-08	0.6776	0.1357	0.1814	0.1057	0.07575	0.3605	3.218e-08	0.6273	0.1414	0.2225	0.1382	0.08426	0.2634	4.005e-08	0.5075	0.1671	0.2355	0.1552	0.08028	0.105	1.193e-07	1.22	0.3344	0.7816	0.5529	0.2287	0.1034
136	1.748e-10	0.03714	0.004385	0.005929	0.003303	0.002626	0.02683	9.673e-10	0.09357	0.015	0.0175	0.00969	0.007809	0.06107	6.795e-09	0.3904	0.0701	0.08395	0.04511	0.03884	0.2364	2.284e-08	0.7566	0.1488	0.1928	0.1077	0.08511	0.415	3.353e-08	0.6502	0.1473	0.2212	0.135	0.08626	0.2816	3.675e-08	0.4642	0.1442	0.2185	0.1463	0.0722	0.1015	1.002e-07	1.019	0.2789	0.6512	0.4696	0.1816	0.08939
136	1.748e-10	0.03714	0.004381	0.005934	0.003312	0.002622	0.02682	9.678e-10	0.09359	0.01503	0.01744	0.009654	0.007786	0.06112	6.815e-09	0.3913	0.06993	0.08394	0.04513	0.03881	0.2375	2.283e-08	0.7562	0.1491	0.1927	0.1076	0.08514	0.4144	3.354e-08	0.6504	0.1472	0.2212	0.1349	0.08633	0.282	3.676e-08	0.4643	0.1442	0.2185	0.1463	0.07221	0.1017	1.002e-07	1.019	0.2788	0.6514	0.4698	0.1816	0.08923
137	4.314e-10	0.09222	0.01142	0.01553	0.008346	0.007183	0.06527	2.459e-09	0.2392	0.03984	0.04644	0.02501	0.02144	0.1529	1.498e-08	0.8668	0.1571	0.1931	0.09692	0.09617	0.5166	4.288e-08	1.422	0.2772	0.3567	0.1869	0.1698	0.7878	5.147e-08	0.9879	0.211	0.3149	0.1845	0.1303	0.462	4.683e-08	0.5828	0.1775	0.2572	0.1709	0.08629	0.1481	1.258e-07	1.273	0.3319	0.8192	0.6045	0.2147	0.1214
137	4.309e-10	0.09211	0.01139	0.01554	0.008348	0.00719	0.06518	2.46e-09	0.2393	0.0398	0.04646	0.02499	0.02147	0.1531	1.498e-08	0.8663	0.157	0.1929	0.09683	0.09608	0.5164	4.286e-08	1.421	0.2774	0.3569	0.187	0.1698	0.787	5.144e-08	0.9874	0.2111	0.3149	0.1847	0.1302	0.4613	4.685e-08	0.5829	0.1775	0.2571	0.1709	0.08623	0.1483	1.257e-07	1.272	0.3319	0.8191	0.6044	0.2148	0.1214
138	4.676e-10	0.09992	0.01247	0.01668	0.008899	0.007785	0.07077	2.683e-09	0.2608	0.04378	0.04991	0.02664	0.02328	0.1671	1.622e-08	0.9385	0.1715	0.2078	0.1032	0.1045	0.5593	4.608e-08	1.529	0.2993	0.3854	0.202	0.1834	0.8441	5.546e-08	1.066	0.228	0.3449	0.2035	0.1414	0.4935	5.196e-08	0.6475	0.2029	0.2842	0.188	0.09619	0.1604	1.415e-07	1.434	0.3737	0.9253	0.6813	0.244	0.1347
138	4.672e-10	0.09985	0.01247	0.01667	0.008892	0.00778	0.0707	2.682e-09	0.2607	0.04382	0.04989	0.02662	0.02327	0.167	1.62e-08	0.9372	0.1708	0.2078	0.1033	0.1045	0.5585	4.613e-08	1.531	0.2998	0.3858	0.2025	0.1833	0.8449	5.547e-08	1.067	0.2278	0.3449	0.2036	0.1414	0.4939	5.196e-08	0.6475	0.2029	0.2842	0.188	0.09619	0.1604	1.415e-07	1.434	0.3738	0.9254	0.6813	0.2441	0.1344
139	4.945e-10	0.1057	0.01304	0.018	0.009851	0.00815	0.07468	2.826e-09	0.275	0.0458	0.05362	0.02889	0.02473	0.1756	1.739e-08	1.006	0.1819	0.2239	0.113	0.1109	0.5999	5.011e-08	1.661	0.3217	0.4185	0.221	0.1976	0.9209	5.991e-08	1.15	0.2407	0.371	0.2208	0.1502	0.538	5.139e-08	0.6388	0.193	0.2802	0.185	0.09518	0.1655	1.347e-07	1.364	0.3529	0.8854	0.6577	0.2276	0.1254
139	4.939e-10	0.1056	0.01305	0.01801	0.009853	0.00816	0.07455	2.824e-09	0.2749	0.04584	0.05368	0.02894	0.02475	0.1753	1.739e-08	1.005	0.182	0.224	0.1131	0.1109	0.5994	5.011e-08	1.661	0.3218	0.4188	0.2212	0.1976	0.9206	5.987e-08	1.149	0.2407	0.3711	0.2208	0.1502	0.5373	5.138e-08	0.6388	0.1931	0.2803	0.1851	0.09518	0.1653	1.346e-07	1.364	0.3529	0.8855	0.6579	0.2276	0.1252
140	1.26e-10	0.02658	0.003099	0.003688	0.001818	0.00187	0.01979	6.874e-10	0.066	0.01012	0.01157	0.006503	0.005065	0.04432	5.153e-09	0.2947	0.05262	0.06071	0.03266	0.02806	0.1814	1.865e-08	0.6154	0.1218	0.149	0.08016	0.06887	0.3446	2.906e-08	0.5598	0.1271	0.1784	0.1036	0.07477	0.2543	3.09e-08	0.3856	0.1172	0.17	0.11	0.05999	0.09837	8.36e-08	0.846	0.2352	0.5237	0.3707	0.1531	0.08706
140	1.256e-10	0.0265	0.003086	0.003687	0.001817	0.00187	0.01973	6.858e-10	0.0659	0.01015	0.0116	0.006497	0.005107	0.04415	5.15e-09	0.2945	0.0527	0.06076	0.03281	0.02795	0.1811	1.862e-08	0.6144	0.1215	0.1489	0.08007	0.0688	0.344	2.904e-08	0.5595	0.1272	0.1785	0.1036	0.07484	0.2539	3.091e-08	0.3857	0.1173	0.1701	0.11	0.06002	0.09837	8.362e-08	0.8463	0.2353	0.5239	0.3708	0.1531	0.08703
141	8.292e-11	0.01757	0.002108	0.002593	0.001312	0.001281	0.01287	4.713e-10	0.04501	0.006899	0.007285	0.004027	0.003259	0.03082	3.829e-09	0.219	0.03983	0.04488	0.02428	0.0206	0.1343	1.431e-08	0.4749	0.09558	0.1224	0.06876	0.05369	0.2569	2.518e-08	0.4901	0.1213	0.161	0.09249	0.06853	0.2077	3.109e-08	0.3885	0.1155	0.1761	0.117	0.05905	0.09697	8.066e-08	0.8082	0.2241	0.4845	0.3428	0.1417	0.09962
141	8.28e-11	0.01755	0.002116	0.002603	0.001319	0.001285	0.01283	4.725e-10	0.04514	0.006934	0.007359	0.00407	0.003289	0.03085	3.82e-09	0.2185	0.03979	0.04478	0.02408	0.0207	0.134	1.427e-08	0.4741	0.09556	0.1225	0.06859	0.05394	0.256	2.518e-08	0.4901	0.1213	0.1611	0.09239	0.06871	0.2077	3.109e-08	0.3885	0.1155	0.176	0.117	0.05905	0.09695	8.065e-08	0.808	0.2242	0.4842	0.3426	0.1416	0.09956
142	1.194e-10	0.02513	0.002679	0.00378	0.002306	0.001473	0.01867	5.213e-10	0.05063	0.007937	0.01021	0.005954	0.004253	0.03249	3.987e-09	0.2284	0.04059	0.04974	0.0294	0.02035	0.138	1.572e-08	0.5215	0.1043	0.1372	0.0815	0.05575	0.2799	2.549e-08	0.4969	0.1122	0.178	0.113	0.065	0.2067	3.228e-08	0.4114	0.1275	0.2046	0.1412	0.06349	0.07929	9.419e-08	0.9641	0.2672	0.6216	0.4434	0.1782	0.07529
142	1.193e-10	0.02513	0.002686	0.003799	0.002312	0.001486	0.01864	5.2e-10	0.05051	0.007966	0.01019	0.005949	0.004245	0.03235	3.984e-09	0.2282	0.04061	0.04982	0.02944	0.02038	0.1378	1.57e-08	0.521	0.1043	0.1373	0.08153	0.05577	0.2794	2.552e-08	0.4973	0.1124	0.178	0.1131	0.06496	0.2069	3.229e-08	0.4115	0.1276	0.2047	0.1412	0.06349	0.07924	9.419e-08	0.9641	0.2674	0.6215	0.4432	0.1783	0.07526
143	1.728e-10	0.03667	0.004581	0.005189	0.00224	0.002948	0.0269	1.12e-09	0.1073	0.01672	0.01795	0.009789	0.008163	0.07267	7.662e-09	0.4397	0.07901	0.0916	0.04661	0.04499	0.2691	2.43e-08	0.8005	0.1586	0.1855	0.09211	0.09338	0.4564	3.494e-08	0.6686	0.1575	0.1952	0.1046	0.09058	0.316	3.41e-08	0.419	0.1209	0.1756	0.1147	0.06087	0.1225	7.828e-08	0.7759	0.2121	0.4553	0.3285	0.1268	0.1085
143	1.732e-10	0.03675	0.004589	0.005189	0.002245	0.002944	0.02697	1.118e-09	0.1071	0.01666	0.01791	0.009775	0.008131	0.07257	7.667e-09	0.44	0.07933	0.09153	0.0465	0.04502	0.2692	2.424e-08	0.7986	0.1588	0.1853	0.09206	0.0932	0.4546	3.494e-08	0.6688	0.1575	0.1952	0.1046	0.09059	0.3161	3.41e-08	0.419	0.121	0.1756	0.1147	0.06086	0.1225	7.829e-08	0.776	0.2119	0.4555	0.3288	0.1267	0.1086
144	1.605e-10	0.03404	0.004233	0.004661	0.001858	0.002803	0.02515	1.056e-09	0.1008	0.01478	0.01637	0.008913	0.007458	0.06966	7.359e-09	0.421	0.07339	0.08533	0.04245	0.04288	0.2623	2.158e-08	0.7079	0.1361	0.1571	0.07389	0.08317	0.4147	2.936e-08	0.5553	0.1403	0.1344	0.05833	0.07607	0.2806	2.226e-08	0.2649	0.06527	0.09799	0.06325	0.03475	0.1017	4.225e-08	0.4018	0.1191	0.1987	0.1462	0.05247	0.084
144	1.608e-10	0.0341	0.004229	0.004641	0.00184	0.002801	0.02523	1.057e-09	0.1009	0.01475	0.01638	0.008891	0.007488	0.06974	7.362e-09	0.4212	0.07338	0.08555	0.04267	0.04289	0.2623	2.153e-08	0.7066	0.1362	0.1568	0.07366	0.08312	0.4136	2.941e-08	0.556	0.1404	0.1345	0.05846	0.07605	0.2811	2.227e-08	0.265	0.06531	0.09797	0.06323	0.03474	0.1017	4.225e-08	0.4017	0.1192	0.1985	0.146	0.05245	0.08404
145	3.255e-10	0.06952	0.00857	0.01148	0.005975	0.005505	0.04948	1.864e-09	0.1809	0.02927	0.03474	0.01878	0.01596	0.1169	1.143e-08	0.6605	0.1179	0.1463	0.07363	0.07266	0.3963	3.291e-08	1.089	0.2105	0.2675	0.1375	0.13	0.6109	3.946e-08	0.7508	0.1668	0.2154	0.1164	0.09899	0.3685	3.264e-08	0.3999	0.1149	0.1658	0.1089	0.05695	0.1192	8.424e-08	0.8431	0.2223	0.5245	0.3894	0.1351	0.0962
145	3.254e-10	0.06951	0.008563	0.01148	0.005976	0.005501	0.04947	1.863e-09	0.1808	0.02932	0.03474	0.01883	0.01591	0.1168	1.144e-08	0.6609	0.1179	0.1466	0.07385	0.07278	0.3964	3.289e-08	1.088	0.2109	0.2674	0.1375	0.13	0.6099	3.944e-08	0.7505	0.1666	0.2155	0.1165	0.09903	0.3684	3.262e-08	0.3997	0.1149	0.1657	0.1088	0.05694	0.119	8.422e-08	0.8429	0.2224	0.5243	0.3891	0.1352	0.09621
146	2.875e-10	0.06122	0.007378	0.009607	0.004786	0.004822	0.04424	1.763e-09	0.1701	0.02641	0.03116	0.01722	0.01394	0.1125	1.149e-08	0.6606	0.1156	0.1411	0.07217	0.06896	0.4039	3.408e-08	1.12	0.2137	0.2581	0.1277	0.1304	0.6484	4.09e-08	0.7708	0.1686	0.204	0.1055	0.0985	0.3982	2.76e-08	0.3321	0.08262	0.1329	0.08899	0.04386	0.1166	5.824e-08	0.5731	0.1519	0.3445	0.2656	0.07896	0.07667
146	2.873e-10	0.06117	0.007383	0.009603	0.004786	0.004817	0.04419	1.762e-09	0.17	0.0263	0.0312	0.01722	0.01397	0.1125	1.148e-08	0.6599	0.1156	0.1413	0.07218	0.06913	0.4029	3.411e-08	1.121	0.2141	0.2583	0.1279	0.1305	0.649	4.087e-08	0.7705	0.1687	0.2041	0.1057	0.09842	0.3976	2.758e-08	0.332	0.08259	0.1328	0.08898	0.04384	0.1165	5.825e-08	0.5731	0.1518	0.3445	0.2657	0.07878	0.07672
147	1.092e-10	0.02288	0.00259	0.002679	0.001084	0.001595	0.01761	6.423e-10	0.06105	0.008501	0.009778	0.005573	0.004205	0.04277	4.994e-09	0.2841	0.04847	0.05642	0.03066	0.02576	0.1792	1.756e-08	0.5749	0.1113	0.1282	0.065	0.06317	0.3354	2.586e-08	0.4916	0.1156	0.1367	0.07274	0.06393	0.2393	2.222e-08	0.2729	0.07377	0.1181	0.079	0.03907	0.08107	5.058e-08	0.5038	0.1473	0.2964	0.2148	0.08164	0.06004
147	1.094e-10	0.02292	0.002598	0.002696	0.001086	0.00161	0.01763	6.419e-10	0.06102	0.008506	0.00976	0.00555	0.00421	0.04275	4.996e-09	0.2842	0.04819	0.05665	0.03074	0.02591	0.1794	1.758e-08	0.5752	0.111	0.1277	0.06469	0.063	0.3365	2.584e-08	0.4914	0.1155	0.1366	0.07268	0.0639	0.2393	2.222e-08	0.2729	0.07376	0.1181	0.079	0.03908	0.08109	5.059e-08	0.504	0.1473	0.2966	0.2148	0.08179	0.06006
148	1.249e-10	0.02617	0.003127	0.002888	0.0009563	0.001932	0.02016	7.522e-10	0.07144	0.01027	0.01099	0.006051	0.004939	0.05018	5.615e-09	0.3196	0.05545	0.06201	0.03172	0.03029	0.2021	1.871e-08	0.6118	0.1195	0.1312	0.06203	0.06914	0.3611	2.664e-08	0.5033	0.1215	0.1264	0.05925	0.06714	0.2554	2.221e-08	0.2689	0.07487	0.1045	0.06681	0.03767	0.08952	5.487e-08	0.5445	0.1541	0.3172	0.2279	0.08929	0.07327
148	1.244e-10	0.02607	0.00311	0.002883	0.0009442	0.001939	0.02008	7.53e-10	0.07152	0.01028	0.01101	0.00607	0.004939	0.05023	5.614e-09	0.3195	0.05565	0.06197	0.03174	0.03023	0.2019	1.873e-08	0.6124	0.1195	0.1311	0.06201	0.06907	0.3619	2.66e-08	0.5027	0.1217	0.1262	0.05905	0.06712	0.2549	2.219e-08	0.2686	0.07487	0.1044	0.06675	0.03765	0.08938	5.488e-08	0.5445	0.1542	0.3171	0.2279	0.08922	0.07325
149	2.456e-10	0.05214	0.006416	0.00785	0.004021	0.003829	0.03787	1.383e-09	0.1337	0.02206	0.02422	0.01297	0.01125	0.0874	9.043e-09	0.5207	0.0948	0.1121	0.05787	0.05426	0.3138	2.891e-08	0.9573	0.1902	0.2385	0.1279	0.1106	0.5286	4.096e-08	0.7909	0.1754	0.2608	0.1555	0.1053	0.3547	4.199e-08	0.5256	0.1671	0.2333	0.153	0.08026	0.1252	1.13e-07	1.148	0.3146	0.7272	0.5224	0.2049	0.1057
149	2.455e-10	0.05213	0.006418	0.007859	0.004013	0.003846	0.03785	1.379e-09	0.1333	0.02214	0.02421	0.01297	0.01124	0.08699	9.058e-09	0.5215	0.09497	0.1121	0.05799	0.05416	0.3143	2.892e-08	0.9577	0.19	0.2386	0.128	0.1107	0.5291	4.097e-08	0.791	0.1755	0.2609	0.1556	0.1053	0.3547	4.199e-08	0.5257	0.1672	0.2333	0.1531	0.08028	0.1251	1.129e-07	1.147	0.3146	0.7269	0.5221	0.2048	0.1055
150	3.563e-10	0.07601	0.009312	0.01228	0.00629	0.005988	0.05442	2.099e-09	0.2034	0.03308	0.03797	0.02036	0.01761	0.1323	1.326e-08	0.7645	0.1373	0.1649	0.08164	0.08323	0.4623	3.851e-08	1.272	0.2462	0.3053	0.1544	0.1509	0.72	4.637e-08	0.8843	0.1909	0.264	0.1477	0.1163	0.4294	3.899e-08	0.4807	0.1387	0.2076	0.1392	0.06844	0.1344	1.038e-07	1.047	0.2708	0.672	0.5001	0.1718	0.1046
150	3.564e-10	0.07603	0.009325	0.01227	0.006287	0.005987	0.05443	2.098e-09	0.2032	0.03304	0.03797	0.02036	0.01761	0.1322	1.326e-08	0.7644	0.1374	0.1647	0.0815	0.08322	0.4623	3.846e-08	1.27	0.2461	0.3054	0.1542	0.1512	0.7189	4.636e-08	0.8842	0.191	0.2639	0.1475	0.1164	0.4293	3.898e-08	0.4807	0.1387	0.2077	0.1392	0.06844	0.1343	1.039e-07	1.047	0.2708	0.6719	0.5001	0.1718	0.1046
151	2.525e-10	0.05381	0.0066	0.008621	0.004466	0.004155	0.03859	1.388e-09	0.1347	0.02217	0.02559	0.01375	0.01184	0.08694	8.675e-09	0.5009	0.09054	0.1098	0.05526	0.05456	0.3005	2.592e-08	0.8596	0.1699	0.216	0.114	0.102	0.4737	3.384e-08	0.6514	0.1494	0.2041	0.1161	0.08807	0.2978	3.507e-08	0.4378	0.1337	0.1963	0.1309	0.06538	0.1077	9.959e-08	1.008	0.2693	0.6389	0.4641	0.1748	0.09952
151	2.524e-10	0.05379	0.006588	0.008608	0.004462	0.004146	0.03859	1.389e-09	0.1348	0.02207	0.02557	0.01372	0.01185	0.08713	8.668e-09	0.5005	0.09042	0.1098	0.05526	0.05456	0.3003	2.595e-08	0.8605	0.1693	0.2159	0.1139	0.102	0.4752	3.39e-08	0.6523	0.1495	0.2041	0.116	0.08811	0.2987	3.507e-08	0.4378	0.1337	0.1962	0.1308	0.06535	0.1079	9.957e-08	1.007	0.2693	0.6386	0.4639	0.1747	0.09954
152	1.098e-10	0.02312	0.002432	0.003513	0.002165	0.001349	0.01717	4.848e-10	0.04711	0.007416	0.009574	0.005616	0.003958	0.03012	3.952e-09	0.2262	0.04056	0.04891	0.02904	0.01987	0.1368	1.634e-08	0.5427	0.109	0.1439	0.08552	0.05835	0.2898	2.745e-08	0.5364	0.1198	0.1955	0.124	0.07144	0.2211	3.464e-08	0.4428	0.1408	0.2177	0.1462	0.07149	0.08428	1.069e-07	1.099	0.3028	0.7151	0.5063	0.2088	0.08085
152	1.106e-10	0.02327	0.00243	0.003514	0.002168	0.001346	0.01732	4.866e-10	0.04728	0.007429	0.009607	0.005639	0.003968	0.03024	3.972e-09	0.2273	0.04089	0.04907	0.02912	0.01994	0.1374	1.634e-08	0.5427	0.1088	0.1439	0.08561	0.05832	0.29	2.746e-08	0.5366	0.1198	0.1955	0.124	0.07152	0.2213	3.467e-08	0.443	0.1409	0.2176	0.1462	0.07147	0.0845	1.069e-07	1.099	0.3029	0.7151	0.5062	0.2089	0.08081
153	6.862e-11	0.01415	0.00153	0.001292	0.0006118	0.0006801	0.01133	2.891e-10	0.02725	0.003973	0.003772	0.002163	0.001609	0.0195	2.723e-09	0.1538	0.02746	0.02906	0.01758	0.01148	0.09728	1.216e-08	0.4017	0.08227	0.1009	0.05984	0.04109	0.2185	2.271e-08	0.4433	0.1085	0.1528	0.09285	0.05993	0.182	2.799e-08	0.3554	0.1196	0.1626	0.1042	0.05841	0.07316	8.687e-08	0.8912	0.256	0.5669	0.3957	0.1712	0.06828
153	6.831e-11	0.01409	0.001545	0.001281	0.0006018	0.000679	0.01126	2.889e-10	0.02721	0.003975	0.003756	0.002195	0.00156	0.01948	2.746e-09	0.1549	0.0273	0.02879	0.01741	0.01138	0.09876	1.219e-08	0.4024	0.08237	0.101	0.06002	0.04103	0.219	2.27e-08	0.4432	0.1085	0.1528	0.09273	0.06004	0.1818	2.8e-08	0.3555	0.1197	0.1626	0.1042	0.0584	0.07321	8.683e-08	0.8909	0.2561	0.5667	0.3954	0.1712	0.06818
154	3.294e-10	0.0703	0.008569	0.01159	0.006155	0.005438	0.05014	1.88e-09	0.1826	0.02984	0.03525	0.01919	0.01606	0.1175	1.177e-08	0.6797	0.1222	0.1502	0.07648	0.07371	0.4073	3.517e-08	1.164	0.2269	0.2865	0.1495	0.1371	0.6501	4.345e-08	0.8306	0.1798	0.2536	0.1443	0.1092	0.3972	3.854e-08	0.4781	0.1412	0.2096	0.1387	0.07085	0.1273	1.052e-07	1.064	0.2778	0.6836	0.5035	0.1801	0.1027
154	3.293e-10	0.07028	0.008582	0.0116	0.006144	0.005454	0.0501	1.881e-09	0.1827	0.02984	0.03523	0.01918	0.01605	0.1176	1.175e-08	0.6788	0.1222	0.1503	0.07666	0.07369	0.4063	3.515e-08	1.163	0.2267	0.2863	0.1492	0.1371	0.6499	4.343e-08	0.8302	0.18	0.2533	0.1443	0.1091	0.3969	3.853e-08	0.4779	0.1412	0.2094	0.1386	0.07083	0.1273	1.051e-07	1.064	0.2778	0.6833	0.5034	0.1799	0.1025
155	NA	NA	NA	NA	0.0163	NA	NA	NA	NA	NA	NA	NA	NA	NA	NA	NA	NA	NA	NA	NA	NA	NA	NA	NA	NA	0.303	NA	NA	8.475e-08	1.573	0.326	0.3548	0.1543	0.2005	NA	3.749e-08	0.4121	0.0743	0.09377	0.0609	0.03287	NA	5.43e-08	0.4808	NA	NA	NA	NA	NA
155	NA	NA	NA	NA	0.0163	NA	NA	NA	NA	NA	NA	NA	NA	NA	NA	NA	NA	NA	NA	NA	NA	NA	NA	NA	NA	0.3032	NA	NA	8.474e-08	1.573	0.3258	0.3547	0.1542	0.2005	NA	3.749e-08	0.4122	0.07437	0.09397	0.06106	0.03291	NA	5.429e-08	0.4808	NA	NA	NA	NA	NA
156	2.345e-10	0.04985	0.006183	0.00793	0.004453	0.003477	0.03574	1.199e-09	0.1166	0.02006	0.02214	0.01171	0.01044	0.07442	7.939e-09	0.4577	0.08464	0.09936	0.05156	0.0478	0.2737	2.572e-08	0.8575	0.1725	0.2302	0.1312	0.09901	0.4548	3.81e-08	0.7457	0.1707	0.2692	0.1666	0.1026	0.3058	4.497e-08	0.572	0.2007	0.2581	0.1633	0.09483	0.1131	1.414e-07	1.453	0.3988	0.9446	0.6687	0.2759	0.1095
156	2.342e-10	0.04979	0.006167	0.00791	0.004429	0.003481	0.03571	1.198e-09	0.1165	0.02007	0.02209	0.01168	0.01041	0.07436	7.942e-09	0.458	0.08465	0.09951	0.05151	0.048	0.2738	2.577e-08	0.8587	0.1721	0.2301	0.1312	0.09895	0.4565	3.811e-08	0.7458	0.1708	0.2691	0.1667	0.1024	0.306	4.498e-08	0.572	0.2008	0.2579	0.1631	0.09479	0.1133	1.414e-07	1.453	0.3987	0.9445	0.6687	0.2757	0.1095
157	2.464e-10	0.05273	0.006463	0.009379	0.005461	0.003919	0.03689	1.341e-09	0.1307	0.02216	0.02621	0.01454	0.01166	0.08237	8.541e-09	0.4947	0.0915	0.1134	0.06056	0.0528	0.2899	2.699e-08	0.9013	0.1808	0.2458	0.1409	0.1049	0.4747	4.055e-08	0.7933	0.1786	0.2893	0.1823	0.107	0.3254	5.046e-08	0.6369	0.2042	0.2934	0.1938	0.09964	0.1393	1.286e-07	1.298	0.3555	0.8024	0.5708	0.2316	0.1404
157	2.463e-10	0.05272	0.006473	0.009393	0.005482	0.003911	0.03685	1.34e-09	0.1307	0.02219	0.02624	0.01458	0.01166	0.08222	8.552e-09	0.4953	0.09183	0.1134	0.06072	0.05272	0.29	2.695e-08	0.9003	0.181	0.246	0.1411	0.1049	0.4733	4.052e-08	0.7929	0.1787	0.2893	0.1823	0.107	0.3249	5.046e-08	0.6369	0.2042	0.2935	0.1939	0.09966	0.1392	1.287e-07	1.299	0.3557	0.8027	0.571	0.2317	0.1403
158	8.533e-11	0.01784	0.001829	0.002351	0.001337	0.001013	0.01366	3.986e-10	0.03818	0.005461	0.006836	0.004081	0.002755	0.02589	3.527e-09	0.2007	0.03484	0.04145	0.02484	0.01662	0.1244	1.464e-08	0.4837	0.09608	0.1222	0.07133	0.05085	0.2655	2.461e-08	0.4785	0.1096	0.1669	0.1042	0.06271	0.202	2.96e-08	0.3762	0.1135	0.1857	0.1273	0.05848	0.07696	8.091e-08	0.825	0.2324	0.5238	0.3736	0.1502	0.06875
158	8.516e-11	0.0178	0.001846	0.002338	0.001343	0.0009948	0.01361	3.994e-10	0.03829	0.005574	0.006877	0.004079	0.002799	0.02584	3.533e-09	0.201	0.03494	0.04129	0.02467	0.01662	0.1247	1.464e-08	0.4836	0.09577	0.1223	0.07139	0.05088	0.2656	2.46e-08	0.4786	0.1099	0.1671	0.1043	0.06282	0.2016	2.959e-08	0.3761	0.1136	0.1857	0.1272	0.05846	0.07685	8.091e-08	0.825	0.2325	0.5239	0.3737	0.1501	0.06859
159	2.65e-10	0.05658	0.007176	0.009113	0.004619	0.004495	0.04029	1.502e-09	0.1456	0.02393	0.02699	0.0142	0.01279	0.09464	9.238e-09	0.5338	0.09671	0.1167	0.05726	0.05948	0.3203	2.661e-08	0.8842	0.1738	0.2254	0.1183	0.1071	0.485	3.487e-08	0.6703	0.1599	0.1998	0.106	0.09379	0.3106	3.347e-08	0.4133	0.1346	0.1641	0.09976	0.06436	0.1146	9.92e-08	1.001	0.2718	0.6208	0.4445	0.1763	0.1082
159	2.65e-10	0.05659	0.007182	0.009113	0.00462	0.004493	0.04029	1.501e-09	0.1455	0.02393	0.02694	0.01417	0.01277	0.0946	9.242e-09	0.534	0.09647	0.1168	0.05727	0.05952	0.3207	2.661e-08	0.8845	0.1743	0.2256	0.1186	0.107	0.4845	3.485e-08	0.6699	0.16	0.1996	0.1059	0.09371	0.3103	3.346e-08	0.4132	0.1346	0.1641	0.09976	0.06437	0.1145	9.919e-08	1.001	0.2718	0.6208	0.4446	0.1762	0.108
160	8.834e-11	0.0185	0.002041	0.002225	0.0009547	0.00127	0.01424	4.563e-10	0.04345	0.006027	0.007196	0.004166	0.00303	0.03023	3.547e-09	0.2021	0.03491	0.041	0.02281	0.01819	0.1261	1.364e-08	0.4487	0.08863	0.1065	0.05762	0.04893	0.2535	2.175e-08	0.4164	0.09931	0.1214	0.06564	0.05574	0.1957	2.325e-08	0.289	0.08641	0.126	0.08174	0.04427	0.07657	6.598e-08	0.6661	0.1894	0.4054	0.2847	0.1206	0.07134
160	8.844e-11	0.01853	0.002055	0.002239	0.0009682	0.00127	0.01424	4.567e-10	0.04352	0.006158	0.00723	0.004204	0.003025	0.03013	3.553e-09	0.2024	0.03488	0.04116	0.02295	0.01821	0.1264	1.363e-08	0.4488	0.08866	0.1069	0.05749	0.04938	0.2533	2.174e-08	0.4163	0.09957	0.1215	0.06569	0.05585	0.1952	2.325e-08	0.289	0.08636	0.1261	0.08185	0.04428	0.07654	6.599e-08	0.6663	0.1895	0.4055	0.2849	0.1206	0.0713
161	3.456e-10	0.07407	0.008976	0.01323	0.007463	0.005771	0.05186	2.069e-09	0.2008	0.03218	0.03925	0.02204	0.01721	0.1293	1.288e-08	0.744	0.1331	0.1674	0.08759	0.0798	0.4435	3.715e-08	1.23	0.2374	0.3088	0.1649	0.1439	0.684	4.696e-08	0.8958	0.1993	0.2651	0.1483	0.1168	0.4314	3.968e-08	0.4833	0.1368	0.1955	0.1284	0.0671	0.151	8.461e-08	0.8328	0.2231	0.4875	0.362	0.1255	0.1222
161	3.455e-10	0.07404	0.008977	0.01321	0.007442	0.00577	0.05185	2.068e-09	0.2008	0.03224	0.03929	0.02206	0.01723	0.1292	1.289e-08	0.7448	0.1332	0.1673	0.08762	0.07964	0.4444	3.72e-08	1.232	0.2377	0.3089	0.1651	0.1439	0.6851	4.694e-08	0.8954	0.1993	0.2651	0.1483	0.1168	0.431	3.968e-08	0.4833	0.1368	0.1955	0.1284	0.06708	0.151	8.46e-08	0.8327	0.2229	0.4876	0.3621	0.1256	0.1221
162	3.269e-10	0.06963	0.008688	0.01057	0.004849	0.005721	0.05037	1.992e-09	0.1923	0.03071	0.0345	0.01823	0.01626	0.1271	1.253e-08	0.7217	0.1291	0.1525	0.07329	0.07918	0.4402	3.594e-08	1.183	0.2286	0.2704	0.128	0.1424	0.6842	4.192e-08	0.7917	0.1723	0.2114	0.1069	0.1045	0.4081	3.122e-08	0.377	0.09999	0.1495	0.09891	0.05057	0.1275	7.877e-08	0.7838	0.2001	0.4864	0.3665	0.1199	0.09729
162	3.265e-10	0.06956	0.00869	0.01056	0.004844	0.00572	0.05031	1.99e-09	0.1921	0.03077	0.03452	0.01827	0.01625	0.1269	1.254e-08	0.722	0.129	0.1526	0.07324	0.07935	0.4404	3.595e-08	1.183	0.2289	0.2707	0.1282	0.1425	0.6839	4.187e-08	0.7907	0.1722	0.211	0.1066	0.1044	0.4075	3.121e-08	0.3768	0.1	0.1495	0.0989	0.05058	0.1273	7.877e-08	0.7837	0.2001	0.4863	0.3666	0.1198	0.09731
163	2.926e-10	0.06233	0.007706	0.009772	0.004902	0.00487	0.04485	1.727e-09	0.1669	0.02702	0.03037	0.01627	0.0141	0.1096	1.101e-08	0.6341	0.1138	0.1361	0.06796	0.06814	0.3842	3.253e-08	1.074	0.2094	0.2583	0.1315	0.1268	0.6068	4.055e-08	0.7744	0.1725	0.2308	0.1287	0.1021	0.3711	3.555e-08	0.4397	0.1303	0.1905	0.1269	0.06361	0.1189	9.276e-08	0.9341	0.2486	0.5904	0.4366	0.1537	0.09514
163	2.927e-10	0.06234	0.007702	0.00978	0.004912	0.004868	0.04486	1.725e-09	0.1667	0.02701	0.03039	0.01628	0.01411	0.1093	1.101e-08	0.634	0.1137	0.1362	0.06791	0.06829	0.3841	3.253e-08	1.074	0.2092	0.2584	0.1316	0.1268	0.6067	4.053e-08	0.7741	0.1725	0.2307	0.1286	0.1021	0.3709	3.556e-08	0.4399	0.1304	0.1906	0.1269	0.06362	0.1189	9.271e-08	0.9337	0.2484	0.5904	0.4366	0.1538	0.09492
164	2.207e-10	0.04724	0.005708	0.008471	0.004993	0.003478	0.03307	1.198e-09	0.1168	0.0197	0.02332	0.01284	0.01048	0.0738	7.875e-09	0.4556	0.0838	0.1034	0.05519	0.04821	0.2684	2.57e-08	0.8583	0.1703	0.2359	0.1358	0.1001	0.4521	3.831e-08	0.7483	0.1667	0.2694	0.1673	0.102	0.3122	4.508e-08	0.5691	0.1803	0.264	0.1749	0.08911	0.1248	1.279e-07	1.301	0.3511	0.8282	0.5923	0.2359	0.1216
164	2.207e-10	0.04724	0.005693	0.00847	0.004992	0.003478	0.03308	1.197e-09	0.1167	0.01974	0.02332	0.01282	0.0105	0.07368	7.884e-09	0.456	0.08364	0.1034	0.05506	0.04832	0.269	2.572e-08	0.859	0.1706	0.2358	0.1358	0.1	0.4526	3.831e-08	0.7482	0.1666	0.2694	0.1674	0.102	0.3122	4.507e-08	0.5689	0.1804	0.2638	0.1748	0.08904	0.1248	1.279e-07	1.3	0.351	0.828	0.5922	0.2358	0.1214
165	5.003e-10	0.107	0.01338	0.01758	0.008921	0.00866	0.07599	2.943e-09	0.2857	0.0469	0.05437	0.02897	0.02541	0.1844	1.766e-08	1.021	0.1832	0.2258	0.1107	0.1152	0.612	4.885e-08	1.615	0.3114	0.3889	0.1932	0.1957	0.9143	5.426e-08	1.028	0.2199	0.2887	0.1544	0.1343	0.5194	3.893e-08	0.4721	0.131	0.1881	0.1238	0.06432	0.1529	9.749e-08	0.973	0.2442	0.6185	0.4732	0.1453	0.1104
165	5.003e-10	0.1069	0.01338	0.01757	0.008921	0.008652	0.07598	2.939e-09	0.2854	0.04687	0.05437	0.02896	0.02541	0.1841	1.767e-08	1.022	0.1832	0.2257	0.1107	0.115	0.613	4.884e-08	1.614	0.3113	0.389	0.1935	0.1956	0.9139	5.425e-08	1.028	0.22	0.2888	0.1544	0.1344	0.5192	3.893e-08	0.4721	0.131	0.1882	0.1238	0.06434	0.1529	9.75e-08	0.9732	0.2441	0.6187	0.4732	0.1454	0.1104
166	1.266e-10	0.02692	0.003172	0.004488	0.00265	0.001838	0.01926	6.402e-10	0.06217	0.01042	0.01204	0.006788	0.005257	0.03971	4.656e-09	0.2682	0.05	0.05939	0.03332	0.02607	0.1588	1.742e-08	0.582	0.1183	0.1616	0.09638	0.06523	0.3021	3.023e-08	0.5953	0.1351	0.2266	0.1452	0.08141	0.2335	4.209e-08	0.5349	0.171	0.2548	0.169	0.08579	0.1091	1.147e-07	1.165	0.3222	0.7293	0.5132	0.2161	0.1139
166	1.263e-10	0.02688	0.003173	0.004501	0.002661	0.00184	0.0192	6.4e-10	0.06213	0.01038	0.01201	0.006771	0.005238	0.03975	4.628e-09	0.2666	0.04974	0.05918	0.03318	0.026	0.1577	1.74e-08	0.5814	0.1181	0.1612	0.096	0.06516	0.3021	3.022e-08	0.5951	0.1352	0.2266	0.1453	0.08128	0.2334	4.209e-08	0.5349	0.1711	0.2547	0.169	0.08577	0.1091	1.146e-07	1.165	0.3222	0.729	0.5129	0.2161	0.1139
167	2.16e-10	0.04597	0.005465	0.007585	0.004298	0.003287	0.03292	1.135e-09	0.1103	0.01811	0.02147	0.01173	0.009735	0.07076	7.563e-09	0.4357	0.07821	0.0957	0.05058	0.04511	0.2618	2.464e-08	0.818	0.1607	0.2126	0.1188	0.09371	0.4448	3.434e-08	0.6647	0.1472	0.2248	0.1365	0.08833	0.2927	3.654e-08	0.4609	0.1453	0.2137	0.1423	0.07143	0.1019	1.069e-07	1.091	0.2953	0.7063	0.5094	0.1969	0.08962
167	2.161e-10	0.046	0.005477	0.007578	0.004292	0.003286	0.03294	1.135e-09	0.1104	0.01815	0.02154	0.01177	0.009778	0.0707	7.549e-09	0.435	0.07828	0.09568	0.0507	0.04498	0.2611	2.464e-08	0.8181	0.161	0.2123	0.1187	0.09367	0.4448	3.431e-08	0.6644	0.1475	0.2249	0.1365	0.0884	0.2921	3.655e-08	0.461	0.1454	0.2137	0.1423	0.07142	0.1019	1.069e-07	1.091	0.2953	0.7062	0.5093	0.197	0.08968
168	8.848e-11	0.01853	0.002164	0.002267	0.001103	0.001164	0.0141	4.208e-10	0.04024	0.006287	0.006601	0.003666	0.002935	0.02735	3.416e-09	0.1952	0.03624	0.03953	0.02179	0.01774	0.1194	1.341e-08	0.4452	0.09243	0.1139	0.06455	0.04932	0.2389	2.4e-08	0.4686	0.1175	0.1569	0.09063	0.06625	0.1942	3.273e-08	0.4137	0.1355	0.1898	0.1245	0.06527	0.08841	9.959e-08	1.013	0.2805	0.633	0.4429	0.1901	0.0993
168	8.858e-11	0.01856	0.002181	0.002274	0.001104	0.001171	0.0141	4.186e-10	0.04003	0.006303	0.006581	0.003688	0.002893	0.02715	3.429e-09	0.1958	0.03641	0.03948	0.0218	0.01768	0.1199	1.338e-08	0.4443	0.09226	0.1137	0.06453	0.04921	0.2383	2.402e-08	0.4688	0.1173	0.1568	0.09061	0.06623	0.1947	3.273e-08	0.4137	0.1355	0.1898	0.1245	0.06524	0.08839	9.959e-08	1.013	0.2804	0.6332	0.443	0.1901	0.09927
169	9.856e-11	0.02075	0.002604	0.002757	0.001444	0.001314	0.01539	3.943e-10	0.03812	0.006652	0.006541	0.003212	0.003329	0.02493	3.021e-09	0.1732	0.03266	0.03532	0.01839	0.01693	0.1052	1.163e-08	0.3903	0.08209	0.1108	0.06652	0.04425	0.1974	2.159e-08	0.426	0.1117	0.1493	0.08636	0.06292	0.165	3.102e-08	0.3947	0.1429	0.1736	0.1063	0.06729	0.07821	1.095e-07	1.123	0.3133	0.717	0.498	0.219	0.09299
169	9.856e-11	0.02073	0.002574	0.002733	0.001427	0.001306	0.01543	3.971e-10	0.03838	0.006742	0.006556	0.003235	0.003322	0.02508	3.012e-09	0.1725	0.03247	0.03484	0.01814	0.01671	0.1052	1.166e-08	0.3909	0.08193	0.1107	0.06639	0.04426	0.1983	2.157e-08	0.4256	0.1114	0.1492	0.08637	0.06286	0.1649	3.103e-08	0.3948	0.1429	0.1737	0.1064	0.06731	0.07825	1.095e-07	1.123	0.3132	0.7169	0.498	0.2189	0.09316
170	3.208e-10	0.06828	0.008583	0.01034	0.004896	0.005439	0.04936	1.917e-09	0.1851	0.02982	0.03318	0.01766	0.01552	0.1221	1.199e-08	0.6907	0.1231	0.1479	0.07298	0.07494	0.4197	3.463e-08	1.141	0.22	0.2674	0.1319	0.1355	0.6538	4.083e-08	0.7737	0.1698	0.2154	0.1151	0.1003	0.3884	2.957e-08	0.359	0.1041	0.138	0.08616	0.05181	0.1169	6.851e-08	0.6812	0.1856	0.4142	0.3107	0.1035	0.08135
170	3.207e-10	0.06827	0.008576	0.01034	0.004903	0.00544	0.04935	1.918e-09	0.1851	0.02976	0.03319	0.01765	0.01554	0.1221	1.199e-08	0.6907	0.1227	0.1478	0.07297	0.07482	0.4202	3.461e-08	1.141	0.2203	0.267	0.1319	0.1351	0.6532	4.082e-08	0.7735	0.1698	0.2153	0.115	0.1003	0.3885	2.957e-08	0.359	0.1042	0.1379	0.08611	0.05176	0.1169	6.852e-08	0.6812	0.1856	0.4141	0.3106	0.1034	0.08148
171	1.631e-10	0.03457	0.004079	0.005254	0.002786	0.002469	0.02524	8.994e-10	0.08682	0.01359	0.01609	0.009066	0.007022	0.05714	6.303e-09	0.362	0.06443	0.07817	0.04243	0.03574	0.2194	2.129e-08	0.7041	0.139	0.1744	0.09467	0.0797	0.3907	3.165e-08	0.6098	0.1413	0.1933	0.112	0.08134	0.2752	3.272e-08	0.4088	0.1254	0.1813	0.1182	0.06309	0.1021	8.582e-08	0.8669	0.2419	0.5354	0.3818	0.1536	0.08963
171	1.633e-10	0.03462	0.004087	0.005261	0.002793	0.002468	0.02528	8.97e-10	0.08661	0.01355	0.01613	0.009105	0.00702	0.05693	6.306e-09	0.3622	0.06462	0.07824	0.04253	0.03572	0.2194	2.132e-08	0.7048	0.1392	0.1742	0.09464	0.07952	0.3914	3.163e-08	0.6094	0.1413	0.1932	0.112	0.08126	0.2749	3.27e-08	0.4086	0.1253	0.1812	0.1181	0.06311	0.1021	8.582e-08	0.8669	0.2418	0.5355	0.3818	0.1537	0.08967
172	2.516e-10	0.0535	0.006585	0.008189	0.004084	0.004105	0.03873	1.461e-09	0.1412	0.02276	0.02578	0.01397	0.01181	0.09263	9.482e-09	0.5461	0.09825	0.118	0.06048	0.0575	0.3299	2.935e-08	0.9695	0.1903	0.2344	0.1215	0.1129	0.5448	3.923e-08	0.7516	0.1681	0.2301	0.1307	0.09945	0.3534	3.565e-08	0.4414	0.1336	0.1882	0.122	0.06621	0.1196	9.153e-08	0.9225	0.2514	0.5753	0.418	0.1573	0.09581
172	2.519e-10	0.05355	0.006589	0.008159	0.004066	0.004093	0.0388	1.46e-09	0.1411	0.02282	0.02576	0.01395	0.01182	0.09255	9.473e-09	0.5456	0.09786	0.118	0.06046	0.05755	0.3297	2.936e-08	0.9699	0.1904	0.2347	0.1215	0.1132	0.5448	3.924e-08	0.7517	0.1682	0.2301	0.1306	0.09943	0.3534	3.564e-08	0.4413	0.1335	0.1882	0.122	0.06621	0.1196	9.154e-08	0.9226	0.2514	0.5753	0.4181	0.1572	0.09592
173	2.28e-10	0.04848	0.006194	0.006995	0.003043	0.003952	0.03529	1.423e-09	0.1367	0.02157	0.02319	0.01226	0.01093	0.09194	9.315e-09	0.535	0.09572	0.1106	0.05352	0.05705	0.3287	2.713e-08	0.8929	0.1741	0.2045	0.09845	0.1061	0.5142	3.492e-08	0.6644	0.1591	0.1793	0.08863	0.09063	0.326	2.852e-08	0.346	0.1022	0.1303	0.07961	0.05069	0.1135	6.9e-08	0.6832	0.1885	0.4011	0.2925	0.1087	0.09359
173	2.282e-10	0.04853	0.006199	0.007006	0.003043	0.003963	0.03532	1.423e-09	0.1367	0.02154	0.02314	0.01224	0.0109	0.09199	9.322e-09	0.5355	0.09593	0.1107	0.0535	0.05719	0.3288	2.711e-08	0.8926	0.1747	0.2047	0.09857	0.1061	0.5132	3.492e-08	0.6643	0.159	0.1792	0.08864	0.09054	0.3261	2.849e-08	0.3457	0.1021	0.1302	0.07954	0.05068	0.1134	6.901e-08	0.6834	0.1885	0.4014	0.2927	0.1087	0.09347
174	2.206e-10	0.04677	0.005589	0.007136	0.003845	0.003291	0.03405	1.186e-09	0.1148	0.01859	0.02155	0.0119	0.009644	0.07465	7.792e-09	0.4486	0.08045	0.09837	0.05276	0.04561	0.2698	2.518e-08	0.8335	0.1644	0.2099	0.1158	0.09414	0.4591	3.534e-08	0.6819	0.1529	0.2248	0.1362	0.08862	0.3042	3.647e-08	0.4579	0.1435	0.2087	0.1392	0.06955	0.1057	9.551e-08	0.9686	0.2687	0.6107	0.4403	0.1704	0.0892
174	2.208e-10	0.04682	0.005606	0.007147	0.003853	0.003294	0.03407	1.182e-09	0.1145	0.01862	0.02154	0.0119	0.009641	0.07434	7.8e-09	0.449	0.08058	0.09848	0.05283	0.04565	0.27	2.52e-08	0.834	0.1645	0.2098	0.1158	0.09401	0.4597	3.533e-08	0.6816	0.1527	0.2247	0.1361	0.08863	0.3041	3.646e-08	0.4578	0.1434	0.2087	0.1391	0.06955	0.1057	9.55e-08	0.9684	0.2688	0.6106	0.4404	0.1703	0.08906
175	1.932e-10	0.04091	0.00503	0.005763	0.002658	0.003105	0.03012	1.156e-09	0.111	0.0173	0.01898	0.01026	0.008721	0.07471	7.921e-09	0.4539	0.08066	0.09331	0.04721	0.04609	0.2799	2.447e-08	0.8047	0.1568	0.1861	0.09381	0.09233	0.4617	3.271e-08	0.6242	0.1465	0.1782	0.09483	0.08335	0.2995	2.829e-08	0.3482	0.1059	0.1423	0.09031	0.05202	0.0999	7.34e-08	0.7371	0.2058	0.451	0.3266	0.1244	0.08037
175	1.932e-10	0.04092	0.005022	0.00577	0.002669	0.003101	0.03013	1.156e-09	0.111	0.01723	0.01897	0.01024	0.008727	0.07478	7.902e-09	0.4528	0.08033	0.09317	0.04719	0.04598	0.2793	2.448e-08	0.8052	0.157	0.1861	0.09379	0.09233	0.462	3.273e-08	0.6245	0.1466	0.178	0.09469	0.08331	0.2999	2.829e-08	0.3481	0.106	0.1422	0.09025	0.05198	0.09994	7.339e-08	0.7371	0.2058	0.451	0.3266	0.1244	0.08033
176	2.578e-11	0.005075	0.0001758	0.0001115	6.657e-05	4.495e-05	0.004787	NA	NA	NA	NA	NA	NA	NA	1.442e-09	0.07906	0.01226	0.01207	0.009525	0.00255	0.05473	9.033e-09	0.2946	0.05977	0.06504	0.03703	0.02801	0.1698	1.77e-08	0.3413	0.0841	0.1052	0.05951	0.04574	0.1519	2.136e-08	0.2705	0.08548	0.1253	0.08054	0.04478	0.0597	6.799e-08	0.6965	0.2011	0.4388	0.3043	0.1345	0.05659
176	2.62e-11	0.005163	0.0001957	0.0001221	7.267e-05	4.948e-05	0.004845	NA	NA	NA	NA	NA	NA	NA	1.444e-09	0.07923	0.01217	0.01236	0.009685	0.002676	0.0547	9.043e-09	0.2949	0.05962	0.06525	0.03708	0.02817	0.1701	1.772e-08	0.3417	0.0844	0.1053	0.05959	0.04574	0.152	2.136e-08	0.2705	0.08541	0.1252	0.08047	0.04476	0.05983	6.799e-08	0.6965	0.201	0.439	0.3043	0.1346	0.05655
177	1.222e-10	0.02581	0.003056	0.003757	0.002033	0.001724	0.01899	5.992e-10	0.05781	0.009214	0.01045	0.005722	0.004731	0.03814	4.397e-09	0.2517	0.04511	0.05226	0.02813	0.02413	0.1543	1.568e-08	0.5208	0.1045	0.1359	0.07759	0.05827	0.2804	2.5e-08	0.4863	0.118	0.1614	0.09398	0.06742	0.2069	3.088e-08	0.3909	0.131	0.1768	0.1131	0.06366	0.08315	9.72e-08	0.9932	0.2762	0.632	0.4453	0.1867	0.085
177	1.222e-10	0.02581	0.003055	0.00376	0.002034	0.001727	0.019	5.975e-10	0.05765	0.009225	0.01044	0.005721	0.004716	0.03799	4.375e-09	0.2506	0.04519	0.05238	0.02821	0.02417	0.1531	1.567e-08	0.5203	0.1047	0.1356	0.07759	0.05804	0.28	2.504e-08	0.487	0.1181	0.1615	0.09401	0.06752	0.2073	3.087e-08	0.3908	0.131	0.1768	0.1131	0.06368	0.08305	9.715e-08	0.9928	0.2761	0.6318	0.4452	0.1866	0.08489
178	1.112e-10	0.02353	0.002725	0.003756	0.002318	0.001438	0.01705	4.689e-10	0.04573	0.007866	0.009136	0.00509	0.004045	0.02873	3.467e-09	0.1997	0.03762	0.04455	0.02568	0.01888	0.1175	1.379e-08	0.4632	0.0963	0.1356	0.08461	0.05095	0.2313	2.536e-08	0.5024	0.1196	0.1945	0.1242	0.07033	0.1883	3.826e-08	0.4895	0.1675	0.2327	0.1523	0.08045	0.08931	1.198e-07	1.228	0.3425	0.7834	0.5467	0.2366	0.1017
178	1.111e-10	0.02352	0.002731	0.00377	0.002317	0.001453	0.01702	4.692e-10	0.04577	0.007899	0.009145	0.005095	0.00405	0.02872	3.466e-09	0.1996	0.0376	0.04447	0.02566	0.01881	0.1175	1.377e-08	0.4627	0.09599	0.1356	0.08455	0.05106	0.2311	2.536e-08	0.5024	0.1197	0.1946	0.1243	0.07034	0.1881	3.826e-08	0.4895	0.1675	0.2328	0.1524	0.08044	0.08918	1.197e-07	1.227	0.3424	0.7831	0.5465	0.2366	0.1017
179	6.98e-10	0.1493	0.01904	0.02438	0.01197	0.01241	0.1059	4.27e-09	0.4137	0.06807	0.07656	0.04043	0.03613	0.2691	2.505e-08	1.448	0.2614	0.3151	0.1498	0.1653	0.8715	6.523e-08	2.153	0.4145	0.5066	0.2422	0.2644	1.232	6.827e-08	1.288	0.2751	0.3443	0.1763	0.168	0.6683	4.528e-08	0.539	0.1451	0.1952	0.1273	0.06785	0.1988	9.531e-08	0.9295	0.225	0.5643	0.4488	0.1155	0.1402
179	6.977e-10	0.1493	0.01905	0.02438	0.01197	0.01241	0.1059	4.271e-09	0.4138	0.06806	0.07653	0.04042	0.03611	0.2692	2.504e-08	1.448	0.2614	0.3152	0.1499	0.1653	0.8711	6.522e-08	2.153	0.4147	0.5066	0.2422	0.2644	1.232	6.831e-08	1.288	0.2753	0.3444	0.1763	0.168	0.6687	4.527e-08	0.539	0.1451	0.1951	0.1273	0.06782	0.1988	9.532e-08	0.9295	0.2251	0.5642	0.4488	0.1155	0.1402
180	2.506e-10	0.05338	0.00638	0.008755	0.004783	0.003972	0.03824	1.445e-09	0.14	0.02246	0.02665	0.01489	0.01176	0.09087	9.568e-09	0.551	0.09853	0.1208	0.06402	0.05678	0.3317	3.015e-08	0.9969	0.194	0.2466	0.132	0.1145	0.5563	4.037e-08	0.774	0.1672	0.245	0.1449	0.1001	0.3618	3.709e-08	0.4603	0.1356	0.2026	0.1344	0.06817	0.1221	9.076e-08	0.9129	0.2484	0.5669	0.4132	0.1537	0.0976
180	2.507e-10	0.0534	0.006367	0.008765	0.004791	0.003974	0.03827	1.446e-09	0.1401	0.02241	0.02666	0.0149	0.01175	0.09101	9.561e-09	0.5507	0.09837	0.1208	0.06404	0.05678	0.3315	3.02e-08	0.9982	0.1939	0.2466	0.1321	0.1144	0.5577	4.042e-08	0.7748	0.1671	0.2451	0.1449	0.1002	0.3626	3.712e-08	0.4606	0.1355	0.2026	0.1345	0.06817	0.1224	9.076e-08	0.913	0.2483	0.5671	0.4134	0.1537	0.09755
181	9.978e-11	0.02091	0.002323	0.002685	0.001397	0.001288	0.0159	5.312e-10	0.05062	0.007394	0.008406	0.005009	0.003397	0.03482	4.16e-09	0.237	0.04175	0.04844	0.02794	0.0205	0.1468	1.557e-08	0.5134	0.1028	0.1256	0.07075	0.05489	0.2849	2.591e-08	0.5003	0.1193	0.1602	0.09441	0.06578	0.2208	3.064e-08	0.3843	0.1202	0.1751	0.1174	0.05763	0.08902	8.013e-08	0.8098	0.2301	0.4969	0.3519	0.145	0.0829
181	9.991e-11	0.02092	0.002301	0.002673	0.001383	0.001291	0.01595	5.334e-10	0.05083	0.00744	0.008386	0.004967	0.003418	0.035	4.155e-09	0.2367	0.0416	0.04846	0.02798	0.02048	0.1466	1.559e-08	0.5142	0.1028	0.126	0.0709	0.05508	0.2854	2.593e-08	0.5005	0.1196	0.1602	0.0944	0.06579	0.2207	3.065e-08	0.3843	0.1202	0.1749	0.1173	0.05758	0.08919	8.015e-08	0.8099	0.2301	0.4967	0.3517	0.145	0.08311
182	1.006e-10	0.02109	0.00242	0.002656	0.00131	0.001346	0.01601	4.867e-10	0.0467	0.007276	0.008009	0.004433	0.003577	0.03142	3.871e-09	0.221	0.04009	0.04478	0.02459	0.02019	0.1361	1.493e-08	0.4941	0.1001	0.1234	0.06883	0.05454	0.2706	2.461e-08	0.4779	0.1145	0.1578	0.0921	0.06569	0.2056	3.034e-08	0.3835	0.1247	0.1762	0.115	0.06114	0.08269	9.291e-08	0.9475	0.2638	0.5989	0.4217	0.1772	0.08479
182	1.011e-10	0.02119	0.002427	0.002665	0.001316	0.001349	0.0161	4.868e-10	0.04668	0.007197	0.007962	0.004423	0.00354	0.03152	3.89e-09	0.222	0.03999	0.04493	0.02468	0.02026	0.1371	1.492e-08	0.4935	0.0998	0.1232	0.06871	0.05448	0.2705	2.46e-08	0.4777	0.1145	0.1577	0.09212	0.0656	0.2055	3.033e-08	0.3835	0.1247	0.1762	0.115	0.06115	0.08266	9.291e-08	0.9476	0.2637	0.5991	0.4219	0.1772	0.08479
183	3.829e-10	0.08197	0.01032	0.01386	0.007273	0.006591	0.05779	2.329e-09	0.2256	0.0371	0.04189	0.02251	0.01937	0.1466	1.462e-08	0.8432	0.153	0.1822	0.08985	0.09236	0.508	4.131e-08	1.368	0.2656	0.3375	0.1732	0.1643	0.7648	5.079e-08	0.9719	0.2148	0.2941	0.1638	0.1303	0.4631	4.482e-08	0.5511	0.1658	0.2265	0.1456	0.08089	0.1588	1.115e-07	1.115	0.2906	0.6897	0.509	0.1807	0.1344
183	3.831e-10	0.08201	0.01031	0.01387	0.007273	0.006593	0.05783	2.329e-09	0.2256	0.03703	0.04189	0.02252	0.01937	0.1467	1.461e-08	0.8429	0.153	0.1823	0.08987	0.09247	0.5076	4.136e-08	1.369	0.2662	0.3372	0.173	0.1642	0.7658	5.079e-08	0.9719	0.2149	0.2939	0.1637	0.1302	0.4632	4.483e-08	0.5511	0.1659	0.2264	0.1455	0.08086	0.1589	1.115e-07	1.114	0.2906	0.6894	0.5087	0.1807	0.1343
184	1.432e-10	0.03062	0.003809	0.005166	0.002778	0.002388	0.02165	7.733e-10	0.07517	0.01241	0.01468	0.008112	0.006564	0.04809	5.297e-09	0.3067	0.05728	0.0694	0.03655	0.03285	0.18	1.79e-08	0.5987	0.1222	0.1631	0.0913	0.07181	0.3134	3.017e-08	0.5916	0.1434	0.2072	0.1222	0.08502	0.241	4.036e-08	0.507	0.1551	0.2306	0.15	0.08057	0.1213	1.06e-07	1.064	0.2901	0.6402	0.4499	0.1904	0.1332
184	1.429e-10	0.03056	0.003804	0.005188	0.002792	0.002397	0.02157	7.727e-10	0.07512	0.01246	0.01467	0.008114	0.00656	0.04799	5.292e-09	0.3064	0.05727	0.06942	0.03663	0.03279	0.1797	1.787e-08	0.5977	0.1222	0.1628	0.0913	0.07148	0.3127	3.013e-08	0.5909	0.1432	0.207	0.1221	0.08491	0.2406	4.035e-08	0.5069	0.1551	0.2306	0.1501	0.08058	0.1212	1.06e-07	1.063	0.2901	0.6402	0.4497	0.1904	0.133
185	6.809e-10	0.1453	0.01845	0.02263	0.0105	0.01213	0.1043	4.144e-09	0.4009	0.06511	0.07325	0.03858	0.03467	0.2626	2.409e-08	1.391	0.2486	0.3007	0.1418	0.1589	0.8418	6.229e-08	2.049	0.3916	0.4608	0.2092	0.2516	1.196	6.08e-08	1.131	0.2365	0.2615	0.1188	0.1427	0.6327	2.937e-08	0.3318	0.06837	0.09349	0.06257	0.03092	0.1699	4.959e-08	0.46	0.1013	0.2586	0.2346	0.02397	0.1001
185	6.802e-10	0.1452	0.01846	0.02264	0.01051	0.01213	0.1041	4.138e-09	0.4004	0.06506	0.0733	0.0386	0.0347	0.2621	2.406e-08	1.39	0.2485	0.3006	0.1416	0.159	0.8409	6.225e-08	2.047	0.3915	0.4603	0.2091	0.2512	1.196	6.083e-08	1.131	0.2365	0.2617	0.1188	0.1429	0.6331	2.937e-08	0.3318	0.06834	0.09349	0.06255	0.03094	0.1699	4.961e-08	0.4602	0.1015	0.2587	0.2347	0.02404	0.1
186	3.869e-10	0.08245	0.0103	0.01271	0.006013	0.006701	0.05943	2.346e-09	0.2266	0.03624	0.04116	0.02201	0.01915	0.1492	1.456e-08	0.8387	0.1494	0.1795	0.08757	0.09194	0.5098	4.109e-08	1.353	0.2597	0.3106	0.1482	0.1624	0.7823	4.673e-08	0.8787	0.1885	0.2269	0.1129	0.1139	0.4633	3.162e-08	0.3772	0.09872	0.1392	0.09051	0.0487	0.1392	7.044e-08	0.6927	0.1781	0.4169	0.3196	0.09728	0.0977
186	3.87e-10	0.08247	0.01029	0.01271	0.006014	0.0067	0.05946	2.345e-09	0.2265	0.03621	0.04118	0.02201	0.01917	0.1491	1.457e-08	0.8394	0.1492	0.1795	0.08765	0.09188	0.5106	4.109e-08	1.353	0.2596	0.3107	0.1481	0.1626	0.7822	4.67e-08	0.8782	0.1884	0.227	0.113	0.1139	0.4628	3.16e-08	0.377	0.09873	0.1393	0.09056	0.04875	0.139	7.045e-08	0.6929	0.178	0.4173	0.3198	0.0974	0.09769
187	3.607e-10	0.07726	0.009638	0.01337	0.007284	0.006085	0.05425	2.111e-09	0.2054	0.03441	0.04018	0.02206	0.01812	0.1308	1.309e-08	0.7585	0.1395	0.1729	0.08965	0.08325	0.4461	3.968e-08	1.319	0.2614	0.3404	0.1829	0.1574	0.7176	5.44e-08	1.052	0.2269	0.3537	0.2128	0.1409	0.471	5.669e-08	0.7048	0.2113	0.3096	0.2038	0.1057	0.1839	1.327e-07	1.328	0.3521	0.8112	0.5872	0.2239	0.1646
187	3.607e-10	0.07725	0.00964	0.01338	0.007284	0.006094	0.05423	2.113e-09	0.2056	0.03446	0.04025	0.02212	0.01813	0.1309	1.31e-08	0.7593	0.1397	0.173	0.08963	0.08338	0.4466	3.968e-08	1.319	0.2614	0.3406	0.1832	0.1574	0.7174	5.438e-08	1.051	0.2268	0.3537	0.2129	0.1408	0.4707	5.672e-08	0.7051	0.2114	0.3097	0.2039	0.1058	0.184	1.328e-07	1.328	0.3521	0.8114	0.5876	0.2239	0.1645
188	1.828e-10	0.0387	0.00476	0.005567	0.002754	0.002813	0.02838	1.07e-09	0.1028	0.01642	0.01766	0.009603	0.008056	0.06873	7.502e-09	0.43	0.07742	0.08922	0.0464	0.04282	0.2634	2.425e-08	0.801	0.1588	0.1947	0.1034	0.09136	0.4475	3.561e-08	0.6868	0.1612	0.2167	0.1239	0.09283	0.3089	3.615e-08	0.4512	0.1447	0.1946	0.1247	0.0699	0.1119	9.707e-08	0.9827	0.2729	0.6127	0.4381	0.1747	0.09698
188	1.827e-10	0.0387	0.004763	0.00557	0.002753	0.002816	0.02837	1.072e-09	0.103	0.01641	0.01771	0.009618	0.00809	0.06889	7.481e-09	0.429	0.07746	0.0892	0.04637	0.04283	0.2623	2.429e-08	0.802	0.159	0.1947	0.1037	0.09104	0.4483	3.563e-08	0.687	0.1612	0.2166	0.1239	0.09273	0.3092	3.616e-08	0.4513	0.1447	0.1946	0.1247	0.06989	0.112	9.705e-08	0.9825	0.2727	0.6127	0.438	0.1747	0.09707
189	4.223e-10	0.09032	0.01111	0.0153	0.008145	0.007154	0.06391	2.547e-09	0.2469	0.03972	0.04717	0.0259	0.02127	0.16	1.586e-08	0.9155	0.163	0.2016	0.1023	0.09928	0.5509	4.502e-08	1.487	0.2848	0.3602	0.1839	0.1763	0.8419	5.292e-08	1.003	0.2163	0.2842	0.1542	0.1299	0.5029	3.795e-08	0.4581	0.1253	0.1773	0.1143	0.06301	0.1555	8.088e-08	0.7966	0.2077	0.4782	0.3641	0.1141	0.1106
189	4.222e-10	0.09031	0.01112	0.01531	0.008155	0.007151	0.06388	2.547e-09	0.2469	0.03971	0.04717	0.02591	0.02126	0.1601	1.588e-08	0.9166	0.1634	0.202	0.1026	0.09941	0.5512	4.499e-08	1.486	0.2849	0.36	0.1838	0.1762	0.841	5.29e-08	1.003	0.2165	0.2841	0.1543	0.1298	0.5025	3.794e-08	0.4581	0.1253	0.1773	0.1143	0.06303	0.1555	8.09e-08	0.7968	0.2079	0.4782	0.364	0.1142	0.1107
190	1.379e-10	0.02911	0.003564	0.003997	0.001967	0.00203	0.02155	7.087e-10	0.06824	0.01107	0.01188	0.006391	0.005485	0.04529	5.192e-09	0.2972	0.05421	0.06046	0.03129	0.02917	0.1826	1.805e-08	0.5974	0.1203	0.1483	0.08045	0.06789	0.3288	2.784e-08	0.54	0.1273	0.1779	0.1036	0.07423	0.2348	3.303e-08	0.4161	0.1352	0.1869	0.1205	0.06646	0.09396	9.712e-08	0.9878	0.272	0.622	0.4396	0.1824	0.09376
190	1.377e-10	0.02906	0.003556	0.003993	0.001963	0.002031	0.02151	7.07e-10	0.06808	0.01104	0.01184	0.006366	0.005477	0.04519	5.185e-09	0.2969	0.05437	0.06048	0.03147	0.02901	0.182	1.808e-08	0.5985	0.1209	0.1481	0.08025	0.06784	0.3295	2.784e-08	0.54	0.1273	0.178	0.1036	0.07435	0.2348	3.304e-08	0.4163	0.1353	0.1869	0.1204	0.06646	0.09409	9.714e-08	0.9879	0.2721	0.6219	0.4396	0.1823	0.09389
191	4.038e-10	0.08596	0.01095	0.01282	0.005844	0.006979	0.06219	2.464e-09	0.2377	0.03829	0.04208	0.02214	0.01994	0.1573	1.531e-08	0.8818	0.1579	0.1863	0.08929	0.097	0.5377	4.239e-08	1.395	0.2695	0.3178	0.1496	0.1682	0.8079	4.838e-08	0.9133	0.2033	0.2401	0.1203	0.1199	0.4698	3.276e-08	0.3922	0.1099	0.142	0.08951	0.0525	0.1403	7.262e-08	0.7143	0.1877	0.4282	0.3285	0.09976	0.09834
191	4.039e-10	0.08599	0.01094	0.01284	0.005863	0.006978	0.06221	2.464e-09	0.2377	0.03828	0.04211	0.02214	0.01997	0.1573	1.532e-08	0.8822	0.158	0.1864	0.08932	0.09706	0.5378	4.235e-08	1.394	0.2695	0.3182	0.1498	0.1684	0.8063	4.837e-08	0.9132	0.2033	0.2403	0.1203	0.12	0.4696	3.275e-08	0.3921	0.1098	0.1421	0.08953	0.05254	0.1402	7.259e-08	0.7141	0.1877	0.4282	0.3283	0.09983	0.09827
192	4.004e-10	0.08542	0.01076	0.01326	0.0062	0.007061	0.0614	2.499e-09	0.2411	0.03861	0.04316	0.02298	0.02019	0.1594	1.543e-08	0.8892	0.1587	0.1894	0.09147	0.09791	0.5412	4.273e-08	1.407	0.2705	0.3217	0.1522	0.1695	0.8142	4.785e-08	0.9007	0.1947	0.2347	0.1183	0.1165	0.4712	3.187e-08	0.3794	0.09778	0.1401	0.09252	0.04759	0.1415	6.76e-08	0.6597	0.1691	0.3902	0.3035	0.08669	0.1004
192	4.002e-10	0.08538	0.01072	0.01325	0.006193	0.007054	0.0614	2.498e-09	0.2411	0.03867	0.04313	0.02295	0.02019	0.1593	1.545e-08	0.8901	0.159	0.1896	0.09148	0.09808	0.5416	4.272e-08	1.406	0.2704	0.3218	0.1524	0.1695	0.8138	4.781e-08	0.9001	0.1946	0.2349	0.1184	0.1165	0.4707	3.186e-08	0.3793	0.0978	0.1401	0.09254	0.04757	0.1413	6.763e-08	0.6599	0.1691	0.3904	0.3038	0.08661	0.1004
193	2.106e-10	0.04494	0.005432	0.007686	0.004449	0.003237	0.03183	1.144e-09	0.1113	0.01868	0.02179	0.01197	0.009826	0.0708	7.817e-09	0.4511	0.08283	0.1	0.05318	0.04685	0.2682	2.587e-08	0.8613	0.1714	0.2287	0.1293	0.09942	0.4611	3.85e-08	0.7519	0.1685	0.2697	0.1672	0.1025	0.3137	4.473e-08	0.5661	0.182	0.2627	0.1723	0.0904	0.1214	1.266e-07	1.29	0.3505	0.8234	0.5875	0.236	0.1162
193	2.107e-10	0.04496	0.005438	0.007696	0.004455	0.003241	0.03183	1.143e-09	0.1112	0.0187	0.02183	0.01198	0.00985	0.07069	7.826e-09	0.4516	0.08294	0.09994	0.05313	0.04681	0.2687	2.591e-08	0.8624	0.1718	0.2289	0.1295	0.09945	0.4617	3.846e-08	0.7511	0.1682	0.2693	0.167	0.1023	0.3136	4.475e-08	0.5662	0.182	0.2627	0.1723	0.09041	0.1216	1.267e-07	1.291	0.3505	0.8236	0.5875	0.2361	0.1164
194	2.015e-10	0.0429	0.005248	0.006914	0.003779	0.003136	0.03074	1.131e-09	0.1094	0.01795	0.02028	0.01108	0.009199	0.0712	7.679e-09	0.4419	0.08032	0.0954	0.05008	0.04532	0.2662	2.473e-08	0.8208	0.1631	0.2105	0.1163	0.09415	0.4472	3.646e-08	0.7072	0.1623	0.2373	0.1413	0.09595	0.3076	4.012e-08	0.5036	0.161	0.2244	0.1453	0.07902	0.1183	1.091e-07	1.106	0.3037	0.6927	0.4941	0.1986	0.1091
194	2.015e-10	0.04289	0.005237	0.006916	0.003777	0.003139	0.03074	1.128e-09	0.1091	0.01789	0.02023	0.0111	0.009129	0.07101	7.681e-09	0.442	0.08021	0.09547	0.05019	0.04528	0.2664	2.476e-08	0.8218	0.1628	0.2109	0.1164	0.0945	0.448	3.647e-08	0.7073	0.1626	0.2373	0.1413	0.09594	0.3075	4.013e-08	0.5037	0.161	0.2244	0.1454	0.07901	0.1183	1.091e-07	1.106	0.3037	0.6926	0.494	0.1987	0.1092
195	1.787e-10	0.03812	0.004567	0.00665	0.004041	0.002609	0.02691	8.803e-10	0.08607	0.01501	0.01744	0.009523	0.007913	0.05362	6.073e-09	0.3508	0.06581	0.07858	0.04261	0.03597	0.2065	2.164e-08	0.724	0.1463	0.2027	0.1202	0.0825	0.375	3.442e-08	0.6781	0.1493	0.2623	0.1699	0.09243	0.2665	4.673e-08	0.5971	0.1971	0.2875	0.1904	0.0971	0.1125	1.39e-07	1.424	0.3853	0.9223	0.6548	0.2675	0.1162
195	1.789e-10	0.03816	0.004555	0.006641	0.004024	0.002617	0.02696	8.835e-10	0.08633	0.01508	0.01738	0.009509	0.007874	0.05387	6.089e-09	0.3517	0.06589	0.07857	0.04252	0.03605	0.2072	2.165e-08	0.7244	0.1464	0.2028	0.1201	0.08268	0.3752	3.445e-08	0.6785	0.1495	0.2622	0.1698	0.09236	0.2669	4.673e-08	0.597	0.1971	0.2874	0.1903	0.09703	0.1125	1.39e-07	1.424	0.3855	0.9223	0.6548	0.2675	0.1162
196	8.116e-11	0.01691	0.002016	0.001702	0.0005894	0.001112	0.0132	4.462e-10	0.04191	0.005827	0.00567	0.00333	0.00234	0.03041	3.826e-09	0.2168	0.03852	0.04017	0.02125	0.01892	0.1381	1.416e-08	0.4649	0.09307	0.1052	0.0539	0.05133	0.2666	2.259e-08	0.4318	0.1077	0.1198	0.06068	0.05907	0.2043	2.391e-08	0.2952	0.09972	0.1127	0.06494	0.04776	0.08281	7.022e-08	0.7075	0.2056	0.4209	0.2902	0.1307	0.08098
196	8.646e-11	0.01806	0.002158	0.001935	0.0007274	0.001208	0.01397	4.635e-10	0.04378	0.006236	0.006342	0.003641	0.0027	0.0312	3.841e-09	0.218	0.03855	0.04141	0.02205	0.01937	0.1381	1.417e-08	0.4658	0.09315	0.1077	0.05611	0.05159	0.265	2.272e-08	0.4355	0.1081	0.1244	0.06471	0.05971	0.2029	2.453e-08	0.304	0.1008	0.1208	0.07182	0.04895	0.08243	7.134e-08	0.7195	0.208	0.4309	0.2984	0.1325	0.08052
197	1.305e-10	0.02758	0.003205	0.004126	0.002325	0.001801	0.02025	6.77e-10	0.06507	0.0102	0.01165	0.006836	0.00481	0.04322	5.032e-09	0.2881	0.0523	0.06023	0.03328	0.02694	0.1755	1.777e-08	0.5883	0.1181	0.1482	0.08262	0.06559	0.322	2.782e-08	0.5371	0.1269	0.1706	0.09792	0.07267	0.2396	3.313e-08	0.415	0.1422	0.1752	0.1091	0.06615	0.09757	9.85e-08	1.001	0.283	0.619	0.4306	0.1884	0.09887
197	1.359e-10	0.02875	0.00333	0.004354	0.002461	0.001893	0.02106	6.972e-10	0.06715	0.01053	0.01229	0.007145	0.005142	0.04433	5.033e-09	0.2885	0.05224	0.06129	0.03403	0.02727	0.175	1.779e-08	0.5895	0.1188	0.1503	0.08468	0.06562	0.3205	2.801e-08	0.5417	0.1275	0.1751	0.1019	0.07319	0.2391	3.376e-08	0.424	0.1434	0.1833	0.116	0.06731	0.09731	9.964e-08	1.013	0.2854	0.6293	0.4391	0.1902	0.09836
198	2.146e-10	0.04561	0.005532	0.007158	0.003808	0.00335	0.03292	1.21e-09	0.1166	0.01831	0.02119	0.01185	0.009338	0.07713	8.047e-09	0.4623	0.08258	0.09799	0.05052	0.04747	0.2817	2.429e-08	0.8018	0.1566	0.1938	0.1014	0.09241	0.4514	3.155e-08	0.6013	0.1417	0.1696	0.08975	0.07986	0.29	2.932e-08	0.3615	0.1188	0.1422	0.08702	0.05518	0.1004	8.018e-08	0.8064	0.227	0.4911	0.3514	0.1397	0.08827
198	2.197e-10	0.04672	0.005648	0.007379	0.00394	0.003439	0.03369	1.227e-09	0.1185	0.01871	0.02183	0.01214	0.009689	0.07793	8.068e-09	0.4638	0.08248	0.09915	0.05135	0.0478	0.2821	2.429e-08	0.8026	0.1567	0.196	0.1035	0.09256	0.4499	3.169e-08	0.6052	0.1425	0.1741	0.09369	0.08043	0.2886	2.995e-08	0.3703	0.12	0.1501	0.0938	0.05631	0.1002	8.136e-08	0.8189	0.2296	0.5012	0.3596	0.1416	0.08805
199	2.254e-10	0.04789	0.005852	0.00731	0.00373	0.00358	0.03472	1.308e-09	0.126	0.01978	0.02248	0.0125	0.009977	0.08371	8.685e-09	0.4988	0.08904	0.1051	0.05367	0.05141	0.3047	2.596e-08	0.8552	0.1672	0.2008	0.1019	0.09882	0.4872	3.362e-08	0.6396	0.1504	0.1779	0.09374	0.08419	0.3112	2.948e-08	0.3598	0.1119	0.1388	0.08672	0.05204	0.1092	7.294e-08	0.7262	0.2039	0.4313	0.3128	0.1185	0.09112
199	2.304e-10	0.04896	0.005971	0.007533	0.003861	0.003671	0.03546	1.328e-09	0.128	0.02015	0.02308	0.01279	0.01029	0.0848	8.689e-09	0.4995	0.08925	0.1063	0.0545	0.05182	0.304	2.596e-08	0.856	0.1677	0.2028	0.1038	0.09901	0.4854	3.379e-08	0.644	0.1513	0.1826	0.09777	0.08486	0.3101	3.013e-08	0.3689	0.1132	0.1468	0.09359	0.05319	0.1089	7.408e-08	0.7383	0.2064	0.4411	0.3207	0.1204	0.09081
200	1.218e-10	0.02569	0.002939	0.003633	0.001885	0.001749	0.01912	6.764e-10	0.06474	0.009633	0.01116	0.006481	0.004683	0.04394	5.358e-09	0.306	0.05396	0.0626	0.03381	0.02879	0.1895	1.906e-08	0.6276	0.1236	0.1485	0.07848	0.07003	0.3555	2.815e-08	0.5401	0.1261	0.1635	0.09134	0.07217	0.2506	2.781e-08	0.3462	0.1105	0.145	0.08975	0.05529	0.09062	7.988e-08	0.8093	0.2266	0.5037	0.3584	0.1452	0.07903
200	1.289e-10	0.02722	0.003114	0.003945	0.002075	0.00187	0.02016	6.997e-10	0.06722	0.01011	0.01202	0.006876	0.005142	0.04509	5.356e-09	0.3063	0.05379	0.06375	0.03458	0.02917	0.1888	1.906e-08	0.6286	0.1242	0.1512	0.0809	0.07033	0.3532	2.839e-08	0.5459	0.127	0.1694	0.09646	0.07292	0.2495	2.862e-08	0.3575	0.1119	0.1552	0.09844	0.05671	0.09043	8.135e-08	0.8249	0.2298	0.5165	0.369	0.1476	0.07859
201	1.959e-10	0.0418	0.005143	0.006963	0.003838	0.003125	0.0297	9.648e-10	0.09426	0.01614	0.01887	0.01001	0.008853	0.05925	6.101e-09	0.3533	0.06536	0.07943	0.04063	0.0388	0.2085	1.958e-08	0.6558	0.1332	0.1811	0.1027	0.07839	0.3415	2.98e-08	0.5831	0.1375	0.2047	0.122	0.08275	0.2409	3.859e-08	0.4875	0.1588	0.2225	0.1447	0.07779	0.1062	1.197e-07	1.218	0.3286	0.772	0.5454	0.2266	0.1177
201	1.958e-10	0.04177	0.005154	0.006941	0.003825	0.003116	0.02967	9.658e-10	0.09436	0.0161	0.01892	0.01003	0.008889	0.05935	6.085e-09	0.3525	0.06561	0.07927	0.04063	0.03865	0.2076	1.957e-08	0.6553	0.1331	0.1811	0.1029	0.07818	0.3412	2.977e-08	0.5827	0.1375	0.2048	0.122	0.08279	0.2404	3.86e-08	0.4875	0.1588	0.2225	0.1447	0.07778	0.1063	1.197e-07	1.218	0.3286	0.7719	0.5452	0.2267	0.1177
202	2.411e-10	0.05127	0.006264	0.007882	0.003922	0.00396	0.03712	1.452e-09	0.14	0.02234	0.025	0.01344	0.01156	0.09267	9.772e-09	0.5613	0.1	0.118	0.05959	0.05844	0.3433	3.043e-08	1.003	0.1943	0.2384	0.1221	0.1163	0.5703	3.977e-08	0.7604	0.1656	0.2329	0.1339	0.09902	0.3618	3.352e-08	0.4144	0.1175	0.1817	0.1208	0.06087	0.1152	8.213e-08	0.8263	0.2219	0.5201	0.385	0.135	0.08434
202	2.414e-10	0.05133	0.006246	0.007885	0.003918	0.003966	0.0372	1.451e-09	0.14	0.02229	0.02497	0.0134	0.01156	0.0927	9.765e-09	0.5609	0.1	0.1179	0.05956	0.05835	0.343	3.04e-08	1.002	0.1938	0.2383	0.1219	0.1164	0.5701	3.977e-08	0.7604	0.1656	0.233	0.1339	0.0991	0.3618	3.354e-08	0.4147	0.1174	0.1818	0.1209	0.06089	0.1155	8.215e-08	0.8265	0.2219	0.5201	0.3851	0.135	0.08446
203	1.985e-10	0.04242	0.005352	0.007034	0.003701	0.003333	0.03003	1.088e-09	0.1057	0.01783	0.01967	0.0102	0.009474	0.06817	6.992e-09	0.4039	0.07415	0.088	0.04364	0.04437	0.2417	2.154e-08	0.719	0.1436	0.1932	0.1069	0.08627	0.3822	3.158e-08	0.6162	0.1459	0.2113	0.1247	0.08659	0.259	3.72e-08	0.467	0.1472	0.2099	0.1367	0.07321	0.11	1.077e-07	1.09	0.294	0.6844	0.4905	0.1939	0.1116
203	1.981e-10	0.04236	0.005364	0.00705	0.003722	0.003329	0.02994	1.09e-09	0.1058	0.01789	0.01965	0.01018	0.009474	0.06823	6.982e-09	0.4035	0.07437	0.08826	0.0438	0.04445	0.2409	2.153e-08	0.7189	0.1435	0.1932	0.1068	0.08631	0.3823	3.157e-08	0.6161	0.146	0.2115	0.1247	0.08679	0.2586	3.721e-08	0.4672	0.1472	0.21	0.1368	0.07323	0.1099	1.077e-07	1.09	0.294	0.6842	0.4903	0.1939	0.1116
204	1.539e-10	0.03269	0.003775	0.005104	0.00264	0.002464	0.02382	9.245e-10	0.08884	0.01321	0.01601	0.009165	0.006843	0.05962	6.363e-09	0.3645	0.06398	0.07683	0.04117	0.03566	0.2237	2.039e-08	0.6708	0.1303	0.1581	0.08272	0.07538	0.3824	2.864e-08	0.5459	0.129	0.1556	0.08454	0.07104	0.2613	2.701e-08	0.3322	0.08919	0.147	0.1009	0.0461	0.09606	6.115e-08	0.6058	0.1677	0.3574	0.2622	0.09519	0.08069
204	1.54e-10	0.03271	0.00376	0.005113	0.002639	0.002474	0.02384	9.253e-10	0.0889	0.01329	0.01597	0.009144	0.006828	0.05965	6.371e-09	0.3651	0.06408	0.07701	0.04118	0.03583	0.224	2.036e-08	0.6703	0.13	0.1583	0.08257	0.07575	0.382	2.863e-08	0.5456	0.1289	0.1553	0.08438	0.07097	0.2613	2.7e-08	0.3322	0.08923	0.147	0.1009	0.04608	0.09595	6.117e-08	0.606	0.1677	0.3575	0.2624	0.09511	0.08075
205	2.099e-10	0.04461	0.0053	0.007223	0.004089	0.003135	0.03209	1.157e-09	0.1122	0.01834	0.02126	0.0116	0.009659	0.07258	8.045e-09	0.4629	0.08367	0.1003	0.05342	0.04688	0.2789	2.676e-08	0.8877	0.1751	0.2285	0.1279	0.1006	0.4841	3.923e-08	0.7619	0.1702	0.2634	0.1612	0.1022	0.3283	4.107e-08	0.5183	0.1641	0.2391	0.1574	0.08173	0.1151	1.159e-07	1.183	0.3216	0.7635	0.5491	0.2144	0.09772
205	2.093e-10	0.0445	0.005325	0.007234	0.00409	0.003144	0.03194	1.155e-09	0.112	0.01843	0.02126	0.01162	0.009645	0.07234	8.043e-09	0.4627	0.08359	0.1002	0.05337	0.04678	0.2789	2.675e-08	0.8875	0.1749	0.2288	0.1279	0.1009	0.4838	3.92e-08	0.7615	0.1701	0.2635	0.1612	0.1023	0.3279	4.106e-08	0.5181	0.1641	0.2391	0.1574	0.08174	0.1149	1.158e-07	1.183	0.3215	0.7635	0.5491	0.2144	0.09759
206	6.533e-11	0.01367	0.001369	0.001832	0.001014	0.000818	0.01047	3.545e-10	0.03375	0.0047	0.00563	0.003372	0.002258	0.02342	3.388e-09	0.1925	0.03379	0.03883	0.02294	0.01589	0.1199	1.448e-08	0.478	0.09481	0.1193	0.0683	0.05105	0.2639	2.547e-08	0.4959	0.115	0.172	0.1053	0.0667	0.209	2.98e-08	0.3768	0.1112	0.1814	0.1223	0.05909	0.08417	8.076e-08	0.8203	0.2289	0.5148	0.3661	0.1487	0.07662
206	6.524e-11	0.01365	0.00137	0.001822	0.001008	0.0008143	0.01046	3.541e-10	0.03369	0.00474	0.005576	0.003357	0.002219	0.02337	3.392e-09	0.1928	0.03384	0.03894	0.02298	0.01595	0.12	1.447e-08	0.4779	0.09488	0.1194	0.06846	0.05094	0.2636	2.546e-08	0.4957	0.115	0.172	0.1053	0.06668	0.2087	2.978e-08	0.3765	0.1112	0.1813	0.1222	0.05908	0.084	8.074e-08	0.82	0.2289	0.5146	0.366	0.1486	0.07659
207	1.254e-10	0.0265	0.003282	0.003664	0.001783	0.001881	0.01956	5.677e-10	0.05504	0.00932	0.009969	0.005018	0.004951	0.03575	3.78e-09	0.2176	0.03984	0.04632	0.02352	0.02281	0.1314	1.363e-08	0.4561	0.09317	0.1258	0.0727	0.05312	0.2371	2.248e-08	0.4394	0.107	0.1492	0.08565	0.06355	0.1831	2.993e-08	0.3796	0.1324	0.1682	0.1047	0.06347	0.079	1.044e-07	1.071	0.2978	0.6845	0.4763	0.2082	0.08883
207	1.256e-10	0.02654	0.0033	0.003663	0.001782	0.001882	0.01958	5.656e-10	0.05486	0.009284	0.00997	0.005007	0.004963	0.0356	3.764e-09	0.2168	0.03977	0.04643	0.02358	0.02285	0.1306	1.363e-08	0.4562	0.09321	0.1261	0.07289	0.05325	0.2369	2.246e-08	0.4391	0.1069	0.1491	0.08564	0.06343	0.1831	2.993e-08	0.3795	0.1324	0.1682	0.1047	0.06348	0.07888	1.044e-07	1.071	0.2976	0.6843	0.4762	0.2082	0.08878
208	2.399e-10	0.05112	0.00603	0.008607	0.004888	0.003719	0.03649	1.325e-09	0.1287	0.02106	0.0251	0.01386	0.01124	0.08259	8.781e-09	0.5062	0.09139	0.1117	0.05914	0.05255	0.3032	2.816e-08	0.9338	0.1833	0.2386	0.1316	0.107	0.5118	3.878e-08	0.7499	0.1652	0.2526	0.1538	0.09881	0.3321	4.058e-08	0.5109	0.1538	0.2425	0.166	0.07648	0.1147	1.113e-07	1.132	0.3016	0.7314	0.5332	0.1981	0.09889
208	2.403e-10	0.05121	0.006034	0.008614	0.004898	0.003716	0.03656	1.322e-09	0.1285	0.02103	0.02506	0.01382	0.01124	0.08238	8.786e-09	0.5065	0.09154	0.1117	0.05917	0.05256	0.3033	2.814e-08	0.9332	0.1834	0.2389	0.132	0.1069	0.5109	3.877e-08	0.7498	0.1652	0.2528	0.1539	0.09884	0.3319	4.057e-08	0.5109	0.1537	0.2425	0.166	0.0765	0.1147	1.113e-07	1.132	0.3016	0.7314	0.5334	0.198	0.09899
209	6.248e-11	0.01294	0.001242	0.001494	0.0008951	0.0005988	0.0102	2.631e-10	0.02492	0.003442	0.003986	0.002493	0.001493	0.0175	2.63e-09	0.1485	0.02607	0.02872	0.01819	0.01052	0.09368	1.215e-08	0.4014	0.08098	0.1022	0.06136	0.04085	0.2182	2.228e-08	0.4339	0.1038	0.1493	0.09147	0.05787	0.1808	2.821e-08	0.3585	0.1143	0.172	0.1155	0.05654	0.07219	8.639e-08	0.8847	0.2488	0.5655	0.3986	0.1669	0.0704
209	6.268e-11	0.01298	0.001247	0.001494	0.0008931	0.000601	0.01024	2.631e-10	0.02491	0.003435	0.003959	0.002481	0.001478	0.01752	2.632e-09	0.1487	0.02611	0.02892	0.01831	0.0106	0.09367	1.213e-08	0.4006	0.08123	0.102	0.06148	0.04052	0.2174	2.23e-08	0.4343	0.1039	0.1495	0.09152	0.05799	0.1809	2.821e-08	0.3586	0.1144	0.1721	0.1155	0.05658	0.07218	8.636e-08	0.8845	0.2488	0.5655	0.3987	0.1669	0.07017
210	1.892e-10	0.04022	0.004727	0.006587	0.003811	0.002777	0.02891	9.755e-10	0.09476	0.01579	0.01817	0.009852	0.008315	0.06081	6.776e-09	0.3896	0.07073	0.08376	0.04447	0.03929	0.2351	2.316e-08	0.769	0.1517	0.2013	0.1144	0.08693	0.416	3.358e-08	0.6532	0.1428	0.2319	0.1454	0.08645	0.2786	3.776e-08	0.4791	0.1525	0.2283	0.1531	0.07521	0.0983	1.136e-07	1.164	0.3135	0.7626	0.5499	0.2127	0.08817
210	1.896e-10	0.0403	0.004721	0.006594	0.003814	0.00278	0.02899	9.772e-10	0.0949	0.01578	0.01814	0.009812	0.008326	0.06098	6.767e-09	0.3892	0.07064	0.08375	0.04434	0.03941	0.2348	2.313e-08	0.7681	0.1515	0.2012	0.1144	0.08682	0.4154	3.362e-08	0.6538	0.1431	0.2318	0.1453	0.08651	0.279	3.777e-08	0.4792	0.1525	0.2282	0.153	0.07522	0.09849	1.136e-07	1.164	0.3134	0.7627	0.55	0.2127	0.08822
211	2.285e-10	0.04865	0.005925	0.0078	0.004153	0.003647	0.03492	1.299e-09	0.1256	0.0205	0.02298	0.01221	0.01077	0.08216	8.765e-09	0.5039	0.0904	0.1063	0.05355	0.05279	0.3071	2.729e-08	0.9042	0.1764	0.2277	0.1223	0.1054	0.5	3.705e-08	0.715	0.1612	0.2314	0.1346	0.09687	0.3223	3.587e-08	0.4487	0.1413	0.1981	0.1285	0.06955	0.1094	1.065e-07	1.084	0.291	0.6997	0.5064	0.1933	0.09374
211	2.287e-10	0.04869	0.005926	0.0078	0.004161	0.00364	0.03496	1.298e-09	0.1255	0.02044	0.02297	0.0122	0.01078	0.08212	8.76e-09	0.5036	0.09074	0.106	0.05342	0.05261	0.3068	2.732e-08	0.9052	0.1768	0.2277	0.1223	0.1054	0.5007	3.708e-08	0.7155	0.1612	0.2314	0.1346	0.09683	0.3229	3.587e-08	0.4487	0.1413	0.1979	0.1284	0.06953	0.1095	1.065e-07	1.085	0.2912	0.6998	0.5063	0.1935	0.09362
212	5.571e-10	0.119	0.01482	0.01926	0.009662	0.009594	0.08488	3.377e-09	0.3269	0.05313	0.06029	0.03211	0.02818	0.2135	2.027e-08	1.17	0.2094	0.252	0.1219	0.1302	0.7082	5.442e-08	1.794	0.3436	0.4193	0.2037	0.2156	1.031	5.762e-08	1.086	0.231	0.2916	0.1531	0.1386	0.5633	3.669e-08	0.4394	0.1161	0.1694	0.1153	0.05405	0.1539	8.395e-08	0.831	0.2051	0.5288	0.4198	0.1089	0.09709
212	5.567e-10	0.1189	0.01482	0.01926	0.00967	0.00959	0.0848	3.376e-09	0.3268	0.05312	0.06025	0.03206	0.02818	0.2134	2.026e-08	1.169	0.2092	0.2519	0.1219	0.13	0.7078	5.442e-08	1.793	0.3436	0.4193	0.204	0.2153	1.031	5.763e-08	1.086	0.2308	0.2917	0.153	0.1387	0.5635	3.669e-08	0.4393	0.1162	0.1693	0.1152	0.05404	0.1539	8.392e-08	0.8307	0.2051	0.5287	0.4196	0.109	0.097
213	2.877e-10	0.06126	0.007532	0.009679	0.004964	0.004715	0.04405	1.604e-09	0.1555	0.02518	0.02929	0.01572	0.01357	0.101	9.955e-09	0.5744	0.1029	0.1257	0.06326	0.06246	0.3459	2.907e-08	0.9618	0.1876	0.2367	0.1232	0.1135	0.5374	3.608e-08	0.69	0.1569	0.2055	0.1141	0.09138	0.3276	3.234e-08	0.4001	0.1179	0.1747	0.1172	0.05754	0.1076	8.573e-08	0.8634	0.231	0.5448	0.4025	0.1423	0.08759
213	2.872e-10	0.06118	0.007521	0.009684	0.004975	0.004709	0.04397	1.602e-09	0.1554	0.02524	0.02928	0.01571	0.01356	0.1008	9.963e-09	0.5749	0.103	0.1258	0.06328	0.06248	0.3461	2.909e-08	0.9625	0.1874	0.2369	0.1233	0.1136	0.5382	3.61e-08	0.6904	0.1572	0.2057	0.1142	0.0915	0.3275	3.235e-08	0.4003	0.1179	0.1748	0.1172	0.05756	0.1076	8.576e-08	0.8635	0.2311	0.5448	0.4026	0.1422	0.08768
214	1.883e-10	0.04022	0.004702	0.007435	0.004795	0.002639	0.02808	9.119e-10	0.08946	0.01587	0.01873	0.01034	0.008391	0.05486	6.308e-09	0.3651	0.06896	0.08382	0.04655	0.03727	0.2123	2.25e-08	0.7562	0.1537	0.2225	0.1367	0.08581	0.3801	3.765e-08	0.7466	0.1677	0.3006	0.1981	0.1025	0.2783	5.344e-08	0.6853	0.2306	0.3345	0.2233	0.1112	0.1203	1.621e-07	1.664	0.4505	1.085	0.7701	0.3148	0.1284
214	1.883e-10	0.04025	0.004727	0.007446	0.004798	0.002648	0.02807	9.107e-10	0.0894	0.01587	0.01882	0.01036	0.008461	0.05472	6.305e-09	0.365	0.06911	0.08397	0.04671	0.03726	0.2119	2.254e-08	0.7574	0.154	0.2226	0.1368	0.08588	0.3807	3.766e-08	0.7468	0.1678	0.3006	0.1981	0.1025	0.2783	5.343e-08	0.6854	0.2306	0.3346	0.2234	0.1112	0.1202	1.62e-07	1.664	0.4505	1.085	0.7699	0.3148	0.1284
215	1.528e-10	0.03255	0.003994	0.005224	0.002745	0.002478	0.02333	8.719e-10	0.08415	0.01347	0.01524	0.0083	0.006944	0.05544	6.015e-09	0.3464	0.06296	0.07495	0.03908	0.03587	0.2085	1.943e-08	0.646	0.1291	0.1672	0.09185	0.07532	0.3497	3.043e-08	0.5912	0.1454	0.1917	0.1088	0.0829	0.2541	3.52e-08	0.4395	0.133	0.1968	0.1299	0.06686	0.1098	9.25e-08	0.9281	0.2549	0.5622	0.4004	0.1618	0.1109
215	1.526e-10	0.03251	0.004001	0.005222	0.002746	0.002476	0.02328	8.676e-10	0.08379	0.01348	0.01526	0.00832	0.006938	0.05505	6.007e-09	0.3459	0.06284	0.07473	0.03888	0.03585	0.2083	1.94e-08	0.645	0.1289	0.1672	0.09147	0.07569	0.349	3.043e-08	0.591	0.1454	0.1915	0.1087	0.08277	0.2542	3.519e-08	0.4394	0.133	0.1966	0.1298	0.06683	0.1098	9.251e-08	0.9281	0.255	0.562	0.4003	0.1617	0.111
216	3.425e-11	0.007065	0.000516	0.0008733	0.0005831	0.0002903	0.005675	1.617e-10	0.01506	0.001618	0.002235	0.001692	0.0005431	0.01121	2.177e-09	0.1227	0.02151	0.02396	0.01598	0.00798	0.07724	1.097e-08	0.3626	0.07408	0.09209	0.05491	0.03719	0.1965	2.179e-08	0.4254	0.1025	0.1482	0.09053	0.05763	0.1747	2.945e-08	0.3728	0.1093	0.1827	0.1253	0.05738	0.08088	7.973e-08	0.8071	0.2249	0.4992	0.3525	0.1467	0.08306
216	3.444e-11	0.007099	0.0005152	0.0008722	0.0005865	0.0002857	0.005711	1.615e-10	0.01504	0.00159	0.00224	0.001693	0.0005472	0.01121	2.167e-09	0.1222	0.02153	0.02389	0.01573	0.008165	0.07681	1.095e-08	0.362	0.07351	0.09201	0.05467	0.03733	0.1965	2.179e-08	0.4255	0.1026	0.1482	0.09051	0.05766	0.1748	2.944e-08	0.3727	0.1092	0.1827	0.1253	0.05741	0.08082	7.972e-08	0.8071	0.2248	0.4994	0.3526	0.1468	0.08292
217	2.069e-10	0.04417	0.005391	0.00754	0.00433	0.00321	0.03124	1.142e-09	0.111	0.01901	0.02115	0.01133	0.009814	0.07089	7.906e-09	0.4557	0.08449	0.09869	0.05122	0.04748	0.2726	2.646e-08	0.8818	0.1766	0.2352	0.1328	0.1024	0.47	4.021e-08	0.787	0.176	0.2863	0.1779	0.1084	0.3247	4.814e-08	0.6102	0.1966	0.2862	0.1892	0.09698	0.1274	1.425e-07	1.456	0.3879	0.9444	0.6773	0.2671	0.1239
217	2.073e-10	0.04425	0.005391	0.007548	0.004324	0.003223	0.03131	1.143e-09	0.1111	0.01893	0.02115	0.01131	0.009833	0.07102	7.908e-09	0.4559	0.08473	0.09881	0.0513	0.04752	0.2724	2.649e-08	0.8827	0.1767	0.2352	0.1326	0.1025	0.4709	4.018e-08	0.7863	0.1758	0.286	0.1777	0.1083	0.3245	4.814e-08	0.6103	0.1966	0.2862	0.1892	0.09701	0.1275	1.425e-07	1.456	0.388	0.9444	0.6773	0.2671	0.1237
218	1.673e-10	0.03556	0.004199	0.005778	0.003284	0.002494	0.02559	9.328e-10	0.09012	0.01463	0.01652	0.009104	0.007415	0.05898	6.68e-09	0.3834	0.06936	0.08146	0.04369	0.03778	0.2326	2.278e-08	0.7557	0.1489	0.1957	0.1108	0.08489	0.411	3.479e-08	0.6761	0.152	0.2349	0.1447	0.09017	0.2892	3.895e-08	0.4902	0.1514	0.2275	0.1524	0.0751	0.1113	1.044e-07	1.059	0.2885	0.6711	0.4823	0.1888	0.09966
218	1.671e-10	0.03551	0.004201	0.005757	0.003268	0.002489	0.02555	9.339e-10	0.09022	0.01466	0.0165	0.009107	0.007394	0.05906	6.669e-09	0.3828	0.06932	0.08134	0.04367	0.03767	0.2322	2.27e-08	0.7533	0.1488	0.1954	0.1105	0.0849	0.409	3.48e-08	0.6763	0.1521	0.2348	0.1447	0.09009	0.2895	3.897e-08	0.4904	0.1514	0.2275	0.1524	0.07513	0.1115	1.044e-07	1.059	0.2887	0.671	0.4822	0.1888	0.09963
219	2.19e-10	0.04666	0.005462	0.007818	0.00444	0.003378	0.03338	1.199e-09	0.1166	0.01906	0.02292	0.01283	0.0101	0.07458	7.961e-09	0.4594	0.08338	0.1027	0.05519	0.04747	0.2734	2.627e-08	0.872	0.173	0.2244	0.1241	0.1003	0.4746	3.78e-08	0.7305	0.1627	0.2424	0.1449	0.0975	0.3253	4.219e-08	0.5302	0.1612	0.2482	0.1693	0.07896	0.1208	1.183e-07	1.201	0.3193	0.7693	0.5557	0.2136	0.1126
219	2.19e-10	0.04666	0.005476	0.007813	0.004438	0.003375	0.03337	1.198e-09	0.1165	0.01911	0.02294	0.01283	0.01011	0.07441	7.972e-09	0.46	0.08316	0.1028	0.05528	0.04754	0.274	2.628e-08	0.8724	0.1733	0.2242	0.1242	0.1001	0.4748	3.782e-08	0.7309	0.1628	0.2427	0.145	0.09767	0.3255	4.218e-08	0.5301	0.1612	0.2482	0.1693	0.07895	0.1208	1.183e-07	1.202	0.3195	0.7692	0.5556	0.2136	0.1128
220	1.639e-10	0.03476	0.004251	0.005275	0.002846	0.002429	0.02523	9.143e-10	0.08833	0.01471	0.01583	0.008492	0.007341	0.05779	6.665e-09	0.3828	0.0699	0.08096	0.04282	0.03814	0.2319	2.323e-08	0.7709	0.1541	0.1986	0.1112	0.08734	0.4182	3.63e-08	0.7093	0.1613	0.2541	0.1574	0.09671	0.2939	4.2e-08	0.5326	0.1733	0.2478	0.162	0.08582	0.1114	1.192e-07	1.218	0.3336	0.7816	0.5582	0.2234	0.1023
220	1.641e-10	0.03479	0.004226	0.005273	0.002839	0.002433	0.02529	9.15e-10	0.0884	0.01476	0.01583	0.008475	0.007358	0.05781	6.67e-09	0.3831	0.0702	0.08096	0.04288	0.03808	0.2319	2.326e-08	0.772	0.1546	0.1985	0.1111	0.0874	0.4188	3.632e-08	0.7096	0.1613	0.2541	0.1573	0.09676	0.2942	4.201e-08	0.5327	0.1733	0.2478	0.162	0.0858	0.1115	1.192e-07	1.217	0.3335	0.7816	0.5583	0.2233	0.1023
221	1.171e-10	0.02464	0.002889	0.003415	0.001883	0.001532	0.01833	5.546e-10	0.05349	0.008765	0.009477	0.005137	0.00434	0.03524	4.197e-09	0.2402	0.04367	0.05009	0.02778	0.02231	0.1464	1.6e-08	0.5311	0.1076	0.1392	0.08137	0.05787	0.2842	2.669e-08	0.522	0.1236	0.1854	0.1146	0.07089	0.2129	3.395e-08	0.4318	0.1414	0.2042	0.1352	0.069	0.08609	1.029e-07	1.053	0.2916	0.6765	0.48	0.1964	0.08496
221	1.17e-10	0.02463	0.002887	0.003409	0.001876	0.001534	0.01833	5.548e-10	0.05353	0.00884	0.00949	0.005117	0.004373	0.0352	4.206e-09	0.2407	0.04374	0.05019	0.02788	0.02231	0.1468	1.594e-08	0.5296	0.1076	0.1391	0.08132	0.05779	0.2829	2.666e-08	0.5216	0.1233	0.1856	0.1145	0.07108	0.2127	3.395e-08	0.4317	0.1415	0.2043	0.1353	0.06902	0.08595	1.029e-07	1.053	0.2915	0.6766	0.4802	0.1964	0.08504
222	2.704e-10	0.0577	0.007045	0.009633	0.005307	0.004326	0.04102	1.573e-09	0.1526	0.02525	0.02886	0.0157	0.01316	0.09849	1.032e-08	0.5952	0.1076	0.1313	0.06858	0.06277	0.3563	3.283e-08	1.089	0.2141	0.2778	0.1517	0.1261	0.597	4.518e-08	0.873	0.1912	0.2918	0.1757	0.1161	0.3899	4.344e-08	0.5439	0.1698	0.2425	0.1581	0.08432	0.1317	1.194e-07	1.214	0.3253	0.7806	0.5664	0.2141	0.1078
222	2.709e-10	0.0578	0.007047	0.009646	0.005316	0.004331	0.0411	1.573e-09	0.1526	0.02521	0.02883	0.01567	0.01316	0.09851	1.033e-08	0.596	0.1077	0.1314	0.06869	0.06269	0.3569	3.284e-08	1.089	0.2139	0.2777	0.1516	0.1261	0.5976	4.518e-08	0.873	0.1912	0.2918	0.1758	0.116	0.39	4.345e-08	0.544	0.1697	0.2425	0.1582	0.08434	0.1318	1.194e-07	1.214	0.3254	0.7804	0.5663	0.2141	0.1078
223	1.429e-10	0.03007	0.003576	0.003833	0.001692	0.002141	0.02267	7.606e-10	0.07292	0.01095	0.01264	0.007123	0.005514	0.04933	5.051e-09	0.2895	0.05046	0.06171	0.03338	0.02833	0.1774	1.676e-08	0.5517	0.1095	0.1301	0.06837	0.0617	0.3122	2.462e-08	0.4685	0.1138	0.1287	0.0675	0.06116	0.226	2.501e-08	0.3083	0.0925	0.1301	0.08581	0.04428	0.08568	6.221e-08	0.6214	0.1803	0.3639	0.2566	0.1073	0.0772
223	1.427e-10	0.03003	0.003555	0.003824	0.001678	0.002145	0.02265	7.638e-10	0.0732	0.011	0.01262	0.007097	0.005522	0.04958	5.062e-09	0.2901	0.05086	0.06165	0.03342	0.02823	0.1776	1.673e-08	0.5508	0.109	0.1299	0.06836	0.06156	0.3119	2.464e-08	0.4688	0.1139	0.1285	0.06748	0.06107	0.2264	2.5e-08	0.3081	0.0925	0.13	0.08574	0.04427	0.08563	6.223e-08	0.6215	0.1804	0.3639	0.2566	0.1073	0.07729
224	3.58e-10	0.07646	0.009397	0.01259	0.006517	0.006076	0.05447	2.141e-09	0.2074	0.0336	0.03884	0.02097	0.01787	0.135	1.344e-08	0.7752	0.1394	0.1685	0.08397	0.08455	0.4673	3.883e-08	1.283	0.2485	0.3096	0.1572	0.1524	0.7247	4.671e-08	0.8904	0.1919	0.2655	0.1492	0.1164	0.433	3.919e-08	0.4815	0.1343	0.2081	0.1412	0.06691	0.1391	9.648e-08	0.9658	0.2488	0.6087	0.4568	0.1519	0.1083
224	3.583e-10	0.07653	0.009401	0.0126	0.006517	0.006081	0.05453	2.142e-09	0.2075	0.03365	0.03883	0.02095	0.01788	0.135	1.343e-08	0.7747	0.1396	0.1683	0.08378	0.08449	0.4669	3.881e-08	1.282	0.2483	0.3097	0.1572	0.1525	0.7243	4.674e-08	0.8909	0.192	0.2654	0.1492	0.1163	0.4334	3.919e-08	0.4815	0.1343	0.208	0.1411	0.06688	0.1392	9.648e-08	0.9657	0.2488	0.6085	0.4567	0.1518	0.1084
225	1.324e-10	0.0284	0.003371	0.00526	0.003109	0.002152	0.01977	7.296e-10	0.07108	0.01192	0.01418	0.007897	0.00628	0.04498	5.287e-09	0.3056	0.05696	0.06903	0.03752	0.03151	0.1796	1.915e-08	0.6409	0.1299	0.1777	0.1025	0.07514	0.3334	3.264e-08	0.6406	0.1483	0.2328	0.1424	0.09043	0.2596	4.276e-08	0.5392	0.1624	0.2532	0.1683	0.08492	0.1236	1.173e-07	1.186	0.3174	0.7383	0.5237	0.2146	0.1301
225	1.321e-10	0.02835	0.003378	0.005261	0.003104	0.002156	0.01971	7.31e-10	0.0712	0.01195	0.01419	0.007907	0.006278	0.04507	5.286e-09	0.3056	0.05723	0.06912	0.03749	0.03163	0.1793	1.913e-08	0.6402	0.1298	0.1776	0.1023	0.07532	0.3329	3.259e-08	0.6399	0.1482	0.233	0.1425	0.09053	0.2587	4.277e-08	0.5393	0.1625	0.2532	0.1683	0.08493	0.1235	1.174e-07	1.186	0.3176	0.7382	0.5236	0.2146	0.1304
226	1.871e-10	0.03998	0.004804	0.006835	0.003772	0.003063	0.02835	1.019e-09	0.09894	0.01596	0.01923	0.01052	0.008714	0.06374	6.518e-09	0.3765	0.06733	0.08415	0.0436	0.04055	0.225	2.047e-08	0.6822	0.1341	0.1824	0.1014	0.081	0.3658	2.905e-08	0.5608	0.1309	0.1769	0.09909	0.0778	0.253	3.233e-08	0.4036	0.1242	0.1794	0.1182	0.06112	0.09998	9.801e-08	0.9924	0.2688	0.6213	0.4426	0.1787	0.1023
226	1.868e-10	0.03991	0.004797	0.006835	0.003773	0.003063	0.02828	1.019e-09	0.09897	0.01594	0.01921	0.01053	0.008681	0.06381	6.51e-09	0.3761	0.06734	0.08414	0.04364	0.04051	0.2246	2.044e-08	0.6816	0.134	0.1824	0.1015	0.08094	0.3651	2.904e-08	0.5607	0.1312	0.1768	0.09904	0.07778	0.2527	3.232e-08	0.4035	0.1243	0.1793	0.1182	0.06112	0.09999	9.801e-08	0.9924	0.2689	0.6211	0.4423	0.1787	0.1024
227	1.402e-10	0.02975	0.003631	0.004498	0.00235	0.002148	0.02162	7.632e-10	0.07359	0.01213	0.01282	0.006713	0.006106	0.04865	5.5e-09	0.3157	0.05717	0.06613	0.03428	0.03185	0.1924	1.91e-08	0.6348	0.126	0.166	0.0934	0.07261	0.3428	2.97e-08	0.5788	0.1348	0.1999	0.12	0.07989	0.2441	3.357e-08	0.4239	0.138	0.1913	0.1222	0.06902	0.09462	1.007e-07	1.028	0.2838	0.656	0.4663	0.1896	0.08819
227	1.401e-10	0.02971	0.003634	0.004477	0.002342	0.002134	0.0216	7.628e-10	0.07354	0.0121	0.01278	0.006694	0.006091	0.04866	5.486e-09	0.3148	0.05675	0.06583	0.03408	0.03175	0.1922	1.909e-08	0.6343	0.126	0.1657	0.0933	0.07245	0.3425	2.972e-08	0.5792	0.1348	0.1998	0.12	0.07988	0.2445	3.358e-08	0.4239	0.1381	0.1912	0.1222	0.06898	0.09464	1.007e-07	1.027	0.2838	0.6555	0.466	0.1895	0.08807
228	6.895e-11	0.01435	0.001456	0.001691	0.0008667	0.0008247	0.01121	3.109e-10	0.02948	0.003977	0.004697	0.002795	0.001901	0.02081	2.765e-09	0.1564	0.02693	0.03001	0.01751	0.0125	0.09947	1.164e-08	0.384	0.07635	0.0947	0.05405	0.04064	0.2129	1.968e-08	0.3787	0.08982	0.1174	0.06714	0.05031	0.1714	2.39e-08	0.2995	0.09106	0.1378	0.09314	0.04463	0.07068	7.254e-08	0.7363	0.2069	0.4573	0.3215	0.1357	0.07215
228	6.894e-11	0.01435	0.001451	0.00169	0.0008589	0.0008313	0.01121	3.096e-10	0.02934	0.003942	0.00468	0.002811	0.001869	0.02072	2.76e-09	0.1562	0.02666	0.03016	0.01768	0.01248	0.09933	1.162e-08	0.3833	0.07627	0.09442	0.05386	0.04056	0.2126	1.966e-08	0.3783	0.08962	0.1172	0.06696	0.05024	0.1715	2.391e-08	0.2996	0.09114	0.1377	0.09311	0.0446	0.07076	7.253e-08	0.7362	0.2068	0.4573	0.3215	0.1358	0.07215
229	2.23e-10	0.04758	0.00585	0.007762	0.004081	0.00368	0.03397	1.25e-09	0.1211	0.01933	0.02279	0.01241	0.01039	0.07896	7.957e-09	0.459	0.08178	0.1009	0.05145	0.04942	0.2763	2.368e-08	0.7852	0.1527	0.1984	0.1056	0.09282	0.4341	3.099e-08	0.5927	0.1398	0.1715	0.09112	0.08042	0.2813	2.93e-08	0.3613	0.1108	0.1493	0.09536	0.05394	0.1013	8.002e-08	0.8025	0.2219	0.4871	0.3499	0.1372	0.09347
229	2.23e-10	0.04756	0.005838	0.007743	0.004073	0.003669	0.03398	1.253e-09	0.1213	0.01938	0.02285	0.01244	0.01041	0.07909	7.965e-09	0.4594	0.08193	0.1008	0.05149	0.04931	0.2766	2.371e-08	0.786	0.1534	0.1985	0.1057	0.09288	0.4341	3.096e-08	0.5922	0.1397	0.1714	0.09104	0.08036	0.2811	2.929e-08	0.3612	0.1108	0.1492	0.09533	0.0539	0.1012	8.005e-08	0.8027	0.2221	0.487	0.3497	0.1373	0.09356
230	1.513e-10	0.03214	0.003685	0.005348	0.003171	0.002177	0.02311	7.443e-10	0.07239	0.01175	0.01434	0.007966	0.00637	0.0463	5.242e-09	0.3016	0.05437	0.06615	0.03623	0.02991	0.1811	1.819e-08	0.6056	0.121	0.1623	0.09419	0.06807	0.3224	2.784e-08	0.5423	0.1271	0.1873	0.1137	0.07358	0.2279	3.406e-08	0.4319	0.1352	0.2078	0.1412	0.06663	0.08888	1.018e-07	1.038	0.2818	0.6682	0.48	0.1882	0.0882
230	1.512e-10	0.03214	0.003686	0.005358	0.003179	0.002179	0.0231	7.447e-10	0.07244	0.01179	0.01439	0.008044	0.006349	0.04625	5.237e-09	0.3014	0.05411	0.06632	0.03633	0.02999	0.1809	1.82e-08	0.6056	0.1209	0.162	0.09401	0.06804	0.3227	2.783e-08	0.5422	0.1272	0.1875	0.1138	0.07367	0.2275	3.406e-08	0.4319	0.1351	0.2079	0.1413	0.06661	0.08886	1.018e-07	1.038	0.2819	0.6683	0.48	0.1883	0.08812
231	1.101e-10	0.02317	0.002537	0.003367	0.001942	0.001425	0.01727	5.656e-10	0.0543	0.008444	0.00957	0.005542	0.004028	0.03629	4.431e-09	0.253	0.04551	0.05233	0.02984	0.02249	0.1552	1.725e-08	0.5704	0.1139	0.1444	0.08284	0.06159	0.3121	2.805e-08	0.5443	0.1228	0.1875	0.116	0.07152	0.2339	3.307e-08	0.4182	0.1327	0.1961	0.1306	0.06549	0.08944	9.512e-08	0.9711	0.2696	0.6194	0.4398	0.1796	0.08207
231	1.1e-10	0.02315	0.002557	0.003354	0.001926	0.001428	0.01724	5.634e-10	0.05413	0.008519	0.009574	0.005533	0.004041	0.03604	4.44e-09	0.2534	0.04545	0.05224	0.02979	0.02245	0.1557	1.723e-08	0.5699	0.1139	0.1442	0.08293	0.06132	0.3117	2.802e-08	0.5438	0.123	0.1874	0.1161	0.07128	0.2334	3.307e-08	0.4183	0.1327	0.1961	0.1306	0.06551	0.0895	9.511e-08	0.9711	0.2697	0.6196	0.44	0.1796	0.08188
232	1.159e-10	0.02447	0.002725	0.003421	0.001642	0.001778	0.01832	6.505e-10	0.06232	0.009032	0.01086	0.00613	0.004731	0.04243	4.901e-09	0.28	0.04852	0.05747	0.03068	0.02679	0.174	1.735e-08	0.5702	0.1108	0.1328	0.06884	0.06393	0.3267	2.469e-08	0.4711	0.1062	0.1384	0.07677	0.06164	0.2264	2.329e-08	0.2884	0.07774	0.131	0.08914	0.04185	0.07972	6.164e-08	0.6194	0.1732	0.3777	0.2713	0.1064	0.06857
232	1.157e-10	0.02443	0.002717	0.003442	0.001651	0.001791	0.01827	6.529e-10	0.06254	0.009092	0.01087	0.006151	0.004718	0.04258	4.905e-09	0.2801	0.04871	0.0573	0.03064	0.02667	0.1741	1.735e-08	0.5706	0.1109	0.133	0.0688	0.06422	0.3266	2.469e-08	0.4711	0.106	0.1386	0.07676	0.06181	0.2266	2.33e-08	0.2885	0.07773	0.1311	0.08922	0.04189	0.0797	6.166e-08	0.6197	0.1734	0.3779	0.2713	0.1066	0.06846
233	NA	NA	NA	NA	NA	NA	NA	NA	NA	NA	NA	NA	NA	NA	NA	NA	NA	NA	NA	NA	NA	5.519e-09	0.1804	0.03774	0.04187	0.02621	0.01567	0.1007	1.286e-08	0.2472	0.06959	0.0673	0.03334	0.03396	0.1103	1.913e-08	0.2413	0.0751	0.1145	0.07855	0.03593	0.05176	6.379e-08	0.649	0.1849	0.4025	0.2803	0.1222	0.06158
233	NA	NA	NA	NA	NA	NA	NA	NA	NA	NA	NA	NA	NA	NA	NA	NA	NA	NA	NA	NA	NA	5.512e-09	0.1802	0.03793	0.04183	0.02615	0.01568	0.1004	1.283e-08	0.2467	0.0696	0.06729	0.03334	0.03395	0.1098	1.912e-08	0.2413	0.07513	0.1145	0.07858	0.03596	0.05165	6.38e-08	0.6491	0.185	0.4025	0.2803	0.1222	0.06156
234	4.391e-10	0.09401	0.01156	0.01631	0.008926	0.007382	0.06615	2.565e-09	0.2494	0.04114	0.04861	0.02653	0.02208	0.1596	1.569e-08	0.9078	0.1639	0.2031	0.1031	0.1	0.5407	4.487e-08	1.487	0.2883	0.3727	0.1956	0.177	0.8261	5.347e-08	1.022	0.2165	0.3161	0.183	0.1331	0.4894	4.594e-08	0.5654	0.1626	0.243	0.1638	0.07928	0.1598	1.137e-07	1.139	0.2916	0.7176	0.5368	0.1808	0.1293
234	4.393e-10	0.09404	0.01155	0.01632	0.00894	0.007378	0.06617	2.566e-09	0.2495	0.04112	0.04865	0.02654	0.02211	0.1598	1.568e-08	0.9072	0.164	0.2032	0.1032	0.09998	0.54	4.484e-08	1.486	0.2881	0.3728	0.1956	0.1772	0.8251	5.347e-08	1.022	0.2166	0.3161	0.183	0.1331	0.4894	4.594e-08	0.5655	0.1625	0.2433	0.164	0.07932	0.1597	1.137e-07	1.139	0.2915	0.7178	0.537	0.1808	0.1293
235	2.779e-10	0.05925	0.007297	0.0096	0.005054	0.004546	0.04236	1.629e-09	0.1576	0.02572	0.02924	0.01581	0.01343	0.1027	1.071e-08	0.6172	0.1116	0.1328	0.06741	0.06538	0.3728	3.275e-08	1.083	0.2114	0.2664	0.1397	0.1267	0.6053	4.292e-08	0.8257	0.1797	0.2665	0.1573	0.1092	0.3795	3.977e-08	0.4942	0.1473	0.2174	0.1433	0.07407	0.1295	1.009e-07	1.017	0.2725	0.64	0.468	0.172	0.1048
235	2.785e-10	0.05936	0.007283	0.009596	0.005052	0.004543	0.04248	1.629e-09	0.1577	0.02565	0.02925	0.01582	0.01343	0.1028	1.071e-08	0.6167	0.1113	0.1326	0.06744	0.0652	0.3727	3.276e-08	1.083	0.211	0.2662	0.1397	0.1265	0.6061	4.295e-08	0.8261	0.1799	0.2663	0.1573	0.109	0.38	3.978e-08	0.4943	0.1472	0.2173	0.1433	0.07403	0.1297	1.009e-07	1.017	0.2725	0.6399	0.4679	0.172	0.1048
236	2.232e-10	0.0475	0.005927	0.007373	0.003754	0.003619	0.0342	1.398e-09	0.1343	0.02106	0.02346	0.0132	0.01026	0.08981	9.476e-09	0.5442	0.09666	0.1158	0.06049	0.05531	0.3318	2.9e-08	0.956	0.1864	0.2283	0.1186	0.1097	0.5414	3.898e-08	0.7437	0.172	0.2152	0.1175	0.09765	0.3565	3.258e-08	0.3975	0.1273	0.1461	0.08473	0.06137	0.1241	7.369e-08	0.7298	0.2108	0.4195	0.3006	0.1189	0.09945
236	2.305e-10	0.04907	0.006109	0.007661	0.003923	0.003738	0.0353	1.422e-09	0.1368	0.0215	0.02425	0.01357	0.01067	0.09105	9.496e-09	0.5459	0.0973	0.1172	0.06135	0.0559	0.3314	2.902e-08	0.9574	0.1869	0.2307	0.121	0.1098	0.5397	3.918e-08	0.7488	0.1729	0.2207	0.1223	0.09839	0.3551	3.34e-08	0.409	0.1288	0.1563	0.09344	0.06284	0.1239	7.515e-08	0.7454	0.2139	0.4324	0.3111	0.1213	0.09906
237	9.916e-11	0.0207	0.002335	0.002277	0.0008941	0.001383	0.01609	5.967e-10	0.05619	0.007549	0.00813	0.004889	0.003241	0.04051	4.944e-09	0.2801	0.04831	0.05276	0.02822	0.02454	0.179	1.735e-08	0.5659	0.1099	0.1202	0.0586	0.06159	0.3359	2.45e-08	0.4621	0.1086	0.1182	0.05894	0.05927	0.2352	2.064e-08	0.2507	0.0767	0.0927	0.05522	0.03748	0.08128	5.238e-08	0.5218	0.1539	0.3026	0.2144	0.08817	0.06539
237	1.062e-10	0.02223	0.002495	0.002581	0.001072	0.001509	0.01715	6.191e-10	0.05859	0.008073	0.008977	0.005297	0.00368	0.04154	4.966e-09	0.2819	0.04857	0.05434	0.02918	0.02516	0.179	1.734e-08	0.5665	0.1097	0.123	0.06115	0.06183	0.3338	2.473e-08	0.4677	0.1095	0.1241	0.06404	0.06003	0.2342	2.147e-08	0.2623	0.07832	0.103	0.06403	0.03896	0.081	5.385e-08	0.5374	0.157	0.3155	0.2251	0.09047	0.06493
238	1.913e-10	0.04081	0.004762	0.007296	0.004549	0.002747	0.02875	9.744e-10	0.09496	0.01576	0.01936	0.01115	0.008207	0.05984	6.879e-09	0.3966	0.07256	0.08879	0.04909	0.0397	0.2353	2.352e-08	0.7838	0.1562	0.2117	0.1229	0.08885	0.4158	3.533e-08	0.689	0.1543	0.246	0.1533	0.09266	0.2887	4.263e-08	0.5398	0.1798	0.2456	0.1579	0.08768	0.1144	1.239e-07	1.264	0.3462	0.8067	0.5731	0.2337	0.1113
238	1.98e-10	0.04226	0.004936	0.007583	0.004724	0.002859	0.02974	9.973e-10	0.09738	0.01624	0.02016	0.01151	0.008656	0.06098	6.891e-09	0.3979	0.07254	0.0903	0.04999	0.0403	0.2351	2.352e-08	0.7847	0.1565	0.2146	0.1257	0.08897	0.4135	3.556e-08	0.6948	0.1556	0.2518	0.1584	0.09336	0.2875	4.346e-08	0.5514	0.1814	0.2559	0.1667	0.08918	0.1141	1.254e-07	1.28	0.3494	0.8197	0.5836	0.2361	0.1108
239	2.062e-10	0.04361	0.005304	0.006033	0.002807	0.003226	0.03227	1.202e-09	0.1152	0.01759	0.01976	0.01106	0.0087	0.07785	8.102e-09	0.4642	0.08164	0.09609	0.04924	0.04685	0.2865	2.495e-08	0.8188	0.1595	0.1837	0.09008	0.09365	0.4756	3.128e-08	0.5892	0.1353	0.1496	0.07372	0.07591	0.3042	2.431e-08	0.2941	0.0929	0.1047	0.06193	0.04274	0.09652	6.064e-08	0.6041	0.1744	0.3552	0.2557	0.09953	0.07444
239	2.13e-10	0.04506	0.005491	0.006327	0.002988	0.003339	0.03324	1.224e-09	0.1176	0.01818	0.02066	0.01149	0.009171	0.07878	8.109e-09	0.4652	0.082	0.09776	0.05041	0.04735	0.2855	2.498e-08	0.8206	0.1596	0.1866	0.09254	0.09403	0.4744	3.153e-08	0.5951	0.1363	0.1556	0.07892	0.07664	0.3033	2.512e-08	0.3054	0.09447	0.1149	0.07073	0.0442	0.09604	6.209e-08	0.6196	0.1776	0.3682	0.2663	0.1019	0.07369
240	4.982e-10	0.1065	0.01316	0.0178	0.009351	0.008453	0.07553	2.972e-09	0.2881	0.04651	0.05483	0.02997	0.02486	0.1868	1.794e-08	1.036	0.1843	0.2295	0.1153	0.1143	0.6226	4.935e-08	1.629	0.3123	0.3895	0.1953	0.1942	0.9269	5.424e-08	1.021	0.2188	0.2707	0.1404	0.1303	0.5319	3.543e-08	0.4226	0.1155	0.1536	0.1001	0.05348	0.1535	7.645e-08	0.7499	0.1931	0.4515	0.3513	0.1002	0.1053
240	4.98e-10	0.1065	0.01315	0.0178	0.009354	0.008443	0.07551	2.97e-09	0.288	0.04649	0.05486	0.02997	0.02489	0.1866	1.794e-08	1.036	0.1845	0.2294	0.1152	0.1142	0.6223	4.928e-08	1.627	0.3121	0.3897	0.1953	0.1943	0.925	5.425e-08	1.022	0.2189	0.2708	0.1403	0.1304	0.5319	3.543e-08	0.4225	0.1155	0.1536	0.1001	0.05345	0.1535	7.642e-08	0.7496	0.1931	0.4513	0.3511	0.1002	0.1052
241	2.04e-10	0.04329	0.00523	0.00656	0.003398	0.003162	0.0315	1.066e-09	0.1031	0.01665	0.01915	0.01036	0.008785	0.06734	6.909e-09	0.3978	0.07149	0.08589	0.04421	0.04168	0.2404	2.165e-08	0.717	0.1415	0.1794	0.09627	0.08311	0.3962	2.916e-08	0.5605	0.1291	0.1742	0.0996	0.0746	0.2572	3.048e-08	0.3804	0.12	0.1677	0.1108	0.05693	0.09271	8.728e-08	0.8841	0.2433	0.5559	0.4002	0.1557	0.08492
241	2.041e-10	0.04329	0.005235	0.006549	0.003395	0.003155	0.03151	1.067e-09	0.1033	0.01665	0.01916	0.01039	0.008772	0.06747	6.902e-09	0.3973	0.0711	0.08587	0.04422	0.04165	0.2404	2.163e-08	0.7164	0.1414	0.1791	0.09616	0.0829	0.396	2.916e-08	0.5605	0.1292	0.1741	0.0996	0.07451	0.2572	3.048e-08	0.3805	0.1201	0.1677	0.1108	0.05693	0.09269	8.724e-08	0.8838	0.2432	0.5558	0.4002	0.1556	0.08476
242	6.973e-10	0.1491	0.01866	0.02486	0.01305	0.01181	0.1056	4.086e-09	0.3968	0.06522	0.07599	0.04103	0.03496	0.2555	2.405e-08	1.391	0.2494	0.309	0.1531	0.156	0.8323	6.407e-08	2.117	0.4064	0.5098	0.2552	0.2546	1.2	6.707e-08	1.265	0.2673	0.3434	0.1823	0.1611	0.654	4.238e-08	0.506	0.1409	0.1842	0.1203	0.06393	0.181	8.961e-08	0.8793	0.2208	0.5412	0.4303	0.1109	0.1172
242	6.975e-10	0.1491	0.01866	0.02484	0.01304	0.0118	0.1056	4.087e-09	0.3969	0.06524	0.07601	0.04103	0.03498	0.2557	2.405e-08	1.391	0.2495	0.3091	0.1532	0.1559	0.8321	6.405e-08	2.116	0.4065	0.5097	0.2553	0.2544	1.2	6.714e-08	1.266	0.2675	0.3436	0.1824	0.1611	0.6548	4.239e-08	0.5062	0.1408	0.1843	0.1204	0.06391	0.181	8.964e-08	0.8795	0.2208	0.5412	0.4302	0.111	0.1175
243	1.781e-10	0.03802	0.004501	0.006493	0.003615	0.002878	0.02703	1.07e-09	0.1033	0.01628	0.01934	0.01109	0.00825	0.0677	7.429e-09	0.4275	0.077	0.09321	0.05009	0.04312	0.2573	2.441e-08	0.8087	0.1592	0.2035	0.1105	0.093	0.4459	3.576e-08	0.6889	0.1548	0.2213	0.1294	0.09186	0.3128	3.777e-08	0.469	0.1393	0.2051	0.1343	0.07082	0.1246	9.254e-08	0.9258	0.2528	0.5572	0.3978	0.1595	0.1158
243	1.779e-10	0.03799	0.004522	0.006494	0.003623	0.002871	0.02697	1.069e-09	0.1033	0.01619	0.01936	0.01112	0.008244	0.06771	7.423e-09	0.4271	0.07697	0.09305	0.05002	0.04303	0.2571	2.441e-08	0.8085	0.1593	0.2034	0.1103	0.09305	0.4459	3.575e-08	0.689	0.1551	0.2216	0.1295	0.09203	0.3123	3.778e-08	0.4692	0.1393	0.2052	0.1344	0.07082	0.1247	9.255e-08	0.926	0.2529	0.5573	0.3978	0.1595	0.1158
244	2.276e-10	0.04844	0.005877	0.007966	0.004554	0.003412	0.03459	1.174e-09	0.1142	0.01927	0.02237	0.0123	0.01007	0.07261	7.731e-09	0.4465	0.08197	0.09996	0.05338	0.04657	0.2646	2.532e-08	0.843	0.1692	0.2236	0.1267	0.09689	0.4502	3.753e-08	0.7314	0.1659	0.2574	0.1587	0.0987	0.308	4.44e-08	0.5611	0.1841	0.257	0.1685	0.0885	0.12	1.265e-07	1.288	0.3511	0.8223	0.5873	0.235	0.1148
244	2.274e-10	0.0484	0.005856	0.007961	0.004547	0.003414	0.03458	1.173e-09	0.1142	0.01931	0.02241	0.01234	0.01007	0.07247	7.73e-09	0.4465	0.08215	0.09983	0.05325	0.04658	0.2645	2.529e-08	0.8421	0.1691	0.2238	0.1269	0.09686	0.4492	3.75e-08	0.7308	0.1658	0.2574	0.1588	0.09867	0.3077	4.44e-08	0.5611	0.1841	0.2569	0.1685	0.08845	0.12	1.265e-07	1.288	0.3511	0.8223	0.5872	0.2351	0.1149
245	1.72e-10	0.03658	0.004384	0.006051	0.003571	0.00248	0.02614	8.299e-10	0.08088	0.01388	0.01598	0.008782	0.007203	0.05102	5.741e-09	0.3313	0.06215	0.07334	0.03954	0.0338	0.1959	1.997e-08	0.6676	0.1367	0.1837	0.1068	0.0769	0.3472	3.205e-08	0.6295	0.1463	0.2311	0.1436	0.08746	0.2521	4.354e-08	0.5529	0.1856	0.2563	0.1679	0.08847	0.1109	1.331e-07	1.359	0.3692	0.8697	0.6148	0.2549	0.1206
245	1.721e-10	0.0366	0.004388	0.006061	0.003581	0.00248	0.02616	8.3e-10	0.08091	0.01392	0.01601	0.008794	0.007212	0.05099	5.732e-09	0.3309	0.06222	0.07323	0.03945	0.03377	0.1954	1.996e-08	0.6672	0.1363	0.1835	0.1069	0.07662	0.3474	3.208e-08	0.6298	0.1463	0.2308	0.1434	0.08739	0.2527	4.354e-08	0.5529	0.1857	0.2563	0.1678	0.08849	0.1109	1.331e-07	1.36	0.3692	0.8696	0.6147	0.2549	0.1207
246	2.201e-10	0.04674	0.00562	0.007071	0.003475	0.003595	0.03405	1.32e-09	0.1269	0.01944	0.02263	0.01259	0.01004	0.08487	8.871e-09	0.509	0.08954	0.1069	0.05462	0.05223	0.3126	2.698e-08	0.8871	0.171	0.2043	0.1014	0.1028	0.5118	3.42e-08	0.6459	0.1478	0.169	0.0847	0.0843	0.3292	2.645e-08	0.3204	0.09181	0.1227	0.07705	0.04568	0.1059	6.492e-08	0.6458	0.1779	0.3865	0.2831	0.1033	0.08145
246	2.199e-10	0.04671	0.005622	0.00707	0.003476	0.003595	0.03401	1.321e-09	0.127	0.01949	0.02265	0.0126	0.01004	0.0849	8.862e-09	0.5085	0.08955	0.1068	0.05471	0.05207	0.3122	2.695e-08	0.8863	0.1711	0.2042	0.1012	0.103	0.511	3.421e-08	0.6461	0.1478	0.1691	0.08481	0.08432	0.3292	2.645e-08	0.3205	0.0918	0.1228	0.07705	0.04572	0.1059	6.494e-08	0.6459	0.1779	0.3866	0.2833	0.1033	0.08149
247	1.035e-10	0.02193	0.002522	0.003579	0.002211	0.001368	0.01583	4.168e-10	0.0407	0.007039	0.008168	0.004489	0.003679	0.02549	3.153e-09	0.1817	0.03474	0.03975	0.02214	0.01761	0.1072	1.272e-08	0.4284	0.08911	0.1274	0.07851	0.04888	0.2119	2.357e-08	0.4659	0.1111	0.1756	0.1089	0.06673	0.1793	3.689e-08	0.47	0.1619	0.2173	0.14	0.07729	0.09084	1.216e-07	1.244	0.3431	0.791	0.5499	0.2411	0.1101
247	1.032e-10	0.02189	0.002527	0.003584	0.002212	0.001372	0.01578	4.162e-10	0.04066	0.007107	0.008208	0.004554	0.003654	0.02535	3.13e-09	0.1805	0.03447	0.03989	0.02227	0.01762	0.1061	1.274e-08	0.429	0.08942	0.1273	0.07856	0.04874	0.2123	2.356e-08	0.4657	0.1111	0.1756	0.1089	0.06667	0.179	3.689e-08	0.47	0.1619	0.2173	0.14	0.07726	0.09088	1.216e-07	1.244	0.3433	0.7908	0.5498	0.241	0.11
248	NA	NA	NA	NA	NA	NA	NA	NA	NA	NA	NA	NA	NA	NA	1.017e-09	0.0555	0.01054	0.007376	0.006509	0.0008667	0.03759	6.908e-09	0.2303	0.0491	0.0646	0.04224	0.02236	0.1166	1.62e-08	0.319	0.08117	0.1148	0.07025	0.04453	0.1231	2.694e-08	0.342	0.1162	0.1571	0.1023	0.05481	0.06871	8.617e-08	0.8773	0.251	0.5394	0.3691	0.1703	0.08689
248	NA	NA	NA	NA	NA	NA	NA	NA	NA	NA	NA	NA	NA	NA	1.017e-09	0.05557	0.01036	0.007544	0.006531	0.001013	0.03767	6.881e-09	0.2293	0.04893	0.06408	0.04193	0.02215	0.1163	1.616e-08	0.3184	0.08125	0.1147	0.0702	0.04451	0.1225	2.694e-08	0.3419	0.1161	0.1571	0.1023	0.05482	0.06874	8.619e-08	0.8775	0.2512	0.5393	0.369	0.1703	0.08697
249	2.21e-10	0.04725	0.005778	0.008187	0.004681	0.003506	0.03328	1.173e-09	0.1144	0.01948	0.02265	0.01228	0.01037	0.07226	7.847e-09	0.4537	0.08416	0.1011	0.05244	0.04861	0.2685	2.562e-08	0.8547	0.1711	0.229	0.1283	0.1007	0.4546	3.729e-08	0.7283	0.1632	0.2602	0.1595	0.1007	0.3049	4.479e-08	0.5668	0.1828	0.2623	0.1716	0.09073	0.1217	1.337e-07	1.363	0.364	0.8753	0.6252	0.2501	0.1239
249	2.211e-10	0.04726	0.005779	0.008195	0.004687	0.003508	0.03329	1.174e-09	0.1144	0.01949	0.02263	0.01228	0.01034	0.07229	7.849e-09	0.4538	0.084	0.1011	0.05239	0.04873	0.2687	2.565e-08	0.8554	0.1714	0.2289	0.1282	0.1008	0.4551	3.731e-08	0.7287	0.163	0.2602	0.1594	0.1008	0.3055	4.479e-08	0.5668	0.1827	0.2623	0.1716	0.09071	0.1218	1.338e-07	1.363	0.364	0.8755	0.6254	0.2501	0.1239
250	1.752e-10	0.03725	0.004351	0.006121	0.003534	0.002587	0.02678	9.282e-10	0.09	0.01458	0.01742	0.009907	0.007516	0.058	6.483e-09	0.3731	0.06746	0.08191	0.04487	0.03704	0.2237	2.235e-08	0.7418	0.1469	0.1923	0.1084	0.08387	0.4026	3.327e-08	0.6456	0.1422	0.2244	0.1392	0.08525	0.279	3.743e-08	0.4714	0.1489	0.2155	0.1414	0.07409	0.1071	1.035e-07	1.052	0.2902	0.6643	0.4726	0.1917	0.09802
250	1.75e-10	0.0372	0.004347	0.006125	0.003538	0.002587	0.02673	9.265e-10	0.08985	0.01458	0.01739	0.009861	0.007532	0.05788	6.481e-09	0.373	0.06775	0.08189	0.04475	0.03714	0.2234	2.237e-08	0.7423	0.1474	0.1922	0.1085	0.08368	0.4027	3.328e-08	0.6459	0.1423	0.2245	0.1394	0.08518	0.279	3.742e-08	0.4713	0.1489	0.2154	0.1414	0.07407	0.107	1.035e-07	1.053	0.2903	0.6642	0.4724	0.1918	0.09805
251	1.678e-10	0.03568	0.004297	0.005687	0.003128	0.002559	0.02569	9.287e-10	0.08972	0.01454	0.01647	0.009133	0.007339	0.05871	6.623e-09	0.3805	0.06935	0.08068	0.04251	0.03817	0.2304	2.22e-08	0.7368	0.1466	0.1887	0.1041	0.0846	0.4015	3.383e-08	0.6561	0.1517	0.2187	0.1288	0.0899	0.2858	3.75e-08	0.4701	0.1524	0.2049	0.1296	0.07536	0.1128	1.073e-07	1.089	0.2999	0.682	0.482	0.2	0.1071
251	1.68e-10	0.03572	0.004311	0.00569	0.003126	0.002565	0.02572	9.312e-10	0.08994	0.01452	0.01648	0.009136	0.007347	0.05894	6.622e-09	0.3804	0.06939	0.0808	0.04267	0.03812	0.2303	2.219e-08	0.7366	0.1467	0.1889	0.1042	0.08469	0.401	3.385e-08	0.6567	0.152	0.2188	0.1289	0.08993	0.2859	3.752e-08	0.4704	0.1523	0.205	0.1296	0.07539	0.113	1.073e-07	1.089	0.2999	0.6821	0.4822	0.1999	0.1071
252	3.223e-10	0.06862	0.008641	0.01065	0.005376	0.00527	0.04933	1.818e-09	0.176	0.02889	0.0326	0.01742	0.01517	0.1145	1.135e-08	0.6551	0.1179	0.1431	0.07166	0.07145	0.3941	3.286e-08	1.087	0.2135	0.2662	0.1372	0.1289	0.6078	4.113e-08	0.7877	0.1817	0.2348	0.129	0.1058	0.3712	3.523e-08	0.4341	0.1394	0.1732	0.1077	0.06557	0.1214	9.458e-08	0.953	0.2607	0.5949	0.4344	0.1605	0.09734
252	3.225e-10	0.06865	0.008636	0.01063	0.005375	0.005258	0.04938	1.819e-09	0.1761	0.02886	0.03261	0.01743	0.01517	0.1147	1.137e-08	0.656	0.1182	0.1428	0.07145	0.07139	0.395	3.286e-08	1.087	0.2135	0.2661	0.1373	0.1288	0.6076	4.116e-08	0.7882	0.1817	0.2348	0.129	0.1059	0.3717	3.524e-08	0.4342	0.1394	0.1733	0.1077	0.0656	0.1216	9.458e-08	0.9529	0.2606	0.5949	0.4345	0.1605	0.09737
253	1.808e-10	0.03865	0.004879	0.00643	0.003426	0.003004	0.02734	1.101e-09	0.1061	0.01709	0.01903	0.01051	0.008515	0.06999	7.524e-09	0.4334	0.07926	0.0937	0.04863	0.04507	0.2604	2.374e-08	0.7889	0.1573	0.203	0.1104	0.09262	0.4286	3.667e-08	0.7112	0.1714	0.2297	0.1302	0.09948	0.3101	4.029e-08	0.4999	0.1578	0.2078	0.1295	0.07832	0.1343	1.011e-07	1.011	0.2789	0.6026	0.4268	0.1758	0.129
253	1.807e-10	0.03862	0.00489	0.006432	0.003426	0.003006	0.0273	1.1e-09	0.106	0.0171	0.01904	0.01052	0.008516	0.06989	7.528e-09	0.4336	0.07924	0.0937	0.04873	0.04497	0.2606	2.37e-08	0.788	0.1573	0.2034	0.1107	0.09272	0.4273	3.665e-08	0.7108	0.1714	0.2297	0.1303	0.0994	0.3098	4.029e-08	0.4998	0.1578	0.2077	0.1294	0.0783	0.1343	1.011e-07	1.011	0.279	0.6027	0.4268	0.1759	0.1291
254	1.052e-10	0.02228	0.003018	0.002903	0.001189	0.001714	0.01636	5.924e-10	0.05656	0.009404	0.008485	0.004234	0.004252	0.03867	4.445e-09	0.2548	0.04781	0.05092	0.02489	0.02603	0.1561	1.528e-08	0.5087	0.1048	0.1307	0.07035	0.06036	0.2733	2.636e-08	0.5139	0.1329	0.1634	0.08757	0.07585	0.2176	3.328e-08	0.4153	0.1397	0.171	0.1037	0.06732	0.1046	9.897e-08	0.9986	0.2766	0.6075	0.4234	0.184	0.1146
254	1.057e-10	0.02237	0.003014	0.002906	0.001186	0.00172	0.01645	5.927e-10	0.05663	0.009424	0.008559	0.004256	0.004303	0.03865	4.431e-09	0.254	0.04756	0.05079	0.02483	0.02596	0.1557	1.527e-08	0.5084	0.1049	0.1307	0.07027	0.0604	0.2729	2.636e-08	0.5138	0.1329	0.1634	0.0876	0.07579	0.2175	3.329e-08	0.4153	0.1396	0.1711	0.1038	0.06733	0.1046	9.896e-08	0.9986	0.2766	0.6074	0.4234	0.184	0.1145
255	1.955e-10	0.04127	0.005246	0.005035	0.001708	0.003327	0.03099	1.186e-09	0.1133	0.01741	0.01802	0.009421	0.008596	0.07791	7.918e-09	0.4533	0.08062	0.09007	0.04244	0.04763	0.2826	2.367e-08	0.7756	0.1518	0.1666	0.07459	0.09197	0.4572	2.954e-08	0.5557	0.1314	0.1335	0.05913	0.07435	0.2908	2.331e-08	0.2802	0.08119	0.1011	0.06178	0.03937	0.09787	6.033e-08	0.5979	0.1642	0.3521	0.2562	0.09587	0.08167
255	1.952e-10	0.04121	0.005237	0.005032	0.001706	0.003326	0.03094	1.186e-09	0.1133	0.01745	0.018	0.00941	0.008585	0.07785	7.932e-09	0.4539	0.08083	0.08991	0.04253	0.04738	0.2832	2.369e-08	0.7763	0.1519	0.1665	0.0744	0.0921	0.4579	2.954e-08	0.5558	0.1312	0.1336	0.05927	0.07436	0.2909	2.331e-08	0.2802	0.08116	0.101	0.06167	0.03937	0.09801	6.035e-08	0.5981	0.1642	0.3522	0.2564	0.09583	0.0817
256	7.816e-11	0.01636	0.001681	0.00208	0.001018	0.001062	0.0126	4.356e-10	0.04126	0.00544	0.006731	0.004253	0.002478	0.02909	3.723e-09	0.2116	0.03715	0.04207	0.02404	0.01803	0.1324	1.448e-08	0.4759	0.09502	0.1103	0.05831	0.05203	0.2705	2.352e-08	0.448	0.1065	0.1244	0.06458	0.05986	0.217	2.643e-08	0.3259	0.09291	0.1426	0.09726	0.04534	0.09038	7.216e-08	0.7228	0.1979	0.4351	0.3089	0.1261	0.08977
256	7.862e-11	0.01644	0.001674	0.002073	0.001013	0.001061	0.0127	4.345e-10	0.04113	0.005492	0.006649	0.004229	0.00242	0.02899	3.734e-09	0.2121	0.03714	0.04195	0.02392	0.01804	0.133	1.452e-08	0.4771	0.09488	0.1102	0.05804	0.05218	0.272	2.355e-08	0.4484	0.1064	0.1245	0.06464	0.05987	0.2175	2.645e-08	0.326	0.09289	0.1426	0.09726	0.04536	0.09053	7.215e-08	0.7228	0.1978	0.4352	0.309	0.1262	0.0898
257	9.051e-11	0.01902	0.001929	0.002961	0.001975	0.0009864	0.01413	3.902e-10	0.0377	0.005779	0.007458	0.004655	0.002803	0.02446	3.514e-09	0.2005	0.03635	0.04246	0.02609	0.01637	0.1217	1.498e-08	0.4976	0.1011	0.1321	0.07935	0.05275	0.2644	2.651e-08	0.5184	0.1198	0.1871	0.1177	0.06941	0.2114	3.548e-08	0.4517	0.1461	0.2168	0.145	0.0718	0.08875	1.05e-07	1.074	0.2972	0.6871	0.4855	0.2016	0.08966
257	9.069e-11	0.01905	0.001941	0.002945	0.001967	0.000978	0.01416	3.894e-10	0.03763	0.005723	0.007478	0.00467	0.002808	0.02443	3.508e-09	0.2002	0.03642	0.04254	0.02623	0.01631	0.1213	1.499e-08	0.4977	0.1011	0.1322	0.07942	0.05282	0.2644	2.655e-08	0.5192	0.1201	0.1873	0.1178	0.06945	0.2119	3.547e-08	0.4516	0.1461	0.2167	0.1449	0.07178	0.08881	1.05e-07	1.074	0.2974	0.6868	0.4853	0.2014	0.08974
258	4.025e-10	0.08629	0.01059	0.01542	0.008681	0.006735	0.06028	2.254e-09	0.22	0.03722	0.0441	0.02391	0.02019	0.1387	1.386e-08	0.8037	0.1473	0.1825	0.09259	0.08987	0.4739	4.118e-08	1.371	0.2695	0.3573	0.1926	0.1647	0.7437	5.151e-08	0.9955	0.2073	0.3406	0.2084	0.1322	0.4475	5.205e-08	0.6516	0.1959	0.2992	0.2018	0.09738	0.1565	1.451e-07	1.472	0.3785	0.9536	0.6991	0.2545	0.1397
258	4.021e-10	0.08621	0.01058	0.01541	0.008677	0.006736	0.06021	2.256e-09	0.2201	0.03724	0.0441	0.02393	0.02017	0.1388	1.387e-08	0.8039	0.1474	0.1825	0.09266	0.08988	0.474	4.119e-08	1.371	0.2695	0.3574	0.1928	0.1646	0.7438	5.152e-08	0.9956	0.2072	0.3405	0.2083	0.1323	0.4479	5.204e-08	0.6516	0.1959	0.2991	0.2018	0.09736	0.1565	1.451e-07	1.471	0.3785	0.9531	0.6986	0.2545	0.1398
259	2.497e-10	0.0532	0.006544	0.008568	0.004596	0.003972	0.03809	1.373e-09	0.1331	0.02206	0.02511	0.01358	0.01153	0.08597	8.945e-09	0.516	0.09404	0.1124	0.05736	0.05507	0.3095	2.753e-08	0.9134	0.1812	0.232	0.125	0.107	0.5003	3.748e-08	0.7256	0.1653	0.2407	0.1426	0.09818	0.3195	3.9e-08	0.4888	0.1569	0.2159	0.1395	0.07639	0.116	1.11e-07	1.127	0.3054	0.7176	0.5169	0.2008	0.1043
259	2.497e-10	0.05319	0.00653	0.008569	0.004595	0.003974	0.03809	1.371e-09	0.133	0.02203	0.02513	0.01359	0.01154	0.08588	8.936e-09	0.5154	0.09394	0.1124	0.05757	0.05487	0.309	2.758e-08	0.9149	0.1814	0.2319	0.1249	0.107	0.5016	3.748e-08	0.7257	0.1653	0.2407	0.1424	0.09832	0.3197	3.9e-08	0.4888	0.1569	0.2159	0.1395	0.07637	0.116	1.11e-07	1.127	0.3054	0.7178	0.517	0.2008	0.1042
260	1.888e-10	0.04021	0.005048	0.006346	0.003308	0.003038	0.02882	1.062e-09	0.1027	0.01727	0.01842	0.00987	0.008554	0.06698	7.17e-09	0.4129	0.07613	0.08836	0.04522	0.04314	0.2484	2.366e-08	0.787	0.1576	0.2047	0.1126	0.09212	0.4246	3.534e-08	0.6865	0.1532	0.2361	0.1424	0.09369	0.2973	4.129e-08	0.5185	0.1696	0.2275	0.1448	0.0827	0.1214	1.167e-07	1.184	0.3246	0.7404	0.5233	0.2171	0.1186
260	1.89e-10	0.04026	0.005078	0.006338	0.003303	0.003035	0.02884	1.064e-09	0.1028	0.01726	0.0184	0.009877	0.00852	0.06712	7.15e-09	0.4119	0.07616	0.08835	0.04531	0.04304	0.2474	2.365e-08	0.7866	0.1577	0.2046	0.1125	0.09211	0.4243	3.535e-08	0.6868	0.1532	0.2364	0.1426	0.09379	0.2972	4.128e-08	0.5184	0.1696	0.2276	0.1449	0.0827	0.1212	1.166e-07	1.184	0.3247	0.7404	0.5231	0.2173	0.1185
261	2.905e-10	0.06187	0.007575	0.009823	0.005054	0.004769	0.04448	1.678e-09	0.1623	0.02625	0.03005	0.01633	0.01373	0.106	1.085e-08	0.6246	0.1125	0.1338	0.0672	0.06661	0.3784	3.23e-08	1.067	0.2078	0.2576	0.132	0.1257	0.6014	4.065e-08	0.7762	0.1702	0.2331	0.1312	0.1019	0.3728	3.683e-08	0.4541	0.1359	0.1917	0.1259	0.06581	0.1265	9.509e-08	0.9547	0.2547	0.5935	0.4345	0.1589	0.1066
261	2.904e-10	0.06185	0.00758	0.009825	0.005062	0.004763	0.04445	1.678e-09	0.1624	0.02623	0.03003	0.0163	0.01373	0.1061	1.084e-08	0.6244	0.1125	0.1338	0.06718	0.06658	0.3782	3.229e-08	1.067	0.2077	0.2575	0.1317	0.1257	0.6015	4.063e-08	0.7758	0.1701	0.2331	0.1312	0.1019	0.3727	3.682e-08	0.4541	0.136	0.1917	0.1259	0.06585	0.1264	9.513e-08	0.9551	0.2548	0.5937	0.4346	0.1591	0.1066
262	1.454e-10	0.0309	0.003644	0.005128	0.003082	0.002046	0.02213	6.619e-10	0.06454	0.01089	0.01304	0.007355	0.00569	0.04061	4.482e-09	0.259	0.04808	0.05907	0.03296	0.02611	0.1519	1.614e-08	0.5409	0.1105	0.1537	0.0923	0.06145	0.2767	2.675e-08	0.5249	0.1229	0.1919	0.1199	0.07198	0.2101	3.745e-08	0.4755	0.1585	0.2212	0.1452	0.07601	0.09575	1.125e-07	1.147	0.3178	0.7236	0.508	0.2155	0.1052
262	1.457e-10	0.03094	0.003645	0.005117	0.003076	0.002041	0.02218	6.581e-10	0.06421	0.01086	0.01304	0.00735	0.005692	0.04031	4.495e-09	0.2596	0.04803	0.05903	0.03302	0.02601	0.1526	1.615e-08	0.5411	0.1103	0.1535	0.09231	0.06124	0.2773	2.675e-08	0.5248	0.1227	0.1918	0.1197	0.07201	0.2103	3.746e-08	0.4756	0.1586	0.2212	0.1452	0.076	0.0958	1.124e-07	1.146	0.3178	0.7234	0.508	0.2154	0.1052
263	2.014e-10	0.04271	0.005141	0.006373	0.003253	0.00312	0.03119	1.112e-09	0.1072	0.01686	0.01947	0.01076	0.008711	0.07089	7.392e-09	0.4248	0.07554	0.09091	0.04737	0.04354	0.2584	2.322e-08	0.7666	0.1507	0.1854	0.0972	0.0882	0.4305	3.136e-08	0.5981	0.14	0.1711	0.09216	0.07895	0.287	3.001e-08	0.3712	0.1165	0.1555	0.1007	0.05478	0.09921	8.326e-08	0.8398	0.2311	0.5215	0.3764	0.1451	0.08713
263	2.014e-10	0.0427	0.005136	0.006367	0.003249	0.003118	0.0312	1.117e-09	0.1077	0.01697	0.01952	0.01081	0.008712	0.07119	7.391e-09	0.4247	0.07531	0.09082	0.04738	0.04344	0.2585	2.32e-08	0.7661	0.1505	0.1854	0.09709	0.0883	0.4302	3.135e-08	0.5981	0.1401	0.1712	0.09222	0.07903	0.2868	3e-08	0.3711	0.1165	0.1554	0.1007	0.05479	0.09925	8.328e-08	0.8399	0.2311	0.5214	0.3763	0.1451	0.08733
264	1.611e-10	0.03419	0.003777	0.005664	0.003364	0.002299	0.02475	8.558e-10	0.08287	0.01262	0.01645	0.009741	0.006704	0.05381	6.155e-09	0.3535	0.06231	0.0779	0.04416	0.03374	0.2132	2.124e-08	0.7022	0.1376	0.176	0.09827	0.07774	0.3886	3.104e-08	0.5963	0.1353	0.1878	0.1103	0.07747	0.2732	3.271e-08	0.4098	0.122	0.19	0.1292	0.06079	0.09776	8.712e-08	0.8818	0.242	0.5537	0.3991	0.1546	0.08606
264	1.611e-10	0.03418	0.003768	0.005642	0.003351	0.002291	0.02477	8.575e-10	0.08302	0.0127	0.01642	0.009742	0.006681	0.0539	6.163e-09	0.3538	0.06228	0.07784	0.04418	0.03365	0.2137	2.124e-08	0.7022	0.1376	0.1761	0.09829	0.07776	0.3886	3.1e-08	0.5955	0.1353	0.1875	0.1102	0.07738	0.2727	3.27e-08	0.4096	0.122	0.1899	0.1292	0.06078	0.09771	8.711e-08	0.8816	0.2422	0.5535	0.399	0.1545	0.08599
265	6.198e-10	0.1325	0.01703	0.0209	0.009794	0.01111	0.09452	3.74e-09	0.3621	0.05914	0.06663	0.03516	0.03147	0.2364	2.138e-08	1.238	0.2231	0.2724	0.129	0.1434	0.7423	5.444e-08	1.796	0.3478	0.4157	0.1927	0.223	1.033	5.597e-08	1.048	0.2343	0.2507	0.1135	0.1372	0.5633	3.396e-08	0.3926	0.09966	0.1182	0.0744	0.04381	0.1748	6.202e-08	0.5827	0.1428	0.314	0.261	0.05303	0.1259
265	6.199e-10	0.1325	0.01702	0.02091	0.009803	0.01111	0.09454	3.736e-09	0.3617	0.05909	0.06661	0.03517	0.03144	0.236	2.139e-08	1.238	0.2229	0.2722	0.129	0.1432	0.7427	5.445e-08	1.797	0.3476	0.4157	0.1927	0.2229	1.033	5.597e-08	1.048	0.2343	0.2507	0.1135	0.1372	0.5635	3.396e-08	0.3928	0.09964	0.1184	0.07454	0.04385	0.1747	6.205e-08	0.583	0.1429	0.3143	0.2612	0.05314	0.1258
266	8.64e-11	0.01796	0.002051	0.001797	0.0006741	0.001123	0.01412	4.3e-10	0.04054	0.005582	0.005795	0.003346	0.002449	0.02916	3.436e-09	0.1947	0.03389	0.03672	0.01972	0.017	0.1241	1.262e-08	0.4147	0.08334	0.09568	0.05034	0.04534	0.2357	2.011e-08	0.3824	0.0997	0.09665	0.04403	0.05262	0.1861	2.275e-08	0.2814	0.09304	0.1145	0.07273	0.04173	0.07393	7.24e-08	0.7325	0.207	0.4486	0.314	0.1345	0.07694
266	8.672e-11	0.01803	0.002058	0.00181	0.0006772	0.001133	0.01417	4.316e-10	0.04066	0.00561	0.005755	0.003322	0.002434	0.0293	3.438e-09	0.1949	0.03414	0.03678	0.01975	0.01702	0.124	1.265e-08	0.4156	0.08342	0.09578	0.05015	0.04562	0.2364	2.009e-08	0.382	0.09989	0.09642	0.04383	0.05259	0.1857	2.274e-08	0.2813	0.09307	0.1144	0.07267	0.04171	0.07388	7.24e-08	0.7325	0.2071	0.4485	0.314	0.1345	0.07694
267	NA	NA	NA	0.03179	0.01573	NA	NA	5.3e-09	0.5151	0.08494	NA	0.05232	NA	0.3314	2.977e-08	1.727	0.3106	0.3892	0.186	0.2032	1.027	7.453e-08	2.465	0.4732	0.5883	0.2792	0.3091	1.404	7.293e-08	1.364	0.2925	0.3288	0.1515	0.1773	0.7426	4.011e-08	0.4582	0.1081	0.1302	0.08253	0.04768	0.2199	7.077e-08	0.6573	0.1471	0.3563	0.3094	0.04692	0.1539
267	NA	NA	NA	0.03177	0.01571	NA	NA	5.3e-09	0.515	0.08493	NA	0.05232	NA	0.3314	2.978e-08	1.728	0.3109	0.3892	0.186	0.2032	1.028	7.454e-08	2.466	0.4738	0.5886	0.2794	0.3092	1.403	7.295e-08	1.364	0.2924	0.3288	0.1516	0.1773	0.743	4.011e-08	0.4582	0.1082	0.1302	0.0825	0.04767	0.2199	7.076e-08	0.6572	0.1471	0.3562	0.3094	0.04682	0.1539
268	3.196e-10	0.0678	0.00867	0.00936	0.003914	0.005446	0.04977	1.836e-09	0.1768	0.02825	0.03053	0.01581	0.01472	0.118	1.102e-08	0.6342	0.1126	0.1322	0.06173	0.07052	0.3894	2.975e-08	0.9775	0.1893	0.2175	0.09953	0.118	0.5707	3.159e-08	0.59	0.1384	0.1313	0.05422	0.07704	0.3204	2.022e-08	0.2391	0.07361	0.07362	0.04201	0.03161	0.09182	5.452e-08	0.5398	0.1491	0.324	0.2447	0.07929	0.06672
268	3.195e-10	0.06777	0.008661	0.009345	0.003909	0.005436	0.04977	1.835e-09	0.1767	0.02829	0.03049	0.01577	0.01471	0.1179	1.101e-08	0.6339	0.1125	0.1322	0.06167	0.07054	0.3891	2.974e-08	0.9772	0.1891	0.2177	0.09954	0.1181	0.5705	3.157e-08	0.5896	0.1382	0.1313	0.0542	0.07705	0.3201	2.024e-08	0.2392	0.07361	0.07358	0.042	0.03158	0.09199	5.451e-08	0.5399	0.1491	0.3242	0.2447	0.0795	0.06658
269	1.694e-10	0.03578	0.004229	0.004787	0.002038	0.002748	0.02677	1.032e-09	0.09865	0.01447	0.01659	0.0094	0.007189	0.06759	7.195e-09	0.4113	0.07196	0.08352	0.04283	0.04068	0.2558	2.237e-08	0.7315	0.1419	0.1569	0.07323	0.0837	0.4328	2.929e-08	0.5505	0.1272	0.1362	0.0657	0.07055	0.2871	2.374e-08	0.2843	0.07265	0.1101	0.07412	0.036	0.1015	4.686e-08	0.452	0.1281	0.2409	0.1781	0.06275	0.08298
269	1.696e-10	0.03581	0.004242	0.004755	0.002022	0.002732	0.02681	1.035e-09	0.0989	0.01447	0.01664	0.009435	0.007207	0.06779	7.203e-09	0.4118	0.07224	0.08363	0.04293	0.0407	0.256	2.24e-08	0.7327	0.1421	0.1571	0.07319	0.08386	0.4336	2.926e-08	0.5499	0.127	0.1358	0.06549	0.07034	0.287	2.374e-08	0.2843	0.07265	0.11	0.07402	0.03595	0.1016	4.685e-08	0.4518	0.1281	0.2407	0.178	0.0627	0.08296
270	2.752e-10	0.05841	0.007239	0.008385	0.003763	0.004622	0.04278	1.652e-09	0.1589	0.02495	0.02772	0.01475	0.01297	0.1063	1.086e-08	0.6236	0.1102	0.1298	0.06341	0.0664	0.3837	3.204e-08	1.053	0.2026	0.2381	0.1137	0.1245	0.6122	3.801e-08	0.7178	0.1607	0.1896	0.09592	0.09371	0.3674	2.658e-08	0.3219	0.08993	0.1248	0.07927	0.04549	0.1072	6.784e-08	0.6787	0.1811	0.4241	0.3188	0.1053	0.07354
270	2.752e-10	0.05841	0.007226	0.008394	0.003767	0.004626	0.04279	1.653e-09	0.1591	0.02504	0.02779	0.01479	0.01299	0.1062	1.085e-08	0.6233	0.11	0.1297	0.06353	0.06616	0.3836	3.199e-08	1.051	0.2029	0.2379	0.1136	0.1244	0.6106	3.799e-08	0.7175	0.1605	0.1897	0.09605	0.09365	0.3672	2.658e-08	0.3219	0.08986	0.1248	0.07933	0.04552	0.1072	6.785e-08	0.6787	0.1811	0.424	0.3189	0.1051	0.07359
271	1.318e-10	0.02779	0.00332	0.003923	0.002161	0.001763	0.02055	6.804e-10	0.06529	0.01051	0.01119	0.006362	0.004826	0.0436	5.161e-09	0.2951	0.0537	0.06065	0.03315	0.0275	0.1808	1.849e-08	0.612	0.1238	0.1542	0.08677	0.0674	0.3341	2.877e-08	0.5578	0.1309	0.1849	0.1096	0.07533	0.242	3.277e-08	0.4121	0.1459	0.1722	0.1038	0.06845	0.09405	1.008e-07	1.03	0.2923	0.6468	0.4513	0.1956	0.09051
271	1.392e-10	0.02938	0.003499	0.004238	0.002349	0.001889	0.02164	7.025e-10	0.06762	0.01093	0.01196	0.00676	0.005205	0.04472	5.159e-09	0.2956	0.05388	0.06205	0.03413	0.02792	0.1796	1.85e-08	0.6133	0.1236	0.1571	0.08952	0.06754	0.3326	2.902e-08	0.5638	0.1321	0.1906	0.1146	0.07599	0.2411	3.361e-08	0.4237	0.1475	0.1824	0.1125	0.06986	0.0939	1.023e-07	1.045	0.2956	0.6597	0.462	0.1978	0.08997
272	2.676e-10	0.05729	0.006754	0.01065	0.006627	0.004021	0.03989	1.453e-09	0.1415	0.02332	0.02872	0.01648	0.01224	0.08946	9.511e-09	0.5496	0.0999	0.125	0.06827	0.0567	0.3247	2.979e-08	0.992	0.1947	0.2676	0.1545	0.113	0.5297	4.12e-08	0.7988	0.1753	0.2768	0.1724	0.1044	0.3467	4.494e-08	0.564	0.1843	0.2501	0.1632	0.08691	0.1296	1.186e-07	1.2	0.3309	0.7503	0.5378	0.2126	0.1188
272	2.744e-10	0.05878	0.006927	0.01098	0.006825	0.004153	0.04087	1.475e-09	0.144	0.02389	0.02969	0.01695	0.01274	0.09039	9.521e-09	0.5507	0.1001	0.1266	0.06932	0.05732	0.324	2.978e-08	0.9929	0.1953	0.2707	0.1574	0.1133	0.5269	4.141e-08	0.8043	0.1764	0.2828	0.1776	0.1052	0.3451	4.577e-08	0.5756	0.1859	0.2606	0.1722	0.08841	0.1292	1.2e-07	1.216	0.3341	0.7637	0.5486	0.215	0.1181
273	1.319e-10	0.0278	0.003407	0.003515	0.001421	0.002094	0.02088	8.235e-10	0.07819	0.01139	0.01203	0.00677	0.005264	0.05477	6.309e-09	0.3595	0.0632	0.07008	0.03533	0.03475	0.2262	2.063e-08	0.6762	0.1317	0.1496	0.07199	0.07758	0.395	2.873e-08	0.5444	0.1295	0.142	0.06865	0.07331	0.2729	2.441e-08	0.2964	0.09468	0.1034	0.05621	0.04723	0.09832	6.215e-08	0.6184	0.1791	0.3564	0.2501	0.1063	0.08285
273	1.385e-10	0.02924	0.003601	0.003806	0.001597	0.002209	0.02183	8.471e-10	0.08074	0.01201	0.01296	0.007245	0.005716	0.05577	6.311e-09	0.3602	0.06329	0.07143	0.03618	0.03525	0.2255	2.063e-08	0.6773	0.132	0.1526	0.07476	0.07782	0.3927	2.895e-08	0.55	0.1309	0.1478	0.07379	0.07398	0.2714	2.523e-08	0.3079	0.09621	0.1138	0.06502	0.04874	0.09793	6.363e-08	0.6341	0.1823	0.3695	0.2607	0.1088	0.08226
274	1.695e-10	0.0361	0.003886	0.006537	0.004211	0.002326	0.02568	8.873e-10	0.08613	0.0132	0.01767	0.01065	0.007019	0.05527	6.518e-09	0.3744	0.06613	0.08284	0.0473	0.03555	0.2254	2.222e-08	0.7359	0.1432	0.19	0.109	0.08106	0.4026	3.148e-08	0.6057	0.1345	0.1964	0.1185	0.07793	0.2748	3.371e-08	0.4226	0.1298	0.1954	0.1337	0.06174	0.09742	9.454e-08	0.9592	0.2619	0.6086	0.4398	0.1688	0.08866
274	1.767e-10	0.03763	0.004061	0.006824	0.00438	0.002444	0.02675	9.108e-10	0.0886	0.01374	0.01844	0.011	0.007439	0.05642	6.532e-09	0.3757	0.06653	0.08444	0.04843	0.03601	0.2248	2.224e-08	0.7376	0.1436	0.1929	0.1116	0.08137	0.401	3.17e-08	0.6113	0.1355	0.2023	0.1236	0.07874	0.2734	3.454e-08	0.4342	0.1314	0.2056	0.1424	0.06319	0.09718	9.6e-08	0.9748	0.2651	0.6215	0.4503	0.1712	0.0882
275	8.155e-11	0.01691	0.00181	0.001694	0.0007185	0.0009755	0.0134	4.949e-10	0.04629	0.006079	0.006204	0.003959	0.002245	0.034	4.506e-09	0.2545	0.04421	0.04669	0.02598	0.02071	0.1636	1.696e-08	0.5543	0.1087	0.1213	0.06206	0.05922	0.3243	2.577e-08	0.4896	0.1139	0.1364	0.07317	0.06319	0.2393	2.448e-08	0.3019	0.09921	0.1179	0.07059	0.04729	0.08485	6.731e-08	0.6792	0.1977	0.4092	0.2861	0.1231	0.07229
275	8.824e-11	0.01836	0.001992	0.001994	0.0008943	0.0011	0.01437	5.158e-10	0.04852	0.006581	0.007	0.004365	0.002635	0.03494	4.52e-09	0.2558	0.04452	0.04836	0.02713	0.02123	0.1629	1.697e-08	0.5555	0.109	0.1241	0.06459	0.05954	0.3223	2.598e-08	0.4949	0.1149	0.1422	0.07826	0.06395	0.2378	2.531e-08	0.3135	0.1009	0.1281	0.07935	0.04876	0.08451	6.878e-08	0.6948	0.2009	0.422	0.2966	0.1255	0.07184
276	9.65e-11	0.02033	0.002187	0.003075	0.001844	0.001231	0.01507	5.417e-10	0.0516	0.00745	0.008741	0.005446	0.003295	0.03541	4.743e-09	0.2699	0.04786	0.05402	0.03072	0.0233	0.168	1.782e-08	0.5873	0.1158	0.1432	0.07969	0.06348	0.3282	2.789e-08	0.5383	0.1234	0.1754	0.1047	0.07073	0.2395	3.053e-08	0.3828	0.1234	0.1674	0.1062	0.06121	0.09196	8.534e-08	0.8652	0.2436	0.5368	0.3795	0.1573	0.08472
276	1.036e-10	0.02186	0.002377	0.003382	0.002035	0.001348	0.0161	5.623e-10	0.05387	0.007961	0.009621	0.005832	0.003789	0.03629	4.728e-09	0.2697	0.04803	0.05538	0.03164	0.02374	0.1663	1.781e-08	0.588	0.1162	0.1459	0.0822	0.06371	0.326	2.81e-08	0.5438	0.1243	0.1816	0.1099	0.0717	0.2379	3.135e-08	0.3943	0.125	0.1776	0.115	0.06267	0.09166	8.683e-08	0.8811	0.247	0.55	0.3903	0.1597	0.08415
277	1.618e-10	0.03434	0.004138	0.005316	0.002888	0.002429	0.02489	9.127e-10	0.08774	0.01379	0.01555	0.008886	0.006668	0.0584	6.41e-09	0.3678	0.06624	0.07751	0.04118	0.03633	0.224	2.095e-08	0.6933	0.1379	0.1722	0.0933	0.07885	0.3832	3.011e-08	0.5773	0.1361	0.1717	0.09391	0.07782	0.2695	3.2e-08	0.3973	0.1361	0.1582	0.09549	0.06272	0.1029	9.42e-08	0.9525	0.2674	0.584	0.4099	0.1741	0.1011
277	1.689e-10	0.03586	0.004315	0.005623	0.00308	0.002543	0.02592	9.367e-10	0.09028	0.01428	0.01643	0.009325	0.007104	0.05957	6.419e-09	0.369	0.0665	0.07939	0.04228	0.0371	0.2231	2.094e-08	0.6939	0.1381	0.1753	0.09613	0.07918	0.3804	3.028e-08	0.5821	0.137	0.1779	0.09921	0.07868	0.2672	3.283e-08	0.409	0.1377	0.1688	0.1045	0.06424	0.1025	9.569e-08	0.9684	0.2705	0.5973	0.4208	0.1766	0.1006
278	1.035e-10	0.02182	0.002547	0.00313	0.001748	0.001382	0.01614	4.271e-10	0.04126	0.006668	0.007619	0.004294	0.003325	0.02697	3.281e-09	0.188	0.03413	0.03938	0.02125	0.01814	0.1145	1.274e-08	0.4249	0.08642	0.1151	0.06705	0.04807	0.2234	2.042e-08	0.397	0.09542	0.1313	0.07549	0.05579	0.1703	2.744e-08	0.3475	0.1278	0.1464	0.08643	0.05993	0.07339	9.891e-08	1.014	0.2856	0.6433	0.445	0.1983	0.08517
278	1.104e-10	0.02331	0.002721	0.003425	0.001916	0.001509	0.01716	4.51e-10	0.04378	0.00721	0.008438	0.004663	0.003774	0.02814	3.294e-09	0.1893	0.03447	0.04076	0.02217	0.01859	0.1141	1.274e-08	0.4257	0.08672	0.1177	0.06945	0.04826	0.2213	2.058e-08	0.4016	0.09647	0.137	0.08046	0.05653	0.1681	2.826e-08	0.359	0.1293	0.1566	0.09519	0.0614	0.07306	1.004e-07	1.03	0.2887	0.6565	0.4556	0.2008	0.08461
279	1.089e-10	0.02291	0.002547	0.003326	0.001971	0.001355	0.01704	5.277e-10	0.05076	0.007626	0.009468	0.005738	0.003731	0.03366	4.446e-09	0.2541	0.04528	0.05342	0.03067	0.02275	0.1554	1.73e-08	0.572	0.115	0.1431	0.08048	0.06262	0.3139	2.774e-08	0.537	0.1277	0.1733	0.1001	0.07321	0.2359	3.026e-08	0.3811	0.1304	0.1628	0.0984	0.06437	0.08795	9.548e-08	0.9767	0.2747	0.6201	0.4347	0.1854	0.08187
279	1.159e-10	0.02442	0.002718	0.003622	0.002142	0.00148	0.01809	5.485e-10	0.05297	0.008093	0.01022	0.006114	0.004109	0.03465	4.475e-09	0.2561	0.0457	0.05475	0.03176	0.02299	0.1556	1.728e-08	0.5724	0.1149	0.1458	0.08301	0.06275	0.3118	2.794e-08	0.5422	0.1288	0.1792	0.1052	0.074	0.2342	3.108e-08	0.3927	0.1321	0.173	0.1072	0.06582	0.08764	9.696e-08	0.9923	0.2779	0.6331	0.4455	0.1877	0.08132
280	NA	NA	NA	NA	NA	NA	NA	NA	NA	NA	NA	NA	NA	NA	1.205e-09	0.06495	0.01179	0.005907	0.00446	0.001446	0.04726	7.875e-09	0.2594	0.05443	0.06374	0.03861	0.02513	0.1412	1.65e-08	0.3223	0.08102	0.1092	0.06431	0.04486	0.1321	2.444e-08	0.3095	0.1138	0.1308	0.07767	0.05313	0.06496	8.458e-08	0.8659	0.2499	0.54	0.3689	0.171	0.076
280	NA	NA	NA	NA	NA	NA	NA	NA	NA	NA	NA	NA	NA	NA	1.203e-09	0.06546	0.0119	0.007376	0.005455	0.001921	0.04619	7.868e-09	0.2599	0.05414	0.06633	0.04118	0.02514	0.1394	1.673e-08	0.3282	0.08209	0.1154	0.06959	0.04578	0.1308	2.528e-08	0.3213	0.1153	0.1412	0.0866	0.05463	0.06475	8.606e-08	0.8816	0.253	0.553	0.3797	0.1734	0.07552
281	1.733e-10	0.03648	0.00466	0.004413	0.0018	0.002613	0.0274	1.032e-09	0.09828	0.01526	0.01517	0.00818	0.006985	0.06785	7.463e-09	0.426	0.07593	0.08398	0.04222	0.04176	0.2661	2.367e-08	0.7772	0.1529	0.1753	0.08706	0.08823	0.449	3.305e-08	0.6307	0.1509	0.1779	0.09337	0.08449	0.302	2.812e-08	0.3438	0.1218	0.1174	0.06145	0.0559	0.1046	7.341e-08	0.737	0.2172	0.4357	0.3051	0.1306	0.08413
281	1.803e-10	0.03799	0.004844	0.004722	0.001983	0.002739	0.02843	1.054e-09	0.1007	0.01576	0.01601	0.00859	0.007421	0.06892	7.485e-09	0.4277	0.07624	0.08535	0.04313	0.04222	0.2661	2.365e-08	0.7772	0.1532	0.178	0.0896	0.08837	0.4461	3.325e-08	0.6358	0.1516	0.1836	0.09836	0.08528	0.3006	2.895e-08	0.3553	0.1234	0.1277	0.07035	0.05739	0.1042	7.487e-08	0.7526	0.2204	0.4486	0.3158	0.1329	0.08352
282	1.17e-10	0.02499	0.002925	0.00451	0.0028	0.001709	0.01755	6.194e-10	0.05991	0.00979	0.01133	0.006605	0.004729	0.03878	4.879e-09	0.2805	0.05244	0.06034	0.03308	0.02726	0.1677	1.798e-08	0.6	0.1211	0.1631	0.09451	0.06855	0.3158	3.002e-08	0.5875	0.1355	0.2102	0.1285	0.08169	0.2417	3.909e-08	0.492	0.1619	0.2172	0.1376	0.07962	0.1129	1.15e-07	1.166	0.3201	0.7243	0.5074	0.2168	0.1218
282	1.237e-10	0.02644	0.003097	0.004818	0.002993	0.001825	0.01852	6.413e-10	0.06226	0.01029	0.0122	0.007018	0.005182	0.03977	4.9e-09	0.2823	0.05277	0.06195	0.03413	0.02782	0.1675	1.797e-08	0.6006	0.1215	0.1662	0.09726	0.06889	0.3129	3.023e-08	0.593	0.1365	0.2163	0.1338	0.08244	0.2402	3.992e-08	0.5037	0.1636	0.2276	0.1465	0.08113	0.1125	1.165e-07	1.182	0.3233	0.7377	0.5183	0.2194	0.1212
283	1.458e-10	0.0312	0.003705	0.005636	0.00336	0.002276	0.02186	8.201e-10	0.07949	0.01284	0.01564	0.009303	0.006335	0.051	5.957e-09	0.3434	0.06352	0.07658	0.04255	0.03404	0.2033	2.076e-08	0.6911	0.1396	0.1822	0.1024	0.07984	0.3692	3.331e-08	0.6479	0.1472	0.2229	0.1343	0.08867	0.2777	4.191e-08	0.5234	0.1659	0.2268	0.1446	0.08219	0.1307	1.076e-07	1.079	0.2978	0.6443	0.45	0.1943	0.1372
283	1.531e-10	0.03277	0.003883	0.005935	0.003553	0.002381	0.02295	8.446e-10	0.08209	0.01329	0.01656	0.009722	0.006843	0.05224	5.95e-09	0.3437	0.06337	0.07816	0.04342	0.03474	0.2022	2.076e-08	0.6922	0.1397	0.1852	0.1052	0.08007	0.3672	3.352e-08	0.6534	0.1484	0.2289	0.1394	0.08955	0.2761	4.274e-08	0.5352	0.1675	0.2373	0.1536	0.08371	0.1304	1.092e-07	1.095	0.3011	0.6576	0.4609	0.1967	0.1367
284	2.701e-10	0.05756	0.007148	0.00914	0.004664	0.004475	0.04127	1.627e-09	0.1568	0.02484	0.02812	0.01546	0.01267	0.1038	1.068e-08	0.6139	0.1098	0.1297	0.06492	0.06483	0.3744	3.141e-08	1.035	0.2002	0.2441	0.1226	0.1215	0.591	3.832e-08	0.7262	0.1642	0.1976	0.1018	0.09581	0.3645	2.983e-08	0.3619	0.1162	0.128	0.07283	0.05517	0.1178	7.815e-08	0.7805	0.216	0.4701	0.3408	0.1293	0.09443
284	2.771e-10	0.05907	0.007303	0.00944	0.004846	0.004594	0.04233	1.65e-09	0.1593	0.02531	0.029	0.01587	0.01312	0.105	1.069e-08	0.615	0.1096	0.1312	0.06599	0.06522	0.3743	3.141e-08	1.036	0.2003	0.2468	0.1251	0.1218	0.5888	3.857e-08	0.7322	0.1654	0.2036	0.1071	0.09648	0.3633	3.067e-08	0.3738	0.1177	0.1386	0.08188	0.05668	0.1175	7.962e-08	0.7964	0.219	0.4837	0.3518	0.1319	0.09373
285	8.089e-10	0.1729	0.02232	0.02736	0.01273	0.01463	0.1233	5.045e-09	0.4876	0.07903	0.08831	0.04675	0.04156	0.3202	2.925e-08	1.69	0.3028	0.3649	0.171	0.1939	1.022	7.31e-08	2.404	0.4598	0.5341	0.2349	0.2993	1.41	7.051e-08	1.3	0.2876	0.2523	0.08387	0.1684	0.7606	NA	NA	NA	NA	NA	NA	NA	3.191e-08	0.2629	NA	NA	NA	NA	NA
285	8.162e-10	0.1745	0.02251	0.02766	0.01291	0.01475	0.1244	5.07e-09	0.4902	0.07957	0.08911	0.04713	0.04198	0.3216	2.926e-08	1.691	0.3033	0.3664	0.1719	0.1944	1.021	7.311e-08	2.405	0.4606	0.5369	0.2375	0.2994	1.408	7.078e-08	1.307	0.2887	0.2583	0.08909	0.1692	0.7599	2.891e-08	0.3029	0.06033	0.02432	0.006242	0.01808	0.2182	3.342e-08	0.2778	NA	NA	NA	NA	NA
286	2.922e-10	0.06208	0.007667	0.009304	0.004555	0.004749	0.04511	1.692e-09	0.1632	0.02639	0.02912	0.01548	0.01364	0.1077	1.082e-08	0.6222	0.1119	0.1302	0.06378	0.06646	0.38	3.165e-08	1.044	0.2038	0.2458	0.1229	0.1229	0.5941	3.872e-08	0.7372	0.1656	0.2114	0.114	0.09741	0.3602	3.343e-08	0.4121	0.1291	0.1695	0.1096	0.05991	0.1135	9.63e-08	0.9748	0.2602	0.6217	0.455	0.1667	0.09282
286	2.918e-10	0.06199	0.007659	0.009305	0.004555	0.00475	0.04502	1.692e-09	0.1633	0.02642	0.02918	0.0155	0.01368	0.1077	1.082e-08	0.622	0.1116	0.1303	0.06374	0.06655	0.3802	3.166e-08	1.044	0.2038	0.2462	0.1232	0.1229	0.5939	3.876e-08	0.7378	0.1655	0.2114	0.114	0.09745	0.3608	3.343e-08	0.412	0.1291	0.1696	0.1097	0.0599	0.1134	9.633e-08	0.9749	0.2601	0.6219	0.4553	0.1666	0.09294
287	3.109e-10	0.06627	0.008184	0.01088	0.005982	0.004901	0.04721	1.721e-09	0.167	0.02779	0.03179	0.01737	0.01442	0.1074	1.098e-08	0.6337	0.1154	0.1396	0.07199	0.06766	0.3787	3.333e-08	1.106	0.2185	0.281	0.1516	0.1294	0.6064	4.381e-08	0.8446	0.1868	0.2751	0.1627	0.1124	0.3827	4.352e-08	0.5436	0.1788	0.2326	0.1483	0.08423	0.1322	1.208e-07	1.226	0.3336	0.777	0.5593	0.2177	0.1153
287	3.229e-10	0.06888	0.008493	0.01142	0.006312	0.005113	0.04896	1.761e-09	0.1714	0.02875	0.03334	0.0181	0.01525	0.1093	1.101e-08	0.6363	0.1158	0.1424	0.07372	0.06872	0.3781	3.332e-08	1.107	0.2188	0.2862	0.1564	0.1297	0.6022	4.42e-08	0.8545	0.1884	0.2858	0.1719	0.1139	0.3804	4.5e-08	0.5643	0.1817	0.251	0.1641	0.08687	0.1317	1.234e-07	1.254	0.3392	0.8003	0.5782	0.2221	0.1143
288	3.449e-10	0.07368	0.009035	0.01256	0.007058	0.005503	0.05208	1.992e-09	0.1934	0.03229	0.03694	0.02014	0.01679	0.1242	1.266e-08	0.7312	0.1328	0.1624	0.08425	0.07811	0.436	3.822e-08	1.269	0.249	0.3272	0.1793	0.1479	0.6927	5.046e-08	0.9749	0.2137	0.3256	0.1966	0.129	0.4355	4.935e-08	0.617	0.1946	0.2749	0.1825	0.09234	0.1475	1.321e-07	1.339	0.3574	0.8583	0.6267	0.2316	0.1236
288	3.447e-10	0.07363	0.009036	0.01255	0.00704	0.005508	0.05205	1.994e-09	0.1936	0.0323	0.03692	0.02013	0.01679	0.1244	1.267e-08	0.7315	0.1329	0.1623	0.08422	0.07807	0.4363	3.819e-08	1.268	0.2491	0.3268	0.1788	0.1479	0.6923	5.044e-08	0.9745	0.2137	0.3254	0.1964	0.129	0.4353	4.933e-08	0.6168	0.1946	0.2748	0.1825	0.09232	0.1474	1.32e-07	1.339	0.3574	0.8581	0.6267	0.2315	0.1235
289	3.186e-10	0.06812	0.008238	0.01185	0.00671	0.005143	0.04803	1.85e-09	0.1797	0.0295	0.03505	0.01953	0.01553	0.1152	1.185e-08	0.6845	0.1239	0.1529	0.08036	0.07254	0.4077	3.637e-08	1.206	0.2357	0.307	0.1667	0.1403	0.6633	4.823e-08	0.9275	0.1998	0.3007	0.1789	0.1218	0.4271	4.678e-08	0.5822	0.1784	0.2545	0.1666	0.08786	0.1493	1.188e-07	1.199	0.3199	0.7525	0.5461	0.2064	0.1264
289	3.188e-10	0.06816	0.008252	0.01186	0.00671	0.005146	0.04805	1.849e-09	0.1796	0.02949	0.03505	0.01956	0.01549	0.1151	1.183e-08	0.6834	0.1237	0.1527	0.08024	0.07248	0.407	3.637e-08	1.206	0.2362	0.3068	0.1664	0.1404	0.6631	4.821e-08	0.9272	0.1998	0.3006	0.1788	0.1217	0.4268	4.677e-08	0.5822	0.1784	0.2545	0.1666	0.08789	0.1492	1.189e-07	1.199	0.32	0.7527	0.5462	0.2065	0.1265
290	4.659e-10	0.09942	0.01274	0.01527	0.006958	0.008313	0.07141	2.918e-09	0.2817	0.04583	0.04993	0.02607	0.02386	0.1859	1.801e-08	1.038	0.1867	0.2207	0.1045	0.1162	0.6308	4.992e-08	1.644	0.3173	0.3769	0.1763	0.2006	0.9502	5.635e-08	1.064	0.2288	0.2858	0.1458	0.1399	0.5495	3.692e-08	0.4395	0.1162	0.1577	0.09992	0.05774	0.1656	8.076e-08	0.7924	0.1975	0.4813	0.3748	0.1066	0.1136
290	4.658e-10	0.09941	0.01275	0.01527	0.006956	0.00831	0.07139	2.914e-09	0.2813	0.04574	0.04991	0.02605	0.02387	0.1857	1.801e-08	1.038	0.1867	0.2206	0.1045	0.1161	0.631	4.992e-08	1.644	0.3174	0.3768	0.1762	0.2006	0.9502	5.633e-08	1.064	0.2287	0.2855	0.1457	0.1398	0.5494	3.691e-08	0.4393	0.1162	0.1576	0.09988	0.05768	0.1656	8.079e-08	0.7927	0.1975	0.4816	0.375	0.1066	0.1136
291	8.937e-11	0.01877	0.002007	0.002667	0.001556	0.001111	0.0141	4.591e-10	0.04399	0.006755	0.007658	0.004514	0.003144	0.02958	4.04e-09	0.2302	0.04157	0.04667	0.02683	0.01984	0.142	1.636e-08	0.5411	0.1085	0.1369	0.07875	0.05819	0.2957	2.777e-08	0.541	0.1236	0.1903	0.1177	0.07253	0.2272	3.381e-08	0.4281	0.1342	0.202	0.1342	0.06777	0.09188	9.64e-08	0.9826	0.272	0.6234	0.4418	0.1815	0.08726
291	8.938e-11	0.01877	0.002015	0.002666	0.001561	0.001105	0.01409	4.634e-10	0.04437	0.006785	0.007651	0.004509	0.003141	0.02993	4.048e-09	0.2306	0.04168	0.04674	0.027	0.01974	0.1422	1.633e-08	0.5404	0.1083	0.1371	0.07901	0.05813	0.2949	2.778e-08	0.5412	0.1237	0.1903	0.1177	0.07254	0.2272	3.381e-08	0.4281	0.1342	0.202	0.1342	0.06777	0.09196	9.643e-08	0.9828	0.2719	0.6234	0.4419	0.1815	0.08744
292	9.749e-11	0.02056	0.002312	0.00297	0.001619	0.001351	0.01528	5.515e-10	0.05276	0.007906	0.009106	0.005396	0.00371	0.03575	4.537e-09	0.2591	0.04665	0.05358	0.03041	0.02317	0.1589	1.727e-08	0.571	0.1141	0.1426	0.07994	0.06264	0.3143	2.932e-08	0.569	0.1336	0.1901	0.1131	0.07691	0.2453	3.393e-08	0.4253	0.1324	0.1897	0.1225	0.06722	0.1032	8.872e-08	0.896	0.2527	0.5464	0.3834	0.163	0.09694
292	9.765e-11	0.02059	0.002331	0.002975	0.001621	0.001355	0.01529	5.509e-10	0.05268	0.007862	0.009067	0.005376	0.003691	0.03576	4.546e-09	0.2596	0.04662	0.0536	0.03042	0.02318	0.1594	1.725e-08	0.5706	0.1143	0.1425	0.07973	0.06275	0.3138	2.933e-08	0.5691	0.1335	0.1901	0.1131	0.07695	0.2455	3.392e-08	0.4252	0.1324	0.1897	0.1225	0.06718	0.1031	8.87e-08	0.8959	0.2527	0.5464	0.3833	0.1632	0.09677
293	1.41e-10	0.02984	0.003569	0.004468	0.00246	0.002008	0.0218	7.114e-10	0.06874	0.01126	0.01255	0.006885	0.00566	0.04494	5.092e-09	0.2925	0.05357	0.06227	0.03351	0.02875	0.1766	1.82e-08	0.6051	0.1226	0.1587	0.09034	0.0684	0.3238	2.97e-08	0.5788	0.137	0.1978	0.1177	0.08006	0.244	3.603e-08	0.4547	0.1539	0.2007	0.1267	0.07401	0.1001	1.115e-07	1.139	0.316	0.7224	0.5073	0.215	0.1002
293	1.411e-10	0.02987	0.003583	0.004479	0.002463	0.002016	0.0218	7.104e-10	0.06867	0.0113	0.01255	0.006904	0.005648	0.04482	5.089e-09	0.2923	0.05351	0.06242	0.03374	0.02868	0.1764	1.818e-08	0.6045	0.1226	0.1587	0.09053	0.06814	0.3232	2.97e-08	0.5787	0.1372	0.1978	0.1178	0.07999	0.2437	3.602e-08	0.4546	0.1539	0.2008	0.1268	0.07399	0.09992	1.115e-07	1.139	0.3161	0.7224	0.5074	0.215	0.1001
294	1.083e-10	0.02295	0.002647	0.00369	0.002242	0.001448	0.01661	5.076e-10	0.04927	0.008278	0.009463	0.005326	0.004137	0.03153	4.09e-09	0.2348	0.04335	0.05072	0.02878	0.02195	0.1407	1.624e-08	0.5415	0.1102	0.1478	0.08782	0.05998	0.2835	2.833e-08	0.5565	0.1314	0.2038	0.1266	0.07719	0.2214	3.737e-08	0.4758	0.1554	0.2251	0.1472	0.07792	0.09529	1.132e-07	1.158	0.3176	0.7423	0.5248	0.2175	0.09792
294	1.086e-10	0.023	0.002651	0.003691	0.00224	0.001451	0.01666	5.058e-10	0.04911	0.008196	0.009467	0.005309	0.004158	0.03144	4.082e-09	0.2345	0.0436	0.05097	0.02892	0.02205	0.14	1.621e-08	0.541	0.1106	0.1483	0.08818	0.06013	0.2821	2.834e-08	0.5567	0.1314	0.2037	0.1266	0.07719	0.2215	3.737e-08	0.4759	0.1555	0.2252	0.1472	0.07794	0.09523	1.132e-07	1.158	0.3177	0.742	0.5245	0.2175	0.09799
295	1.472e-10	0.03105	0.003644	0.004133	0.001796	0.002336	0.02328	8.661e-10	0.08296	0.01258	0.01395	0.007605	0.006347	0.05642	6.363e-09	0.3639	0.06402	0.07382	0.03759	0.03624	0.2261	2.165e-08	0.7114	0.1387	0.1619	0.0804	0.08153	0.4107	2.991e-08	0.5699	0.1277	0.1648	0.08914	0.07567	0.2775	2.641e-08	0.3264	0.09286	0.1411	0.09219	0.04891	0.09239	7.497e-08	0.758	0.206	0.4767	0.3451	0.1316	0.07533
295	1.471e-10	0.03105	0.003641	0.004138	0.001806	0.002332	0.02327	8.653e-10	0.08287	0.01255	0.01394	0.007612	0.006328	0.05637	6.372e-09	0.3644	0.06423	0.07365	0.03746	0.0362	0.2265	2.167e-08	0.712	0.1388	0.1623	0.0806	0.08174	0.4109	2.985e-08	0.569	0.1275	0.1648	0.08909	0.07569	0.2768	2.643e-08	0.3265	0.09291	0.1411	0.09221	0.04893	0.09246	7.495e-08	0.7579	0.2061	0.4766	0.3449	0.1317	0.07518
296	3.034e-11	0.006072	0.0005798	0.0002362	0.0001755	6.072e-05	0.005256	NA	NA	NA	NA	NA	NA	NA	9.733e-10	0.05335	0.01012	0.007322	0.005954	0.001368	0.03591	6.722e-09	0.2249	0.04916	0.06463	0.04271	0.02192	0.1111	1.636e-08	0.3231	0.08913	0.1119	0.06477	0.04717	0.122	2.699e-08	0.3446	0.1226	0.1577	0.1002	0.05747	0.06438	9.349e-08	0.9581	0.2715	0.6056	0.4182	0.1874	0.081
296	3.033e-11	0.00607	0.0005812	0.0002357	0.000177	5.869e-05	0.005253	NA	NA	NA	NA	NA	NA	NA	9.673e-10	0.05306	0.01017	0.007325	0.005944	0.001381	0.03557	6.711e-09	0.2246	0.04895	0.06468	0.0426	0.02209	0.1109	1.635e-08	0.3228	0.08918	0.1118	0.0647	0.04709	0.1218	2.699e-08	0.3446	0.1225	0.1577	0.1003	0.05747	0.06437	9.35e-08	0.9582	0.2714	0.6057	0.4184	0.1873	0.08111
297	3.607e-10	0.07697	0.009453	0.01258	0.006582	0.006	0.05494	2.109e-09	0.2044	0.03331	0.03846	0.02079	0.01767	0.1326	1.34e-08	0.7729	0.1388	0.1681	0.08435	0.08374	0.466	3.953e-08	1.306	0.2524	0.3175	0.1629	0.1546	0.7363	4.802e-08	0.9166	0.1946	0.2792	0.1598	0.1194	0.4428	3.999e-08	0.4933	0.1437	0.2115	0.1402	0.07127	0.1381	1.029e-07	1.036	0.2703	0.6604	0.4912	0.1691	0.1054
297	3.607e-10	0.07698	0.009448	0.01258	0.00658	0.005995	0.05495	2.111e-09	0.2046	0.03333	0.03848	0.02079	0.01769	0.1327	1.34e-08	0.7728	0.1388	0.1679	0.08427	0.08361	0.466	3.952e-08	1.306	0.2524	0.3177	0.1631	0.1545	0.7361	4.801e-08	0.9164	0.1948	0.2792	0.1598	0.1194	0.4424	4.001e-08	0.4935	0.1438	0.2115	0.1402	0.07126	0.1382	1.029e-07	1.036	0.2704	0.6603	0.491	0.1692	0.1054
298	1.211e-10	0.02542	0.00323	0.002847	0.001039	0.001809	0.01934	6.428e-10	0.06124	0.009681	0.009194	0.004692	0.004502	0.04237	4.534e-09	0.259	0.04663	0.05117	0.02559	0.02558	0.1612	1.539e-08	0.5087	0.1035	0.1226	0.06432	0.0583	0.2826	2.422e-08	0.466	0.1178	0.1359	0.07062	0.06526	0.2124	2.676e-08	0.3321	0.1147	0.1315	0.07916	0.0523	0.08594	8.327e-08	0.8439	0.2407	0.5164	0.3593	0.1571	0.08672
298	1.212e-10	0.02542	0.003234	0.00285	0.001037	0.001813	0.01934	6.417e-10	0.06114	0.009722	0.00917	0.00469	0.00448	0.04225	4.532e-09	0.2589	0.04685	0.05114	0.02561	0.02553	0.161	1.536e-08	0.5077	0.1028	0.1224	0.06429	0.05816	0.2824	2.42e-08	0.4657	0.118	0.1357	0.07055	0.06518	0.212	2.673e-08	0.3318	0.1148	0.1314	0.07906	0.0523	0.08569	8.323e-08	0.8435	0.2407	0.5163	0.3591	0.1572	0.08656
299	3.742e-10	0.07996	0.01007	0.01304	0.006606	0.006433	0.05685	2.115e-09	0.2053	0.03376	0.03887	0.02055	0.01833	0.1327	1.253e-08	0.7251	0.1305	0.1606	0.07801	0.08262	0.434	3.434e-08	1.139	0.2217	0.2842	0.1443	0.1399	0.6335	3.951e-08	0.7509	0.17	0.2081	0.1068	0.1013	0.3728	3.28e-08	0.3994	0.1216	0.1544	0.09786	0.05659	0.1234	9.397e-08	0.9419	0.2477	0.5861	0.4311	0.1549	0.1082
299	3.741e-10	0.07993	0.01006	0.01304	0.006601	0.006439	0.05683	2.116e-09	0.2054	0.03379	0.03892	0.02059	0.01833	0.1327	1.253e-08	0.725	0.1304	0.1606	0.07801	0.08257	0.4341	3.432e-08	1.139	0.2214	0.2844	0.1443	0.1401	0.6331	3.949e-08	0.7505	0.1697	0.208	0.1066	0.1014	0.3728	3.28e-08	0.3994	0.1216	0.1545	0.09787	0.05663	0.1234	9.396e-08	0.9418	0.2475	0.5859	0.4311	0.1548	0.1084
300	3.627e-10	0.07748	0.009868	0.01252	0.006319	0.006197	0.0551	2.227e-09	0.2151	0.0355	0.03842	0.02038	0.01803	0.1412	1.417e-08	0.8166	0.1491	0.1731	0.08427	0.08886	0.4944	4.077e-08	1.349	0.2637	0.3279	0.1661	0.1618	0.7571	5.159e-08	0.989	0.218	0.3049	0.1723	0.1326	0.4661	4.763e-08	0.5872	0.1805	0.2431	0.1566	0.08646	0.1636	1.189e-07	1.191	0.3144	0.737	0.5395	0.1974	0.1396
300	3.629e-10	0.07752	0.009857	0.01252	0.006325	0.006194	0.05515	2.227e-09	0.2151	0.03553	0.03843	0.02041	0.01802	0.1412	1.417e-08	0.8166	0.1493	0.173	0.08422	0.0888	0.4942	4.076e-08	1.348	0.2639	0.3277	0.1661	0.1616	0.7567	5.16e-08	0.9891	0.2179	0.3048	0.1722	0.1326	0.4664	4.764e-08	0.5873	0.1804	0.2432	0.1567	0.08647	0.1637	1.189e-07	1.191	0.3144	0.737	0.5396	0.1975	0.1396
301	3.407e-10	0.07273	0.009308	0.01134	0.005357	0.005981	0.05208	2.062e-09	0.1991	0.03235	0.03551	0.01867	0.01684	0.1312	1.276e-08	0.7357	0.1325	0.1564	0.07474	0.08168	0.4467	3.551e-08	1.173	0.2277	0.2777	0.1351	0.1426	0.6673	4.172e-08	0.7908	0.1788	0.2136	0.1078	0.1058	0.3983	3.302e-08	0.3991	0.1186	0.1476	0.09076	0.05681	0.133	8.157e-08	0.808	0.2132	0.4859	0.3611	0.1247	0.109
301	3.409e-10	0.07274	0.009311	0.01131	0.005348	0.005963	0.05212	2.064e-09	0.1992	0.03235	0.03546	0.01865	0.01682	0.1314	1.276e-08	0.7359	0.1326	0.1564	0.07466	0.0817	0.4469	3.552e-08	1.173	0.2276	0.2773	0.1347	0.1426	0.668	4.169e-08	0.7903	0.1786	0.2136	0.1077	0.1058	0.3981	3.302e-08	0.3991	0.1186	0.1474	0.09067	0.05677	0.133	8.155e-08	0.8078	0.2132	0.4857	0.361	0.1247	0.1089
302	3.623e-10	0.07765	0.009553	0.01362	0.007445	0.00618	0.05447	2.172e-09	0.2109	0.03432	0.04055	0.02212	0.01843	0.136	1.387e-08	0.8006	0.1441	0.1756	0.0881	0.08745	0.4809	4.002e-08	1.325	0.2565	0.3288	0.1701	0.1588	0.74	4.92e-08	0.9405	0.2063	0.2824	0.1566	0.1258	0.4517	4.155e-08	0.51	0.1479	0.2117	0.1375	0.07417	0.1504	1.061e-07	1.063	0.2745	0.6648	0.4928	0.172	0.1235
302	3.623e-10	0.07764	0.00956	0.01361	0.007433	0.006177	0.05447	2.173e-09	0.211	0.0343	0.04056	0.02214	0.01842	0.1361	1.386e-08	0.8004	0.1442	0.1756	0.08814	0.08745	0.4806	4.006e-08	1.327	0.2568	0.3289	0.1702	0.1587	0.741	4.918e-08	0.9401	0.2064	0.2823	0.1565	0.1258	0.4514	4.155e-08	0.51	0.1479	0.2115	0.1374	0.07414	0.1505	1.061e-07	1.063	0.2746	0.6646	0.4927	0.1719	0.1236
303	3.389e-10	0.07222	0.008754	0.01186	0.006523	0.005334	0.05161	1.821e-09	0.1774	0.02947	0.03492	0.01892	0.016	0.113	1.143e-08	0.6608	0.1192	0.1482	0.07658	0.07167	0.3934	3.482e-08	1.155	0.2265	0.2941	0.1587	0.1353	0.6344	4.377e-08	0.8429	0.1817	0.2762	0.165	0.1111	0.385	4.051e-08	0.5081	0.1608	0.2283	0.1504	0.07794	0.119	1.204e-07	1.231	0.3277	0.8091	0.5911	0.2181	0.09404
303	3.392e-10	0.07227	0.008764	0.01187	0.006538	0.005333	0.05164	1.826e-09	0.1777	0.02951	0.03491	0.01892	0.01599	0.1133	1.143e-08	0.6606	0.1189	0.1482	0.07657	0.07165	0.3935	3.483e-08	1.155	0.2263	0.2941	0.159	0.1352	0.635	4.379e-08	0.8433	0.182	0.2761	0.165	0.1111	0.3852	4.053e-08	0.5083	0.1608	0.2284	0.1504	0.07796	0.1191	1.205e-07	1.231	0.3277	0.8091	0.5911	0.218	0.09438
304	1.369e-10	0.02885	0.00354	0.003638	0.001491	0.002147	0.02167	8.277e-10	0.07894	0.012	0.01258	0.006909	0.005667	0.05437	6.019e-09	0.344	0.06181	0.06902	0.03535	0.03368	0.2132	1.982e-08	0.6518	0.1299	0.1492	0.07473	0.07444	0.3727	2.945e-08	0.5643	0.1376	0.1631	0.08649	0.07665	0.2636	3.005e-08	0.3711	0.1142	0.1539	0.09783	0.05602	0.103	7.651e-08	0.765	0.2129	0.4573	0.3263	0.131	0.09477
304	1.363e-10	0.02875	0.003549	0.003638	0.00149	0.002148	0.02156	8.274e-10	0.07889	0.012	0.01253	0.006902	0.005632	0.05435	6.028e-09	0.3446	0.06179	0.0691	0.03528	0.03382	0.2137	1.981e-08	0.6514	0.13	0.1487	0.07453	0.0742	0.3727	2.948e-08	0.5648	0.1378	0.1633	0.08666	0.07667	0.2637	3.004e-08	0.3711	0.1143	0.1539	0.09787	0.056	0.1029	7.648e-08	0.7647	0.2128	0.4571	0.3261	0.131	0.09474
305	8.466e-11	0.01774	0.001815	0.00271	0.001906	0.0008033	0.01321	2.499e-10	0.02447	0.004108	0.005336	0.003238	0.002098	0.01502	2.214e-09	0.1264	0.02349	0.02738	0.01768	0.009697	0.07554	1.054e-08	0.3539	0.07445	0.1051	0.06852	0.03661	0.1743	2.037e-08	0.4016	0.09863	0.1484	0.09274	0.05569	0.1546	3.221e-08	0.4128	0.1465	0.195	0.1274	0.06754	0.07135	1.134e-07	1.168	0.3246	0.7573	0.5287	0.2286	0.08611
305	8.455e-11	0.01773	0.00182	0.002721	0.001908	0.000813	0.01318	2.497e-10	0.02448	0.004139	0.00537	0.003236	0.002134	0.01497	2.208e-09	0.1261	0.02336	0.0273	0.01759	0.009705	0.0754	1.054e-08	0.3539	0.0742	0.1054	0.06876	0.03669	0.1743	2.036e-08	0.4013	0.09852	0.1483	0.09282	0.05552	0.1544	3.221e-08	0.4128	0.1466	0.195	0.1274	0.06751	0.07131	1.134e-07	1.168	0.3245	0.7573	0.5288	0.2286	0.0864
306	5.731e-10	0.1226	0.0153	0.02041	0.01046	0.009952	0.08689	3.414e-09	0.3313	0.05389	0.06298	0.03377	0.02922	0.2144	2.031e-08	1.174	0.2098	0.2586	0.126	0.1326	0.7058	5.406e-08	1.785	0.3419	0.4245	0.2078	0.2167	1.018	5.64e-08	1.062	0.2268	0.2798	0.1428	0.1369	0.5553	3.539e-08	0.4213	0.1117	0.1541	0.1017	0.05237	0.1555	8.137e-08	0.8012	0.1976	0.4998	0.3955	0.1043	0.1039
306	5.735e-10	0.1227	0.01528	0.0204	0.01045	0.009943	0.08699	3.416e-09	0.3314	0.05393	0.06294	0.03373	0.0292	0.2146	2.031e-08	1.174	0.2095	0.2585	0.126	0.1325	0.706	5.407e-08	1.785	0.3417	0.4244	0.2077	0.2167	1.019	5.641e-08	1.062	0.227	0.2798	0.1429	0.1369	0.5553	3.538e-08	0.4211	0.1116	0.1538	0.1015	0.05229	0.1557	8.139e-08	0.8013	0.1976	0.4995	0.3953	0.1042	0.1042
307	7.968e-11	0.01646	0.00193	0.001329	0.0003591	0.0009698	0.0132	3.659e-10	0.03424	0.004653	0.004261	0.002346	0.001915	0.02533	2.981e-09	0.1681	0.02943	0.02978	0.01588	0.0139	0.1089	1.1e-08	0.3613	0.07339	0.08254	0.04376	0.03878	0.2054	1.835e-08	0.3502	0.09505	0.09021	0.04201	0.0482	0.165	2.074e-08	0.2572	0.09184	0.09919	0.05856	0.04063	0.06619	6.821e-08	0.6929	0.2035	0.4211	0.2891	0.132	0.06825
307	7.955e-11	0.01645	0.001935	0.001343	0.0003609	0.0009825	0.01317	3.655e-10	0.03419	0.004636	0.004231	0.002336	0.001895	0.02532	2.989e-09	0.1685	0.02952	0.02972	0.01586	0.01386	0.1093	1.104e-08	0.3623	0.07362	0.08234	0.04368	0.03866	0.2063	1.834e-08	0.3501	0.09498	0.09026	0.04206	0.0482	0.1649	2.076e-08	0.2575	0.09196	0.09929	0.05861	0.04068	0.06625	6.825e-08	0.6932	0.2036	0.4211	0.2891	0.132	0.06847
308	1.912e-10	0.04052	0.004813	0.005979	0.002965	0.003014	0.02973	1.147e-09	0.1102	0.01692	0.01922	0.01072	0.008499	0.07403	7.975e-09	0.4568	0.08077	0.09459	0.04898	0.04561	0.2815	2.522e-08	0.8293	0.1611	0.1919	0.09721	0.09465	0.4764	3.329e-08	0.6321	0.1435	0.1761	0.09364	0.0825	0.3124	2.792e-08	0.3423	0.1024	0.1388	0.08916	0.04962	0.1011	7.322e-08	0.7355	0.2033	0.4517	0.3278	0.124	0.0804
308	1.91e-10	0.04049	0.004813	0.005993	0.002986	0.003007	0.02968	1.146e-09	0.1101	0.01686	0.01925	0.01075	0.008496	0.07396	7.981e-09	0.4571	0.08081	0.09457	0.04891	0.04565	0.2818	2.522e-08	0.8295	0.1609	0.1921	0.09713	0.09494	0.4765	3.328e-08	0.632	0.1436	0.1763	0.0938	0.08255	0.312	2.792e-08	0.3422	0.1023	0.1387	0.08913	0.0496	0.1011	7.323e-08	0.7356	0.2033	0.4519	0.3279	0.1241	0.0804
309	1.524e-10	0.03232	0.003606	0.005117	0.002846	0.002271	0.0236	8.628e-10	0.08307	0.0127	0.01513	0.008595	0.006539	0.05524	6.33e-09	0.3623	0.06363	0.07555	0.04054	0.03501	0.2231	2.159e-08	0.7116	0.1382	0.172	0.09242	0.07963	0.4013	3.014e-08	0.5765	0.1288	0.1754	0.1006	0.0748	0.2723	2.934e-08	0.3657	0.1058	0.1675	0.1141	0.05337	0.09231	8.089e-08	0.8191	0.2214	0.5209	0.3804	0.1405	0.07678
309	1.524e-10	0.03232	0.003617	0.005133	0.002861	0.002272	0.02357	8.638e-10	0.08314	0.01266	0.01513	0.008622	0.006503	0.05535	6.327e-09	0.3622	0.06373	0.07571	0.04068	0.03504	0.2227	2.155e-08	0.7103	0.1376	0.1719	0.09233	0.07955	0.4008	3.009e-08	0.5756	0.1285	0.1752	0.1005	0.07468	0.2718	2.934e-08	0.3658	0.1059	0.1677	0.1142	0.05342	0.09227	8.092e-08	0.8193	0.2213	0.5209	0.3803	0.1406	0.07705
310	1.64e-10	0.03469	0.003996	0.005218	0.002876	0.002342	0.02548	8.371e-10	0.08107	0.01281	0.01561	0.008887	0.006722	0.05264	5.958e-09	0.3425	0.06078	0.07531	0.04183	0.03348	0.2064	2.11e-08	0.6979	0.1382	0.1747	0.09695	0.07777	0.3849	3.125e-08	0.6031	0.1384	0.1953	0.1155	0.07982	0.2694	3.242e-08	0.4088	0.1308	0.1856	0.1201	0.0656	0.0924	9.445e-08	0.9651	0.2689	0.6179	0.4401	0.1778	0.07834
310	1.641e-10	0.03471	0.003988	0.005226	0.00288	0.002346	0.0255	8.405e-10	0.08137	0.01282	0.01564	0.008915	0.006725	0.0529	5.944e-09	0.3418	0.06076	0.07532	0.04182	0.0335	0.2057	2.107e-08	0.6971	0.1383	0.1749	0.09704	0.07782	0.384	3.124e-08	0.6027	0.1381	0.1952	0.1153	0.0799	0.2695	3.241e-08	0.4087	0.1307	0.1857	0.1201	0.06562	0.09236	9.444e-08	0.965	0.2689	0.6178	0.44	0.1778	0.07828
311	1.463e-10	0.03104	0.003739	0.004768	0.002539	0.002228	0.02254	7.663e-10	0.07412	0.01223	0.01358	0.007367	0.006212	0.04831	5.529e-09	0.3179	0.05845	0.06768	0.0356	0.03208	0.1917	1.948e-08	0.6471	0.1304	0.166	0.0916	0.07445	0.3506	3.048e-08	0.5932	0.1384	0.2017	0.1197	0.08199	0.2531	3.59e-08	0.4523	0.1454	0.2036	0.1309	0.07274	0.1033	1.072e-07	1.091	0.297	0.6923	0.4915	0.2008	0.1018
311	1.47e-10	0.03117	0.00374	0.004762	0.00255	0.002212	0.02267	7.683e-10	0.07428	0.01214	0.01362	0.007421	0.006196	0.04853	5.544e-09	0.3188	0.05865	0.06789	0.03559	0.0323	0.1922	1.95e-08	0.6476	0.1304	0.1661	0.09154	0.07457	0.3511	3.051e-08	0.5935	0.1384	0.2016	0.1195	0.08204	0.2535	3.591e-08	0.4524	0.1455	0.2036	0.1309	0.07275	0.1033	1.072e-07	1.091	0.2971	0.6924	0.4915	0.2009	0.1018
312	1.426e-10	0.03025	0.003399	0.004706	0.00246	0.002247	0.02215	8.676e-10	0.08327	0.01232	0.01498	0.008784	0.006195	0.05597	6.3e-09	0.3609	0.06338	0.07631	0.04148	0.03483	0.2212	2.155e-08	0.7087	0.1382	0.1657	0.086	0.07971	0.4048	3.02e-08	0.5748	0.1283	0.1662	0.09167	0.07455	0.2802	2.882e-08	0.3558	0.09723	0.1587	0.1083	0.05046	0.0998	7.042e-08	0.7034	0.1915	0.4263	0.3104	0.1159	0.08554
312	1.426e-10	0.03025	0.003407	0.004688	0.002458	0.002229	0.02216	8.684e-10	0.08331	0.01229	0.01493	0.008757	0.006173	0.05609	6.318e-09	0.3617	0.06345	0.07624	0.04146	0.03478	0.2221	2.155e-08	0.7088	0.1385	0.1654	0.0859	0.07949	0.405	3.02e-08	0.5747	0.1283	0.1662	0.09174	0.0745	0.2802	2.882e-08	0.3557	0.09728	0.1586	0.1082	0.05044	0.09983	7.044e-08	0.7035	0.1915	0.4263	0.3105	0.1159	0.08563
313	1.291e-10	0.02728	0.003298	0.00395	0.002138	0.001812	0.02003	6.015e-10	0.05797	0.009536	0.0101	0.005368	0.004735	0.03833	4.335e-09	0.2479	0.04514	0.04971	0.02546	0.02425	0.1531	1.504e-08	0.4997	0.1013	0.1303	0.07412	0.05621	0.2681	2.305e-08	0.4467	0.1089	0.1437	0.08192	0.06175	0.1942	2.905e-08	0.3669	0.1303	0.1582	0.09811	0.06005	0.07838	1.005e-07	1.029	0.2839	0.6581	0.4623	0.1958	0.08665
313	1.29e-10	0.02726	0.003285	0.00395	0.002141	0.001809	0.02002	6.013e-10	0.05793	0.009525	0.0101	0.005398	0.004697	0.03831	4.33e-09	0.2476	0.04518	0.0497	0.02556	0.02413	0.1528	1.505e-08	0.5003	0.1008	0.1308	0.07421	0.05663	0.2687	2.3e-08	0.446	0.1089	0.1437	0.0819	0.06184	0.1934	2.905e-08	0.3668	0.1304	0.1582	0.09815	0.06005	0.07828	1.005e-07	1.029	0.2839	0.6582	0.4624	0.1957	0.08659
314	3.978e-10	0.08509	0.01022	0.01483	0.008247	0.006582	0.06005	2.291e-09	0.2226	0.03602	0.0436	0.02411	0.0195	0.143	1.411e-08	0.8151	0.1453	0.1813	0.09283	0.08843	0.4885	4.011e-08	1.326	0.2538	0.3263	0.1701	0.1562	0.7459	4.535e-08	0.8597	0.1795	0.2507	0.1428	0.1079	0.4295	3.535e-08	0.4309	0.1165	0.1837	0.128	0.05568	0.1307	8.167e-08	0.811	0.2095	0.5036	0.3854	0.1182	0.0979
314	3.981e-10	0.08516	0.01021	0.01482	0.00824	0.006584	0.06012	2.29e-09	0.2225	0.03592	0.04359	0.02408	0.01951	0.143	1.411e-08	0.8151	0.1452	0.1814	0.09279	0.08862	0.4884	4.008e-08	1.325	0.2533	0.3259	0.1699	0.1559	0.7456	4.535e-08	0.8597	0.1795	0.2506	0.1427	0.108	0.4295	3.534e-08	0.4308	0.1164	0.1837	0.128	0.05567	0.1307	8.163e-08	0.8107	0.2093	0.5037	0.3854	0.1183	0.09771
315	1.788e-10	0.03794	0.004349	0.006006	0.003328	0.002678	0.02758	1.014e-09	0.09771	0.01514	0.01787	0.01012	0.007746	0.0647	7.192e-09	0.4123	0.07286	0.08701	0.04646	0.04055	0.2524	2.356e-08	0.7772	0.1507	0.189	0.1017	0.08735	0.4374	3.246e-08	0.6217	0.1391	0.1921	0.1119	0.08027	0.2905	3.089e-08	0.3841	0.115	0.1706	0.1141	0.05646	0.0986	8.15e-08	0.8235	0.2275	0.5151	0.3732	0.1419	0.08083
315	1.788e-10	0.03794	0.004356	0.006007	0.003328	0.002679	0.02758	1.015e-09	0.09776	0.01512	0.01782	0.01011	0.007713	0.06482	7.209e-09	0.4131	0.07291	0.087	0.04657	0.04043	0.2532	2.358e-08	0.7777	0.1512	0.1893	0.102	0.08727	0.4372	3.247e-08	0.6219	0.1392	0.1921	0.1118	0.08029	0.2906	3.088e-08	0.384	0.1149	0.1705	0.1141	0.05644	0.09853	8.148e-08	0.8233	0.2276	0.5151	0.3733	0.1418	0.08061
316	2.462e-10	0.05254	0.006356	0.008732	0.004704	0.004028	0.03745	1.434e-09	0.1387	0.02224	0.02577	0.01418	0.01159	0.09069	9.301e-09	0.5358	0.09617	0.1158	0.059	0.05682	0.3238	2.803e-08	0.9284	0.1818	0.231	0.1217	0.1093	0.5157	3.676e-08	0.7026	0.161	0.2063	0.112	0.09433	0.3353	3.532e-08	0.4365	0.1346	0.1838	0.12	0.06376	0.1181	1.005e-07	1.014	0.2703	0.6358	0.4611	0.1747	0.1075
316	2.464e-10	0.05259	0.006359	0.008741	0.004707	0.004034	0.03749	1.433e-09	0.1386	0.0222	0.02576	0.01419	0.01157	0.09061	9.295e-09	0.5355	0.09628	0.1159	0.05922	0.05667	0.3233	2.8e-08	0.9274	0.1818	0.2312	0.1219	0.1093	0.5144	3.673e-08	0.702	0.1609	0.2062	0.112	0.09417	0.335	3.531e-08	0.4363	0.1346	0.1837	0.12	0.06376	0.118	1.005e-07	1.014	0.2704	0.6359	0.4612	0.1746	0.1075
317	1.195e-10	0.02518	0.002911	0.00336	0.001597	0.001764	0.01891	6.505e-10	0.06224	0.009338	0.01055	0.006003	0.004546	0.04235	4.781e-09	0.2735	0.04836	0.05664	0.03048	0.02615	0.1685	1.691e-08	0.558	0.1108	0.1343	0.0714	0.06294	0.3129	2.568e-08	0.4914	0.1172	0.1421	0.0756	0.06655	0.232	2.601e-08	0.3221	0.1022	0.1325	0.08267	0.04982	0.08743	7.812e-08	0.7908	0.2227	0.4864	0.3417	0.1447	0.08166
317	1.191e-10	0.02508	0.002918	0.003343	0.001584	0.001759	0.01882	6.5e-10	0.0622	0.009316	0.01058	0.006012	0.004567	0.04231	4.779e-09	0.2734	0.04817	0.05677	0.03046	0.02631	0.1685	1.698e-08	0.5601	0.1112	0.1346	0.07141	0.06316	0.3144	2.563e-08	0.4906	0.117	0.1422	0.07565	0.06651	0.2314	2.601e-08	0.3221	0.1022	0.1325	0.08271	0.04983	0.08735	7.811e-08	0.7908	0.2228	0.4864	0.3417	0.1448	0.08161
318	4.476e-11	0.009137	0.001073	0.0004968	8.737e-05	0.0004094	0.007567	1.945e-10	0.01777	0.002454	0.001124	0.0004817	0.0006427	0.01419	2.418e-09	0.1358	0.02421	0.02281	0.01245	0.01037	0.08874	1.073e-08	0.3551	0.07342	0.08863	0.05021	0.03843	0.193	2.085e-08	0.408	0.1074	0.1347	0.07582	0.05885	0.1659	2.722e-08	0.3449	0.1193	0.1524	0.09437	0.05804	0.07317	8.858e-08	0.9053	0.2574	0.5691	0.3956	0.1734	0.07876
318	4.438e-11	0.009064	0.001091	0.0004901	7.948e-05	0.0004106	0.007483	1.934e-10	0.01766	0.002492	0.001124	0.0005119	0.0006117	0.01405	2.417e-09	0.1357	0.02434	0.02264	0.01222	0.01042	0.08873	1.078e-08	0.3566	0.07412	0.08872	0.0505	0.03822	0.1938	2.086e-08	0.4083	0.1075	0.1349	0.07589	0.05898	0.1659	2.721e-08	0.3448	0.1194	0.1523	0.0943	0.05804	0.07306	8.859e-08	0.9054	0.2575	0.5693	0.3961	0.1733	0.07863
319	1.732e-10	0.03663	0.004319	0.005255	0.002627	0.002627	0.02706	9.67e-10	0.09293	0.01421	0.01634	0.009015	0.007324	0.06238	6.955e-09	0.3981	0.07025	0.08183	0.0424	0.03942	0.246	2.242e-08	0.7381	0.1436	0.1738	0.08971	0.08413	0.4206	3.033e-08	0.5789	0.1355	0.1664	0.0895	0.07691	0.2769	2.692e-08	0.334	0.1029	0.1423	0.0913	0.05096	0.08888	7.698e-08	0.7805	0.2166	0.4924	0.356	0.1364	0.07147
319	1.73e-10	0.03658	0.00431	0.00525	0.002621	0.002629	0.02702	9.692e-10	0.09311	0.01423	0.01632	0.009001	0.007321	0.06256	6.958e-09	0.3983	0.07027	0.08184	0.04228	0.03957	0.2462	2.244e-08	0.7386	0.1432	0.1736	0.08962	0.08403	0.4217	3.031e-08	0.5785	0.1352	0.166	0.08925	0.07678	0.2772	2.693e-08	0.3341	0.1029	0.1422	0.09128	0.05089	0.08901	7.697e-08	0.7803	0.2165	0.4923	0.356	0.1363	0.07152
320	7.914e-11	0.01651	0.001851	0.001798	0.0007306	0.001067	0.01286	3.926e-10	0.03706	0.004921	0.00558	0.003328	0.002253	0.02656	3.238e-09	0.1837	0.0317	0.03558	0.01973	0.01585	0.1164	1.221e-08	0.4013	0.08004	0.09318	0.04926	0.04393	0.2281	1.965e-08	0.3745	0.09687	0.09761	0.04617	0.05145	0.18	2.072e-08	0.2556	0.08287	0.1007	0.06068	0.04006	0.072	6.365e-08	0.642	0.186	0.3841	0.2655	0.1187	0.07187
320	7.906e-11	0.01649	0.001871	0.001794	0.000726	0.001068	0.01283	3.92e-10	0.03703	0.004968	0.005608	0.003335	0.002273	0.02646	3.235e-09	0.1836	0.03182	0.03561	0.01971	0.01591	0.1161	1.22e-08	0.4011	0.07997	0.09317	0.04924	0.04393	0.228	1.965e-08	0.3745	0.0969	0.09774	0.04627	0.05146	0.1799	2.071e-08	0.2555	0.0829	0.1007	0.06064	0.04005	0.07188	6.365e-08	0.6419	0.1861	0.3839	0.2653	0.1185	0.07191
321	1.769e-10	0.03767	0.004255	0.006513	0.003901	0.002612	0.0269	9.503e-10	0.09235	0.01482	0.01843	0.01054	0.007884	0.0591	6.823e-09	0.3927	0.0709	0.08679	0.04797	0.03882	0.2351	2.384e-08	0.791	0.1558	0.2046	0.1154	0.08914	0.4306	3.478e-08	0.6741	0.1482	0.2312	0.1417	0.08952	0.2947	3.8e-08	0.4798	0.1464	0.2265	0.1517	0.07482	0.1068	1.096e-07	1.118	0.3003	0.7221	0.5201	0.2019	0.09542
321	1.773e-10	0.03776	0.004265	0.006504	0.003898	0.002606	0.02699	9.533e-10	0.0926	0.01485	0.01842	0.01057	0.00785	0.05933	6.829e-09	0.393	0.07069	0.08682	0.04789	0.03893	0.2355	2.38e-08	0.7897	0.1557	0.2047	0.1156	0.08913	0.4293	3.481e-08	0.6745	0.1482	0.231	0.1415	0.08948	0.2953	3.801e-08	0.4798	0.1465	0.2264	0.1517	0.07476	0.1069	1.096e-07	1.118	0.3003	0.722	0.5201	0.2019	0.09543
322	NA	NA	NA	NA	NA	NA	NA	NA	NA	NA	NA	NA	NA	NA	2.035e-09	0.1118	0.01721	0.01625	0.01093	0.005312	0.07837	9.182e-09	0.2963	0.05846	0.05625	0.02763	0.02861	0.1816	1.653e-08	0.3091	0.08561	0.0606	0.01913	0.04146	0.1629	1.542e-08	0.1856	0.06099	0.0627	0.03655	0.02615	0.0619	4.862e-08	0.4882	0.1507	0.2785	0.1869	0.09161	0.05895
322	NA	NA	NA	NA	NA	NA	NA	NA	NA	NA	NA	NA	NA	NA	2.032e-09	0.1117	0.0171	0.0163	0.01098	0.005324	0.0783	9.175e-09	0.2961	0.05835	0.0562	0.02753	0.02866	0.1816	1.655e-08	0.3095	0.08544	0.0605	0.01906	0.04143	0.1636	1.543e-08	0.1857	0.06105	0.06266	0.03652	0.02614	0.06195	4.864e-08	0.4884	0.1507	0.2787	0.187	0.09168	0.05904
323	5.089e-11	0.01032	0.0008451	0.000522	1.112e-05	0.0005109	0.008954	3.178e-10	0.02901	0.002172	0.00349	0.00287	0.0006196	0.02335	3.072e-09	0.1721	0.02733	0.03159	0.02009	0.0115	0.1132	1.187e-08	0.3835	0.07459	0.07314	0.0345	0.03864	0.2357	1.923e-08	0.3574	0.09536	0.06766	0.02173	0.04593	0.1944	1.525e-08	0.1803	0.04891	0.06052	0.03713	0.02339	0.07086	3.252e-08	0.3145	0.1043	0.1522	0.1015	0.05061	0.05801
323	NA	NA	NA	NA	NA	NA	NA	3.162e-10	0.0289	0.002232	0.003503	0.002871	0.0006327	0.02316	3.09e-09	0.173	0.02763	0.03152	0.01997	0.01156	0.1139	1.188e-08	0.3838	0.07454	0.07324	0.03429	0.03895	0.2361	1.925e-08	0.3577	0.09544	0.06759	0.02173	0.04586	0.1947	1.524e-08	0.1803	0.04894	0.06053	0.03713	0.0234	0.07078	3.253e-08	0.3146	0.1043	0.1521	0.1014	0.05066	0.05817
324	1.203e-10	0.02551	0.002873	0.004204	0.002562	0.001642	0.01843	6.828e-10	0.06549	0.01002	0.01171	0.007117	0.004588	0.04376	5.48e-09	0.3134	0.05707	0.06522	0.03674	0.02848	0.1911	1.96e-08	0.6495	0.1302	0.1652	0.09318	0.07203	0.354	3.17e-08	0.6152	0.1424	0.208	0.1256	0.08244	0.2648	3.875e-08	0.4865	0.1573	0.2166	0.141	0.07561	0.1126	1.033e-07	1.044	0.2908	0.6407	0.4517	0.189	0.1123
324	1.271e-10	0.02697	0.003015	0.004516	0.002749	0.001767	0.01944	7.066e-10	0.06803	0.01057	0.01259	0.007543	0.005046	0.04487	5.495e-09	0.3148	0.05729	0.0668	0.03764	0.02916	0.1907	1.963e-08	0.6513	0.1306	0.1682	0.09581	0.07236	0.3525	3.191e-08	0.6207	0.1435	0.214	0.1308	0.08323	0.2633	3.959e-08	0.4982	0.1588	0.2271	0.15	0.07708	0.1123	1.048e-07	1.06	0.294	0.6541	0.4627	0.1915	0.1117
325	8.747e-11	0.01845	0.002008	0.002838	0.001736	0.001102	0.0136	4.561e-10	0.0436	0.006416	0.007717	0.004867	0.002849	0.02946	4.158e-09	0.2371	0.04323	0.0486	0.02831	0.0203	0.1453	1.628e-08	0.5391	0.1083	0.137	0.0778	0.05918	0.2938	2.785e-08	0.5422	0.1249	0.1885	0.1157	0.07281	0.2288	3.52e-08	0.4422	0.1399	0.1987	0.1288	0.06992	0.1036	9.173e-08	0.9244	0.2609	0.5585	0.3903	0.1682	0.105
325	8.717e-11	0.01839	0.002003	0.002849	0.001737	0.001113	0.01354	4.56e-10	0.0436	0.006452	0.007731	0.004876	0.002855	0.02942	4.16e-09	0.2372	0.043	0.04854	0.02817	0.02036	0.1456	1.625e-08	0.5382	0.1083	0.1366	0.0776	0.05899	0.2932	2.784e-08	0.5422	0.125	0.1886	0.1157	0.07288	0.2286	3.519e-08	0.4422	0.1399	0.1987	0.1288	0.06993	0.1036	9.173e-08	0.9245	0.2609	0.5586	0.3906	0.1681	0.1049
326	1.113e-10	0.02409	0.003421	0.004129	0.001676	0.002452	0.01654	6.812e-10	0.06552	0.01031	0.01119	0.005766	0.005427	0.04401	4.375e-09	0.2538	0.0469	0.05517	0.02408	0.03109	0.1518	1.226e-08	0.4127	0.08446	0.1114	0.05403	0.05735	0.2168	1.962e-08	0.3768	0.11	0.08661	0.02343	0.06318	0.1802	2.367e-08	0.2845	0.08908	0.08834	0.03993	0.04841	0.107	7.443e-08	0.7287	0.2024	0.3894	0.2597	0.1297	0.1369
326	1.112e-10	0.02409	0.003428	0.004148	0.001689	0.002458	0.01652	6.854e-10	0.06587	0.01026	0.01119	0.005774	0.005419	0.04441	4.381e-09	0.2541	0.04697	0.05506	0.02407	0.03099	0.1521	1.224e-08	0.4123	0.08473	0.1113	0.05411	0.05723	0.2162	1.96e-08	0.3766	0.11	0.08658	0.02342	0.06316	0.18	2.369e-08	0.2846	0.08904	0.08833	0.03992	0.04841	0.1072	7.444e-08	0.7287	0.2025	0.3893	0.2596	0.1297	0.137
327	1.12e-10	0.02386	0.002957	0.00396	0.002307	0.001653	0.01694	5.461e-10	0.05312	0.009319	0.01007	0.005359	0.004709	0.03374	4.067e-09	0.2343	0.04489	0.05039	0.02711	0.02329	0.139	1.491e-08	0.501	0.1046	0.1443	0.08675	0.05757	0.252	2.756e-08	0.547	0.1334	0.2101	0.1314	0.07878	0.2034	4.03e-08	0.5122	0.1727	0.2358	0.1518	0.08405	0.1037	1.201e-07	1.222	0.3386	0.7637	0.5325	0.2312	0.1197
327	1.123e-10	0.02392	0.002957	0.003958	0.002305	0.001652	0.01701	5.441e-10	0.05292	0.009156	0.01003	0.005318	0.004717	0.03373	4.065e-09	0.2341	0.04498	0.05035	0.0271	0.02324	0.1388	1.495e-08	0.5022	0.1047	0.1446	0.08707	0.05755	0.2529	2.755e-08	0.5468	0.1334	0.21	0.1313	0.07871	0.2034	4.032e-08	0.5123	0.1727	0.2358	0.1518	0.08407	0.1038	1.2e-07	1.222	0.3384	0.7636	0.5324	0.2311	0.1195
328	1.753e-10	0.03712	0.00442	0.005482	0.002814	0.002668	0.02722	1.001e-09	0.09645	0.01521	0.01725	0.009474	0.007772	0.064	7.005e-09	0.4015	0.07179	0.08401	0.04438	0.03963	0.2457	2.325e-08	0.7671	0.1514	0.1852	0.09855	0.08668	0.4305	3.34e-08	0.6415	0.1454	0.2	0.1151	0.08488	0.2961	3.295e-08	0.4101	0.1268	0.1789	0.1176	0.06139	0.1043	8.979e-08	0.9089	0.2495	0.5711	0.4118	0.1594	0.08829
328	1.749e-10	0.03704	0.004412	0.005485	0.002819	0.002666	0.02715	1.004e-09	0.09668	0.01525	0.01728	0.009501	0.007783	0.06415	6.997e-09	0.4012	0.07165	0.08404	0.04435	0.03969	0.2455	2.329e-08	0.7681	0.1515	0.1851	0.09861	0.08651	0.4315	3.335e-08	0.6407	0.1453	0.1999	0.1151	0.08479	0.2955	3.296e-08	0.4102	0.1268	0.1791	0.1176	0.06149	0.1043	8.978e-08	0.9089	0.2493	0.5713	0.4119	0.1594	0.08831
329	3.116e-10	0.06665	0.007811	0.0119	0.006938	0.004962	0.04694	1.712e-09	0.1671	0.02726	0.03438	0.01922	0.01516	0.1054	1.078e-08	0.6229	0.1113	0.1422	0.0762	0.066	0.3694	3.336e-08	1.106	0.215	0.2845	0.157	0.1275	0.6069	4.267e-08	0.8196	0.1717	0.2683	0.163	0.1053	0.3796	4.178e-08	0.5225	0.1475	0.2494	0.1754	0.07398	0.1256	1.076e-07	1.088	0.282	0.7038	0.5237	0.18	0.1022
329	3.112e-10	0.06656	0.007813	0.0119	0.006937	0.004963	0.04685	1.715e-09	0.1674	0.02735	0.03442	0.01924	0.01518	0.1056	1.077e-08	0.6225	0.1113	0.1422	0.07604	0.06618	0.369	3.342e-08	1.108	0.2153	0.2848	0.1571	0.1277	0.6082	4.267e-08	0.8195	0.1717	0.2682	0.163	0.1052	0.3797	4.178e-08	0.5226	0.1476	0.2495	0.1755	0.07402	0.1256	1.075e-07	1.088	0.2819	0.7037	0.5237	0.18	0.102
330	1.445e-10	0.03053	0.0036	0.004384	0.002271	0.002113	0.02254	8.229e-10	0.07901	0.0123	0.0137	0.007636	0.006066	0.05301	5.902e-09	0.3376	0.06054	0.0695	0.03736	0.03214	0.2076	2.002e-08	0.6605	0.131	0.161	0.088	0.073	0.3686	3.012e-08	0.5802	0.1344	0.1837	0.107	0.07669	0.262	3.229e-08	0.4034	0.1301	0.1762	0.1153	0.06089	0.09707	8.74e-08	0.8854	0.2492	0.5494	0.3902	0.1592	0.0868
330	1.443e-10	0.03049	0.003618	0.004391	0.002281	0.00211	0.02248	8.214e-10	0.07888	0.01231	0.01367	0.007606	0.006064	0.05289	5.9e-09	0.3374	0.06049	0.06941	0.03734	0.03207	0.2075	2.004e-08	0.6613	0.1312	0.1613	0.08815	0.07311	0.3688	3.009e-08	0.5795	0.1341	0.1836	0.1069	0.07668	0.2618	3.229e-08	0.4034	0.1301	0.1762	0.1153	0.06093	0.09707	8.742e-08	0.8855	0.2493	0.5492	0.3901	0.1591	0.08698
331	2.813e-10	0.05998	0.00739	0.009763	0.005208	0.004556	0.04282	1.596e-09	0.1548	0.02548	0.02939	0.01585	0.01354	0.09996	1.014e-08	0.5852	0.1057	0.1285	0.06605	0.06243	0.351	3.092e-08	1.025	0.2012	0.258	0.1382	0.1198	0.5656	4.078e-08	0.7842	0.1731	0.2496	0.1452	0.1044	0.3615	3.804e-08	0.4721	0.1468	0.2022	0.1318	0.07037	0.1231	1.033e-07	1.045	0.2824	0.6604	0.4797	0.1807	0.1025
331	2.811e-10	0.05995	0.007399	0.009763	0.005202	0.004561	0.04279	1.596e-09	0.1549	0.02546	0.02939	0.01585	0.01354	0.1	1.015e-08	0.5854	0.1055	0.1285	0.06596	0.06255	0.3514	3.095e-08	1.026	0.2015	0.258	0.1382	0.1198	0.5661	4.079e-08	0.7844	0.173	0.2497	0.1454	0.1043	0.3616	3.804e-08	0.472	0.1467	0.2021	0.1318	0.07036	0.1232	1.033e-07	1.045	0.2823	0.6602	0.4795	0.1807	0.1024
332	1.202e-10	0.02549	0.003202	0.003754	0.001944	0.001811	0.01853	6.551e-10	0.06303	0.01038	0.0107	0.005647	0.005057	0.04195	4.797e-09	0.2747	0.05054	0.05604	0.02925	0.02679	0.1681	1.669e-08	0.5549	0.1134	0.1442	0.08135	0.0629	0.2972	2.776e-08	0.5424	0.134	0.1843	0.1079	0.07636	0.2241	3.428e-08	0.4317	0.1473	0.1872	0.1169	0.07031	0.0972	1.036e-07	1.053	0.2929	0.658	0.4618	0.1962	0.1022
332	1.203e-10	0.02549	0.003183	0.00375	0.001945	0.001805	0.01855	6.562e-10	0.0631	0.01032	0.01069	0.005646	0.005048	0.04209	4.797e-09	0.2748	0.05063	0.05607	0.02917	0.0269	0.1681	1.667e-08	0.5541	0.1128	0.1442	0.08147	0.06269	0.2971	2.777e-08	0.5424	0.134	0.1842	0.1079	0.07627	0.2242	3.428e-08	0.4317	0.1472	0.1873	0.1169	0.07036	0.09724	1.036e-07	1.053	0.2929	0.658	0.4617	0.1963	0.1021
333	7.22e-10	0.1545	0.01974	0.02508	0.01217	0.01291	0.1096	4.234e-09	0.4118	0.06823	0.07913	0.04163	0.0375	0.2644	2.433e-08	1.411	0.2539	0.3167	0.152	0.1647	0.8402	6.42e-08	2.122	0.4094	0.5016	0.2369	0.2647	1.211	6.65e-08	1.247	0.2624	0.3122	0.1492	0.1631	0.6721	3.975e-08	0.4628	0.1122	0.1502	0.09659	0.05357	0.2004	8.584e-08	0.8285	0.1898	0.4957	0.401	0.09474	0.143
333	7.221e-10	0.1545	0.01973	0.02508	0.01217	0.01291	0.1097	4.234e-09	0.4118	0.06822	0.07914	0.04163	0.03751	0.2644	2.434e-08	1.411	0.2535	0.3166	0.152	0.1647	0.8407	6.429e-08	2.125	0.4098	0.502	0.2373	0.2647	1.213	6.649e-08	1.246	0.2622	0.3122	0.1492	0.1629	0.6721	3.975e-08	0.4628	0.1121	0.1503	0.09674	0.0536	0.2004	8.586e-08	0.8287	0.1897	0.496	0.4012	0.09478	0.143
334	1.081e-10	0.02287	0.002661	0.003366	0.001781	0.001585	0.01684	5.595e-10	0.05382	0.008258	0.009579	0.005295	0.004285	0.03599	4.12e-09	0.2359	0.04229	0.0492	0.02661	0.02259	0.1444	1.452e-08	0.4818	0.09666	0.1243	0.07033	0.05393	0.2609	2.366e-08	0.4597	0.1137	0.1497	0.08594	0.06377	0.1962	2.943e-08	0.371	0.1178	0.1707	0.113	0.05777	0.08243	8.676e-08	0.8803	0.2452	0.5497	0.3893	0.1603	0.08552
334	1.077e-10	0.02278	0.002665	0.003377	0.001777	0.0016	0.01674	5.547e-10	0.05343	0.008232	0.009626	0.005299	0.004328	0.03557	4.113e-09	0.2355	0.04207	0.04926	0.02667	0.02259	0.1442	1.456e-08	0.483	0.09721	0.1244	0.07029	0.05408	0.2614	2.361e-08	0.4589	0.1136	0.1497	0.08599	0.06371	0.1957	2.942e-08	0.371	0.1179	0.1708	0.1131	0.0578	0.08221	8.675e-08	0.8803	0.2451	0.5496	0.3893	0.1603	0.08549
335	6.694e-11	0.01399	0.001495	0.001921	0.001238	0.0006831	0.01057	2.486e-10	0.02387	0.003777	0.004209	0.002453	0.001756	0.01589	2.344e-09	0.1328	0.02438	0.02611	0.01627	0.009838	0.08234	1.071e-08	0.3572	0.07415	0.09996	0.06314	0.03682	0.1831	2.069e-08	0.4072	0.1002	0.1491	0.09296	0.05618	0.1579	3.096e-08	0.3953	0.1361	0.1864	0.1227	0.06367	0.07279	9.985e-08	1.023	0.2873	0.652	0.4551	0.1969	0.08396
335	6.7e-11	0.014	0.001503	0.001918	0.001239	0.0006787	0.01058	2.492e-10	0.02395	0.003778	0.00426	0.002465	0.001795	0.01591	2.334e-09	0.1323	0.02447	0.02601	0.01619	0.009819	0.08181	1.072e-08	0.3574	0.07413	0.09965	0.06296	0.03669	0.1836	2.069e-08	0.4073	0.1001	0.1491	0.09292	0.05622	0.1581	3.097e-08	0.3953	0.1361	0.1863	0.1226	0.06368	0.07296	9.983e-08	1.023	0.2874	0.6519	0.455	0.1969	0.08385
336	3.573e-10	0.07646	0.009556	0.01302	0.00701	0.006007	0.05388	2.021e-09	0.1968	0.03303	0.03827	0.02044	0.01783	0.1255	1.235e-08	0.7153	0.1309	0.1601	0.08029	0.07977	0.4243	3.579e-08	1.19	0.235	0.3058	0.1626	0.1431	0.6492	4.58e-08	0.8837	0.1972	0.2864	0.1667	0.1197	0.4001	4.498e-08	0.5592	0.1733	0.2426	0.1594	0.08321	0.1433	1.235e-07	1.247	0.3274	0.7915	0.5784	0.2131	0.1283
336	3.575e-10	0.07649	0.009549	0.013	0.007	0.006003	0.05393	2.021e-09	0.1967	0.03297	0.03828	0.02046	0.01781	0.1255	1.237e-08	0.7159	0.1307	0.1602	0.0805	0.07966	0.4251	3.58e-08	1.19	0.2346	0.3059	0.1628	0.1431	0.6496	4.581e-08	0.8837	0.1971	0.2862	0.1665	0.1197	0.4004	4.498e-08	0.5592	0.1733	0.2426	0.1593	0.08324	0.1433	1.235e-07	1.247	0.3275	0.7916	0.5784	0.2132	0.1281
337	2.198e-10	0.04681	0.006073	0.007278	0.003784	0.003494	0.03346	1.193e-09	0.1156	0.02033	0.02056	0.01021	0.01035	0.07475	7.917e-09	0.4563	0.0857	0.09592	0.04673	0.04919	0.2746	2.5e-08	0.8341	0.1692	0.2226	0.124	0.09862	0.4423	3.746e-08	0.7364	0.1736	0.2684	0.1641	0.1043	0.2943	4.415e-08	0.5597	0.1951	0.2485	0.1558	0.09269	0.1161	1.396e-07	1.429	0.3879	0.9274	0.6616	0.2658	0.1142
337	2.204e-10	0.04692	0.006079	0.007273	0.003783	0.00349	0.03357	1.195e-09	0.1158	0.0203	0.02052	0.01018	0.01034	0.07501	7.919e-09	0.4563	0.08552	0.09588	0.04667	0.04922	0.2749	2.5e-08	0.834	0.1684	0.2227	0.1243	0.09844	0.4429	3.747e-08	0.7365	0.1734	0.2684	0.1641	0.1043	0.2947	4.416e-08	0.5597	0.1949	0.2484	0.1558	0.09267	0.1164	1.396e-07	1.43	0.3879	0.9275	0.6618	0.2658	0.1142
338	5.554e-11	0.01144	0.001198	0.000794	3.982e-05	0.0007542	0.009445	4.159e-10	0.03856	0.004616	0.004487	0.002775	0.001712	0.02945	3.889e-09	0.2187	0.03764	0.03815	0.02106	0.01709	0.1429	1.499e-08	0.4883	0.09582	0.1023	0.05061	0.05165	0.2902	2.432e-08	0.4628	0.1093	0.1284	0.06739	0.06099	0.2251	2.331e-08	0.2855	0.08181	0.1176	0.07634	0.04122	0.08609	5.544e-08	0.5514	0.161	0.317	0.2225	0.09447	0.07352
338	5.551e-11	0.01144	0.001192	0.0008052	4.257e-05	0.0007626	0.009438	4.183e-10	0.03876	0.004607	0.004495	0.002784	0.001711	0.02965	3.886e-09	0.2186	0.03751	0.03827	0.02103	0.01724	0.1428	1.496e-08	0.4875	0.09558	0.1023	0.05042	0.05184	0.2897	2.429e-08	0.462	0.1091	0.1281	0.06736	0.06079	0.2248	2.331e-08	0.2854	0.08179	0.1175	0.07631	0.04122	0.08612	5.544e-08	0.5515	0.161	0.3171	0.2225	0.09456	0.07346
339	4.844e-11	0.01	0.001087	0.001083	0.0007176	0.0003655	0.007831	1.44e-10	0.01368	0.002371	0.001846	0.0009152	0.0009304	0.00946	1.827e-09	0.1026	0.01922	0.01805	0.01143	0.006627	0.06536	9.496e-09	0.3173	0.06704	0.09035	0.05829	0.03206	0.1599	2.011e-08	0.3989	0.1009	0.1517	0.09527	0.05644	0.1463	3.007e-08	0.3854	0.1387	0.1773	0.1112	0.0661	0.06931	1.035e-07	1.065	0.3001	0.6873	0.4791	0.2081	0.07813
339	4.868e-11	0.01005	0.001085	0.001095	0.0007255	0.0003697	0.007872	1.449e-10	0.01372	0.002302	0.001812	0.0009128	0.0008995	0.009603	1.829e-09	0.1028	0.01929	0.01814	0.01143	0.006713	0.06534	9.537e-09	0.3183	0.06688	0.09015	0.05848	0.03167	0.1612	2.012e-08	0.3992	0.1009	0.1519	0.09529	0.0566	0.1465	3.007e-08	0.3854	0.1388	0.1774	0.1112	0.06613	0.0693	1.035e-07	1.066	0.3001	0.6876	0.4795	0.2082	0.07814
340	1.779e-10	0.03772	0.004664	0.005418	0.002553	0.002865	0.02764	1.12e-09	0.1072	0.01666	0.01767	0.009622	0.008053	0.07283	7.733e-09	0.4424	0.07936	0.08924	0.0453	0.04394	0.2738	2.4e-08	0.7897	0.155	0.1831	0.09318	0.0899	0.4516	3.348e-08	0.639	0.1505	0.1834	0.09902	0.0844	0.3051	3.22e-08	0.3961	0.1198	0.166	0.1107	0.05533	0.1103	7.733e-08	0.7713	0.2122	0.4647	0.3388	0.1259	0.09446
340	1.779e-10	0.03772	0.004648	0.005415	0.002547	0.002868	0.02766	1.118e-09	0.107	0.01661	0.01769	0.009613	0.008077	0.07274	7.734e-09	0.4423	0.07913	0.089	0.04517	0.04382	0.2742	2.4e-08	0.7894	0.1547	0.1828	0.09311	0.08969	0.4519	3.347e-08	0.6389	0.1503	0.1833	0.09892	0.08441	0.3052	3.221e-08	0.3961	0.1198	0.1659	0.1106	0.05531	0.1105	7.734e-08	0.7714	0.2123	0.4647	0.3388	0.1259	0.09442
341	7.652e-11	0.01602	0.001699	0.00198	0.0009087	0.001072	0.01234	4.618e-10	0.04368	0.005779	0.006862	0.004208	0.002654	0.03104	3.772e-09	0.2141	0.03708	0.04211	0.02407	0.01805	0.1349	1.404e-08	0.4607	0.09147	0.1061	0.0569	0.04919	0.2632	2.28e-08	0.4368	0.1064	0.1278	0.06985	0.05794	0.2026	2.513e-08	0.3119	0.09356	0.1369	0.09119	0.04573	0.08146	6.53e-08	0.6544	0.1879	0.3877	0.2726	0.1152	0.07874
341	7.642e-11	0.016	0.001716	0.001973	0.0009089	0.001064	0.01231	4.604e-10	0.04355	0.005752	0.006891	0.004248	0.002643	0.03091	3.763e-09	0.2134	0.03716	0.04167	0.02386	0.01781	0.1346	1.405e-08	0.461	0.09133	0.106	0.05685	0.04917	0.2637	2.279e-08	0.4367	0.1062	0.1278	0.06982	0.05801	0.2026	2.514e-08	0.3121	0.0936	0.1368	0.09113	0.04572	0.08161	6.529e-08	0.6543	0.188	0.3876	0.2725	0.1151	0.0787
342	1.966e-10	0.0417	0.005046	0.006128	0.002972	0.003155	0.03053	1.152e-09	0.1109	0.01713	0.01979	0.01089	0.008898	0.07395	7.65e-09	0.4388	0.07727	0.09251	0.04828	0.04423	0.269	2.348e-08	0.7724	0.1502	0.18	0.09195	0.08804	0.4422	3.078e-08	0.5861	0.1351	0.168	0.0925	0.0755	0.283	2.7e-08	0.3321	0.09424	0.1434	0.09713	0.04631	0.09445	5.987e-08	0.5947	0.1689	0.3541	0.2622	0.09187	0.07179
342	1.971e-10	0.04179	0.005028	0.006128	0.002985	0.003143	0.03063	1.153e-09	0.1109	0.01704	0.01981	0.01089	0.00892	0.07409	7.666e-09	0.4398	0.07733	0.09274	0.04828	0.04446	0.2697	2.35e-08	0.7728	0.15	0.1795	0.09192	0.0876	0.4433	3.08e-08	0.5864	0.1352	0.1681	0.09255	0.07555	0.2831	2.7e-08	0.3322	0.09413	0.1436	0.09723	0.04635	0.09448	5.99e-08	0.595	0.1689	0.3541	0.2621	0.09194	0.07203
343	1.458e-10	0.03095	0.003743	0.004711	0.002418	0.002294	0.0225	8.68e-10	0.08336	0.01283	0.01453	0.008071	0.006458	0.056	6.209e-09	0.3552	0.06311	0.07283	0.03816	0.03466	0.2193	2.008e-08	0.6626	0.13	0.1611	0.08623	0.07492	0.3715	2.957e-08	0.5686	0.1343	0.1746	0.09825	0.07633	0.2597	3.036e-08	0.3765	0.1171	0.1592	0.1021	0.05718	0.1002	7.797e-08	0.7823	0.2198	0.4716	0.3362	0.1355	0.0908
343	1.46e-10	0.031	0.003719	0.004708	0.002416	0.002293	0.02257	8.679e-10	0.08337	0.01284	0.01455	0.008052	0.006498	0.05598	6.215e-09	0.3556	0.06337	0.07277	0.03802	0.03476	0.2195	2.011e-08	0.6637	0.1302	0.161	0.08602	0.07501	0.3725	2.959e-08	0.569	0.1342	0.1746	0.09822	0.07636	0.2602	3.037e-08	0.3766	0.117	0.1592	0.102	0.05718	0.1004	7.796e-08	0.7822	0.2199	0.4716	0.3362	0.1355	0.0907
344	3.954e-10	0.08475	0.01042	0.01518	0.008669	0.006514	0.05915	2.271e-09	0.2213	0.03685	0.04392	0.02407	0.01985	0.1405	1.413e-08	0.8173	0.1485	0.1841	0.09528	0.08881	0.4848	4.126e-08	1.371	0.2673	0.3554	0.1937	0.1616	0.7482	5.284e-08	1.02	0.2186	0.3432	0.2092	0.1339	0.4583	5.07e-08	0.63	0.1864	0.2804	0.1885	0.0919	0.1632	1.184e-07	1.185	0.3126	0.7372	0.5454	0.1919	0.1355
344	3.953e-10	0.08474	0.01041	0.01518	0.008668	0.006517	0.05914	2.272e-09	0.2213	0.03681	0.04399	0.02409	0.01989	0.1405	1.413e-08	0.8176	0.1485	0.1842	0.09533	0.08891	0.4848	4.129e-08	1.372	0.267	0.3557	0.194	0.1617	0.7491	5.283e-08	1.02	0.2184	0.343	0.2091	0.1339	0.4584	5.071e-08	0.6301	0.1863	0.2806	0.1887	0.09195	0.1632	1.184e-07	1.185	0.3125	0.7375	0.5456	0.1919	0.1354
345	3.437e-10	0.07342	0.009018	0.01222	0.006511	0.005712	0.05217	2.021e-09	0.1961	0.03203	0.03747	0.02035	0.01712	0.1266	1.271e-08	0.7336	0.1315	0.1612	0.08228	0.07895	0.4409	3.76e-08	1.243	0.241	0.3046	0.1587	0.1459	0.6974	4.609e-08	0.8819	0.1872	0.2762	0.1621	0.1141	0.4186	3.911e-08	0.4824	0.1397	0.2082	0.1391	0.06917	0.1344	9.366e-08	0.9386	0.2478	0.5889	0.4402	0.1487	0.1018
345	3.437e-10	0.07342	0.009024	0.01223	0.00651	0.005715	0.05217	2.021e-09	0.1961	0.03202	0.03749	0.02037	0.01712	0.1266	1.272e-08	0.7341	0.1316	0.1615	0.08223	0.07926	0.441	3.763e-08	1.244	0.241	0.3045	0.1589	0.1457	0.6982	4.61e-08	0.8822	0.1872	0.2763	0.162	0.1143	0.4186	3.91e-08	0.4824	0.1397	0.2082	0.1391	0.06918	0.1344	9.37e-08	0.9391	0.248	0.5892	0.4403	0.1489	0.1018
346	4.789e-11	0.009877	0.0007444	0.00126	0.0009052	0.0003548	0.007872	2.44e-10	0.02288	0.002533	0.003703	0.002701	0.001002	0.01664	2.772e-09	0.1559	0.02675	0.03011	0.02026	0.009851	0.09909	1.282e-08	0.4214	0.08408	0.1034	0.06192	0.04144	0.234	2.337e-08	0.4529	0.1072	0.1513	0.09227	0.05901	0.1945	2.825e-08	0.357	0.1083	0.1719	0.118	0.05393	0.0768	7.681e-08	0.7808	0.2207	0.4901	0.349	0.1411	0.06999
346	4.76e-11	0.009815	0.0007471	0.001247	0.0009027	0.0003444	0.007821	2.473e-10	0.02317	0.002503	0.00371	0.002691	0.00102	0.01696	2.788e-09	0.1567	0.02648	0.03014	0.02022	0.009917	0.1001	1.282e-08	0.4212	0.08335	0.1033	0.06186	0.04146	0.2346	2.335e-08	0.4525	0.1071	0.1512	0.09222	0.059	0.1942	2.828e-08	0.3573	0.1082	0.172	0.1181	0.05395	0.07707	7.683e-08	0.781	0.2206	0.4905	0.3494	0.1412	0.06992
347	1.49e-10	0.03151	0.003601	0.004651	0.002473	0.002178	0.02325	8.227e-10	0.07908	0.01197	0.01419	0.008092	0.006093	0.05292	5.724e-09	0.3274	0.05746	0.06813	0.03696	0.03117	0.2018	1.867e-08	0.6151	0.1205	0.1476	0.07991	0.0677	0.3469	2.636e-08	0.503	0.1195	0.1444	0.07906	0.06534	0.239	2.713e-08	0.3363	0.1007	0.15	0.1037	0.04629	0.08563	7.086e-08	0.7124	0.1983	0.438	0.3178	0.1202	0.07604
347	1.491e-10	0.03152	0.003604	0.004667	0.002489	0.002179	0.02324	8.262e-10	0.07939	0.01194	0.01419	0.008047	0.006145	0.05326	5.731e-09	0.3276	0.05734	0.06781	0.03664	0.03117	0.2025	1.868e-08	0.6149	0.1206	0.147	0.07977	0.06726	0.3472	2.637e-08	0.503	0.1194	0.1444	0.07911	0.06525	0.2392	2.714e-08	0.3364	0.1007	0.15	0.1037	0.04631	0.08578	7.086e-08	0.7123	0.1983	0.438	0.3178	0.1202	0.07601
348	6.41e-11	0.01329	0.00141	0.001499	0.0008733	0.0006259	0.01038	2.711e-10	0.02588	0.004038	0.004212	0.002418	0.001794	0.01763	2.888e-09	0.1635	0.03006	0.03154	0.01924	0.0123	0.1019	1.354e-08	0.4489	0.09226	0.1168	0.06959	0.04716	0.2399	2.584e-08	0.5084	0.1182	0.1905	0.121	0.06954	0.1997	3.428e-08	0.4367	0.143	0.2073	0.1359	0.07135	0.08645	1.03e-07	1.055	0.2951	0.6751	0.474	0.2011	0.08508
348	6.424e-11	0.01332	0.001402	0.001512	0.0008846	0.0006269	0.01041	2.7e-10	0.02577	0.004008	0.004227	0.002465	0.001762	0.01754	2.882e-09	0.1633	0.03002	0.03153	0.01918	0.01234	0.1017	1.353e-08	0.4486	0.09229	0.1165	0.06952	0.04701	0.2398	2.584e-08	0.5083	0.118	0.1905	0.1209	0.06957	0.1999	3.429e-08	0.4369	0.143	0.2074	0.1359	0.07143	0.0865	1.03e-07	1.055	0.2951	0.6753	0.474	0.2013	0.08499
349	1.283e-10	0.0272	0.00321	0.004008	0.001969	0.002039	0.01998	7.76e-10	0.07436	0.0113	0.01268	0.007051	0.005628	0.05038	5.782e-09	0.3302	0.05905	0.06635	0.03477	0.03158	0.2048	1.967e-08	0.6475	0.1267	0.1524	0.07978	0.07259	0.3684	2.857e-08	0.5494	0.1227	0.1751	0.103	0.07213	0.2516	2.969e-08	0.3694	0.1067	0.1664	0.1114	0.05503	0.09627	7.225e-08	0.7235	0.2016	0.4363	0.3135	0.1228	0.08554
349	1.285e-10	0.02724	0.003222	0.004017	0.001979	0.002037	0.02001	7.764e-10	0.0744	0.01129	0.0127	0.007072	0.005627	0.05041	5.782e-09	0.3301	0.05868	0.06622	0.03463	0.03159	0.2052	1.966e-08	0.647	0.1266	0.1525	0.08	0.07254	0.3679	2.857e-08	0.5493	0.1226	0.175	0.1029	0.07211	0.2517	2.97e-08	0.3695	0.1067	0.1665	0.1114	0.05505	0.0963	7.225e-08	0.7234	0.2015	0.4363	0.3136	0.1227	0.08557
350	2.891e-10	0.06151	0.007524	0.00957	0.004889	0.00468	0.04441	1.613e-09	0.1563	0.02534	0.02929	0.01563	0.01366	0.1017	1.025e-08	0.5906	0.1052	0.1272	0.06391	0.06328	0.3582	3.045e-08	1.005	0.1954	0.2415	0.1239	0.1177	0.5681	3.745e-08	0.7144	0.1605	0.2099	0.116	0.09391	0.344	3.155e-08	0.39	0.1158	0.1686	0.1124	0.05622	0.1056	8.633e-08	0.8734	0.2326	0.5623	0.418	0.1443	0.07859
350	2.891e-10	0.06149	0.007512	0.009552	0.004874	0.004678	0.04443	1.615e-09	0.1565	0.02539	0.02931	0.01563	0.01368	0.1018	1.025e-08	0.5904	0.1053	0.1269	0.06372	0.06321	0.3582	3.048e-08	1.006	0.1956	0.2417	0.1241	0.1176	0.5688	3.747e-08	0.7149	0.1605	0.21	0.1161	0.0939	0.3444	3.154e-08	0.39	0.1158	0.1685	0.1124	0.05617	0.1056	8.632e-08	0.8734	0.2326	0.5623	0.418	0.1443	0.07855
351	3.283e-10	0.06997	0.008693	0.01128	0.00604	0.005244	0.04999	1.775e-09	0.1724	0.02878	0.03275	0.01761	0.01514	0.1109	1.116e-08	0.6442	0.1174	0.1407	0.07042	0.0703	0.3861	3.28e-08	1.088	0.2154	0.2724	0.1426	0.1298	0.6001	4.122e-08	0.7909	0.1792	0.2423	0.1357	0.1066	0.3694	3.935e-08	0.4886	0.1652	0.1983	0.1229	0.07532	0.1252	1.204e-07	1.223	0.3279	0.7838	0.5669	0.2169	0.1115
351	3.285e-10	0.07	0.008697	0.01129	0.006039	0.00525	0.05001	1.779e-09	0.1727	0.02879	0.03279	0.01764	0.01515	0.1111	1.115e-08	0.6437	0.1175	0.1406	0.07019	0.07038	0.3857	3.28e-08	1.088	0.2152	0.2723	0.1425	0.1298	0.6002	4.124e-08	0.7913	0.1789	0.2423	0.1358	0.1065	0.3701	3.937e-08	0.4888	0.1651	0.1984	0.1231	0.07532	0.1253	1.204e-07	1.223	0.3277	0.7841	0.5673	0.2169	0.1115
352	1.767e-10	0.03771	0.004358	0.006686	0.004042	0.002644	0.02666	1.012e-09	0.09793	0.01579	0.01862	0.01081	0.007814	0.06351	7.456e-09	0.4285	0.07846	0.09222	0.05008	0.04214	0.2578	2.581e-08	0.8565	0.1702	0.2202	0.1222	0.09795	0.4662	3.879e-08	0.7519	0.1618	0.2603	0.1603	0.09992	0.3299	4.504e-08	0.5655	0.1784	0.2551	0.1676	0.08753	0.132	1.22e-07	1.236	0.3345	0.7762	0.5526	0.2236	0.1255
352	1.763e-10	0.03764	0.004366	0.006693	0.004047	0.002646	0.02659	1.01e-09	0.09772	0.01581	0.01867	0.01083	0.007837	0.06324	7.461e-09	0.429	0.07886	0.09249	0.05012	0.04237	0.2577	2.581e-08	0.8567	0.1701	0.2203	0.1224	0.09794	0.4663	3.876e-08	0.7514	0.162	0.2602	0.1604	0.09986	0.3292	4.502e-08	0.5653	0.1784	0.2552	0.1677	0.08755	0.1317	1.22e-07	1.236	0.3346	0.7761	0.5526	0.2235	0.1257
353	2.347e-10	0.04997	0.005773	0.008273	0.004617	0.003655	0.03592	1.362e-09	0.1314	0.02034	0.0245	0.01401	0.01049	0.08657	9.338e-09	0.5362	0.09544	0.114	0.05984	0.05412	0.3268	2.908e-08	0.9582	0.1846	0.2286	0.1188	0.1098	0.545	3.659e-08	0.6947	0.1491	0.2021	0.1139	0.08829	0.3434	3.205e-08	0.3941	0.1153	0.1666	0.1111	0.05558	0.1121	8.142e-08	0.8167	0.2205	0.5053	0.3705	0.1348	0.09087
353	2.347e-10	0.04997	0.005786	0.008271	0.004619	0.003652	0.03591	1.36e-09	0.1313	0.02027	0.02452	0.01401	0.01051	0.08649	9.324e-09	0.5355	0.09524	0.114	0.05985	0.05416	0.3262	2.904e-08	0.9569	0.1842	0.2283	0.1188	0.1095	0.5444	3.658e-08	0.6946	0.1492	0.202	0.1137	0.08822	0.3434	3.206e-08	0.3942	0.1154	0.1666	0.1111	0.05556	0.1122	8.144e-08	0.8169	0.2206	0.5053	0.3706	0.1347	0.09096
354	1.759e-10	0.03725	0.00447	0.005445	0.002765	0.002681	0.02733	1.018e-09	0.09757	0.01495	0.01684	0.009578	0.007267	0.06577	7.141e-09	0.4092	0.07227	0.08561	0.04518	0.04043	0.2513	2.295e-08	0.7563	0.148	0.1797	0.09379	0.0859	0.4286	3.101e-08	0.5898	0.1344	0.1675	0.09079	0.07666	0.288	2.737e-08	0.3354	0.1095	0.1265	0.07517	0.05138	0.09932	7.223e-08	0.7245	0.2102	0.4301	0.303	0.1272	0.08418
354	1.761e-10	0.03727	0.004463	0.005429	0.002753	0.002676	0.02737	1.016e-09	0.09742	0.01488	0.01692	0.009635	0.007282	0.06562	7.138e-09	0.409	0.07231	0.08563	0.04517	0.04046	0.2511	2.293e-08	0.7554	0.1471	0.1797	0.09392	0.08576	0.4286	3.105e-08	0.5905	0.1346	0.1677	0.0909	0.07678	0.2883	2.738e-08	0.3355	0.1095	0.1266	0.07521	0.05138	0.0994	7.222e-08	0.7244	0.21	0.4301	0.303	0.1271	0.08422
355	3.291e-11	0.006644	0.0006152	0.0004666	0.0003927	7.396e-05	0.005562	NA	NA	NA	NA	NA	NA	NA	1.382e-09	0.07652	0.01456	0.01139	0.007962	0.003423	0.05058	8.362e-09	0.2784	0.05894	0.0761	0.04805	0.02804	0.1433	1.754e-08	0.3447	0.08718	0.1213	0.07266	0.04867	0.1362	2.755e-08	0.3515	0.1304	0.1539	0.09265	0.06125	0.06723	9.848e-08	1.012	0.2877	0.6423	0.4414	0.201	0.08187
355	3.341e-11	0.006735	0.0005976	0.0004606	0.0003879	7.268e-05	0.005677	NA	NA	NA	NA	NA	NA	NA	1.375e-09	0.07603	0.01407	0.01127	0.007879	0.003392	0.05069	8.392e-09	0.2792	0.05901	0.0758	0.04781	0.02799	0.1444	1.752e-08	0.3443	0.08704	0.1214	0.07265	0.04873	0.1359	2.755e-08	0.3516	0.1304	0.1539	0.09268	0.06125	0.06722	9.849e-08	1.012	0.2877	0.6424	0.4414	0.201	0.0819
356	1.049e-10	0.02202	0.002487	0.002729	0.001173	0.001557	0.0168	5.967e-10	0.0565	0.007823	0.008702	0.005129	0.003573	0.03998	4.701e-09	0.2671	0.04643	0.05123	0.02658	0.02465	0.1695	1.607e-08	0.5258	0.1023	0.1146	0.05583	0.0588	0.3089	2.186e-08	0.4122	0.09571	0.1055	0.0524	0.0531	0.211	2.028e-08	0.2468	0.07243	0.09582	0.06022	0.0356	0.07851	5.305e-08	0.5268	0.1529	0.3023	0.213	0.08934	0.0716
356	1.048e-10	0.02199	0.002501	0.002716	0.001164	0.001552	0.01678	5.998e-10	0.05677	0.007852	0.008694	0.005145	0.003549	0.04022	4.688e-09	0.2664	0.04659	0.05108	0.02647	0.02461	0.1688	1.604e-08	0.5247	0.1021	0.1141	0.05546	0.05869	0.3085	2.186e-08	0.4121	0.09563	0.1053	0.05228	0.05306	0.2112	2.028e-08	0.2467	0.07245	0.0957	0.06015	0.03555	0.07853	5.302e-08	0.5266	0.153	0.3021	0.2128	0.08928	0.07149
357	2.634e-10	0.05616	0.006859	0.009322	0.005201	0.004122	0.03998	1.49e-09	0.1443	0.02368	0.02692	0.01488	0.01204	0.09367	9.948e-09	0.573	0.1042	0.1239	0.06411	0.05983	0.3449	3.123e-08	1.035	0.2033	0.2609	0.1406	0.1203	0.5707	4.186e-08	0.8061	0.1763	0.2622	0.1557	0.1065	0.3676	4.053e-08	0.5047	0.1659	0.2104	0.131	0.0794	0.1283	1.143e-07	1.16	0.3161	0.734	0.5265	0.2074	0.1099
357	2.638e-10	0.05624	0.006847	0.009317	0.005191	0.004127	0.04007	1.491e-09	0.1444	0.02373	0.02695	0.01487	0.01208	0.09371	9.965e-09	0.5739	0.1045	0.124	0.06418	0.0598	0.3455	3.122e-08	1.035	0.2034	0.2609	0.1407	0.1202	0.5704	4.188e-08	0.8064	0.1765	0.2622	0.1557	0.1064	0.3678	4.055e-08	0.5049	0.1659	0.2105	0.131	0.07945	0.1285	1.143e-07	1.16	0.316	0.734	0.5266	0.2074	0.1098
358	1.448e-10	0.03081	0.00383	0.004903	0.002679	0.002224	0.02208	8.858e-10	0.08485	0.01367	0.01416	0.008023	0.00614	0.05702	6.543e-09	0.3751	0.06917	0.07797	0.04142	0.03654	0.228	2.206e-08	0.7312	0.1472	0.1849	0.1018	0.08309	0.3991	3.503e-08	0.6797	0.1611	0.2245	0.1316	0.09298	0.2941	4.014e-08	0.5013	0.1713	0.2058	0.1244	0.08138	0.1242	1.066e-07	1.075	0.3043	0.651	0.4553	0.1958	0.12
358	1.448e-10	0.03081	0.003839	0.004915	0.002689	0.002226	0.02205	8.837e-10	0.08467	0.01364	0.01417	0.008027	0.006147	0.05686	6.543e-09	0.3751	0.06924	0.07782	0.04131	0.03652	0.2281	2.202e-08	0.73	0.1469	0.1848	0.102	0.08289	0.3982	3.503e-08	0.6795	0.1611	0.2243	0.1314	0.09286	0.2942	4.015e-08	0.5013	0.1713	0.2057	0.1244	0.08136	0.1243	1.066e-07	1.075	0.3043	0.6512	0.4553	0.1958	0.1201
359	4.501e-10	0.09615	0.01201	0.01599	0.008526	0.007462	0.06816	2.489e-09	0.2424	0.04034	0.0477	0.02596	0.02173	0.1543	1.481e-08	0.8582	0.1556	0.1951	0.09856	0.09654	0.5076	4.177e-08	1.385	0.2717	0.3447	0.1778	0.167	0.7685	4.896e-08	0.9333	0.2046	0.2745	0.1512	0.1233	0.4542	4.163e-08	0.5093	0.1586	0.1996	0.1258	0.07381	0.1511	1.081e-07	1.082	0.2869	0.669	0.4925	0.1765	0.126
359	4.503e-10	0.09619	0.01203	0.01598	0.008525	0.007457	0.06818	2.489e-09	0.2423	0.04032	0.04763	0.02591	0.02172	0.1544	1.48e-08	0.8577	0.1555	0.1952	0.0987	0.09648	0.5071	4.173e-08	1.383	0.2717	0.3442	0.1774	0.1668	0.7676	4.902e-08	0.9343	0.2048	0.2746	0.1513	0.1233	0.4549	4.164e-08	0.5094	0.1587	0.1995	0.1257	0.07378	0.1513	1.081e-07	1.082	0.287	0.6688	0.4922	0.1765	0.1261
360	2.183e-10	0.04654	0.005741	0.007781	0.004448	0.003333	0.03302	1.137e-09	0.1105	0.01885	0.02114	0.0115	0.009639	0.07048	7.717e-09	0.4452	0.08282	0.09675	0.0498	0.04695	0.2656	2.505e-08	0.8349	0.1676	0.2217	0.1239	0.09776	0.4456	3.577e-08	0.6975	0.1563	0.2466	0.1511	0.09555	0.2946	4.395e-08	0.5562	0.1902	0.2485	0.1579	0.09058	0.1175	1.342e-07	1.369	0.3718	0.875	0.6203	0.2546	0.1225
360	2.181e-10	0.04651	0.005746	0.00779	0.004454	0.003336	0.03298	1.136e-09	0.1104	0.01886	0.02112	0.01148	0.009639	0.07045	7.72e-09	0.4454	0.08275	0.09681	0.04994	0.04687	0.2658	2.501e-08	0.8335	0.1674	0.2214	0.1237	0.09776	0.4447	3.573e-08	0.6968	0.1562	0.2464	0.151	0.09549	0.2942	4.396e-08	0.5562	0.1902	0.2485	0.1579	0.09059	0.1176	1.342e-07	1.369	0.3718	0.875	0.6204	0.2545	0.1223
361	5.485e-10	0.1172	0.01472	0.01922	0.009841	0.009374	0.08328	3.14e-09	0.305	0.0501	0.05837	0.03137	0.027	0.1965	1.833e-08	1.062	0.1916	0.2364	0.1154	0.121	0.6335	4.872e-08	1.611	0.3126	0.3873	0.1906	0.1967	0.9111	5.216e-08	0.9848	0.2148	0.2633	0.135	0.1283	0.5066	3.702e-08	0.443	0.1316	0.1558	0.09733	0.05843	0.1555	9.124e-08	0.9026	0.2344	0.5499	0.4177	0.1322	0.1183
361	5.486e-10	0.1172	0.0147	0.01922	0.009852	0.009369	0.08331	3.14e-09	0.3049	0.05017	0.05836	0.03138	0.02698	0.1964	1.835e-08	1.062	0.1914	0.2361	0.1153	0.1208	0.6343	4.87e-08	1.611	0.3128	0.3874	0.1907	0.1966	0.9105	5.215e-08	0.9846	0.2149	0.2633	0.135	0.1283	0.5064	3.701e-08	0.4428	0.1316	0.1557	0.09729	0.05842	0.1556	9.125e-08	0.9027	0.2344	0.5499	0.4177	0.1322	0.1183
362	1.308e-10	0.0276	0.003362	0.003794	0.001921	0.001873	0.02044	6.722e-10	0.06467	0.01059	0.0111	0.005975	0.005125	0.04298	5.012e-09	0.2872	0.0525	0.05927	0.03119	0.02809	0.1754	1.79e-08	0.5942	0.1203	0.1518	0.08399	0.0678	0.3221	2.882e-08	0.5609	0.1342	0.1877	0.1094	0.07832	0.239	3.393e-08	0.428	0.1452	0.1877	0.1178	0.06996	0.09505	1.065e-07	1.088	0.3012	0.6925	0.4881	0.2044	0.09441
362	1.31e-10	0.02764	0.003368	0.00381	0.001931	0.001878	0.02046	6.725e-10	0.06472	0.01054	0.01117	0.005978	0.005193	0.04302	5.004e-09	0.2867	0.05211	0.05924	0.03111	0.02812	0.1754	1.796e-08	0.5958	0.1203	0.1521	0.08426	0.06783	0.3234	2.881e-08	0.5606	0.1341	0.1877	0.1095	0.07819	0.2389	3.393e-08	0.428	0.1452	0.1878	0.1178	0.06995	0.09503	1.065e-07	1.088	0.3013	0.6925	0.4881	0.2044	0.09444
363	4.497e-10	0.09634	0.01202	0.01682	0.009267	0.007552	0.06749	2.655e-09	0.2581	0.04354	0.04964	0.02684	0.0228	0.1649	1.661e-08	0.9607	0.1762	0.213	0.1073	0.1057	0.5716	4.877e-08	1.62	0.3177	0.4135	0.2196	0.1939	0.8885	6.17e-08	1.19	0.2491	0.4004	0.2428	0.1576	0.5408	6.08e-08	0.7584	0.2321	0.3371	0.2235	0.1136	0.1891	1.559e-07	1.574	0.4081	1.003	0.7358	0.2673	0.1625
363	4.5e-10	0.09639	0.01201	0.01682	0.009272	0.007545	0.06756	2.659e-09	0.2584	0.04348	0.04966	0.02688	0.02279	0.1653	1.661e-08	0.9606	0.1763	0.2129	0.1073	0.1057	0.5714	4.873e-08	1.618	0.3174	0.4133	0.2195	0.1938	0.8877	6.17e-08	1.19	0.2491	0.4002	0.2426	0.1576	0.541	6.082e-08	0.7585	0.2321	0.3371	0.2235	0.1136	0.1893	1.559e-07	1.574	0.408	1.003	0.7356	0.2673	0.1626
364	2.494e-10	0.05315	0.006461	0.008731	0.004777	0.003954	0.03796	1.399e-09	0.1357	0.02226	0.02579	0.01407	0.01171	0.08766	9.291e-09	0.5359	0.09693	0.1178	0.0611	0.0567	0.3212	2.918e-08	0.9677	0.191	0.2455	0.1327	0.1129	0.5311	4.022e-08	0.777	0.1774	0.2523	0.147	0.1053	0.3473	3.998e-08	0.5003	0.1571	0.2214	0.1437	0.07772	0.1218	1.132e-07	1.15	0.3092	0.7358	0.5328	0.203	0.1051
364	2.495e-10	0.05317	0.006472	0.008729	0.00478	0.003949	0.03797	1.398e-09	0.1356	0.02224	0.02581	0.0141	0.01171	0.08755	9.276e-09	0.5351	0.09681	0.1177	0.06114	0.05656	0.3206	2.917e-08	0.9675	0.1908	0.2458	0.1328	0.113	0.5309	4.02e-08	0.7767	0.1773	0.2523	0.1469	0.1054	0.3471	3.997e-08	0.5002	0.157	0.2215	0.1437	0.07771	0.1217	1.132e-07	1.15	0.3092	0.7355	0.5327	0.2028	0.1051
365	1.744e-10	0.03713	0.004333	0.006201	0.003558	0.002643	0.02659	9.84e-10	0.09515	0.01498	0.01812	0.0104	0.007725	0.06206	6.964e-09	0.4003	0.07201	0.087	0.04751	0.0395	0.2413	2.344e-08	0.7762	0.1527	0.1965	0.109	0.08747	0.4271	3.447e-08	0.666	0.1497	0.2209	0.133	0.08789	0.2954	3.698e-08	0.4637	0.1424	0.2098	0.1374	0.07243	0.1116	9.535e-08	0.9638	0.2654	0.5997	0.4293	0.1704	0.09871
365	1.743e-10	0.03712	0.004336	0.006201	0.003553	0.002648	0.02658	9.831e-10	0.09509	0.01509	0.01813	0.01042	0.007715	0.06188	6.966e-09	0.4003	0.07144	0.08688	0.04747	0.03941	0.2419	2.348e-08	0.7774	0.1527	0.1966	0.109	0.08755	0.4281	3.452e-08	0.667	0.1499	0.2211	0.1331	0.08797	0.296	3.698e-08	0.4638	0.1424	0.2098	0.1374	0.07243	0.1116	9.536e-08	0.9639	0.2654	0.5999	0.4295	0.1704	0.09872
366	1.378e-10	0.02913	0.003194	0.004477	0.002535	0.001942	0.02146	7.083e-10	0.06834	0.01025	0.01296	0.00751	0.005449	0.04513	5.244e-09	0.3003	0.05231	0.06406	0.03558	0.02848	0.1839	1.836e-08	0.6057	0.1185	0.1489	0.08231	0.06657	0.3383	2.634e-08	0.5061	0.1158	0.1593	0.09366	0.06566	0.231	2.707e-08	0.34	0.1012	0.1597	0.1088	0.05096	0.07913	7.58e-08	0.77	0.2151	0.4878	0.3522	0.1356	0.06714
366	1.378e-10	0.02914	0.003217	0.004504	0.002545	0.001959	0.02142	7.074e-10	0.06828	0.01035	0.01295	0.007507	0.005445	0.04498	5.244e-09	0.3002	0.05236	0.06388	0.03555	0.02832	0.184	1.835e-08	0.6054	0.1182	0.1492	0.08231	0.06685	0.3381	2.634e-08	0.5061	0.1159	0.1594	0.09372	0.06567	0.2308	2.706e-08	0.34	0.1012	0.1598	0.1088	0.05099	0.07897	7.578e-08	0.7698	0.215	0.4878	0.3521	0.1356	0.06712
367	6.527e-11	0.0136	0.001434	0.001712	0.001007	0.0007043	0.01046	2.972e-10	0.02818	0.004174	0.004422	0.002759	0.001664	0.01958	2.9e-09	0.1644	0.03006	0.03216	0.01937	0.01279	0.1022	1.261e-08	0.4186	0.08677	0.1087	0.06412	0.04462	0.223	2.382e-08	0.465	0.1148	0.1586	0.09427	0.06429	0.1917	3.311e-08	0.4198	0.1387	0.1944	0.1274	0.06706	0.08669	9.996e-08	1.019	0.2832	0.6424	0.4511	0.1913	0.09333
367	6.507e-11	0.01357	0.00144	0.001707	0.001004	0.0007038	0.01042	2.971e-10	0.02814	0.004119	0.004379	0.002746	0.001633	0.01964	2.879e-09	0.1634	0.03006	0.03224	0.01937	0.01286	0.1011	1.265e-08	0.4195	0.0868	0.1086	0.064	0.04458	0.2241	2.38e-08	0.4648	0.1148	0.1586	0.09433	0.06429	0.1914	3.311e-08	0.4198	0.1387	0.1945	0.1274	0.06707	0.08663	9.996e-08	1.019	0.2832	0.6426	0.4512	0.1914	0.09325
368	6.996e-11	0.01457	0.00169	0.001448	0.0004693	0.0009789	0.01143	4.23e-10	0.03972	0.005654	0.005272	0.003053	0.002219	0.0288	3.921e-09	0.2222	0.04008	0.04112	0.02182	0.0193	0.141	1.527e-08	0.5023	0.101	0.116	0.06013	0.05591	0.2852	2.578e-08	0.4972	0.1197	0.1526	0.08355	0.06901	0.2249	2.868e-08	0.3568	0.1133	0.1495	0.09259	0.05692	0.094	8.198e-08	0.8276	0.2321	0.5028	0.3504	0.1525	0.09271
368	7.036e-11	0.01466	0.00171	0.001455	0.000467	0.0009882	0.01149	4.251e-10	0.03993	0.005666	0.005289	0.003035	0.002254	0.02897	3.929e-09	0.2226	0.03997	0.04112	0.02177	0.01935	0.1415	1.53e-08	0.5033	0.1013	0.1161	0.06009	0.05603	0.2859	2.582e-08	0.4976	0.1199	0.1524	0.08359	0.06884	0.2253	2.87e-08	0.357	0.1133	0.1494	0.09253	0.05691	0.09422	8.196e-08	0.8274	0.2321	0.5027	0.3504	0.1524	0.09265
369	8.452e-11	0.01758	0.00232	0.001579	0.0004767	0.001102	0.01368	3.957e-10	0.03741	0.006305	0.00464	0.002115	0.002525	0.02647	3.374e-09	0.1917	0.03654	0.03465	0.01695	0.01769	0.1206	1.286e-08	0.4269	0.08989	0.1076	0.05925	0.04832	0.2294	2.345e-08	0.4591	0.1207	0.1508	0.08336	0.06747	0.1876	3.122e-08	0.3942	0.1457	0.1627	0.0951	0.06756	0.08582	1.059e-07	1.082	0.3048	0.6782	0.4688	0.2093	0.09854
369	8.449e-11	0.01759	0.002345	0.00159	0.000484	0.001107	0.01365	3.928e-10	0.03715	0.006316	0.004605	0.002083	0.002522	0.02622	3.39e-09	0.1926	0.03652	0.03479	0.01697	0.01783	0.1213	1.286e-08	0.4271	0.09011	0.1078	0.0593	0.04855	0.2291	2.346e-08	0.4593	0.1208	0.1509	0.08338	0.06751	0.1876	3.122e-08	0.3942	0.1457	0.1627	0.0951	0.06758	0.0858	1.059e-07	1.082	0.3047	0.6783	0.4689	0.2094	0.09864
370	1.11e-10	0.0238	0.003101	0.003918	0.001892	0.002026	0.01678	6.922e-10	0.06659	0.01076	0.01144	0.006117	0.005325	0.04438	5.177e-09	0.2986	0.0553	0.06433	0.03242	0.0319	0.179	1.76e-08	0.5877	0.1193	0.1552	0.08361	0.07162	0.3131	3.044e-08	0.595	0.1492	0.1972	0.1093	0.08792	0.2486	3.692e-08	0.4599	0.1393	0.1978	0.1233	0.07444	0.1229	9.631e-08	0.9614	0.2632	0.5686	0.3995	0.1691	0.1296
370	1.107e-10	0.02373	0.003111	0.00392	0.001895	0.002025	0.0167	6.913e-10	0.0665	0.0108	0.01143	0.006139	0.005291	0.04427	5.185e-09	0.2989	0.05525	0.06428	0.03242	0.03186	0.1794	1.757e-08	0.5869	0.1194	0.1555	0.08368	0.07182	0.312	3.044e-08	0.595	0.1493	0.1969	0.1091	0.08782	0.2488	3.691e-08	0.4597	0.1393	0.1974	0.1231	0.07436	0.123	9.627e-08	0.9611	0.2633	0.5684	0.3993	0.1691	0.1294
371	5.57e-10	0.1192	0.01476	0.02022	0.01067	0.009551	0.0842	3.254e-09	0.3163	0.05177	0.0615	0.03333	0.02817	0.203	1.92e-08	1.112	0.1994	0.2498	0.1243	0.1254	0.6625	5.234e-08	1.731	0.3335	0.4204	0.2111	0.2093	0.977	5.618e-08	1.06	0.2246	0.2884	0.1518	0.1366	0.5472	3.82e-08	0.4588	0.1259	0.1743	0.1147	0.05962	0.1586	9.376e-08	0.9307	0.2327	0.5839	0.4499	0.134	0.1141
371	5.569e-10	0.1192	0.01476	0.02023	0.01068	0.009549	0.08419	3.251e-09	0.3161	0.05174	0.06148	0.03332	0.02816	0.2028	1.92e-08	1.112	0.1995	0.2498	0.1243	0.1255	0.6626	5.235e-08	1.731	0.3336	0.4206	0.2112	0.2094	0.9771	5.62e-08	1.06	0.2245	0.2884	0.1518	0.1366	0.5476	3.82e-08	0.4588	0.126	0.1743	0.1147	0.05964	0.1585	9.374e-08	0.9305	0.2327	0.5838	0.4497	0.134	0.114
372	3.19e-10	0.06814	0.008223	0.01165	0.006487	0.005166	0.04826	1.821e-09	0.1769	0.0288	0.03441	0.01907	0.01534	0.1137	1.155e-08	0.6668	0.1196	0.1483	0.07712	0.07122	0.3989	3.452e-08	1.143	0.2223	0.2872	0.1536	0.1336	0.634	4.34e-08	0.8316	0.1794	0.2615	0.1536	0.108	0.3907	3.967e-08	0.492	0.1456	0.2166	0.1451	0.0715	0.1298	9.981e-08	1.004	0.2681	0.6307	0.4642	0.1665	0.1054
372	3.189e-10	0.06813	0.008206	0.01164	0.006476	0.005162	0.04828	1.823e-09	0.177	0.02875	0.03443	0.01909	0.01534	0.1138	1.154e-08	0.6665	0.1197	0.1482	0.07708	0.07115	0.3985	3.454e-08	1.144	0.222	0.2869	0.1534	0.1334	0.635	4.338e-08	0.8312	0.1794	0.2614	0.1535	0.1079	0.3904	3.968e-08	0.4921	0.1457	0.2166	0.1451	0.07149	0.1298	9.979e-08	1.004	0.2682	0.6306	0.4641	0.1665	0.1053
373	1.921e-10	0.04084	0.004831	0.006198	0.002936	0.003262	0.02981	1.18e-09	0.1132	0.0167	0.01995	0.01125	0.0087	0.07659	7.844e-09	0.4495	0.07814	0.09307	0.04698	0.04609	0.2783	2.312e-08	0.7576	0.1448	0.1674	0.07939	0.088	0.4454	2.815e-08	0.5268	0.1232	0.122	0.05404	0.06799	0.2816	2.084e-08	0.2479	0.06033	0.09285	0.06122	0.03163	0.09467	4.335e-08	0.4179	0.1156	0.2278	0.1732	0.05461	0.07442
373	1.916e-10	0.04075	0.004842	0.006208	0.002939	0.003269	0.0297	1.179e-09	0.1132	0.01668	0.02001	0.01131	0.008699	0.07647	7.839e-09	0.4492	0.078	0.09318	0.04711	0.04607	0.2781	2.313e-08	0.7581	0.1452	0.1675	0.07946	0.08804	0.4454	2.814e-08	0.5268	0.1234	0.122	0.05399	0.06803	0.2814	2.082e-08	0.2477	0.06038	0.09288	0.06125	0.03163	0.09449	4.331e-08	0.4176	0.1157	0.2276	0.1728	0.05473	0.07426
374	1.221e-10	0.02575	0.003104	0.003472	0.001643	0.001828	0.01918	6.991e-10	0.06677	0.01009	0.01099	0.006175	0.004814	0.0457	5.301e-09	0.3028	0.05394	0.06121	0.0323	0.02891	0.1877	1.819e-08	0.6	0.1193	0.1434	0.07573	0.06769	0.3373	2.782e-08	0.5348	0.1307	0.1587	0.08528	0.07342	0.2454	2.828e-08	0.3514	0.1148	0.1435	0.0871	0.05639	0.09304	8.299e-08	0.8402	0.2372	0.5166	0.3628	0.1538	0.0864
374	1.217e-10	0.02567	0.003087	0.003462	0.001638	0.001824	0.01912	7.012e-10	0.06696	0.01017	0.01097	0.006176	0.004791	0.04582	5.31e-09	0.3034	0.05407	0.06137	0.0323	0.02907	0.1879	1.82e-08	0.6001	0.1192	0.1437	0.0759	0.06783	0.3372	2.781e-08	0.5345	0.1305	0.1587	0.0853	0.07339	0.2454	2.827e-08	0.3513	0.1148	0.1435	0.08709	0.05642	0.09297	8.299e-08	0.8402	0.2372	0.5167	0.3629	0.1538	0.08634
375	2.52e-10	0.05377	0.006614	0.008647	0.004379	0.004268	0.03851	1.56e-09	0.1504	0.02383	0.02704	0.01482	0.01222	0.09954	1.032e-08	0.5937	0.1065	0.1265	0.06372	0.06275	0.3608	3.101e-08	1.024	0.1991	0.2441	0.123	0.1211	0.5804	4.046e-08	0.7698	0.1745	0.2167	0.1139	0.1028	0.3786	3.434e-08	0.4174	0.1226	0.1615	0.1017	0.05979	0.1333	8.544e-08	0.8495	0.2273	0.5101	0.3728	0.1373	0.112
375	2.517e-10	0.0537	0.006632	0.008657	0.004392	0.004265	0.03841	1.56e-09	0.1505	0.02388	0.02712	0.01487	0.01225	0.09946	1.032e-08	0.5938	0.1064	0.1263	0.06373	0.06261	0.361	3.099e-08	1.023	0.1994	0.2436	0.1227	0.1208	0.5798	4.045e-08	0.7695	0.1746	0.2166	0.1137	0.1028	0.3783	3.434e-08	0.4174	0.1226	0.1615	0.1018	0.05977	0.1333	8.541e-08	0.8492	0.2273	0.5101	0.3727	0.1374	0.1119
376	8.117e-11	0.01691	0.001849	0.002018	0.001105	0.0009129	0.01304	3.497e-10	0.03331	0.004989	0.005468	0.003282	0.002186	0.02286	3.181e-09	0.1807	0.03266	0.03558	0.02089	0.01469	0.1124	1.321e-08	0.4378	0.08965	0.1121	0.06529	0.04679	0.236	2.372e-08	0.4625	0.1133	0.1569	0.09312	0.0638	0.1923	3.07e-08	0.3887	0.1314	0.1755	0.1125	0.06306	0.08183	9.59e-08	0.9799	0.2773	0.6169	0.4297	0.1872	0.08567
376	8.116e-11	0.01691	0.00186	0.002027	0.001119	0.0009077	0.01302	3.507e-10	0.03341	0.005024	0.005473	0.003279	0.002194	0.02291	3.188e-09	0.1812	0.0329	0.03588	0.02109	0.01479	0.1124	1.322e-08	0.4378	0.08976	0.1118	0.065	0.04681	0.2363	2.372e-08	0.4628	0.1135	0.1571	0.09312	0.06396	0.1922	3.07e-08	0.3887	0.1314	0.1756	0.1125	0.06309	0.0817	9.588e-08	0.9797	0.2773	0.6168	0.4297	0.1871	0.08557
377	3.836e-10	0.08188	0.01007	0.01322	0.006621	0.006594	0.0586	2.304e-09	0.2228	0.03511	0.0418	0.02292	0.01887	0.1459	1.415e-08	0.8162	0.1439	0.1783	0.08912	0.08916	0.494	3.93e-08	1.294	0.2471	0.2996	0.1452	0.1544	0.7472	4.326e-08	0.8098	0.1779	0.197	0.09345	0.1036	0.4349	2.659e-08	0.3131	0.07763	0.1081	0.06923	0.03883	0.1274	5.418e-08	0.5235	0.1361	0.3002	0.2369	0.06327	0.0872
377	3.835e-10	0.08185	0.01005	0.0132	0.006611	0.006592	0.0586	2.302e-09	0.2227	0.03508	0.04178	0.02289	0.01889	0.1458	1.415e-08	0.8162	0.144	0.1784	0.08923	0.08915	0.4939	3.929e-08	1.293	0.2471	0.2996	0.1452	0.1544	0.7468	4.328e-08	0.8103	0.1781	0.1969	0.0933	0.1036	0.4353	2.66e-08	0.3132	0.07767	0.108	0.06921	0.03881	0.1275	5.422e-08	0.5238	0.1362	0.3003	0.2369	0.06333	0.08738
378	1.068e-10	0.02237	0.002598	0.002634	0.001101	0.001533	0.01714	6.089e-10	0.0578	0.008292	0.008989	0.005155	0.003834	0.04052	4.643e-09	0.2643	0.04609	0.05244	0.0283	0.02413	0.1658	1.626e-08	0.5339	0.1055	0.1231	0.06428	0.05877	0.3054	2.452e-08	0.4675	0.1125	0.1311	0.0692	0.0619	0.2239	2.425e-08	0.2992	0.09416	0.1219	0.07681	0.0451	0.08315	6.6e-08	0.6636	0.1913	0.3977	0.2802	0.1175	0.07456
378	1.065e-10	0.02232	0.002586	0.002635	0.001109	0.001526	0.0171	6.087e-10	0.05777	0.008281	0.008956	0.00514	0.003817	0.04053	4.627e-09	0.2635	0.04598	0.05236	0.02819	0.02416	0.1651	1.624e-08	0.5334	0.1051	0.123	0.06407	0.05889	0.3053	2.45e-08	0.4672	0.1126	0.1312	0.0693	0.06191	0.2234	2.424e-08	0.2991	0.09413	0.1219	0.07679	0.04508	0.08309	6.601e-08	0.6637	0.1915	0.3975	0.28	0.1176	0.07465
379	4.27e-10	0.09131	0.01128	0.01562	0.008556	0.007061	0.06442	2.503e-09	0.2431	0.04038	0.04653	0.0253	0.02123	0.1562	1.569e-08	0.9063	0.1644	0.2005	0.1017	0.09871	0.5414	4.593e-08	1.522	0.2963	0.3826	0.2022	0.1804	0.8435	5.69e-08	1.092	0.2306	0.3512	0.2083	0.1429	0.5103	5.046e-08	0.625	0.1905	0.2672	0.1747	0.09256	0.1673	1.284e-07	1.294	0.3392	0.8217	0.6063	0.2154	0.133
379	4.27e-10	0.09132	0.01128	0.01561	0.008545	0.007065	0.06444	2.504e-09	0.2432	0.04039	0.04652	0.02526	0.02125	0.1563	1.568e-08	0.9061	0.1644	0.2003	0.1017	0.09866	0.5413	4.594e-08	1.523	0.2966	0.3826	0.2023	0.1803	0.8434	5.691e-08	1.092	0.2304	0.3512	0.2084	0.1428	0.5106	5.046e-08	0.625	0.1905	0.2672	0.1746	0.09253	0.1673	1.284e-07	1.294	0.3392	0.8217	0.6064	0.2153	0.1331
380	9.666e-11	0.02035	0.00237	0.002743	0.001388	0.001355	0.01523	5.228e-10	0.04985	0.00757	0.008084	0.004653	0.003431	0.0342	4.16e-09	0.2373	0.04286	0.04781	0.02635	0.02146	0.1466	1.554e-08	0.5138	0.1035	0.1277	0.07099	0.05672	0.2826	2.594e-08	0.502	0.1209	0.1611	0.09271	0.06841	0.2201	3.11e-08	0.3898	0.1275	0.1692	0.1072	0.06194	0.09312	8.808e-08	0.8914	0.2516	0.5463	0.382	0.1643	0.09358
380	9.688e-11	0.02039	0.002372	0.002744	0.00139	0.001354	0.01527	5.212e-10	0.04973	0.007609	0.008099	0.004662	0.003437	0.03402	4.161e-09	0.2374	0.0429	0.04799	0.02642	0.02157	0.1465	1.554e-08	0.514	0.1037	0.1279	0.0712	0.05671	0.2823	2.589e-08	0.5012	0.1208	0.1612	0.09275	0.06842	0.2192	3.111e-08	0.3899	0.1275	0.1692	0.1073	0.06192	0.09323	8.807e-08	0.8915	0.2515	0.5465	0.3821	0.1644	0.09351
381	5.425e-10	0.1158	0.01437	0.01885	0.009615	0.009236	0.08263	3.216e-09	0.3117	0.05041	0.05891	0.03194	0.02697	0.2024	1.912e-08	1.105	0.1964	0.2442	0.1215	0.1227	0.6642	5.212e-08	1.718	0.3289	0.4037	0.1977	0.206	0.9857	5.484e-08	1.027	0.2157	0.2586	0.1296	0.129	0.5524	3.269e-08	0.385	0.0982	0.1351	0.0908	0.04428	0.1517	6.675e-08	0.6484	0.1623	0.389	0.3136	0.07543	0.0971
381	5.425e-10	0.1158	0.01436	0.01884	0.009604	0.009238	0.08264	3.212e-09	0.3113	0.05034	0.05885	0.0319	0.02695	0.2021	1.914e-08	1.106	0.1966	0.2444	0.1216	0.1228	0.665	5.213e-08	1.718	0.329	0.4038	0.1978	0.206	0.9856	5.487e-08	1.027	0.2159	0.2586	0.1297	0.129	0.5526	3.269e-08	0.3849	0.09826	0.135	0.09078	0.04422	0.1517	6.673e-08	0.6483	0.1624	0.389	0.3136	0.07537	0.09694
382	2.083e-10	0.04419	0.00535	0.006579	0.00327	0.003309	0.03226	1.202e-09	0.1157	0.01805	0.02054	0.01131	0.009229	0.07709	8.072e-09	0.4631	0.08216	0.09671	0.04938	0.04733	0.2842	2.497e-08	0.8222	0.1601	0.1928	0.09807	0.09472	0.4693	3.236e-08	0.6143	0.1411	0.1688	0.08798	0.08084	0.3044	2.778e-08	0.3401	0.1041	0.1346	0.08489	0.04969	0.1014	7.506e-08	0.7537	0.208	0.4617	0.3339	0.1277	0.08404
382	2.078e-10	0.04409	0.005332	0.006574	0.003278	0.003295	0.03218	1.203e-09	0.1158	0.01807	0.02048	0.01127	0.009209	0.0772	8.07e-09	0.4631	0.0824	0.09705	0.04961	0.04745	0.2837	2.493e-08	0.8211	0.16	0.1927	0.09782	0.09486	0.4685	3.24e-08	0.6149	0.1415	0.1686	0.0879	0.08073	0.3048	2.778e-08	0.3401	0.104	0.1346	0.08491	0.04968	0.1015	7.506e-08	0.7537	0.208	0.4617	0.3339	0.1277	0.084
383	1.659e-10	0.03514	0.004255	0.005185	0.002636	0.002549	0.0257	9.196e-10	0.08853	0.01404	0.01565	0.008613	0.007038	0.05884	6.524e-09	0.3741	0.06758	0.07781	0.04036	0.03745	0.2287	2.13e-08	0.7044	0.1399	0.1725	0.09151	0.081	0.392	3.059e-08	0.59	0.1374	0.1865	0.1066	0.07998	0.2661	3.325e-08	0.4163	0.1336	0.1822	0.1168	0.06538	0.1005	9.337e-08	0.945	0.2619	0.587	0.417	0.17	0.09616
383	1.659e-10	0.03514	0.004254	0.005187	0.002638	0.002549	0.0257	9.213e-10	0.08868	0.01401	0.01569	0.008629	0.00706	0.05898	6.517e-09	0.3739	0.06751	0.07801	0.04036	0.03765	0.2284	2.134e-08	0.7054	0.1399	0.1727	0.09155	0.08113	0.3928	3.063e-08	0.5906	0.1376	0.1867	0.1067	0.08003	0.2663	3.325e-08	0.4163	0.1336	0.1822	0.1168	0.06535	0.1005	9.34e-08	0.9453	0.262	0.5871	0.4171	0.17	0.09623
384	4.84e-10	0.1038	0.0128	0.01822	0.009895	0.008323	0.07274	2.939e-09	0.285	0.04599	0.05474	0.03029	0.02445	0.1843	1.775e-08	1.026	0.1837	0.2274	0.1147	0.1128	0.6145	4.819e-08	1.593	0.3049	0.3877	0.1978	0.1899	0.8998	5.405e-08	1.022	0.2198	0.284	0.1535	0.1305	0.5184	3.999e-08	0.4796	0.1304	0.1806	0.1181	0.06247	0.1686	7.514e-08	0.7247	0.1879	0.4088	0.318	0.09074	0.128
384	4.845e-10	0.1038	0.0128	0.01822	0.009897	0.008323	0.07283	2.941e-09	0.2852	0.04596	0.05472	0.03027	0.02445	0.1845	1.775e-08	1.026	0.1837	0.2274	0.1147	0.1126	0.6145	4.814e-08	1.591	0.3048	0.3875	0.1977	0.1899	0.8988	5.406e-08	1.022	0.2199	0.284	0.1535	0.1305	0.5184	3.999e-08	0.4796	0.1303	0.1806	0.1181	0.06249	0.1687	7.515e-08	0.7247	0.1879	0.4087	0.3179	0.09073	0.1281
385	3.303e-10	0.07056	0.008617	0.01181	0.006295	0.005511	0.05014	1.964e-09	0.1902	0.03064	0.03595	0.0198	0.01615	0.1236	1.245e-08	0.718	0.1285	0.1572	0.08006	0.07709	0.4323	3.671e-08	1.213	0.2345	0.295	0.1521	0.1429	0.6836	4.465e-08	0.8489	0.1819	0.2479	0.1378	0.1101	0.419	3.627e-08	0.4437	0.1306	0.1787	0.1144	0.06424	0.1344	8.974e-08	0.897	0.2386	0.5521	0.4069	0.1452	0.1063
385	3.298e-10	0.07046	0.008616	0.01181	0.006299	0.005513	0.05003	1.962e-09	0.19	0.03066	0.03588	0.01976	0.01611	0.1235	1.245e-08	0.7178	0.1284	0.157	0.08007	0.07691	0.4323	3.675e-08	1.214	0.2348	0.2951	0.1522	0.1428	0.6842	4.465e-08	0.8489	0.1821	0.2478	0.1379	0.11	0.419	3.627e-08	0.4436	0.1306	0.1786	0.1144	0.06421	0.1345	8.972e-08	0.8969	0.2386	0.5522	0.407	0.1452	0.1061
386	1.77e-10	0.03756	0.004375	0.005844	0.003106	0.002738	0.02735	9.99e-10	0.09628	0.01476	0.0177	0.01002	0.007675	0.06382	7.043e-09	0.4039	0.07139	0.08516	0.04483	0.04033	0.2474	2.281e-08	0.7527	0.1465	0.1816	0.09555	0.08604	0.4245	3.138e-08	0.5999	0.1361	0.1785	0.09937	0.07918	0.2852	2.976e-08	0.3684	0.109	0.1591	0.1044	0.05467	0.1004	7.95e-08	0.8006	0.2203	0.4944	0.3563	0.1381	0.08596
386	1.766e-10	0.0375	0.004386	0.005849	0.003112	0.002737	0.02726	9.97e-10	0.09609	0.01469	0.01771	0.01003	0.007677	0.06369	7.03e-09	0.4033	0.07142	0.0852	0.04491	0.04029	0.2466	2.279e-08	0.752	0.1467	0.1815	0.0954	0.08606	0.4239	3.137e-08	0.5998	0.1362	0.1787	0.0994	0.07925	0.2849	2.976e-08	0.3684	0.109	0.1591	0.1044	0.05466	0.1003	7.951e-08	0.8007	0.2202	0.4945	0.3564	0.1381	0.08598
387	3.911e-10	0.08349	0.01028	0.01372	0.007173	0.006546	0.05949	2.328e-09	0.2255	0.03628	0.04246	0.02312	0.01934	0.1467	1.468e-08	0.8464	0.151	0.1839	0.09218	0.09174	0.5115	4.176e-08	1.378	0.2655	0.3301	0.1669	0.1633	0.7827	4.892e-08	0.9295	0.204	0.2657	0.144	0.1217	0.4598	3.683e-08	0.45	0.1326	0.1798	0.1146	0.06521	0.1377	9.197e-08	0.9214	0.242	0.5797	0.4349	0.1448	0.09971
387	3.911e-10	0.08351	0.0103	0.01373	0.007179	0.006547	0.05949	2.328e-09	0.2255	0.03629	0.04246	0.02311	0.01935	0.1467	1.467e-08	0.8457	0.1511	0.1838	0.09218	0.09162	0.5108	4.18e-08	1.38	0.2658	0.3304	0.1673	0.1632	0.7834	4.893e-08	0.9298	0.2042	0.2657	0.144	0.1217	0.4598	3.684e-08	0.4502	0.1325	0.1799	0.1146	0.06523	0.1378	9.195e-08	0.9212	0.2419	0.5797	0.4348	0.1448	0.09966
388	1.194e-10	0.02521	0.002853	0.003727	0.002044	0.001683	0.01863	6.465e-10	0.06202	0.009443	0.01096	0.006407	0.00455	0.04162	4.905e-09	0.2804	0.05008	0.05824	0.03216	0.02609	0.1721	1.765e-08	0.5838	0.1167	0.1455	0.08049	0.06502	0.3216	2.774e-08	0.5346	0.1254	0.1674	0.09526	0.07214	0.2417	3.232e-08	0.4048	0.1285	0.1806	0.1191	0.06155	0.09571	9.35e-08	0.9485	0.2626	0.5921	0.4189	0.1733	0.09379
388	1.193e-10	0.0252	0.002849	0.003726	0.002048	0.001677	0.01862	6.448e-10	0.06185	0.009408	0.01091	0.006382	0.004526	0.04153	4.889e-09	0.2797	0.05018	0.05836	0.03224	0.02612	0.1712	1.763e-08	0.5831	0.1167	0.1454	0.08043	0.06494	0.321	2.775e-08	0.5346	0.1253	0.1673	0.09522	0.07205	0.242	3.233e-08	0.4048	0.1286	0.1805	0.1189	0.06152	0.09581	9.345e-08	0.948	0.2625	0.5919	0.4187	0.1732	0.09365
389	3.734e-10	0.07976	0.009793	0.01361	0.007709	0.005901	0.05635	2.035e-09	0.1983	0.03343	0.03922	0.02135	0.01787	0.1256	1.274e-08	0.7367	0.1341	0.1659	0.08599	0.07995	0.4367	3.855e-08	1.282	0.2518	0.3353	0.1846	0.1507	0.6949	4.982e-08	0.9638	0.207	0.3288	0.2009	0.1279	0.428	4.95e-08	0.6224	0.2038	0.2762	0.1778	0.09833	0.1424	1.421e-07	1.45	0.3878	0.9428	0.6828	0.26	0.1197
389	3.739e-10	0.07985	0.009813	0.01361	0.007708	0.005904	0.05642	2.031e-09	0.1979	0.0334	0.03915	0.02129	0.01786	0.1254	1.274e-08	0.7369	0.1339	0.1659	0.08591	0.08003	0.437	3.854e-08	1.282	0.2516	0.3353	0.1845	0.1508	0.6948	4.981e-08	0.9637	0.207	0.3288	0.2009	0.1278	0.4279	4.95e-08	0.6224	0.2039	0.2761	0.1778	0.09832	0.1424	1.421e-07	1.45	0.388	0.9426	0.6826	0.2599	0.1196
390	2.48e-11	0.004846	0.0001236	3.808e-05	2.24e-05	1.568e-05	0.004685	NA	NA	NA	NA	NA	NA	NA	2.332e-09	0.1294	0.02134	0.02193	0.01572	0.006216	0.08614	1.137e-08	0.371	0.07388	0.08242	0.04621	0.03621	0.2146	2.124e-08	0.4087	0.09924	0.1264	0.07355	0.0529	0.183	2.518e-08	0.3157	0.09231	0.148	0.1009	0.04709	0.07538	6.299e-08	0.6337	0.1848	0.3785	0.2656	0.113	0.07036
390	2.473e-11	0.004832	0.0001076	4.679e-05	2.779e-05	1.899e-05	0.004678	NA	NA	NA	NA	NA	NA	NA	2.322e-09	0.129	0.02144	0.02197	0.01568	0.006289	0.08554	1.14e-08	0.3718	0.07376	0.08226	0.04601	0.03625	0.2158	2.127e-08	0.4092	0.09929	0.1265	0.07349	0.053	0.1835	2.517e-08	0.3155	0.09226	0.148	0.1009	0.04711	0.07529	6.302e-08	0.634	0.1848	0.3788	0.2658	0.113	0.07035
391	8.632e-11	0.01799	0.002101	0.001737	0.0004505	0.001286	0.01415	5.553e-10	0.05226	0.007188	0.007311	0.004254	0.003057	0.03777	4.692e-09	0.2665	0.04708	0.05069	0.02669	0.02401	0.1687	1.732e-08	0.5676	0.1128	0.1254	0.06163	0.06374	0.3294	2.722e-08	0.5202	0.1234	0.1488	0.07849	0.07033	0.248	2.67e-08	0.3293	0.09931	0.1355	0.08461	0.05084	0.09457	7.073e-08	0.7102	0.2015	0.4242	0.2975	0.1267	0.08449
391	8.66e-11	0.01804	0.002087	0.001739	0.0004591	0.00128	0.01422	5.565e-10	0.05235	0.007226	0.00727	0.004234	0.003036	0.03786	4.712e-09	0.2674	0.04689	0.05086	0.02695	0.02391	0.1697	1.733e-08	0.5679	0.1128	0.1249	0.06152	0.06342	0.3301	2.723e-08	0.5202	0.1233	0.1487	0.07826	0.0704	0.2483	2.67e-08	0.3293	0.09929	0.1354	0.08459	0.05083	0.09463	7.075e-08	0.7104	0.2015	0.4243	0.2976	0.1267	0.08455
392	1.018e-10	0.02152	0.002343	0.003464	0.002161	0.001303	0.01572	4.919e-10	0.04747	0.007323	0.009088	0.005482	0.003606	0.03105	4.069e-09	0.2328	0.04213	0.04941	0.02867	0.02074	0.1413	1.579e-08	0.5247	0.1064	0.1388	0.0814	0.05741	0.2795	2.686e-08	0.5239	0.1228	0.1826	0.1113	0.0713	0.2185	3.592e-08	0.4552	0.1457	0.2149	0.1435	0.07135	0.0946	1.05e-07	1.069	0.2943	0.6735	0.4752	0.1983	0.1009
392	1.017e-10	0.0215	0.002331	0.003448	0.002148	0.0013	0.01572	4.946e-10	0.04772	0.007358	0.009132	0.005514	0.003617	0.03123	4.059e-09	0.2322	0.04237	0.04922	0.02856	0.02066	0.1407	1.582e-08	0.5258	0.1062	0.1393	0.08148	0.05783	0.2802	2.683e-08	0.5234	0.1229	0.1824	0.1112	0.07121	0.2181	3.592e-08	0.4552	0.1457	0.2148	0.1435	0.07132	0.09466	1.05e-07	1.069	0.2945	0.6733	0.475	0.1983	0.1009
393	2.741e-10	0.05855	0.007228	0.009633	0.004957	0.004676	0.04169	1.575e-09	0.1527	0.02468	0.02897	0.01573	0.01324	0.09908	9.763e-09	0.5644	0.1009	0.1256	0.0632	0.06242	0.3378	2.851e-08	0.9453	0.184	0.236	0.122	0.114	0.5253	3.502e-08	0.667	0.1499	0.1907	0.1014	0.08925	0.3264	3.143e-08	0.3852	0.1132	0.1583	0.103	0.05525	0.1137	8.424e-08	0.8419	0.2252	0.5144	0.3757	0.1387	0.1023
393	2.74e-10	0.05852	0.007239	0.009631	0.004966	0.004666	0.04165	1.577e-09	0.1529	0.02464	0.02896	0.01571	0.01325	0.09925	9.774e-09	0.5648	0.1007	0.1255	0.06322	0.06223	0.3386	2.853e-08	0.9457	0.1838	0.2358	0.1219	0.1139	0.5261	3.503e-08	0.6671	0.1497	0.1907	0.1014	0.08932	0.3267	3.143e-08	0.3852	0.1132	0.1582	0.103	0.05522	0.1138	8.425e-08	0.842	0.2252	0.5144	0.3758	0.1386	0.1023
394	1.663e-10	0.03532	0.004099	0.005844	0.003507	0.002337	0.02538	7.671e-10	0.075	0.01279	0.01545	0.008629	0.006823	0.04676	5.257e-09	0.3038	0.05561	0.06945	0.03854	0.03091	0.1787	1.913e-08	0.6395	0.1296	0.1775	0.1052	0.07231	0.3324	3.021e-08	0.5924	0.1325	0.2202	0.1399	0.0803	0.2397	3.974e-08	0.5068	0.1694	0.2397	0.1574	0.08235	0.09761	1.24e-07	1.272	0.3486	0.8238	0.583	0.2408	0.09955
394	1.661e-10	0.03528	0.0041	0.005846	0.00352	0.002326	0.02533	7.643e-10	0.07474	0.01277	0.01543	0.008623	0.00681	0.04654	5.23e-09	0.3024	0.05565	0.06942	0.03857	0.03085	0.1774	1.917e-08	0.6407	0.1297	0.1781	0.1054	0.07268	0.3328	3.021e-08	0.5925	0.1325	0.2203	0.14	0.08037	0.2396	3.973e-08	0.5066	0.1694	0.2397	0.1573	0.08232	0.09754	1.24e-07	1.272	0.3488	0.8239	0.5832	0.2408	0.0994
395	NA	NA	NA	NA	NA	NA	NA	NA	NA	NA	NA	NA	NA	NA	2.894e-09	0.1605	0.0263	0.02423	0.01414	0.01009	0.1099	1.235e-08	0.3986	0.07805	0.07398	0.03317	0.04081	0.2466	2.057e-08	0.3867	0.09627	0.09047	0.04006	0.05041	0.2	1.815e-08	0.2193	0.06421	0.08036	0.0481	0.03227	0.07476	4.429e-08	0.4388	0.1337	0.2424	0.1658	0.07651	0.06274
395	NA	NA	NA	NA	NA	NA	NA	NA	NA	NA	NA	NA	NA	NA	2.888e-09	0.1602	0.02644	0.02424	0.01415	0.01009	0.1095	1.232e-08	0.3978	0.07805	0.07407	0.03322	0.04085	0.2457	2.059e-08	0.387	0.09631	0.09053	0.04005	0.05047	0.2002	1.814e-08	0.2192	0.06426	0.08031	0.04804	0.03226	0.07465	4.431e-08	0.439	0.1339	0.2423	0.1657	0.07658	0.06276
396	4.156e-11	0.008399	0.0007532	0.0003987	8.867e-05	0.00031	0.007247	1.545e-10	0.01397	0.001232	0.00117	0.0009382	0.0002317	0.01157	2.121e-09	0.1182	0.01956	0.0194	0.01179	0.00761	0.07922	1.016e-08	0.3328	0.06621	0.07677	0.04276	0.03401	0.1898	1.764e-08	0.3391	0.08286	0.1015	0.05578	0.04574	0.1547	2.094e-08	0.2634	0.08743	0.1146	0.07126	0.04329	0.06143	6.835e-08	0.6978	0.2017	0.4349	0.3014	0.1335	0.06122
396	4.114e-11	0.008319	0.0007543	0.000399	8.845e-05	0.0003106	0.007166	1.546e-10	0.014	0.001215	0.001206	0.0009426	0.0002632	0.01158	2.118e-09	0.1179	0.01953	0.01926	0.01179	0.007473	0.07913	1.016e-08	0.333	0.06613	0.07676	0.0427	0.03406	0.1901	1.766e-08	0.3394	0.08298	0.1017	0.05587	0.04579	0.1548	2.094e-08	0.2635	0.08751	0.1146	0.07129	0.04332	0.06136	6.831e-08	0.6975	0.2015	0.4348	0.3013	0.1335	0.06122
397	1.119e-10	0.02369	0.002604	0.00393	0.002524	0.001406	0.01715	4.997e-10	0.04865	0.007984	0.009938	0.00586	0.004078	0.03072	3.981e-09	0.2286	0.04214	0.05024	0.02956	0.02068	0.1362	1.599e-08	0.5336	0.1085	0.1475	0.08919	0.05829	0.2776	2.749e-08	0.5398	0.1229	0.2018	0.1288	0.073	0.2152	3.75e-08	0.478	0.1569	0.2278	0.1504	0.07741	0.09327	1.128e-07	1.154	0.3189	0.7382	0.52	0.2182	0.09715
397	1.126e-10	0.02383	0.002614	0.003932	0.002528	0.001404	0.01728	4.994e-10	0.04858	0.007877	0.009901	0.005839	0.004062	0.0308	3.984e-09	0.2288	0.04194	0.0505	0.02961	0.02089	0.1364	1.602e-08	0.5343	0.1086	0.1473	0.0892	0.05811	0.2784	2.747e-08	0.5396	0.1229	0.2019	0.1287	0.07314	0.2148	3.75e-08	0.478	0.157	0.2277	0.1503	0.07739	0.09326	1.128e-07	1.154	0.3189	0.7382	0.5199	0.2183	0.09727
398	2.536e-10	0.05397	0.006625	0.008519	0.004463	0.004056	0.03883	1.474e-09	0.1424	0.02296	0.02593	0.01415	0.01178	0.09349	9.796e-09	0.5637	0.1014	0.1206	0.06174	0.05889	0.3416	3.01e-08	0.995	0.1948	0.2438	0.1281	0.1157	0.5564	3.98e-08	0.763	0.1724	0.2333	0.1319	0.1015	0.3573	3.624e-08	0.4494	0.1419	0.1881	0.1194	0.06875	0.1194	9.759e-08	0.9859	0.2691	0.6179	0.4475	0.1704	0.09881
398	2.533e-10	0.05392	0.006631	0.008524	0.004465	0.004059	0.03876	1.473e-09	0.1423	0.02298	0.02592	0.01415	0.01177	0.09338	9.791e-09	0.5633	0.1013	0.1206	0.06188	0.05877	0.3414	3.009e-08	0.9948	0.1944	0.2434	0.1276	0.1158	0.5569	3.979e-08	0.7629	0.1725	0.2333	0.1319	0.1014	0.357	3.624e-08	0.4494	0.142	0.188	0.1193	0.06871	0.1194	9.757e-08	0.9856	0.2691	0.6177	0.4474	0.1703	0.09884
399	1.693e-10	0.03594	0.004256	0.005615	0.003037	0.002578	0.02607	9.588e-10	0.09249	0.01465	0.01696	0.00957	0.007387	0.06089	6.85e-09	0.3934	0.07105	0.08375	0.04461	0.03914	0.2386	2.323e-08	0.7681	0.1522	0.19	0.1026	0.08738	0.4259	3.398e-08	0.6557	0.1477	0.2135	0.126	0.08754	0.2945	3.635e-08	0.4553	0.1417	0.2032	0.1322	0.07097	0.1104	9.915e-08	1.004	0.2752	0.6292	0.4495	0.1797	0.09997
399	1.698e-10	0.03603	0.004247	0.005608	0.003033	0.002575	0.02618	9.59e-10	0.09251	0.01468	0.01694	0.009569	0.007373	0.06088	6.855e-09	0.3936	0.07092	0.08376	0.04463	0.03913	0.2389	2.325e-08	0.7688	0.1523	0.19	0.1026	0.08745	0.4264	3.398e-08	0.6556	0.1476	0.2134	0.1259	0.08748	0.2946	3.634e-08	0.4552	0.1417	0.2031	0.1322	0.07091	0.1104	9.914e-08	1.004	0.2751	0.629	0.4494	0.1796	0.1
400	4.422e-11	0.008973	0.0008812	0.0004465	7.104e-05	0.0003754	0.007645	1.907e-10	0.01735	0.001844	0.001498	0.001135	0.0003631	0.014	2.229e-09	0.1246	0.02182	0.02095	0.01283	0.008126	0.08182	1.031e-08	0.3386	0.06887	0.07898	0.04428	0.0347	0.1908	1.893e-08	0.3648	0.09081	0.1105	0.06093	0.04953	0.1635	2.384e-08	0.2987	0.1002	0.1273	0.07962	0.04771	0.07112	7.403e-08	0.7524	0.2173	0.4605	0.3171	0.1434	0.07456
400	4.411e-11	0.008962	0.0009069	0.0004596	7.117e-05	0.0003884	0.007596	1.928e-10	0.01756	0.001967	0.001527	0.001158	0.0003698	0.01406	2.216e-09	0.124	0.02169	0.02098	0.01274	0.008248	0.08133	1.031e-08	0.3384	0.06876	0.07879	0.04398	0.03482	0.1908	1.893e-08	0.3648	0.09081	0.1105	0.06095	0.04953	0.1635	2.383e-08	0.2986	0.1003	0.1273	0.07953	0.04774	0.07104	7.404e-08	0.7525	0.2174	0.4605	0.3171	0.1434	0.07456
401	1.69e-10	0.03602	0.004277	0.00612	0.003526	0.002593	0.02563	9.237e-10	0.0896	0.01461	0.01734	0.009805	0.007535	0.05765	6.463e-09	0.3726	0.06808	0.08236	0.04432	0.03805	0.2221	2.183e-08	0.7263	0.1454	0.1907	0.1068	0.08389	0.3902	3.312e-08	0.6436	0.1486	0.2176	0.1291	0.08853	0.2775	3.898e-08	0.4898	0.1571	0.2188	0.1415	0.07736	0.1138	1.13e-07	1.146	0.3116	0.7191	0.5103	0.2088	0.1154
401	1.694e-10	0.03609	0.004278	0.006105	0.003521	0.002584	0.02571	9.24e-10	0.08963	0.0146	0.01734	0.009809	0.007532	0.05769	6.456e-09	0.3721	0.06785	0.08205	0.04421	0.03783	0.2222	2.181e-08	0.7254	0.1452	0.1903	0.1067	0.08367	0.3899	3.315e-08	0.6441	0.1487	0.2175	0.1291	0.08845	0.2779	3.899e-08	0.4899	0.1572	0.2187	0.1414	0.07735	0.114	1.13e-07	1.146	0.3117	0.7193	0.5104	0.2089	0.1154
402	1.991e-10	0.04246	0.005056	0.007147	0.004049	0.003098	0.03025	1.153e-09	0.1115	0.0181	0.02087	0.01168	0.009188	0.07255	8.093e-09	0.4656	0.08422	0.1006	0.05342	0.04722	0.2807	2.666e-08	0.8837	0.1739	0.2252	0.1244	0.1008	0.4846	3.807e-08	0.7371	0.1636	0.25	0.1523	0.09772	0.3235	4.188e-08	0.5275	0.1598	0.248	0.1672	0.0808	0.1196	1.088e-07	1.101	0.2944	0.7011	0.5113	0.1898	0.1057
402	1.995e-10	0.04253	0.005043	0.00714	0.004043	0.003096	0.03035	1.156e-09	0.1118	0.01809	0.02092	0.01169	0.00923	0.07283	8.091e-09	0.4654	0.08397	0.1006	0.05347	0.04717	0.2808	2.669e-08	0.8844	0.1734	0.2251	0.1244	0.1007	0.4859	3.807e-08	0.7372	0.1635	0.25	0.1524	0.09762	0.3236	4.188e-08	0.5275	0.1598	0.2482	0.1673	0.08085	0.1195	1.088e-07	1.101	0.2943	0.7011	0.5113	0.1898	0.1056
403	7.383e-11	0.0153	0.001765	0.001351	0.0004082	0.0009423	0.01218	3.821e-10	0.03576	0.004932	0.004546	0.002646	0.0019	0.02628	3.249e-09	0.1837	0.03258	0.03341	0.01795	0.01546	0.1177	1.239e-08	0.4069	0.08226	0.09321	0.049	0.04421	0.2314	2.056e-08	0.3932	0.1003	0.1084	0.05462	0.05376	0.1845	2.378e-08	0.2947	0.09891	0.1184	0.07305	0.04535	0.07737	7.258e-08	0.7329	0.2103	0.4417	0.306	0.1357	0.08092
403	7.367e-11	0.01527	0.00177	0.001347	0.0004066	0.0009401	0.01215	3.806e-10	0.03565	0.004937	0.004569	0.002627	0.001942	0.02615	3.232e-09	0.1828	0.03231	0.03347	0.01797	0.0155	0.117	1.235e-08	0.406	0.08217	0.09324	0.0489	0.04434	0.2306	2.058e-08	0.3936	0.1003	0.1085	0.05472	0.05383	0.1847	2.378e-08	0.2946	0.09895	0.1183	0.07297	0.04536	0.07733	7.258e-08	0.7329	0.2103	0.4416	0.306	0.1356	0.08096
404	2.079e-10	0.0442	0.005383	0.006804	0.003465	0.003339	0.03201	1.241e-09	0.1195	0.01891	0.02133	0.01184	0.009494	0.07925	8.644e-09	0.496	0.08928	0.1034	0.05305	0.05034	0.3033	2.778e-08	0.9165	0.18	0.2183	0.1117	0.1066	0.5182	3.866e-08	0.7392	0.1635	0.2222	0.1235	0.09865	0.3535	3.698e-08	0.4563	0.141	0.1866	0.117	0.06964	0.1286	9.74e-08	0.9803	0.2662	0.6028	0.4308	0.172	0.1113
404	2.08e-10	0.04421	0.005387	0.006811	0.003472	0.003339	0.03201	1.242e-09	0.1196	0.01897	0.02133	0.01184	0.009491	0.07933	8.642e-09	0.4959	0.08964	0.1033	0.05293	0.05038	0.303	2.777e-08	0.9163	0.1799	0.2182	0.1117	0.1065	0.5182	3.866e-08	0.7393	0.1637	0.2222	0.1235	0.09868	0.3535	3.698e-08	0.4563	0.141	0.1867	0.117	0.06964	0.1286	9.741e-08	0.9803	0.2661	0.6027	0.4307	0.1721	0.1115
405	2.457e-10	0.05244	0.006619	0.008458	0.00432	0.004138	0.03736	1.467e-09	0.1417	0.0232	0.02549	0.01376	0.01173	0.09297	9.583e-09	0.5521	0.1011	0.1178	0.05866	0.05911	0.3333	2.865e-08	0.9492	0.1884	0.2341	0.1211	0.113	0.5266	3.883e-08	0.7466	0.1725	0.229	0.1268	0.1022	0.3451	3.98e-08	0.4923	0.1553	0.2027	0.1278	0.07499	0.1343	1.046e-07	1.049	0.2827	0.6382	0.4575	0.1806	0.1277
405	2.456e-10	0.05242	0.006624	0.008445	0.004308	0.004136	0.03736	1.468e-09	0.1417	0.02317	0.02547	0.01378	0.01169	0.09309	9.58e-09	0.552	0.1013	0.1178	0.05867	0.05911	0.333	2.864e-08	0.9489	0.1881	0.2342	0.1212	0.113	0.5267	3.879e-08	0.746	0.1726	0.229	0.1268	0.1022	0.3444	3.981e-08	0.4924	0.1552	0.2027	0.1277	0.07498	0.1344	1.047e-07	1.049	0.2829	0.6383	0.4576	0.1807	0.1279
406	4.138e-10	0.08827	0.01091	0.01424	0.007334	0.006903	0.06313	2.485e-09	0.2403	0.03876	0.04425	0.02401	0.02025	0.1573	1.558e-08	0.8976	0.1608	0.1929	0.09589	0.09698	0.544	4.415e-08	1.456	0.2807	0.3443	0.1717	0.1726	0.8309	5.073e-08	0.9595	0.207	0.2647	0.1406	0.1241	0.4878	3.7e-08	0.4489	0.134	0.1722	0.1103	0.06189	0.1426	9.34e-08	0.9346	0.2449	0.5854	0.4387	0.1468	0.1042
406	4.142e-10	0.08835	0.01091	0.01425	0.007336	0.006916	0.06319	2.486e-09	0.2404	0.03871	0.04424	0.02398	0.02025	0.1575	1.559e-08	0.8983	0.1608	0.1931	0.09584	0.09722	0.5445	4.415e-08	1.456	0.2806	0.3444	0.1716	0.1728	0.8308	5.074e-08	0.9596	0.207	0.2646	0.1405	0.1241	0.488	3.7e-08	0.4488	0.134	0.172	0.1101	0.06185	0.1428	9.343e-08	0.9349	0.2451	0.5856	0.4388	0.1468	0.1042
407	1.018e-10	0.02137	0.002315	0.002877	0.001542	0.001336	0.01618	5.476e-10	0.0523	0.007634	0.008972	0.005396	0.003575	0.03569	4.631e-09	0.2636	0.04643	0.05299	0.02988	0.02311	0.1642	1.771e-08	0.5831	0.1158	0.1391	0.07567	0.0634	0.3282	2.786e-08	0.5377	0.1225	0.175	0.1039	0.0711	0.2402	3.147e-08	0.3966	0.124	0.1822	0.1194	0.06281	0.09042	8.674e-08	0.8815	0.2472	0.5517	0.39	0.1616	0.08268
407	1.019e-10	0.02139	0.002339	0.002883	0.001552	0.001331	0.01617	5.46e-10	0.05217	0.007626	0.008988	0.005379	0.003608	0.03556	4.626e-09	0.2634	0.04667	0.05301	0.02995	0.02306	0.1637	1.77e-08	0.5829	0.1158	0.1393	0.07567	0.06365	0.3279	2.785e-08	0.5376	0.1227	0.1751	0.104	0.0711	0.2398	3.147e-08	0.3966	0.124	0.1823	0.1194	0.06285	0.09029	8.671e-08	0.8814	0.2473	0.5518	0.3901	0.1616	0.08235
408	4.466e-10	0.09527	0.01219	0.01497	0.007365	0.007605	0.06811	2.568e-09	0.2489	0.04152	0.04581	0.0239	0.02191	0.1616	1.547e-08	0.8939	0.1622	0.1942	0.09317	0.1011	0.5375	4.245e-08	1.405	0.2748	0.3409	0.1696	0.1713	0.7895	4.9e-08	0.9349	0.21	0.2718	0.1461	0.1257	0.453	3.981e-08	0.4873	0.1545	0.1887	0.1171	0.07164	0.1441	1.09e-07	1.096	0.289	0.6912	0.5123	0.179	0.1158
408	4.464e-10	0.09524	0.01218	0.01495	0.007353	0.007598	0.0681	2.569e-09	0.249	0.04157	0.04577	0.02387	0.0219	0.1616	1.548e-08	0.8946	0.1623	0.1943	0.09314	0.1011	0.538	4.247e-08	1.406	0.2753	0.3412	0.1696	0.1716	0.7893	4.9e-08	0.935	0.2101	0.2719	0.1462	0.1257	0.453	3.981e-08	0.4873	0.1544	0.1886	0.117	0.07161	0.1443	1.09e-07	1.096	0.2889	0.6912	0.5122	0.179	0.1156
409	8.293e-11	0.01731	0.002074	0.001867	0.0007476	0.001119	0.01337	4.38e-10	0.04147	0.006445	0.00583	0.003157	0.002673	0.02919	3.843e-09	0.2183	0.03994	0.04092	0.02126	0.01966	0.1375	1.507e-08	0.4976	0.1015	0.1195	0.06377	0.05569	0.2766	2.535e-08	0.49	0.1188	0.1527	0.08395	0.06879	0.2184	3.011e-08	0.3775	0.1278	0.1597	0.09815	0.06158	0.09003	9.662e-08	0.9844	0.2726	0.6184	0.4322	0.1862	0.0934
409	8.266e-11	0.01725	0.00207	0.001842	0.0007271	0.001115	0.01334	4.374e-10	0.0414	0.00643	0.0058	0.003122	0.002678	0.02917	3.844e-09	0.2184	0.04006	0.04083	0.02123	0.0196	0.1375	1.509e-08	0.4983	0.1015	0.1195	0.06372	0.05579	0.2773	2.534e-08	0.4899	0.1187	0.1529	0.084	0.06887	0.2184	3.01e-08	0.3774	0.1277	0.1597	0.09811	0.06158	0.09004	9.663e-08	0.9845	0.2726	0.6185	0.4324	0.1861	0.09343
410	3.28e-11	0.006779	0.0006913	0.0007099	0.0003911	0.0003188	0.005377	1.422e-10	0.01306	0.001563	0.001419	0.001133	0.0002859	0.01007	1.998e-09	0.1128	0.02113	0.02111	0.0131	0.008013	0.07059	9.81e-09	0.3258	0.06826	0.08479	0.04981	0.03497	0.1728	2.022e-08	0.3958	0.1024	0.1327	0.07613	0.05661	0.1607	3.003e-08	0.3789	0.1217	0.1722	0.1113	0.06086	0.08503	8.723e-08	0.8806	0.247	0.5333	0.3697	0.1636	0.1003
410	3.297e-11	0.006802	0.0006787	0.0006947	0.0003846	0.0003101	0.005429	1.419e-10	0.01301	0.001485	0.001402	0.001124	0.0002779	0.01012	2.001e-09	0.113	0.02089	0.02111	0.01308	0.008028	0.07097	9.801e-09	0.3254	0.06823	0.08441	0.04952	0.03489	0.1728	2.022e-08	0.3958	0.1024	0.1328	0.07621	0.05661	0.1606	3.003e-08	0.3788	0.1218	0.1721	0.1112	0.06086	0.08502	8.723e-08	0.8805	0.247	0.5332	0.3697	0.1635	0.1004
411	1.845e-10	0.03923	0.004626	0.006316	0.003463	0.002853	0.02829	1.027e-09	0.09927	0.01575	0.0186	0.01044	0.008154	0.06492	7.256e-09	0.4168	0.07531	0.08834	0.04625	0.04209	0.2531	2.393e-08	0.7914	0.1559	0.1954	0.1044	0.09098	0.4402	3.359e-08	0.6468	0.1453	0.2061	0.1195	0.08668	0.2953	3.503e-08	0.4387	0.1384	0.1934	0.1242	0.06918	0.1069	1.015e-07	1.031	0.2795	0.6524	0.4665	0.1859	0.09863
411	1.844e-10	0.03921	0.00463	0.006312	0.003461	0.002851	0.02826	1.027e-09	0.09924	0.01575	0.01859	0.01041	0.00818	0.0649	7.255e-09	0.4168	0.07521	0.08843	0.04624	0.04219	0.2531	2.391e-08	0.7911	0.1561	0.1955	0.1045	0.09102	0.4395	3.355e-08	0.6461	0.1454	0.2061	0.1194	0.08669	0.2946	3.503e-08	0.4386	0.1383	0.1934	0.1243	0.06917	0.1069	1.015e-07	1.031	0.2796	0.6526	0.4666	0.186	0.0987
412	5.415e-10	0.1151	0.01471	0.01646	0.00706	0.009402	0.08393	3.373e-09	0.3246	0.05187	0.05598	0.02936	0.02662	0.2168	2.053e-08	1.181	0.2099	0.2453	0.115	0.1303	0.7254	5.428e-08	1.778	0.3397	0.3817	0.1673	0.2144	1.057	5.396e-08	0.9993	0.2152	0.2155	0.09052	0.1249	0.5687	2.366e-08	0.2645	0.05986	0.06246	0.03807	0.02439	0.1422	3.548e-08	0.3227	0.07906	0.1689	0.162	0.006918	0.07474
412	5.409e-10	0.115	0.01471	0.01647	0.007058	0.009408	0.0838	3.372e-09	0.3246	0.05184	0.05594	0.02934	0.0266	0.2168	2.053e-08	1.181	0.21	0.2454	0.1151	0.1303	0.7253	5.428e-08	1.778	0.3396	0.3817	0.1673	0.2144	1.057	5.399e-08	0.9998	0.2155	0.2155	0.09059	0.1249	0.5688	2.366e-08	0.2645	0.05983	0.06245	0.03805	0.0244	0.1422	3.548e-08	0.3228	0.07908	0.169	0.1621	0.006913	0.07468
413	8.099e-11	0.01689	0.001886	0.001992	0.001048	0.0009444	0.01301	3.502e-10	0.03326	0.004826	0.005224	0.003052	0.002172	0.02321	3.016e-09	0.1711	0.03032	0.03298	0.01853	0.01445	0.1078	1.224e-08	0.4042	0.08162	0.1007	0.05772	0.04297	0.2219	2.008e-08	0.3879	0.09633	0.1203	0.06753	0.05275	0.1713	2.481e-08	0.3133	0.1092	0.1363	0.08483	0.0515	0.06781	8.464e-08	0.8661	0.2438	0.5504	0.3858	0.1646	0.07188
413	8.074e-11	0.01684	0.001885	0.002002	0.001047	0.0009548	0.01296	3.482e-10	0.03307	0.004814	0.005182	0.003022	0.00216	0.02307	3.021e-09	0.1713	0.03021	0.03298	0.01854	0.01444	0.1082	1.223e-08	0.404	0.08157	0.1006	0.05754	0.04303	0.2218	2.008e-08	0.3879	0.0964	0.1205	0.06765	0.05282	0.171	2.48e-08	0.3132	0.1091	0.1363	0.08482	0.05148	0.06778	8.467e-08	0.8665	0.244	0.5507	0.3861	0.1646	0.07175
414	7.611e-10	0.163	0.02047	0.02767	0.01441	0.01326	0.1149	4.548e-09	0.4416	0.07269	0.08433	0.04532	0.03901	0.2846	2.661e-08	1.54	0.2775	0.3406	0.1657	0.1749	0.9216	6.982e-08	2.307	0.4423	0.5538	0.2727	0.2811	1.311	7.254e-08	1.367	0.2851	0.3683	0.1929	0.1754	0.7132	4.608e-08	0.5446	0.1427	0.1909	0.1249	0.06602	0.211	9.517e-08	0.9242	0.2204	0.5584	0.4487	0.1097	0.1454
414	7.608e-10	0.1629	0.02048	0.02767	0.01441	0.01326	0.1148	4.548e-09	0.4416	0.07275	0.0843	0.04529	0.03901	0.2845	2.66e-08	1.539	0.2775	0.3408	0.1658	0.175	0.921	6.983e-08	2.307	0.4421	0.554	0.2727	0.2813	1.311	7.249e-08	1.366	0.2849	0.3681	0.1929	0.1753	0.7127	4.608e-08	0.5446	0.1427	0.1909	0.1249	0.06602	0.211	9.512e-08	0.9238	0.2205	0.5584	0.4488	0.1096	0.145
415	3.983e-10	0.08485	0.01058	0.0133	0.00672	0.006583	0.06097	2.258e-09	0.219	0.03591	0.04132	0.0222	0.01912	0.1418	1.379e-08	0.7965	0.143	0.1755	0.08781	0.0877	0.4779	3.98e-08	1.315	0.2564	0.3154	0.1586	0.1568	0.743	4.708e-08	0.8937	0.1939	0.2541	0.1373	0.1168	0.4458	3.602e-08	0.4384	0.1337	0.1682	0.1054	0.06278	0.1366	9.438e-08	0.9475	0.2538	0.5915	0.4366	0.1549	0.1022
415	3.98e-10	0.08478	0.01058	0.01327	0.006692	0.006578	0.06093	2.256e-09	0.2188	0.03584	0.04127	0.0222	0.01908	0.1417	1.38e-08	0.7971	0.1433	0.1757	0.08783	0.08785	0.4781	3.982e-08	1.315	0.2562	0.3157	0.1587	0.157	0.7435	4.705e-08	0.893	0.1937	0.2538	0.1371	0.1167	0.4455	3.601e-08	0.4382	0.1337	0.1679	0.1052	0.06271	0.1366	9.432e-08	0.947	0.2537	0.5912	0.4364	0.1548	0.102
416	1.164e-10	0.02453	0.0029	0.003243	0.001475	0.001769	0.01839	7.033e-10	0.06698	0.009843	0.0108	0.006191	0.00461	0.04634	5.433e-09	0.31	0.05506	0.06201	0.03284	0.02917	0.1929	1.847e-08	0.6076	0.1201	0.1411	0.07282	0.06832	0.3464	2.784e-08	0.5342	0.1291	0.1575	0.08525	0.07224	0.2475	2.836e-08	0.3515	0.11	0.1462	0.09154	0.05465	0.09532	7.39e-08	0.7416	0.2115	0.443	0.3125	0.1305	0.08707
416	1.169e-10	0.02462	0.002917	0.003236	0.001479	0.001757	0.01847	7.037e-10	0.067	0.009779	0.01079	0.006179	0.00461	0.04644	5.43e-09	0.3098	0.05491	0.06196	0.03281	0.02914	0.1929	1.848e-08	0.6078	0.1203	0.1411	0.07284	0.06827	0.3464	2.785e-08	0.5342	0.129	0.1575	0.08518	0.07231	0.2477	2.835e-08	0.3514	0.11	0.1462	0.09153	0.05466	0.09523	7.391e-08	0.7416	0.2115	0.443	0.3124	0.1305	0.08714
417	2.065e-10	0.04373	0.005396	0.005967	0.002535	0.003432	0.03236	1.242e-09	0.119	0.01815	0.01995	0.01081	0.009141	0.08086	8.152e-09	0.4673	0.08207	0.0958	0.04716	0.04865	0.2894	2.403e-08	0.7889	0.1527	0.1755	0.08263	0.09287	0.4607	2.932e-08	0.5491	0.1301	0.1251	0.0528	0.07234	0.2938	2.137e-08	0.2535	0.0742	0.08373	0.05051	0.03322	0.09558	5.621e-08	0.5547	0.1551	0.321	0.2342	0.08676	0.07861
417	2.064e-10	0.04369	0.0054	0.005954	0.002522	0.003432	0.03234	1.242e-09	0.119	0.01817	0.01999	0.01082	0.009177	0.08087	8.151e-09	0.4672	0.08199	0.09581	0.04702	0.04879	0.2894	2.398e-08	0.7873	0.1523	0.1752	0.08236	0.09288	0.4597	2.934e-08	0.5494	0.1301	0.125	0.05266	0.07239	0.2942	2.138e-08	0.2536	0.07424	0.08373	0.05049	0.03324	0.09565	5.619e-08	0.5546	0.1551	0.321	0.2342	0.08689	0.07851
418	6.136e-10	0.1312	0.01653	0.02132	0.01051	0.01082	0.09334	3.555e-09	0.3452	0.05655	0.06574	0.03483	0.03091	0.2229	2.023e-08	1.172	0.2101	0.2613	0.1249	0.1364	0.7007	5.218e-08	1.724	0.3318	0.4098	0.1962	0.2135	0.9827	5.229e-08	0.9818	0.2115	0.249	0.1225	0.1265	0.5212	3.302e-08	0.3908	0.1009	0.1403	0.09374	0.04658	0.1495	7.531e-08	0.737	0.1813	0.4532	0.3623	0.09086	0.1025
418	6.132e-10	0.1311	0.01652	0.02133	0.01051	0.01082	0.09325	3.552e-09	0.345	0.05658	0.06577	0.03483	0.03094	0.2226	2.024e-08	1.173	0.2104	0.2615	0.125	0.1364	0.7009	5.216e-08	1.724	0.3319	0.4095	0.1963	0.2132	0.9824	5.228e-08	0.9815	0.2115	0.2488	0.1225	0.1264	0.5212	3.302e-08	0.3908	0.1009	0.1404	0.09381	0.0466	0.1495	7.525e-08	0.7365	0.1813	0.4531	0.3622	0.09089	0.1022
419	4.25e-10	0.09043	0.01145	0.01327	0.005843	0.00743	0.0657	2.539e-09	0.245	0.03937	0.04362	0.0228	0.02081	0.1621	1.539e-08	0.8866	0.1581	0.1875	0.08815	0.09939	0.541	4.164e-08	1.369	0.2636	0.3056	0.1385	0.1672	0.7997	4.39e-08	0.8212	0.1788	0.1978	0.09164	0.1061	0.4446	2.688e-08	0.3168	0.08305	0.1077	0.06859	0.0391	0.1261	6.314e-08	0.6195	0.158	0.3759	0.2944	0.08146	0.08559
419	4.247e-10	0.09037	0.01146	0.01326	0.005843	0.00742	0.06565	2.537e-09	0.2449	0.03932	0.0436	0.02277	0.02082	0.162	1.539e-08	0.8871	0.1581	0.1877	0.08816	0.09955	0.5412	4.164e-08	1.369	0.2635	0.3057	0.1388	0.1669	0.7996	4.388e-08	0.821	0.1789	0.1978	0.09176	0.1061	0.4443	2.687e-08	0.3168	0.08312	0.1078	0.06863	0.03912	0.1259	6.312e-08	0.6194	0.1582	0.3759	0.2943	0.08155	0.08535
420	1.61e-10	0.03395	0.004254	0.004028	0.001244	0.002784	0.02567	1.137e-09	0.1079	0.01567	0.01622	0.008957	0.007267	0.07595	8.375e-09	0.4774	0.08439	0.092	0.04509	0.04691	0.301	2.619e-08	0.8547	0.1654	0.1766	0.07779	0.09885	0.5126	3.466e-08	0.6519	0.1503	0.1599	0.07381	0.08606	0.3417	2.514e-08	0.2991	0.07965	0.1034	0.0614	0.04205	0.116	4.98e-08	0.4817	0.1357	0.259	0.1901	0.06897	0.08698
420	1.607e-10	0.03389	0.004241	0.004043	0.001262	0.002781	0.02561	1.139e-09	0.1081	0.01571	0.01627	0.008992	0.007276	0.07608	8.367e-09	0.4769	0.08422	0.09207	0.04508	0.04698	0.3006	2.621e-08	0.8553	0.1654	0.1766	0.0776	0.09901	0.5133	3.461e-08	0.6511	0.1502	0.1599	0.07379	0.08616	0.341	2.513e-08	0.299	0.07965	0.1034	0.06138	0.04206	0.1159	4.983e-08	0.482	0.1358	0.2593	0.1902	0.06907	0.08701
421	2.557e-10	0.05432	0.007002	0.007572	0.00308	0.004492	0.03974	1.651e-09	0.1582	0.02497	0.02594	0.01362	0.01232	0.1073	1.097e-08	0.6297	0.1131	0.128	0.06063	0.06735	0.3887	3.213e-08	1.056	0.2055	0.2349	0.1081	0.1269	0.6152	3.987e-08	0.7529	0.1714	0.1939	0.09281	0.1011	0.3876	3.061e-08	0.3671	0.106	0.1304	0.07917	0.05123	0.1307	7.143e-08	0.7025	0.1875	0.4089	0.3019	0.1071	0.1061
421	2.556e-10	0.05431	0.007006	0.007567	0.003081	0.004485	0.03973	1.653e-09	0.1584	0.02499	0.02595	0.01361	0.01234	0.1074	1.098e-08	0.6299	0.1133	0.1278	0.06056	0.06724	0.3888	3.217e-08	1.057	0.2059	0.2351	0.108	0.1271	0.6161	3.986e-08	0.7529	0.1714	0.194	0.0929	0.1011	0.3874	3.061e-08	0.3671	0.106	0.1305	0.07925	0.0512	0.1306	7.143e-08	0.7024	0.1875	0.4089	0.3019	0.107	0.1061
422	2.247e-10	0.04773	0.005783	0.007316	0.003742	0.003574	0.03463	1.305e-09	0.1259	0.01999	0.02276	0.01249	0.01027	0.08316	8.842e-09	0.5083	0.09098	0.108	0.05539	0.05263	0.3093	2.765e-08	0.9127	0.1788	0.2193	0.1131	0.1061	0.5147	3.659e-08	0.6991	0.1605	0.2048	0.1114	0.09345	0.3338	3.288e-08	0.4071	0.1271	0.1698	0.1079	0.06193	0.1102	9.305e-08	0.9415	0.2558	0.5937	0.4302	0.1635	0.09196
422	2.244e-10	0.04769	0.005797	0.00732	0.00374	0.00358	0.03457	1.304e-09	0.1258	0.01995	0.02277	0.01248	0.01028	0.08305	8.853e-09	0.5089	0.09088	0.1082	0.05551	0.05273	0.3097	2.762e-08	0.9117	0.1785	0.2191	0.1129	0.1061	0.5141	3.661e-08	0.6995	0.1602	0.2048	0.1114	0.09346	0.3345	3.289e-08	0.4072	0.1271	0.1699	0.1079	0.06196	0.1102	9.308e-08	0.9416	0.2559	0.5937	0.4303	0.1634	0.09205
423	8.673e-11	0.01826	0.001964	0.002706	0.001586	0.00112	0.01359	4.163e-10	0.03983	0.005874	0.006994	0.004232	0.002762	0.02697	3.472e-09	0.198	0.03581	0.0403	0.02305	0.01726	0.1218	1.374e-08	0.4551	0.09143	0.116	0.06649	0.04954	0.2477	2.287e-08	0.4425	0.102	0.1462	0.08721	0.05901	0.1942	2.919e-08	0.3664	0.1172	0.1639	0.1069	0.05697	0.08527	8.454e-08	0.8566	0.2408	0.5269	0.368	0.1588	0.08894
423	8.634e-11	0.01818	0.001946	0.002696	0.001583	0.001113	0.01354	4.154e-10	0.03976	0.005939	0.007001	0.00426	0.002741	0.02682	3.452e-09	0.1969	0.0354	0.04029	0.02305	0.01723	0.1212	1.374e-08	0.4551	0.0913	0.1163	0.06656	0.0497	0.2476	2.285e-08	0.4421	0.102	0.146	0.08704	0.05899	0.194	2.918e-08	0.3664	0.1173	0.1639	0.1069	0.05696	0.08524	8.455e-08	0.8566	0.2409	0.5268	0.368	0.1588	0.08889
424	1.184e-10	0.02495	0.002752	0.003578	0.001936	0.001642	0.01862	6.492e-10	0.06219	0.009238	0.01084	0.006281	0.004559	0.04211	5.224e-09	0.2979	0.05216	0.06055	0.03327	0.02729	0.1852	1.904e-08	0.6272	0.122	0.1512	0.0822	0.06904	0.354	2.809e-08	0.5398	0.1208	0.1712	0.1007	0.07047	0.2479	2.885e-08	0.3621	0.1103	0.1653	0.109	0.05628	0.0865	8.065e-08	0.8195	0.228	0.5179	0.3713	0.1466	0.07358
424	1.189e-10	0.02504	0.002759	0.003585	0.001941	0.001645	0.0187	6.494e-10	0.06217	0.009209	0.01081	0.006308	0.004502	0.04215	5.21e-09	0.2972	0.05203	0.06052	0.03323	0.02729	0.1846	1.903e-08	0.6268	0.1223	0.1512	0.08207	0.06916	0.3533	2.816e-08	0.541	0.121	0.1713	0.1009	0.07041	0.2486	2.886e-08	0.3622	0.1103	0.1653	0.1091	0.05629	0.08656	8.066e-08	0.8197	0.2279	0.5182	0.3715	0.1466	0.07357
425	7.326e-10	0.157	0.01969	0.02697	0.01426	0.01271	0.1103	4.311e-09	0.4192	0.06887	0.0815	0.04407	0.03743	0.2688	2.503e-08	1.45	0.26	0.3266	0.1612	0.1654	0.8636	6.548e-08	2.167	0.4153	0.5283	0.264	0.2643	1.223	6.809e-08	1.283	0.2714	0.3431	0.1785	0.1646	0.6683	4.337e-08	0.5126	0.1344	0.1796	0.1173	0.06226	0.1986	8.363e-08	0.805	0.1957	0.4716	0.3824	0.08914	0.1378
425	7.326e-10	0.157	0.01968	0.027	0.01427	0.01272	0.1103	4.311e-09	0.4192	0.06882	0.08157	0.0441	0.03746	0.2688	2.501e-08	1.449	0.2598	0.3266	0.1612	0.1655	0.8627	6.552e-08	2.168	0.4153	0.5284	0.2639	0.2645	1.224	6.811e-08	1.283	0.2714	0.3432	0.1786	0.1646	0.6684	4.336e-08	0.5126	0.1344	0.1796	0.1173	0.06224	0.1986	8.362e-08	0.805	0.1957	0.4716	0.3823	0.08926	0.1377
426	1.29e-10	0.02731	0.003038	0.004522	0.002891	0.001631	0.01975	5.76e-10	0.05598	0.009263	0.01105	0.006327	0.004723	0.03567	4.389e-09	0.2519	0.04634	0.05436	0.0309	0.02346	0.1512	1.657e-08	0.5531	0.1122	0.1534	0.0926	0.06084	0.2875	2.729e-08	0.535	0.124	0.1952	0.1224	0.07282	0.2158	3.712e-08	0.473	0.1601	0.2228	0.147	0.07583	0.09011	1.195e-07	1.225	0.3364	0.7918	0.5592	0.2326	0.09707
426	1.289e-10	0.0273	0.00303	0.004515	0.002884	0.001632	0.01975	5.741e-10	0.05581	0.009237	0.01108	0.006356	0.004727	0.03549	4.387e-09	0.2519	0.04651	0.05446	0.03086	0.0236	0.1509	1.653e-08	0.552	0.1119	0.1535	0.09262	0.06092	0.2865	2.729e-08	0.5349	0.1238	0.1951	0.1223	0.07277	0.216	3.711e-08	0.4729	0.16	0.2227	0.1469	0.07576	0.09018	1.195e-07	1.225	0.3366	0.7917	0.5591	0.2325	0.0971
427	3.068e-10	0.06557	0.008366	0.01062	0.005319	0.005302	0.04658	1.796e-09	0.174	0.02891	0.03215	0.01713	0.01502	0.1129	1.11e-08	0.6418	0.1178	0.1405	0.06879	0.07174	0.3835	3.206e-08	1.064	0.2114	0.2647	0.1349	0.1299	0.588	4.136e-08	0.7949	0.1807	0.2445	0.1353	0.1092	0.3697	4.171e-08	0.5144	0.1592	0.2113	0.1344	0.07686	0.1439	1.085e-07	1.084	0.2884	0.6594	0.4761	0.1833	0.1366
427	3.065e-10	0.0655	0.008375	0.01062	0.00531	0.005309	0.04651	1.794e-09	0.1738	0.02893	0.03212	0.0171	0.01502	0.1128	1.11e-08	0.642	0.1181	0.1406	0.06893	0.0717	0.3833	3.204e-08	1.063	0.2114	0.2644	0.1348	0.1296	0.5875	4.136e-08	0.7948	0.1804	0.2444	0.1353	0.1091	0.37	4.171e-08	0.5144	0.1592	0.2113	0.1344	0.07686	0.1439	1.085e-07	1.085	0.2885	0.6596	0.4764	0.1832	0.1366
428	1.146e-10	0.02418	0.002684	0.003542	0.001915	0.001627	0.01796	6.126e-10	0.05868	0.008468	0.01048	0.006283	0.004192	0.03973	4.736e-09	0.2703	0.04775	0.05527	0.03048	0.02479	0.1673	1.685e-08	0.5546	0.1088	0.1312	0.06959	0.06165	0.3145	2.5e-08	0.4765	0.111	0.136	0.07312	0.06286	0.2296	2.58e-08	0.3187	0.09764	0.1331	0.08536	0.04772	0.08803	7.253e-08	0.73	0.2049	0.4416	0.3109	0.1307	0.08351
428	1.148e-10	0.02423	0.002682	0.003554	0.00192	0.001634	0.018	6.115e-10	0.05857	0.008452	0.01045	0.006256	0.004198	0.03966	4.727e-09	0.2699	0.04745	0.05529	0.03036	0.02493	0.1671	1.684e-08	0.5544	0.1089	0.1312	0.06955	0.0616	0.3144	2.5e-08	0.4765	0.1111	0.136	0.07314	0.0629	0.2294	2.579e-08	0.3186	0.09757	0.133	0.08527	0.04769	0.08802	7.253e-08	0.73	0.2048	0.4416	0.3108	0.1307	0.08358
429	4.03e-10	0.08603	0.01079	0.01391	0.007118	0.006797	0.06132	2.382e-09	0.2306	0.03786	0.04253	0.02276	0.01976	0.1502	1.477e-08	0.852	0.1544	0.1832	0.0893	0.09388	0.5144	4.132e-08	1.366	0.266	0.3291	0.1655	0.1637	0.7704	4.861e-08	0.9274	0.2054	0.2726	0.1492	0.1234	0.4494	4.079e-08	0.5009	0.1577	0.199	0.1252	0.07377	0.1441	1.1e-07	1.107	0.2925	0.6975	0.5134	0.1841	0.1174
429	4.032e-10	0.08606	0.01078	0.0139	0.007114	0.006786	0.06138	2.385e-09	0.2308	0.03788	0.0425	0.02274	0.01975	0.1505	1.479e-08	0.8528	0.1545	0.1832	0.08935	0.09381	0.5152	4.131e-08	1.365	0.2659	0.3289	0.1653	0.1636	0.7706	4.861e-08	0.9273	0.2053	0.2726	0.1493	0.1233	0.4494	4.079e-08	0.5008	0.1578	0.1988	0.125	0.07377	0.1443	1.101e-07	1.108	0.2926	0.6976	0.5135	0.1841	0.1174
430	2.017e-10	0.04281	0.005231	0.006382	0.003179	0.003203	0.0312	1.151e-09	0.1109	0.01788	0.0198	0.01077	0.00903	0.07326	7.912e-09	0.4546	0.08204	0.09549	0.04845	0.04704	0.277	2.548e-08	0.841	0.1655	0.2019	0.1043	0.09761	0.4736	3.457e-08	0.6627	0.1471	0.2043	0.1157	0.08855	0.3114	3.326e-08	0.4123	0.1291	0.1732	0.1104	0.06283	0.1099	9.43e-08	0.9544	0.2606	0.598	0.4288	0.1692	0.09582
430	2.019e-10	0.04285	0.005225	0.006387	0.0032	0.003188	0.03123	1.151e-09	0.111	0.01786	0.01982	0.01077	0.009045	0.0733	7.915e-09	0.4547	0.08211	0.09557	0.04855	0.04702	0.2771	2.548e-08	0.8414	0.1656	0.2022	0.1044	0.09787	0.4736	3.455e-08	0.6624	0.1468	0.2041	0.1156	0.08845	0.3114	3.326e-08	0.4123	0.1292	0.1733	0.1104	0.06282	0.1099	9.431e-08	0.9545	0.2606	0.5981	0.4288	0.1693	0.09583
431	2.561e-10	0.0548	0.006768	0.009555	0.005409	0.004146	0.03848	1.417e-09	0.1379	0.02315	0.02701	0.01491	0.0121	0.08774	9.088e-09	0.5259	0.09745	0.1182	0.06143	0.05678	0.3103	2.787e-08	0.9291	0.1861	0.2466	0.1366	0.11	0.4964	3.989e-08	0.7768	0.1766	0.2694	0.1629	0.1065	0.3308	4.736e-08	0.5935	0.1899	0.264	0.1729	0.09106	0.1396	1.256e-07	1.265	0.3436	0.7778	0.5534	0.2245	0.1433
431	2.56e-10	0.05477	0.006753	0.009534	0.005398	0.004136	0.03849	1.417e-09	0.1379	0.02314	0.027	0.01491	0.01209	0.08775	9.097e-09	0.5264	0.09752	0.1184	0.06156	0.05679	0.3105	2.783e-08	0.9279	0.1857	0.2464	0.1363	0.1102	0.4958	3.989e-08	0.7767	0.1766	0.2694	0.1629	0.1066	0.3307	4.734e-08	0.5932	0.19	0.2637	0.1727	0.09098	0.1396	1.255e-07	1.264	0.3438	0.7774	0.5531	0.2243	0.1433
432	1.861e-10	0.03967	0.004713	0.006461	0.003404	0.003056	0.0285	1.108e-09	0.1068	0.01654	0.01961	0.01103	0.008576	0.07066	7.637e-09	0.4387	0.078	0.09338	0.04844	0.04494	0.2674	2.404e-08	0.7937	0.1545	0.1915	0.09915	0.0923	0.4477	3.2e-08	0.6109	0.1384	0.1788	0.09745	0.08137	0.2937	3.063e-08	0.3781	0.1112	0.1608	0.1049	0.05593	0.1061	8.024e-08	0.8035	0.2186	0.489	0.3532	0.1358	0.096
432	1.863e-10	0.03971	0.004717	0.006474	0.003412	0.003062	0.02851	1.108e-09	0.1068	0.01653	0.01961	0.01106	0.008551	0.07066	7.636e-09	0.4388	0.07828	0.09346	0.04846	0.045	0.267	2.401e-08	0.7928	0.1546	0.1915	0.09905	0.09248	0.4466	3.203e-08	0.6115	0.1386	0.179	0.09755	0.08147	0.2939	3.063e-08	0.3781	0.111	0.1609	0.105	0.0559	0.1062	8.025e-08	0.8037	0.2185	0.4893	0.3535	0.1358	0.09593
433	9.146e-11	0.01911	0.002206	0.002237	0.001079	0.001158	0.01466	5.066e-10	0.04799	0.007266	0.006973	0.003889	0.003084	0.03375	4.486e-09	0.2547	0.0456	0.04871	0.02638	0.02232	0.1604	1.716e-08	0.5657	0.1123	0.1371	0.07543	0.06165	0.3163	2.766e-08	0.5375	0.1242	0.1835	0.1115	0.07199	0.2298	3.071e-08	0.388	0.1282	0.1744	0.1111	0.06327	0.08543	8.883e-08	0.9067	0.258	0.573	0.4047	0.1683	0.07575
433	9.076e-11	0.01897	0.002198	0.002233	0.001073	0.00116	0.01454	5.085e-10	0.04817	0.007251	0.007026	0.003921	0.003105	0.03389	4.472e-09	0.2541	0.04542	0.0489	0.0265	0.0224	0.1597	1.717e-08	0.566	0.1126	0.1372	0.07546	0.06172	0.3162	2.766e-08	0.5375	0.1244	0.1837	0.1117	0.072	0.2294	3.07e-08	0.3879	0.1282	0.1743	0.1111	0.06326	0.08533	8.881e-08	0.9065	0.2579	0.5727	0.4045	0.1682	0.07583
434	2.978e-10	0.06357	0.00767	0.01081	0.006079	0.004729	0.04509	1.662e-09	0.1616	0.02648	0.03147	0.01733	0.01414	0.1036	1.082e-08	0.6246	0.1129	0.1378	0.07132	0.06652	0.3739	3.319e-08	1.101	0.2155	0.2791	0.1503	0.1289	0.606	4.339e-08	0.8348	0.1832	0.2675	0.1563	0.1112	0.3841	4.121e-08	0.5137	0.1629	0.2218	0.1429	0.0789	0.129	1.198e-07	1.218	0.3254	0.7822	0.5663	0.2159	0.1104
434	2.983e-10	0.06367	0.007651	0.01081	0.006079	0.004731	0.0452	1.665e-09	0.1617	0.02646	0.03142	0.01734	0.01408	0.1038	1.084e-08	0.6253	0.1129	0.1377	0.07136	0.06638	0.3746	3.324e-08	1.102	0.2155	0.2796	0.1505	0.1291	0.6073	4.342e-08	0.8352	0.1832	0.2675	0.1563	0.1112	0.3846	4.121e-08	0.5138	0.1628	0.2218	0.1429	0.07891	0.1291	1.198e-07	1.218	0.3254	0.7823	0.5664	0.2159	0.1106
435	1.79e-10	0.0379	0.004556	0.005643	0.00305	0.002593	0.0277	9.514e-10	0.09168	0.01488	0.01629	0.008991	0.007295	0.06051	6.63e-09	0.3802	0.06887	0.0792	0.04147	0.03772	0.2321	2.159e-08	0.7139	0.142	0.177	0.09657	0.08045	0.3949	3.077e-08	0.5943	0.1385	0.1924	0.1134	0.07903	0.2634	3.457e-08	0.4344	0.1432	0.1938	0.1272	0.0666	0.09745	9.938e-08	1.01	0.2787	0.6403	0.4587	0.1816	0.09128
435	1.792e-10	0.03793	0.004547	0.005644	0.003047	0.002597	0.02774	9.504e-10	0.09156	0.01476	0.01629	0.009018	0.00727	0.06051	6.63e-09	0.3802	0.06899	0.07911	0.04155	0.03756	0.2321	2.159e-08	0.714	0.1425	0.1772	0.09692	0.08031	0.3943	3.079e-08	0.5947	0.1387	0.1925	0.1134	0.07905	0.2635	3.457e-08	0.4344	0.1431	0.1938	0.1272	0.06662	0.09745	9.935e-08	1.01	0.2787	0.6402	0.4586	0.1816	0.0912
436	2.747e-10	0.05859	0.007247	0.009605	0.005204	0.004401	0.04173	1.53e-09	0.1485	0.02466	0.02827	0.01547	0.01281	0.09556	9.847e-09	0.5686	0.1042	0.1252	0.06425	0.06093	0.3392	3.001e-08	0.9964	0.1984	0.2533	0.1359	0.1173	0.5447	4.093e-08	0.7916	0.1782	0.2621	0.1555	0.1066	0.3513	4.432e-08	0.5546	0.1762	0.2447	0.1593	0.08538	0.1337	1.176e-07	1.187	0.3216	0.7409	0.5323	0.2086	0.1248
436	2.746e-10	0.05855	0.007232	0.009593	0.005205	0.004388	0.04173	1.528e-09	0.1483	0.02466	0.02821	0.01543	0.01278	0.09544	9.841e-09	0.5682	0.1042	0.125	0.06425	0.06074	0.339	3.003e-08	0.9968	0.1985	0.2532	0.1357	0.1174	0.5451	4.094e-08	0.7918	0.1783	0.2623	0.1556	0.1066	0.3513	4.432e-08	0.5546	0.1762	0.2446	0.1593	0.08536	0.1338	1.176e-07	1.187	0.3216	0.7408	0.5323	0.2086	0.1248
437	1.927e-10	0.0413	0.004906	0.00773	0.004766	0.002964	0.02867	1.028e-09	0.1003	0.01681	0.02041	0.0116	0.008805	0.06308	7.092e-09	0.4099	0.07602	0.09274	0.05058	0.04216	0.2411	2.376e-08	0.7941	0.1586	0.22	0.1281	0.09195	0.4155	3.681e-08	0.7208	0.1614	0.2645	0.1663	0.09817	0.2949	4.641e-08	0.5865	0.1878	0.2709	0.1779	0.09296	0.1278	1.281e-07	1.299	0.3531	0.8151	0.5781	0.2371	0.131
437	1.932e-10	0.04138	0.0049	0.007717	0.004765	0.002952	0.02876	1.029e-09	0.1003	0.01678	0.0204	0.0116	0.008794	0.06313	7.097e-09	0.4102	0.07561	0.09284	0.05048	0.04235	0.2417	2.378e-08	0.7948	0.1586	0.2198	0.1281	0.0917	0.4163	3.681e-08	0.7207	0.1614	0.2645	0.1663	0.09822	0.2949	4.641e-08	0.5865	0.1878	0.2709	0.1779	0.09296	0.1278	1.281e-07	1.299	0.3532	0.8152	0.5782	0.237	0.131
438	2.566e-10	0.05484	0.006639	0.00941	0.005215	0.004195	0.03879	1.49e-09	0.1445	0.02349	0.02752	0.01526	0.01226	0.09344	9.842e-09	0.5674	0.103	0.1235	0.06351	0.06001	0.3409	3.005e-08	0.9963	0.1952	0.2509	0.1336	0.1172	0.5502	3.992e-08	0.768	0.1689	0.2455	0.1431	0.1025	0.3535	4.114e-08	0.5111	0.153	0.2255	0.1504	0.07512	0.1326	1.077e-07	1.082	0.2869	0.6722	0.4884	0.1838	0.1231
438	2.566e-10	0.05484	0.006649	0.009428	0.005225	0.004203	0.03877	1.49e-09	0.1444	0.02352	0.0275	0.01526	0.01224	0.09342	9.827e-09	0.5666	0.1032	0.1234	0.06342	0.06003	0.34	3.005e-08	0.9963	0.1951	0.251	0.1337	0.1173	0.5502	3.988e-08	0.7673	0.169	0.2455	0.1431	0.1024	0.3529	4.113e-08	0.511	0.153	0.2255	0.1503	0.07513	0.1326	1.077e-07	1.082	0.2868	0.6721	0.4883	0.1838	0.123
439	3.491e-10	0.0745	0.009414	0.01185	0.005864	0.005984	0.05324	2.009e-09	0.195	0.03211	0.03696	0.0199	0.01706	0.1259	1.223e-08	0.708	0.1284	0.1581	0.07893	0.07918	0.4216	3.556e-08	1.177	0.232	0.2857	0.1434	0.1424	0.6595	4.374e-08	0.834	0.1845	0.2434	0.1321	0.1113	0.406	3.866e-08	0.4729	0.1395	0.1904	0.122	0.06841	0.143	9.544e-08	0.9494	0.2504	0.5752	0.423	0.1522	0.1237
439	3.489e-10	0.07449	0.009437	0.01186	0.005866	0.005991	0.05319	2.008e-09	0.1949	0.03211	0.03692	0.01987	0.01704	0.1258	1.224e-08	0.7085	0.1285	0.158	0.07886	0.07917	0.422	3.555e-08	1.177	0.232	0.2859	0.1434	0.1425	0.659	4.373e-08	0.8337	0.1846	0.2434	0.1321	0.1113	0.4057	3.865e-08	0.4729	0.1395	0.1904	0.122	0.0684	0.1429	9.547e-08	0.9497	0.2505	0.5755	0.4233	0.1522	0.1236
440	1.774e-10	0.03767	0.004476	0.005889	0.003173	0.002716	0.0273	1.003e-09	0.09668	0.0151	0.01774	0.01008	0.007655	0.06384	7.003e-09	0.4023	0.07195	0.0865	0.04643	0.04007	0.2438	2.335e-08	0.7718	0.1521	0.1902	0.1025	0.08771	0.4294	3.336e-08	0.6409	0.1446	0.2006	0.116	0.08462	0.2956	3.361e-08	0.4185	0.1305	0.1807	0.1164	0.06433	0.1073	8.909e-08	0.8994	0.2503	0.5547	0.3953	0.1594	0.09443
440	1.779e-10	0.03776	0.004469	0.005881	0.003168	0.002713	0.02741	1.002e-09	0.09659	0.01524	0.01774	0.01008	0.00765	0.06362	6.996e-09	0.402	0.07203	0.08673	0.04656	0.04018	0.2433	2.333e-08	0.7712	0.1521	0.1898	0.1022	0.08757	0.4293	3.335e-08	0.6407	0.1447	0.2008	0.1162	0.08462	0.2952	3.362e-08	0.4186	0.1304	0.1807	0.1164	0.06432	0.1074	8.91e-08	0.8997	0.2503	0.555	0.3955	0.1595	0.09433
441	1.44e-10	0.03057	0.003633	0.004759	0.002547	0.002212	0.02218	7.409e-10	0.07168	0.01143	0.01353	0.007573	0.005952	0.04673	5.114e-09	0.2944	0.05307	0.06382	0.03356	0.03026	0.1775	1.774e-08	0.5892	0.1172	0.152	0.0835	0.06845	0.3201	2.587e-08	0.4981	0.1134	0.1556	0.08701	0.06862	0.2291	3.031e-08	0.3793	0.1243	0.163	0.1028	0.06019	0.09197	9.655e-08	0.9816	0.2695	0.6153	0.432	0.1833	0.09672
441	1.439e-10	0.03055	0.003627	0.004738	0.002526	0.002212	0.02219	7.441e-10	0.07197	0.01142	0.01356	0.00759	0.005971	0.047	5.127e-09	0.2951	0.05336	0.06368	0.03341	0.03027	0.178	1.776e-08	0.5899	0.1173	0.152	0.08352	0.06845	0.3206	2.59e-08	0.4985	0.1135	0.1557	0.08707	0.06858	0.2294	3.03e-08	0.3792	0.1243	0.163	0.1028	0.06019	0.09193	9.656e-08	0.9818	0.2695	0.6155	0.4321	0.1834	0.09673
442	7.853e-11	0.01647	0.001968	0.002099	0.001101	0.0009984	0.0124	3.541e-10	0.03358	0.005365	0.004732	0.002491	0.002241	0.02348	3.012e-09	0.1713	0.03197	0.0323	0.01682	0.01548	0.107	1.175e-08	0.3917	0.08088	0.1056	0.06191	0.04369	0.2052	2.09e-08	0.4083	0.1032	0.1359	0.0774	0.0585	0.1692	2.985e-08	0.377	0.1338	0.1634	0.1023	0.06106	0.07983	1.012e-07	1.033	0.2887	0.6497	0.4519	0.1979	0.09482
442	7.84e-11	0.01644	0.001969	0.002094	0.001096	0.0009984	0.01238	3.565e-10	0.03383	0.005432	0.004807	0.002517	0.00229	0.02359	3.019e-09	0.1716	0.03179	0.03228	0.01683	0.01544	0.1076	1.177e-08	0.3924	0.08077	0.1059	0.06215	0.04379	0.2056	2.092e-08	0.4087	0.1031	0.136	0.07744	0.05859	0.1696	2.987e-08	0.3772	0.1338	0.1635	0.1024	0.06109	0.07986	1.012e-07	1.033	0.2887	0.6499	0.452	0.1979	0.09481
443	NA	NA	NA	NA	NA	NA	NA	NA	NA	NA	NA	NA	NA	NA	1.842e-09	0.1003	0.01628	0.01178	0.007914	0.003864	0.07222	9.791e-09	0.3176	0.06421	0.06422	0.03333	0.03089	0.1892	1.92e-08	0.3691	0.09675	0.1053	0.05464	0.05065	0.167	2.135e-08	0.2672	0.09	0.1115	0.06756	0.04396	0.06564	6.636e-08	0.6759	0.1993	0.4154	0.2869	0.1285	0.06117
443	NA	NA	NA	NA	NA	NA	NA	NA	NA	NA	NA	NA	NA	NA	1.838e-09	0.09989	0.01629	0.01147	0.007806	0.003666	0.07213	9.811e-09	0.3181	0.06427	0.06395	0.03309	0.03086	0.1899	1.917e-08	0.3685	0.09656	0.1052	0.05458	0.05064	0.1667	2.136e-08	0.2673	0.09004	0.1114	0.06742	0.04394	0.06589	6.638e-08	0.6761	0.1995	0.4153	0.2869	0.1285	0.06125
444	5.441e-11	0.01119	0.001089	0.001196	0.0008217	0.0003741	0.008908	1.86e-10	0.01729	0.002341	0.002184	0.001596	0.0005881	0.01276	2.173e-09	0.1219	0.02222	0.02183	0.01427	0.007558	0.07789	1.025e-08	0.3401	0.07083	0.09066	0.05653	0.03413	0.1786	2.02e-08	0.3952	0.0999	0.1359	0.08175	0.05415	0.1594	3.086e-08	0.3923	0.1364	0.1805	0.1183	0.06226	0.07544	9.784e-08	0.9999	0.2813	0.6315	0.441	0.1905	0.08704
444	5.412e-11	0.01114	0.001086	0.001207	0.0008202	0.0003869	0.00885	1.86e-10	0.0173	0.002379	0.002181	0.001577	0.0006044	0.01274	2.163e-09	0.1214	0.0223	0.0218	0.0142	0.007603	0.07735	1.02e-08	0.3388	0.07076	0.09071	0.05656	0.03415	0.1773	2.018e-08	0.3948	0.1001	0.1357	0.08175	0.05399	0.159	3.086e-08	0.3923	0.1364	0.1806	0.1183	0.06227	0.07534	9.783e-08	0.9998	0.2812	0.6315	0.441	0.1905	0.08703
445	2.354e-10	0.05008	0.006057	0.008087	0.004457	0.00363	0.03594	1.368e-09	0.1322	0.02122	0.02432	0.01351	0.01082	0.08663	9.376e-09	0.539	0.09657	0.1158	0.06098	0.05484	0.3266	2.96e-08	0.9787	0.1913	0.2426	0.1309	0.1117	0.5448	4.049e-08	0.7792	0.1763	0.2471	0.1437	0.1033	0.3558	3.768e-08	0.4695	0.1508	0.1995	0.1265	0.073	0.1192	1.025e-07	1.039	0.285	0.6566	0.475	0.1817	0.09724
445	2.353e-10	0.05006	0.006048	0.008066	0.004446	0.00362	0.03594	1.368e-09	0.1321	0.02125	0.02435	0.01353	0.01082	0.08655	9.378e-09	0.5392	0.09656	0.116	0.06094	0.05502	0.3267	2.96e-08	0.9789	0.1919	0.2427	0.1309	0.1118	0.5443	4.046e-08	0.7786	0.1762	0.247	0.1437	0.1033	0.3554	3.768e-08	0.4694	0.1508	0.1995	0.1265	0.073	0.1191	1.025e-07	1.039	0.2849	0.6565	0.4749	0.1816	0.09734
446	1.572e-10	0.03328	0.00392	0.004975	0.002607	0.002368	0.02439	9.159e-10	0.08791	0.01341	0.01555	0.009032	0.006522	0.05894	6.5e-09	0.3726	0.06642	0.07889	0.04277	0.03612	0.2273	2.151e-08	0.7094	0.1396	0.1709	0.09135	0.07957	0.3989	3.083e-08	0.5895	0.1371	0.1745	0.09738	0.07717	0.2779	3.045e-08	0.3768	0.1179	0.1569	0.1001	0.0568	0.1019	7.936e-08	0.7973	0.2249	0.4816	0.3422	0.1394	0.09081
446	1.573e-10	0.03332	0.003928	0.004972	0.002601	0.002371	0.02442	9.139e-10	0.0877	0.01336	0.01549	0.008991	0.0065	0.05885	6.498e-09	0.3725	0.06624	0.07893	0.04276	0.03617	0.2273	2.151e-08	0.7095	0.1396	0.1713	0.0917	0.07956	0.3986	3.081e-08	0.5893	0.1369	0.1746	0.09732	0.07732	0.2777	3.044e-08	0.3767	0.1179	0.1569	0.1001	0.05678	0.1019	7.937e-08	0.7974	0.225	0.4816	0.3422	0.1394	0.09084
447	3.012e-10	0.06442	0.007738	0.01142	0.006687	0.004732	0.04526	1.645e-09	0.1602	0.02658	0.03195	0.01778	0.01417	0.1017	1.046e-08	0.6046	0.1097	0.1366	0.07208	0.06455	0.3583	3.174e-08	1.056	0.2072	0.279	0.1557	0.1233	0.5698	4.174e-08	0.8067	0.1755	0.2716	0.1653	0.1064	0.3595	4.409e-08	0.5527	0.1745	0.2492	0.1659	0.08331	0.129	1.199e-07	1.214	0.3276	0.7689	0.556	0.2129	0.1177
447	3.016e-10	0.06448	0.007747	0.01142	0.00669	0.00473	0.04531	1.644e-09	0.1601	0.0265	0.03194	0.01778	0.01416	0.1017	1.046e-08	0.605	0.1096	0.1368	0.07215	0.06463	0.3585	3.173e-08	1.056	0.2068	0.279	0.1558	0.1231	0.5699	4.171e-08	0.806	0.1755	0.2715	0.1653	0.1062	0.359	4.409e-08	0.5526	0.1745	0.2492	0.1659	0.08334	0.129	1.199e-07	1.214	0.3276	0.7689	0.556	0.2129	0.1178
448	1.584e-10	0.03347	0.004011	0.004674	0.002299	0.002375	0.02478	9.171e-10	0.08778	0.01362	0.01468	0.008237	0.006443	0.05948	6.744e-09	0.3853	0.06929	0.07736	0.04022	0.03713	0.2387	2.243e-08	0.7383	0.1459	0.1722	0.08876	0.08342	0.4202	3.196e-08	0.6111	0.1402	0.1807	0.09977	0.08095	0.2901	3.167e-08	0.392	0.1263	0.1601	0.09979	0.06027	0.1057	8.58e-08	0.8652	0.2411	0.5298	0.3755	0.1542	0.09433
448	1.586e-10	0.0335	0.004025	0.004671	0.002299	0.002372	0.0248	9.198e-10	0.08805	0.01366	0.01472	0.008234	0.006483	0.05967	6.749e-09	0.3856	0.06909	0.07738	0.04012	0.03726	0.2391	2.246e-08	0.739	0.1461	0.1721	0.08863	0.08347	0.4208	3.196e-08	0.6111	0.1402	0.1807	0.09979	0.08093	0.2902	3.167e-08	0.392	0.1262	0.16	0.09972	0.06026	0.1058	8.579e-08	0.8651	0.2411	0.5295	0.3753	0.1542	0.0945
449	1.169e-10	0.02467	0.002953	0.003409	0.001708	0.001701	0.01831	6.107e-10	0.0585	0.009157	0.009875	0.005579	0.004296	0.03947	4.387e-09	0.2514	0.04626	0.0521	0.02777	0.02433	0.1531	1.544e-08	0.5118	0.1039	0.1291	0.07124	0.05784	0.2788	2.466e-08	0.4766	0.114	0.1512	0.08599	0.06521	0.2115	2.991e-08	0.3728	0.1282	0.1518	0.09266	0.05915	0.0928	9.172e-08	0.9287	0.2634	0.5651	0.3905	0.1746	0.1001
449	1.165e-10	0.02459	0.002952	0.00343	0.001715	0.001715	0.01821	6.098e-10	0.05842	0.009182	0.009851	0.005578	0.004273	0.03938	4.373e-09	0.2506	0.0459	0.05203	0.02771	0.02432	0.1527	1.542e-08	0.5113	0.1038	0.1291	0.07106	0.05806	0.2783	2.467e-08	0.4768	0.1142	0.1513	0.08609	0.0652	0.2114	2.993e-08	0.3729	0.1282	0.1519	0.0927	0.05917	0.09284	9.175e-08	0.929	0.2635	0.5654	0.3907	0.1747	0.1001
450	1.651e-10	0.03505	0.004247	0.005343	0.002795	0.002547	0.02546	9.368e-10	0.09027	0.01449	0.0162	0.009069	0.00713	0.05958	6.632e-09	0.381	0.06928	0.08105	0.04295	0.03809	0.2307	2.227e-08	0.7376	0.1477	0.1837	0.09891	0.08481	0.4062	3.36e-08	0.6495	0.15	0.2109	0.123	0.08794	0.2886	3.717e-08	0.4644	0.1477	0.2012	0.1281	0.07303	0.1155	9.974e-08	1.007	0.2781	0.6201	0.4397	0.1804	0.1087
450	1.652e-10	0.03507	0.004253	0.005354	0.002805	0.00255	0.02546	9.358e-10	0.09017	0.01445	0.01617	0.009067	0.007105	0.05954	6.639e-09	0.3815	0.06946	0.08123	0.0431	0.03812	0.2308	2.228e-08	0.7377	0.1477	0.1838	0.09912	0.08466	0.4062	3.361e-08	0.6496	0.1499	0.211	0.1232	0.08782	0.2887	3.717e-08	0.4644	0.1477	0.2012	0.1281	0.07306	0.1155	9.976e-08	1.007	0.2781	0.6204	0.4399	0.1804	0.1086
451	1.93e-10	0.04108	0.004776	0.007055	0.004316	0.002739	0.02925	8.994e-10	0.08812	0.01506	0.01858	0.01044	0.008147	0.05448	6.055e-09	0.3504	0.06485	0.08051	0.04433	0.03618	0.205	2.133e-08	0.7135	0.1442	0.1991	0.1172	0.08191	0.3702	3.246e-08	0.6348	0.1396	0.2324	0.146	0.08642	0.2627	4.262e-08	0.5417	0.1807	0.2532	0.1666	0.08659	0.1077	1.35e-07	1.383	0.3745	0.8953	0.6338	0.2615	0.1133
451	1.922e-10	0.04092	0.00477	0.00706	0.004311	0.002749	0.02909	9.02e-10	0.08832	0.01512	0.01854	0.01044	0.008101	0.05466	6.052e-09	0.3502	0.06486	0.08053	0.04432	0.0362	0.2048	2.133e-08	0.7134	0.144	0.199	0.1172	0.08178	0.3704	3.249e-08	0.6354	0.1398	0.2325	0.146	0.0865	0.263	4.263e-08	0.5417	0.1808	0.2532	0.1666	0.08659	0.1077	1.35e-07	1.383	0.3743	0.8954	0.6339	0.2614	0.1133
452	3.04e-10	0.06475	0.007891	0.01014	0.005001	0.005142	0.04672	1.877e-09	0.1809	0.02839	0.03246	0.01776	0.0147	0.12	1.235e-08	0.7096	0.1261	0.1487	0.0735	0.07522	0.4347	3.623e-08	1.191	0.229	0.2719	0.1313	0.1407	0.6903	4.253e-08	0.8022	0.1719	0.2156	0.1121	0.1035	0.4147	3.168e-08	0.3835	0.1061	0.1505	0.09773	0.05275	0.1269	7.701e-08	0.7658	0.2001	0.4704	0.3528	0.1176	0.09534
452	3.035e-10	0.06467	0.007886	0.01014	0.005	0.005143	0.04664	1.879e-09	0.1811	0.02846	0.03252	0.01777	0.01475	0.1202	1.233e-08	0.7088	0.1261	0.1486	0.07345	0.0752	0.434	3.619e-08	1.19	0.2287	0.2718	0.1312	0.1406	0.6896	4.257e-08	0.803	0.1722	0.2158	0.1123	0.1035	0.415	3.168e-08	0.3835	0.1061	0.1505	0.09777	0.05275	0.1269	7.697e-08	0.7655	0.2	0.4703	0.3527	0.1176	0.09515
453	2.191e-10	0.04678	0.005447	0.008442	0.005241	0.003201	0.03289	1.078e-09	0.1055	0.01791	0.02198	0.01238	0.009609	0.06556	7.321e-09	0.4236	0.07839	0.09642	0.05204	0.04438	0.2488	2.477e-08	0.8284	0.1664	0.2297	0.1332	0.09652	0.4323	3.653e-08	0.7134	0.1579	0.2563	0.1583	0.09808	0.2992	4.543e-08	0.5764	0.1981	0.2613	0.1676	0.09372	0.1171	1.508e-07	1.548	0.4181	1.006	0.7106	0.2953	0.1237
453	2.192e-10	0.04681	0.005469	0.008433	0.005236	0.003197	0.03291	1.078e-09	0.1054	0.01792	0.02192	0.01234	0.009579	0.06561	7.318e-09	0.4234	0.07847	0.0963	0.05189	0.04441	0.2486	2.477e-08	0.8287	0.1665	0.2301	0.1334	0.09679	0.432	3.656e-08	0.7139	0.1579	0.2564	0.1582	0.09822	0.2996	4.544e-08	0.5766	0.1981	0.2615	0.1677	0.09377	0.117	1.508e-07	1.548	0.4182	1.006	0.7108	0.2952	0.1237
454	1.299e-10	0.02743	0.003163	0.004123	0.002404	0.001719	0.02015	6.765e-10	0.06487	0.00999	0.01139	0.006726	0.004665	0.04349	5.282e-09	0.3015	0.05396	0.06126	0.03371	0.02755	0.1862	1.867e-08	0.6167	0.1228	0.1527	0.08475	0.06791	0.3413	2.829e-08	0.5454	0.1286	0.1722	0.09926	0.07293	0.2446	3.156e-08	0.3962	0.1376	0.1665	0.1016	0.06488	0.09206	9.564e-08	0.9747	0.2748	0.6121	0.4298	0.1823	0.0878
454	1.297e-10	0.02739	0.003179	0.004133	0.002407	0.001726	0.02008	6.751e-10	0.06475	0.009974	0.01136	0.00666	0.004703	0.04341	5.295e-09	0.3022	0.05428	0.06134	0.03371	0.02762	0.1866	1.866e-08	0.6168	0.1227	0.153	0.08495	0.06808	0.3411	2.829e-08	0.5454	0.1286	0.1721	0.0992	0.07291	0.2447	3.154e-08	0.396	0.1376	0.1664	0.1015	0.06491	0.092	9.56e-08	0.9743	0.2747	0.6119	0.4297	0.1822	0.08773
455	1.336e-10	0.02822	0.003448	0.003639	0.00143	0.002209	0.02114	9.147e-10	0.08679	0.01276	0.01317	0.007422	0.005743	0.06086	7.115e-09	0.4056	0.07213	0.07893	0.03965	0.03928	0.2546	2.332e-08	0.764	0.1491	0.1666	0.0788	0.08781	0.4483	3.213e-08	0.6106	0.1399	0.1689	0.08744	0.08143	0.3018	2.739e-08	0.3332	0.09953	0.1251	0.07432	0.05083	0.1085	6.677e-08	0.6618	0.1861	0.3829	0.273	0.1099	0.09282
455	1.337e-10	0.02824	0.00347	0.003641	0.001435	0.002206	0.02113	9.153e-10	0.08686	0.01283	0.01321	0.007463	0.005744	0.06083	7.108e-09	0.4053	0.07219	0.07895	0.03953	0.03941	0.2542	2.335e-08	0.765	0.1495	0.1667	0.07872	0.08797	0.4488	3.211e-08	0.6102	0.14	0.1688	0.08741	0.08138	0.3014	2.74e-08	0.3334	0.09968	0.1252	0.07433	0.05084	0.1085	6.677e-08	0.6618	0.1861	0.3829	0.273	0.1099	0.09287
456	7.475e-11	0.01556	0.00178	0.001544	0.0005251	0.001019	0.01223	4.548e-10	0.04245	0.005492	0.005516	0.003491	0.002025	0.03144	4.018e-09	0.2272	0.03977	0.0416	0.02221	0.01939	0.1458	1.464e-08	0.4788	0.09446	0.104	0.05149	0.05253	0.2803	2.232e-08	0.4227	0.1049	0.1065	0.04951	0.05702	0.2113	2.255e-08	0.2762	0.09127	0.1018	0.05838	0.04346	0.08312	6.389e-08	0.6397	0.1865	0.3715	0.2549	0.1165	0.0817
456	7.496e-11	0.0156	0.001794	0.001547	0.0005257	0.001021	0.01226	4.539e-10	0.04237	0.005509	0.005502	0.003494	0.002008	0.03136	4.019e-09	0.2272	0.03975	0.04148	0.02215	0.01934	0.146	1.465e-08	0.4793	0.09513	0.104	0.05143	0.05259	0.2802	2.232e-08	0.4227	0.1051	0.1065	0.04945	0.05708	0.2111	2.254e-08	0.2761	0.09123	0.1018	0.05832	0.04346	0.08308	6.387e-08	0.6396	0.1865	0.3714	0.255	0.1165	0.08164
457	3.254e-10	0.06918	0.008746	0.009959	0.004228	0.005731	0.05048	2.058e-09	0.1976	0.03083	0.03376	0.01809	0.01567	0.133	1.313e-08	0.7544	0.1343	0.1561	0.07439	0.0817	0.464	3.676e-08	1.205	0.2323	0.2607	0.1155	0.1452	0.7124	4.1e-08	0.7646	0.1708	0.1732	0.07384	0.09931	0.4206	2.473e-08	0.2869	0.07487	0.08357	0.04771	0.03586	0.1284	5.12e-08	0.4913	0.1299	0.2703	0.21	0.06029	0.09113
457	3.252e-10	0.06915	0.008735	0.009966	0.004233	0.005732	0.05045	2.059e-09	0.1977	0.03094	0.03381	0.01811	0.0157	0.133	1.312e-08	0.7542	0.1341	0.1562	0.07442	0.08176	0.4639	3.677e-08	1.205	0.2323	0.2607	0.1155	0.1452	0.7124	4.099e-08	0.7644	0.1708	0.1732	0.07387	0.09931	0.4204	2.473e-08	0.2869	0.07486	0.08365	0.04778	0.03586	0.1284	5.123e-08	0.4918	0.1299	0.2708	0.2104	0.06039	0.09102
458	4.947e-10	0.1054	0.01335	0.0161	0.007446	0.008652	0.07599	3.063e-09	0.2953	0.04742	0.05221	0.02781	0.02441	0.1957	1.87e-08	1.077	0.1931	0.2267	0.1073	0.1194	0.6575	4.988e-08	1.639	0.3153	0.3651	0.1662	0.1988	0.9587	5.192e-08	0.9691	0.2084	0.2301	0.1066	0.1235	0.5306	3.203e-08	0.3742	0.1012	0.118	0.07453	0.04345	0.155	6.711e-08	0.6471	0.1621	0.3741	0.298	0.07614	0.1109
458	4.947e-10	0.1054	0.01335	0.01609	0.007447	0.008645	0.07599	3.063e-09	0.2953	0.04738	0.0522	0.02781	0.02439	0.1957	1.87e-08	1.077	0.1932	0.2265	0.1074	0.1192	0.6573	4.985e-08	1.638	0.3148	0.365	0.1662	0.1987	0.9584	5.198e-08	0.9701	0.2088	0.2299	0.1065	0.1235	0.5314	3.203e-08	0.3742	0.1012	0.118	0.0745	0.04346	0.155	6.711e-08	0.6471	0.1621	0.374	0.298	0.07608	0.111
459	9.235e-11	0.01934	0.002174	0.002424	0.001224	0.0012	0.01474	4.072e-10	0.03912	0.005949	0.006942	0.003928	0.003014	0.02623	3.154e-09	0.1799	0.03203	0.03698	0.02099	0.01599	0.1109	1.26e-08	0.4173	0.08487	0.1058	0.06049	0.04531	0.2267	2.162e-08	0.4193	0.1029	0.1354	0.07794	0.05751	0.1809	2.794e-08	0.3534	0.1131	0.1639	0.1077	0.05626	0.07637	8.489e-08	0.865	0.2417	0.5434	0.381	0.1624	0.07984
459	9.243e-11	0.01936	0.002171	0.002425	0.001217	0.001208	0.01476	4.061e-10	0.03904	0.005952	0.006961	0.003935	0.003025	0.02612	3.138e-09	0.179	0.03187	0.03677	0.02099	0.01578	0.1103	1.261e-08	0.4173	0.08489	0.1057	0.06065	0.04509	0.2267	2.162e-08	0.4192	0.1027	0.1352	0.07789	0.05735	0.1812	2.795e-08	0.3534	0.1131	0.1639	0.1077	0.05624	0.07636	8.486e-08	0.8647	0.2417	0.5433	0.381	0.1623	0.07973
460	1.043e-10	0.02189	0.002394	0.002829	0.001395	0.001434	0.01666	5.255e-10	0.05036	0.007154	0.009014	0.00527	0.003745	0.03419	3.921e-09	0.2239	0.03843	0.04706	0.02685	0.02021	0.1384	1.464e-08	0.482	0.09521	0.1152	0.06299	0.05226	0.2716	2.32e-08	0.4438	0.1077	0.1277	0.06843	0.05931	0.2083	2.362e-08	0.2933	0.087	0.129	0.08546	0.04356	0.07728	6.703e-08	0.6779	0.1931	0.4158	0.2938	0.122	0.06896
460	1.049e-10	0.02201	0.002394	0.002849	0.001397	0.001452	0.01676	5.246e-10	0.05028	0.007115	0.009032	0.005287	0.003745	0.03413	3.922e-09	0.2239	0.03833	0.04732	0.02709	0.02023	0.1383	1.464e-08	0.482	0.09533	0.1152	0.06295	0.05222	0.2715	2.32e-08	0.4438	0.1079	0.1277	0.06842	0.05932	0.2082	2.363e-08	0.2933	0.08694	0.129	0.08543	0.04357	0.07739	6.703e-08	0.6779	0.1929	0.4159	0.2938	0.1221	0.06903
461	4.705e-10	0.1007	0.01268	0.01667	0.008408	0.008266	0.07132	2.942e-09	0.2847	0.04623	0.05233	0.02805	0.02429	0.1861	1.807e-08	1.043	0.187	0.2253	0.1101	0.1152	0.6304	4.99e-08	1.647	0.3162	0.39	0.1916	0.1984	0.9404	5.656e-08	1.069	0.2304	0.2902	0.1504	0.1398	0.5482	3.912e-08	0.4686	0.1275	0.1732	0.1108	0.06242	0.1679	8.474e-08	0.8311	0.2089	0.5005	0.3869	0.1137	0.1217
461	4.703e-10	0.1006	0.01269	0.01667	0.008399	0.008266	0.07127	2.942e-09	0.2846	0.04621	0.05231	0.02803	0.02427	0.1861	1.808e-08	1.043	0.1872	0.2253	0.1101	0.1152	0.6307	4.993e-08	1.647	0.3165	0.3897	0.1914	0.1983	0.9412	5.659e-08	1.069	0.2303	0.2904	0.1506	0.1398	0.5485	3.913e-08	0.4687	0.1275	0.1732	0.1108	0.06242	0.168	8.472e-08	0.8309	0.2089	0.5006	0.3868	0.1138	0.1215
462	8.93e-11	0.01866	0.002278	0.001832	0.0004358	0.001397	0.01455	5.641e-10	0.05331	0.007599	0.007675	0.004255	0.00342	0.03803	4.398e-09	0.2505	0.04398	0.04952	0.02616	0.02336	0.157	1.585e-08	0.5203	0.1034	0.1177	0.05946	0.05822	0.2992	2.58e-08	0.4945	0.1237	0.1399	0.07148	0.06847	0.2309	2.566e-08	0.316	0.09389	0.1305	0.08266	0.04782	0.09164	6.697e-08	0.6697	0.1901	0.3963	0.2799	0.1164	0.08324
462	8.941e-11	0.01868	0.002256	0.001843	0.0004422	0.001401	0.01458	5.656e-10	0.05347	0.007664	0.00773	0.004289	0.003441	0.03808	4.409e-09	0.251	0.04408	0.04935	0.0261	0.02326	0.1576	1.584e-08	0.5202	0.1041	0.1176	0.05946	0.05815	0.2984	2.579e-08	0.4942	0.1236	0.1398	0.07145	0.06832	0.2309	2.567e-08	0.3161	0.09382	0.1305	0.0827	0.04783	0.09173	6.697e-08	0.6698	0.1901	0.3964	0.2799	0.1165	0.08323
463	1.377e-10	0.02916	0.00353	0.004268	0.002201	0.002067	0.02136	6.957e-10	0.06725	0.01094	0.0123	0.006654	0.005643	0.04401	4.687e-09	0.2696	0.04877	0.05825	0.03112	0.02713	0.1626	1.614e-08	0.5372	0.1082	0.1422	0.08091	0.06134	0.2868	2.58e-08	0.5013	0.1209	0.1654	0.09588	0.06954	0.215	3.186e-08	0.4008	0.131	0.1793	0.1166	0.06267	0.0905	9.581e-08	0.9739	0.272	0.6077	0.4263	0.1813	0.0943
463	1.382e-10	0.02924	0.003521	0.004258	0.002199	0.002059	0.02146	6.987e-10	0.06748	0.01088	0.01224	0.006619	0.00562	0.04436	4.695e-09	0.2699	0.04876	0.05816	0.031	0.02716	0.163	1.612e-08	0.5365	0.1083	0.1421	0.08097	0.06116	0.2861	2.585e-08	0.5023	0.121	0.1655	0.09588	0.06959	0.2158	3.188e-08	0.4009	0.131	0.1792	0.1165	0.06264	0.09072	9.582e-08	0.974	0.2721	0.6076	0.4262	0.1814	0.09433
464	NA	NA	NA	NA	NA	NA	NA	1.645e-10	0.01488	0.001802	0.0006904	0.0002155	0.0004749	0.01239	1.978e-09	0.1111	0.02006	0.01832	0.009586	0.008737	0.07272	8.95e-09	0.2963	0.06193	0.07276	0.03974	0.03302	0.1616	1.893e-08	0.3698	0.1003	0.116	0.06077	0.05526	0.1535	2.588e-08	0.3241	0.1021	0.1429	0.09145	0.05142	0.07917	7.76e-08	0.7827	0.2228	0.4692	0.323	0.1461	0.0907
464	NA	NA	NA	NA	NA	NA	NA	1.658e-10	0.01499	0.001804	0.0006912	0.0002318	0.0004594	0.0125	1.969e-09	0.1107	0.02009	0.01843	0.009569	0.008861	0.07222	8.961e-09	0.2967	0.06215	0.07292	0.03989	0.03302	0.1616	1.893e-08	0.3698	0.1001	0.1161	0.06074	0.05538	0.1536	2.589e-08	0.3242	0.1021	0.1429	0.09148	0.05141	0.07921	7.758e-08	0.7824	0.2226	0.469	0.323	0.146	0.0908
465	5.44e-10	0.1163	0.0145	0.01939	0.01017	0.009229	0.0824	3.107e-09	0.3022	0.04993	0.05869	0.03145	0.02724	0.1936	1.814e-08	1.051	0.1887	0.2363	0.1172	0.119	0.6258	4.921e-08	1.629	0.3146	0.4008	0.2041	0.1967	0.9137	5.373e-08	1.019	0.2196	0.29	0.1576	0.1324	0.5096	3.975e-08	0.4845	0.1395	0.1968	0.1307	0.06604	0.1482	9.9e-08	0.9899	0.2534	0.6293	0.4803	0.149	0.1072
465	5.443e-10	0.1164	0.0145	0.01939	0.01015	0.009238	0.08247	3.109e-09	0.3024	0.04991	0.0587	0.03146	0.02724	0.1938	1.815e-08	1.051	0.1887	0.2361	0.1171	0.119	0.626	4.915e-08	1.627	0.3145	0.4008	0.2041	0.1967	0.912	5.369e-08	1.019	0.2195	0.2898	0.1574	0.1324	0.5092	3.977e-08	0.4847	0.1395	0.1968	0.1307	0.06604	0.1483	9.896e-08	0.9896	0.2534	0.6292	0.4802	0.149	0.107
466	3.123e-10	0.06633	0.008217	0.009473	0.004059	0.005414	0.04864	1.87e-09	0.1804	0.02836	0.03237	0.01732	0.01505	0.1197	1.148e-08	0.6614	0.1167	0.143	0.07089	0.07213	0.4017	3.323e-08	1.092	0.2107	0.2438	0.1133	0.1305	0.6372	3.836e-08	0.7179	0.156	0.1754	0.08422	0.09122	0.3865	2.457e-08	0.2904	0.06335	0.112	0.07863	0.0334	0.115	4.689e-08	0.4516	0.1198	0.2549	0.2015	0.05333	0.07699
466	3.12e-10	0.06626	0.008226	0.009462	0.004059	0.005404	0.04858	1.87e-09	0.1803	0.02838	0.03232	0.01731	0.015	0.1197	1.147e-08	0.661	0.1164	0.1431	0.07092	0.07213	0.4015	3.324e-08	1.092	0.2107	0.2436	0.1134	0.1302	0.6376	3.84e-08	0.7186	0.1561	0.1755	0.08422	0.09129	0.3869	2.458e-08	0.2904	0.06332	0.112	0.07865	0.03338	0.1151	4.693e-08	0.4519	0.1198	0.255	0.2017	0.05329	0.07711
467	2.213e-10	0.04703	0.005905	0.007067	0.003486	0.003581	0.03406	1.209e-09	0.1171	0.01925	0.02144	0.01139	0.01005	0.07636	7.508e-09	0.4333	0.07869	0.09474	0.04809	0.04665	0.2598	2.286e-08	0.7582	0.1515	0.1903	0.1011	0.08921	0.4164	3.169e-08	0.6098	0.1455	0.1857	0.1023	0.08338	0.2785	3.394e-08	0.4226	0.1356	0.181	0.1169	0.06408	0.106	9.471e-08	0.9555	0.2627	0.5907	0.4224	0.1684	0.1021
467	2.218e-10	0.04713	0.005913	0.007074	0.003483	0.003591	0.03415	1.21e-09	0.117	0.01919	0.02141	0.01138	0.01003	0.07643	7.524e-09	0.4341	0.07889	0.09464	0.04796	0.04668	0.2606	2.288e-08	0.7588	0.1516	0.1904	0.1011	0.08932	0.4168	3.167e-08	0.6095	0.1454	0.1859	0.1024	0.08348	0.2782	3.395e-08	0.4228	0.1356	0.1811	0.117	0.06411	0.1061	9.47e-08	0.9555	0.2625	0.5909	0.4225	0.1684	0.1021
468	1.784e-10	0.03759	0.004592	0.00453	0.001546	0.002984	0.02847	1.182e-09	0.1127	0.01686	0.01799	0.009796	0.008196	0.07785	8.475e-09	0.4842	0.08479	0.09718	0.04925	0.04794	0.3022	2.783e-08	0.9097	0.1761	0.1931	0.08808	0.105	0.5405	3.742e-08	0.7036	0.1563	0.1775	0.08575	0.09175	0.3698	2.443e-08	0.2902	0.06854	0.1074	0.06887	0.03854	0.1142	5.035e-08	0.4933	0.137	0.2832	0.2121	0.07101	0.07308
468	1.785e-10	0.03763	0.004608	0.004553	0.001557	0.002996	0.02846	1.185e-09	0.113	0.01684	0.018	0.009778	0.008222	0.07812	8.486e-09	0.4848	0.08481	0.0973	0.04934	0.04796	0.3027	2.784e-08	0.91	0.1762	0.1932	0.08818	0.105	0.5406	3.744e-08	0.7041	0.1562	0.1779	0.08598	0.09187	0.37	2.444e-08	0.2904	0.06866	0.1076	0.06897	0.03859	0.1142	5.037e-08	0.4934	0.1371	0.2832	0.2122	0.071	0.07315
469	1.956e-10	0.04178	0.004994	0.007431	0.004512	0.002919	0.02936	9.785e-10	0.09592	0.01664	0.02008	0.01108	0.009004	0.05919	6.652e-09	0.3851	0.07211	0.08829	0.04836	0.03993	0.2247	2.331e-08	0.7799	0.1575	0.2185	0.129	0.08946	0.4039	3.708e-08	0.7322	0.1611	0.2884	0.1883	0.1001	0.2827	4.993e-08	0.6385	0.2072	0.3109	0.2066	0.1043	0.1205	1.428e-07	1.46	0.3957	0.9406	0.6681	0.2724	0.1238
469	1.956e-10	0.04177	0.004982	0.007426	0.004508	0.002918	0.02936	9.757e-10	0.09565	0.01658	0.02005	0.01107	0.008984	0.05902	6.662e-09	0.3856	0.07204	0.0883	0.04828	0.04001	0.2253	2.328e-08	0.7793	0.1575	0.2187	0.1293	0.08936	0.4031	3.708e-08	0.7322	0.1609	0.2884	0.1882	0.1001	0.283	4.993e-08	0.6385	0.2072	0.3109	0.2066	0.1043	0.1204	1.428e-07	1.46	0.3957	0.9404	0.668	0.2724	0.1238
470	1.389e-10	0.02933	0.003606	0.004037	0.001968	0.002068	0.02169	7.483e-10	0.07197	0.01166	0.0123	0.00653	0.005766	0.04802	5.509e-09	0.3153	0.05754	0.06397	0.0331	0.03087	0.1938	1.931e-08	0.6392	0.1285	0.1587	0.08613	0.07253	0.352	3.052e-08	0.5926	0.1407	0.1956	0.1136	0.08205	0.2563	3.482e-08	0.4388	0.144	0.1949	0.1233	0.07159	0.09991	1.03e-07	1.049	0.289	0.6641	0.4696	0.1945	0.09593
470	1.386e-10	0.02928	0.003612	0.004034	0.001966	0.002068	0.02164	7.455e-10	0.07172	0.01167	0.01227	0.006488	0.005777	0.04779	5.5e-09	0.315	0.05765	0.06417	0.03328	0.0309	0.1931	1.93e-08	0.6389	0.1286	0.1588	0.08619	0.07263	0.3515	3.057e-08	0.5935	0.1411	0.1959	0.1137	0.08224	0.2565	3.482e-08	0.4388	0.144	0.1949	0.1233	0.07159	0.09991	1.03e-07	1.049	0.2888	0.6641	0.4697	0.1945	0.09591
471	1.523e-10	0.03221	0.003878	0.004698	0.002487	0.002212	0.02363	8.179e-10	0.07895	0.01274	0.01428	0.007803	0.006478	0.05192	6.028e-09	0.3454	0.06236	0.07222	0.03876	0.03346	0.2109	2.112e-08	0.6993	0.1395	0.176	0.09744	0.07853	0.3838	3.302e-08	0.6423	0.1495	0.2193	0.1318	0.08745	0.2736	3.65e-08	0.4612	0.1497	0.209	0.1336	0.07536	0.1025	1.035e-07	1.056	0.2931	0.6725	0.4776	0.1949	0.09045
471	1.522e-10	0.03219	0.003865	0.004716	0.0025	0.002216	0.02361	8.219e-10	0.07932	0.01277	0.0143	0.007797	0.006504	0.05224	6.008e-09	0.3445	0.06221	0.07244	0.03887	0.03358	0.2098	2.111e-08	0.699	0.1401	0.1758	0.09736	0.0784	0.3831	3.305e-08	0.6428	0.1496	0.2195	0.1321	0.0874	0.2738	3.649e-08	0.4611	0.1497	0.2091	0.1337	0.07539	0.1023	1.035e-07	1.056	0.2931	0.6726	0.4777	0.1949	0.09038
472	3.763e-10	0.08021	0.01009	0.01239	0.00588	0.006506	0.05774	2.302e-09	0.2223	0.03568	0.03997	0.02122	0.01875	0.1466	1.435e-08	0.8264	0.1469	0.1762	0.08565	0.0905	0.5033	4.034e-08	1.329	0.2557	0.3084	0.1491	0.1593	0.7648	4.635e-08	0.8753	0.1938	0.2316	0.1167	0.1149	0.4498	3.179e-08	0.383	0.106	0.1452	0.09275	0.05243	0.1318	7.575e-08	0.7521	0.1948	0.4658	0.3553	0.1104	0.09154
472	3.76e-10	0.08015	0.01009	0.01239	0.005882	0.006509	0.05768	2.302e-09	0.2223	0.0357	0.04001	0.02124	0.01877	0.1466	1.434e-08	0.8258	0.147	0.1761	0.08564	0.09049	0.5026	4.032e-08	1.328	0.2558	0.3088	0.1495	0.1593	0.7637	4.632e-08	0.8747	0.1938	0.2315	0.1167	0.1148	0.4494	3.179e-08	0.383	0.1061	0.1452	0.09275	0.05242	0.1317	7.572e-08	0.7519	0.1947	0.4657	0.3553	0.1104	0.09151
473	1.692e-10	0.03614	0.004377	0.00605	0.003251	0.002799	0.02571	9.251e-10	0.08977	0.01433	0.01741	0.009627	0.007779	0.05803	5.908e-09	0.3414	0.06105	0.07712	0.04073	0.03639	0.2032	1.86e-08	0.6193	0.1229	0.1634	0.09049	0.07287	0.333	2.739e-08	0.5297	0.1261	0.1691	0.09639	0.07276	0.2344	3.15e-08	0.3928	0.1179	0.1752	0.1155	0.05971	0.09979	8.301e-08	0.8319	0.2308	0.5004	0.3557	0.1447	0.1007
473	1.696e-10	0.0362	0.004386	0.006048	0.003254	0.002795	0.02577	9.259e-10	0.08982	0.0143	0.01738	0.009612	0.007771	0.05814	5.903e-09	0.3411	0.06107	0.07711	0.04074	0.03638	0.2029	1.861e-08	0.6197	0.1227	0.1637	0.09069	0.07301	0.3333	2.742e-08	0.5302	0.1264	0.1691	0.09637	0.07274	0.2347	3.15e-08	0.3928	0.1179	0.1752	0.1155	0.0597	0.09977	8.301e-08	0.8319	0.2309	0.5004	0.3556	0.1447	0.1007
474	NA	NA	NA	NA	NA	NA	NA	NA	NA	NA	NA	NA	NA	NA	NA	NA	NA	NA	NA	NA	NA	8.054e-08	2.664	0.5111	0.6372	0.3029	NA	1.516	7.763e-08	1.457	0.3038	0.3723	0.1833	0.189	0.7805	4.468e-08	0.5209	0.1227	0.1772	0.1201	0.05717	0.221	9.047e-08	0.8679	0.1912	0.5273	0.4437	0.08363	0.1494
474	NA	NA	NA	NA	NA	NA	NA	NA	NA	NA	NA	NA	NA	NA	NA	NA	NA	NA	NA	NA	NA	8.052e-08	2.663	0.5111	0.637	0.3029	NA	1.515	7.764e-08	1.457	0.3038	0.3723	0.1835	0.1888	0.7807	4.468e-08	0.5209	0.1227	0.1772	0.12	0.05718	0.2211	9.044e-08	0.8677	0.1911	0.5273	0.4436	0.08371	0.1493
475	1.312e-10	0.02771	0.003209	0.004003	0.002084	0.001919	0.0205	6.738e-10	0.06498	0.01018	0.01183	0.006547	0.005281	0.04297	4.804e-09	0.2754	0.0486	0.05849	0.03165	0.02685	0.1683	1.691e-08	0.5601	0.111	0.1422	0.07926	0.06289	0.3069	2.564e-08	0.4945	0.1159	0.1562	0.08948	0.06675	0.2223	2.843e-08	0.3573	0.1116	0.1635	0.1086	0.05489	0.08227	8.626e-08	0.8784	0.2429	0.5576	0.3974	0.1603	0.07797
475	1.313e-10	0.02775	0.003215	0.004025	0.002096	0.001928	0.02051	6.716e-10	0.06481	0.01011	0.01186	0.006518	0.005339	0.04284	4.794e-09	0.2749	0.04864	0.05854	0.03169	0.02685	0.1677	1.696e-08	0.5614	0.1112	0.1421	0.07921	0.06286	0.3082	2.563e-08	0.4944	0.1159	0.1563	0.08962	0.06672	0.2221	2.844e-08	0.3574	0.1116	0.1635	0.1086	0.05487	0.08235	8.628e-08	0.8786	0.2428	0.5577	0.3975	0.1603	0.07805
476	NA	NA	NA	NA	NA	NA	NA	2.928e-10	0.02678	0.002741	0.002481	0.001523	0.0009582	0.02156	3e-09	0.168	0.02771	0.02817	0.01529	0.01288	0.1121	1.248e-08	0.4056	0.07963	0.08113	0.03738	0.04374	0.2448	2.072e-08	0.3917	0.09742	0.09567	0.04205	0.05362	0.1986	1.859e-08	0.2263	0.06237	0.08959	0.0557	0.03389	0.07436	5.146e-08	0.5149	0.1486	0.3018	0.2103	0.09145	0.0645
476	NA	NA	NA	NA	NA	NA	NA	2.906e-10	0.0266	0.002732	0.002494	0.001513	0.0009802	0.02138	2.994e-09	0.1678	0.02806	0.0282	0.01543	0.01277	0.1115	1.249e-08	0.4058	0.08017	0.08069	0.03703	0.04365	0.2449	2.071e-08	0.3915	0.09751	0.09553	0.04192	0.05361	0.1985	1.859e-08	0.2263	0.0623	0.08963	0.05569	0.03393	0.0744	5.143e-08	0.5148	0.1485	0.3018	0.2103	0.0915	0.06444
477	2.819e-10	0.06021	0.007121	0.01027	0.005662	0.00461	0.04282	1.666e-09	0.1614	0.02531	0.03125	0.0176	0.01365	0.1049	1.065e-08	0.6137	0.1083	0.1361	0.07171	0.06438	0.3694	3.168e-08	1.046	0.2013	0.2562	0.1349	0.1213	0.5889	3.99e-08	0.7579	0.1681	0.2162	0.1184	0.09782	0.3736	3.289e-08	0.4012	0.107	0.1714	0.1183	0.05309	0.1228	7.459e-08	0.7392	0.1963	0.4474	0.336	0.1115	0.09548
477	2.819e-10	0.0602	0.007117	0.01027	0.005659	0.004611	0.04281	1.666e-09	0.1615	0.02531	0.03121	0.01756	0.01364	0.1049	1.065e-08	0.6139	0.1083	0.1362	0.07173	0.06447	0.3693	3.166e-08	1.046	0.2006	0.2564	0.1351	0.1213	0.5887	3.99e-08	0.7579	0.1681	0.216	0.1182	0.0978	0.3738	3.29e-08	0.4014	0.1069	0.1715	0.1184	0.0531	0.1229	7.462e-08	0.7395	0.1965	0.4476	0.3362	0.1114	0.09544
478	8.557e-11	0.01794	0.002023	0.002511	0.001572	0.0009391	0.01341	3.258e-10	0.03155	0.005272	0.005902	0.003291	0.00261	0.02038	2.874e-09	0.1642	0.03038	0.03453	0.0208	0.01373	0.09927	1.251e-08	0.4181	0.08704	0.1174	0.07303	0.04436	0.2137	2.409e-08	0.4768	0.1187	0.1803	0.1135	0.06678	0.1779	3.52e-08	0.4513	0.151	0.2196	0.1455	0.07403	0.08077	1.08e-07	1.107	0.3083	0.7113	0.5015	0.2098	0.08743
478	8.563e-11	0.01795	0.002016	0.002514	0.001571	0.0009424	0.01342	3.243e-10	0.03145	0.005234	0.00594	0.003272	0.002668	0.02027	2.888e-09	0.165	0.03057	0.0349	0.02099	0.01391	0.09957	1.251e-08	0.418	0.08711	0.1177	0.0734	0.04433	0.2131	2.41e-08	0.4769	0.1184	0.1803	0.1137	0.06669	0.1782	3.522e-08	0.4516	0.151	0.2198	0.1457	0.07413	0.08078	1.08e-07	1.107	0.3083	0.7117	0.5019	0.2098	0.08737
479	2.25e-10	0.04784	0.005957	0.007348	0.003767	0.003581	0.03453	1.219e-09	0.1181	0.01957	0.02179	0.01159	0.01019	0.0767	7.767e-09	0.4479	0.08105	0.09766	0.05003	0.04764	0.2692	2.45e-08	0.8127	0.1618	0.2063	0.1116	0.09464	0.4447	3.406e-08	0.6571	0.1523	0.209	0.1197	0.0893	0.2959	3.443e-08	0.4312	0.1425	0.185	0.1163	0.06872	0.1037	1.027e-07	1.045	0.2873	0.6657	0.4761	0.1896	0.0924
479	2.251e-10	0.04785	0.005949	0.007357	0.003773	0.003583	0.03455	1.217e-09	0.1179	0.01956	0.02179	0.01159	0.0102	0.0766	7.776e-09	0.4483	0.08119	0.09757	0.05005	0.04752	0.2695	2.45e-08	0.8128	0.1615	0.2061	0.1117	0.09447	0.4452	3.405e-08	0.6569	0.1522	0.2089	0.1198	0.08912	0.2958	3.444e-08	0.4313	0.1425	0.1851	0.1163	0.06872	0.1037	1.027e-07	1.046	0.2872	0.6661	0.4764	0.1897	0.09236
480	1.493e-10	0.03171	0.003746	0.004979	0.002663	0.002316	0.02299	8.534e-10	0.08241	0.01317	0.01521	0.008522	0.006691	0.05403	6.082e-09	0.3496	0.06314	0.07552	0.04079	0.03472	0.211	2.124e-08	0.7039	0.1401	0.1777	0.09755	0.08018	0.386	3.278e-08	0.6352	0.1446	0.2125	0.1266	0.08587	0.2782	3.731e-08	0.4692	0.1437	0.2161	0.1428	0.07327	0.1095	1.014e-07	1.027	0.2801	0.6442	0.46	0.1842	0.103
480	1.494e-10	0.03175	0.003746	0.004987	0.00266	0.002327	0.02301	8.521e-10	0.08231	0.01314	0.01523	0.008516	0.006711	0.05394	6.07e-09	0.349	0.06317	0.07544	0.04066	0.03478	0.2104	2.124e-08	0.7039	0.1404	0.1779	0.09768	0.08021	0.3857	3.278e-08	0.6352	0.1445	0.2126	0.1267	0.0859	0.2782	3.733e-08	0.4694	0.1436	0.2161	0.1428	0.07328	0.1097	1.014e-07	1.028	0.2801	0.6444	0.4601	0.1843	0.103
481	4.163e-10	0.08877	0.01101	0.01398	0.006858	0.007126	0.06377	2.511e-09	0.2428	0.03893	0.04469	0.02408	0.02061	0.1591	1.533e-08	0.8841	0.1573	0.1912	0.09419	0.097	0.5356	4.259e-08	1.403	0.2696	0.3256	0.1579	0.1677	0.8077	4.762e-08	0.8961	0.1938	0.2338	0.1188	0.1149	0.4685	3.238e-08	0.3881	0.1041	0.1473	0.09734	0.05	0.1367	7.301e-08	0.7203	0.1863	0.439	0.338	0.101	0.09495
481	4.161e-10	0.08873	0.01101	0.01398	0.006856	0.00712	0.06374	2.509e-09	0.2426	0.03889	0.04465	0.02402	0.02063	0.1591	1.533e-08	0.8839	0.1573	0.1911	0.09412	0.09701	0.5356	4.26e-08	1.403	0.2697	0.3258	0.1581	0.1677	0.8078	4.758e-08	0.8957	0.1938	0.234	0.1188	0.1151	0.4679	3.236e-08	0.388	0.1041	0.1473	0.09732	0.05001	0.1366	7.296e-08	0.7199	0.1863	0.4387	0.3377	0.101	0.09483
482	3.592e-10	0.07709	0.009603	0.01365	0.007381	0.006268	0.05383	2.121e-09	0.2063	0.03413	0.04038	0.02203	0.01835	0.1318	1.289e-08	0.7466	0.1361	0.1688	0.08516	0.08364	0.4417	3.684e-08	1.224	0.2395	0.312	0.1642	0.1477	0.6724	4.642e-08	0.893	0.1942	0.2869	0.1676	0.1193	0.4119	4.587e-08	0.566	0.16	0.2468	0.1653	0.0815	0.1591	1.057e-07	1.048	0.2724	0.63	0.464	0.166	0.1457
482	3.593e-10	0.07709	0.009609	0.01363	0.007366	0.006265	0.05385	2.121e-09	0.2063	0.03421	0.04036	0.02201	0.01834	0.1318	1.289e-08	0.747	0.1363	0.1686	0.08505	0.08353	0.4421	3.684e-08	1.224	0.2398	0.3121	0.1642	0.1479	0.672	4.644e-08	0.8933	0.1943	0.2868	0.1675	0.1192	0.4122	4.586e-08	0.5659	0.1601	0.2466	0.1652	0.08145	0.1592	1.057e-07	1.047	0.2723	0.6296	0.4637	0.1659	0.1456
483	2.719e-10	0.05823	0.007009	0.01049	0.006122	0.004371	0.04073	1.544e-09	0.1503	0.02498	0.0298	0.0165	0.01331	0.09553	9.97e-09	0.5765	0.1048	0.1304	0.06916	0.06123	0.3413	3.119e-08	1.039	0.2043	0.277	0.156	0.1209	0.5574	4.345e-08	0.8429	0.1855	0.2902	0.1772	0.113	0.3672	4.684e-08	0.5887	0.1818	0.2715	0.1817	0.08979	0.1353	1.272e-07	1.29	0.3436	0.8218	0.5951	0.2267	0.1243
483	2.72e-10	0.05824	0.007009	0.01047	0.006112	0.004362	0.04075	1.542e-09	0.1502	0.02497	0.0298	0.01649	0.01332	0.09538	9.974e-09	0.5765	0.1045	0.1302	0.06896	0.06127	0.3418	3.122e-08	1.039	0.2041	0.277	0.156	0.121	0.5583	4.344e-08	0.8427	0.1852	0.2901	0.1771	0.1129	0.3674	4.682e-08	0.5884	0.1818	0.2714	0.1816	0.08978	0.1353	1.272e-07	1.29	0.3435	0.8218	0.5952	0.2266	0.1243
484	1.011e-10	0.0213	0.002402	0.003018	0.001638	0.001381	0.01588	5.219e-10	0.05001	0.007421	0.008757	0.005082	0.003675	0.03383	4.066e-09	0.2321	0.04084	0.04805	0.02716	0.0209	0.1432	1.501e-08	0.4965	0.09872	0.125	0.07073	0.05425	0.2728	2.438e-08	0.4717	0.1148	0.1507	0.08699	0.06373	0.2062	2.837e-08	0.3569	0.1123	0.1629	0.1075	0.05543	0.08167	8.017e-08	0.8131	0.2296	0.5047	0.3568	0.1479	0.07879
484	1.011e-10	0.02129	0.002388	0.003014	0.00163	0.001384	0.01589	5.234e-10	0.05015	0.007453	0.008763	0.005088	0.003675	0.03393	4.076e-09	0.2326	0.04113	0.04799	0.02709	0.02089	0.1435	1.501e-08	0.4962	0.09851	0.1248	0.07092	0.05388	0.2729	2.436e-08	0.4714	0.1148	0.1507	0.08694	0.06374	0.206	2.838e-08	0.3569	0.1123	0.163	0.1075	0.05545	0.08172	8.02e-08	0.8134	0.2297	0.5048	0.3569	0.1479	0.07887
485	6.449e-11	0.0134	0.001272	0.001721	0.001115	0.0006059	0.0104	1.97e-10	0.01902	0.002677	0.003801	0.002332	0.001469	0.01254	2.078e-09	0.1176	0.02031	0.02387	0.01547	0.0084	0.07342	1.044e-08	0.347	0.07	0.09488	0.05935	0.03553	0.1821	1.916e-08	0.3751	0.08823	0.1351	0.0847	0.05045	0.1517	2.664e-08	0.3414	0.1114	0.1677	0.1118	0.05594	0.06229	8.856e-08	0.9108	0.2544	0.5899	0.4148	0.175	0.06656
485	6.434e-11	0.01337	0.001276	0.001732	0.001125	0.0006074	0.01036	1.952e-10	0.01887	0.002716	0.003807	0.002345	0.001462	0.01234	2.074e-09	0.1175	0.02042	0.02405	0.01565	0.008398	0.07302	1.044e-08	0.3471	0.07024	0.09472	0.05924	0.03548	0.1821	1.916e-08	0.3751	0.08848	0.1352	0.0848	0.05041	0.1514	2.665e-08	0.3417	0.1114	0.168	0.112	0.05599	0.06233	8.858e-08	0.9111	0.2545	0.5901	0.415	0.1751	0.06651
486	9.367e-11	0.01971	0.002089	0.003128	0.002121	0.001007	0.0145	3.261e-10	0.03208	0.005532	0.007183	0.004237	0.002946	0.01936	2.848e-09	0.1635	0.03088	0.03659	0.023	0.0136	0.09598	1.322e-08	0.4431	0.09238	0.1286	0.0817	0.04695	0.2221	2.521e-08	0.5002	0.1152	0.2003	0.1315	0.06877	0.1847	3.92e-08	0.5047	0.1677	0.2517	0.1687	0.08308	0.08526	1.235e-07	1.271	0.3502	0.8241	0.5785	0.2456	0.09624
486	9.394e-11	0.01977	0.002081	0.003137	0.002126	0.001011	0.01455	3.246e-10	0.03196	0.005505	0.007214	0.004264	0.00295	0.01924	2.849e-09	0.1637	0.0309	0.03687	0.02309	0.01378	0.0959	1.32e-08	0.4426	0.09221	0.1288	0.08178	0.04699	0.2217	2.523e-08	0.5006	0.1153	0.2005	0.1317	0.0688	0.1848	3.919e-08	0.5046	0.1677	0.2517	0.1686	0.08308	0.08524	1.236e-07	1.271	0.3503	0.8244	0.5787	0.2457	0.0962
487	3.141e-10	0.06703	0.00821	0.01106	0.005906	0.005154	0.04776	1.807e-09	0.1753	0.02856	0.03352	0.01826	0.01526	0.1133	1.136e-08	0.6561	0.1173	0.1455	0.0748	0.07065	0.3934	3.4e-08	1.125	0.2183	0.2792	0.1475	0.1317	0.6276	4.256e-08	0.8145	0.1796	0.2495	0.1427	0.1068	0.3854	3.634e-08	0.4501	0.1344	0.194	0.1271	0.06692	0.1216	9.452e-08	0.9537	0.2541	0.6067	0.4488	0.1579	0.09288
487	3.138e-10	0.06696	0.008216	0.01105	0.005897	0.005155	0.04769	1.805e-09	0.1751	0.02853	0.03352	0.01825	0.01527	0.1131	1.136e-08	0.6557	0.1171	0.1454	0.07472	0.07068	0.3932	3.399e-08	1.125	0.2186	0.2794	0.1476	0.1318	0.6269	4.256e-08	0.8147	0.1797	0.2497	0.1427	0.107	0.3853	3.634e-08	0.4501	0.1344	0.194	0.1271	0.06693	0.1216	9.452e-08	0.9538	0.2542	0.6068	0.4488	0.158	0.09287
488	4.338e-10	0.0926	0.01153	0.01499	0.00766	0.00733	0.06607	2.65e-09	0.2562	0.04141	0.04716	0.02557	0.02159	0.1676	1.633e-08	0.9419	0.1684	0.2052	0.103	0.1021	0.5684	4.577e-08	1.51	0.2915	0.3603	0.1818	0.1786	0.8584	5.365e-08	1.016	0.2229	0.2827	0.1518	0.1309	0.5105	3.923e-08	0.4748	0.1348	0.1859	0.1224	0.06348	0.1541	8.299e-08	0.8184	0.2161	0.4938	0.3778	0.116	0.1085
488	4.337e-10	0.09258	0.01153	0.015	0.007673	0.007327	0.06604	2.651e-09	0.2563	0.04135	0.04715	0.02558	0.02158	0.1678	1.633e-08	0.9419	0.1682	0.205	0.1029	0.1021	0.5687	4.578e-08	1.511	0.2913	0.3604	0.1818	0.1786	0.859	5.362e-08	1.016	0.2228	0.2827	0.1518	0.1309	0.5102	3.921e-08	0.4746	0.1348	0.186	0.1224	0.06352	0.1538	8.302e-08	0.8187	0.2162	0.4938	0.3778	0.116	0.1087
489	7.203e-10	0.1548	0.01985	0.02757	0.01471	0.01286	0.1074	4.365e-09	0.4246	0.0717	0.08185	0.04371	0.03813	0.2711	2.536e-08	1.472	0.2702	0.3328	0.1626	0.1702	0.8686	6.745e-08	2.243	0.4379	0.5735	0.2958	0.2777	1.232	7.871e-08	1.508	0.3254	0.4653	0.2626	0.2028	0.717	NA	0.816	0.2373	0.3204	0.2061	0.1143	NA	1.518e-07	1.496	0.3721	0.9035	0.6819	0.2216	NA
489	7.209e-10	0.155	0.01985	0.02757	0.0147	0.01287	0.1075	4.364e-09	0.4246	0.07165	0.08183	0.04368	0.03814	0.2711	2.535e-08	1.471	0.2702	0.3328	0.1626	0.1702	0.8683	6.746e-08	2.244	0.438	0.5735	0.2957	0.2777	1.232	7.874e-08	1.508	0.3254	0.4654	0.2626	0.2028	0.7175	NA	0.8159	0.2373	0.3205	0.2061	0.1143	NA	1.519e-07	1.496	0.3723	0.9036	0.6818	0.2218	NA
490	3.979e-10	0.08506	0.01033	0.01432	0.00757	0.006751	0.0604	2.363e-09	0.2293	0.03676	0.04407	0.02417	0.0199	0.1484	1.469e-08	0.8476	0.1512	0.1866	0.09434	0.09226	0.5098	4.215e-08	1.391	0.267	0.333	0.1678	0.1653	0.7911	4.835e-08	0.9139	0.1913	0.2555	0.1389	0.1166	0.4671	3.628e-08	0.4404	0.1143	0.1846	0.1269	0.05776	0.1415	8.359e-08	0.8289	0.2102	0.5134	0.3918	0.1216	0.1052
490	3.978e-10	0.08502	0.01032	0.01431	0.007565	0.006743	0.06039	2.365e-09	0.2293	0.03674	0.04401	0.02414	0.01987	0.1486	1.468e-08	0.8475	0.151	0.1866	0.09446	0.09217	0.5098	4.217e-08	1.392	0.2671	0.3329	0.1677	0.1651	0.7916	4.835e-08	0.9139	0.1913	0.2555	0.1388	0.1167	0.4671	3.627e-08	0.4403	0.1143	0.1846	0.1268	0.05771	0.1415	8.356e-08	0.8286	0.2103	0.5131	0.3916	0.1215	0.1051
491	2.221e-10	0.04718	0.005542	0.007224	0.003574	0.00365	0.03441	1.3e-09	0.1254	0.01904	0.02334	0.01306	0.01028	0.08302	8.57e-09	0.4924	0.08561	0.1058	0.05494	0.05082	0.301	2.638e-08	0.8663	0.1666	0.1979	0.09836	0.09955	0.5019	3.244e-08	0.6123	0.1348	0.1639	0.08562	0.07828	0.3136	2.419e-08	0.2942	0.07356	0.1254	0.08537	0.04004	0.09526	5.497e-08	0.5456	0.1492	0.3297	0.2477	0.08199	0.06665
491	2.224e-10	0.04725	0.00553	0.007225	0.003574	0.003651	0.0345	1.3e-09	0.1255	0.01913	0.02334	0.01305	0.01029	0.08303	8.565e-09	0.492	0.0856	0.1055	0.05493	0.05058	0.3009	2.639e-08	0.8667	0.1664	0.1977	0.09835	0.09937	0.5026	3.242e-08	0.6118	0.1348	0.1636	0.0856	0.07799	0.3134	2.417e-08	0.294	0.07353	0.1252	0.08522	0.03996	0.09525	5.499e-08	0.5457	0.1494	0.3295	0.2474	0.08209	0.06682
492	2.162e-10	0.04607	0.00559	0.00744	0.003939	0.003501	0.03304	1.269e-09	0.1225	0.01961	0.02241	0.01228	0.01013	0.0805	8.599e-09	0.4943	0.08869	0.1051	0.05404	0.05106	0.3005	2.701e-08	0.893	0.1749	0.2196	0.116	0.1035	0.4985	3.709e-08	0.7129	0.1601	0.2242	0.1293	0.0949	0.3286	3.59e-08	0.4459	0.134	0.1944	0.1273	0.06713	0.1175	9.284e-08	0.935	0.2525	0.582	0.422	0.16	0.1005
492	2.165e-10	0.04611	0.0056	0.007421	0.003929	0.003491	0.03309	1.268e-09	0.1225	0.0196	0.0224	0.01224	0.01016	0.08051	8.582e-09	0.4934	0.08893	0.1049	0.05387	0.051	0.2996	2.702e-08	0.8934	0.1747	0.2197	0.1161	0.1036	0.499	3.712e-08	0.7134	0.1602	0.2243	0.1293	0.09497	0.3289	3.591e-08	0.446	0.134	0.1944	0.1273	0.06712	0.1176	9.285e-08	0.9351	0.2525	0.582	0.4219	0.1601	0.1006
493	1.351e-10	0.02853	0.00345	0.003889	0.001809	0.00208	0.02119	7.645e-10	0.07331	0.01153	0.01222	0.006518	0.005698	0.04956	5.623e-09	0.3216	0.05757	0.06479	0.03298	0.03182	0.1992	1.94e-08	0.64	0.1266	0.1531	0.07993	0.07318	0.3603	2.886e-08	0.5548	0.13	0.1691	0.09353	0.07558	0.2557	2.939e-08	0.3657	0.1136	0.1571	0.1007	0.05639	0.09494	8.641e-08	0.8763	0.2389	0.5524	0.3957	0.1567	0.08501
493	1.353e-10	0.02858	0.003444	0.003884	0.001807	0.002076	0.02125	7.663e-10	0.07343	0.01149	0.01216	0.006484	0.005677	0.04978	5.63e-09	0.3219	0.05757	0.06461	0.03278	0.03183	0.1997	1.94e-08	0.6399	0.1265	0.1531	0.07993	0.07315	0.3604	2.885e-08	0.5545	0.1298	0.1692	0.09363	0.07556	0.2556	2.941e-08	0.3659	0.1136	0.1571	0.1008	0.05639	0.0951	8.645e-08	0.8767	0.2389	0.5526	0.3958	0.1568	0.08515
494	2.21e-10	0.04768	0.005653	0.009765	0.00617	0.003595	0.03226	1.192e-09	0.1171	0.01928	0.02607	0.01532	0.01075	0.07171	7.489e-09	0.4365	0.08056	0.1077	0.06022	0.0475	0.2482	2.324e-08	0.7808	0.1569	0.2258	0.1329	0.09286	0.3981	3.572e-08	0.6993	0.1629	0.2485	0.1505	0.09805	0.2878	4.782e-08	0.5989	0.1884	0.2682	0.1771	0.09114	0.1423	1.194e-07	1.191	0.3269	0.7015	0.4923	0.2091	0.1623
494	2.208e-10	0.04765	0.005666	0.009769	0.00617	0.003599	0.03222	1.194e-09	0.1172	0.01932	0.02609	0.01534	0.01075	0.0718	7.479e-09	0.436	0.08054	0.1076	0.06007	0.04756	0.2478	2.325e-08	0.7816	0.1571	0.2262	0.1331	0.0931	0.3983	3.572e-08	0.6992	0.1629	0.2487	0.1506	0.09812	0.2876	4.782e-08	0.5989	0.1884	0.2683	0.1771	0.09114	0.1422	1.194e-07	1.191	0.3269	0.7014	0.4925	0.209	0.1624
495	9.861e-11	0.02095	0.002317	0.003617	0.00227	0.001347	0.01502	4.631e-10	0.04469	0.006862	0.008662	0.005338	0.003324	0.02917	3.584e-09	0.2056	0.03754	0.04445	0.0255	0.01895	0.1236	1.365e-08	0.4559	0.09187	0.1262	0.07515	0.05106	0.2378	2.271e-08	0.4419	0.1016	0.1521	0.09196	0.06018	0.1882	3.179e-08	0.4007	0.1375	0.1741	0.1087	0.06537	0.08909	9.803e-08	0.9961	0.2829	0.6113	0.4201	0.1911	0.1019
495	9.938e-11	0.02111	0.002343	0.003617	0.00227	0.001347	0.01515	4.635e-10	0.04474	0.006879	0.008694	0.00536	0.003334	0.02917	3.579e-09	0.2053	0.03731	0.04434	0.02532	0.01903	0.1236	1.37e-08	0.4573	0.09212	0.1263	0.07521	0.05105	0.2389	2.271e-08	0.4418	0.1015	0.1519	0.09188	0.06004	0.1883	3.181e-08	0.4008	0.1375	0.1741	0.1087	0.06534	0.08923	9.804e-08	0.9963	0.283	0.6113	0.4201	0.1912	0.102
496	2.486e-10	0.05305	0.00639	0.009239	0.005525	0.003714	0.03742	1.362e-09	0.1322	0.02217	0.02551	0.01423	0.01128	0.08456	9.261e-09	0.534	0.09818	0.1174	0.06225	0.05511	0.3185	2.976e-08	0.9901	0.1966	0.262	0.148	0.114	0.5315	4.236e-08	0.8244	0.1828	0.2908	0.1806	0.1102	0.3508	4.774e-08	0.6024	0.2039	0.2673	0.1707	0.09653	0.1312	1.368e-07	1.395	0.381	0.892	0.6365	0.2555	0.122
496	2.487e-10	0.05308	0.006417	0.009235	0.005522	0.003713	0.03743	1.358e-09	0.1319	0.02211	0.02545	0.01421	0.01125	0.08429	9.266e-09	0.5341	0.09808	0.117	0.06218	0.05485	0.319	2.976e-08	0.9901	0.1968	0.2619	0.1482	0.1137	0.5314	4.238e-08	0.8247	0.183	0.291	0.1808	0.1102	0.3507	4.774e-08	0.6024	0.204	0.2672	0.1707	0.09652	0.1312	1.368e-07	1.395	0.3808	0.8919	0.6365	0.2554	0.122
497	4.043e-10	0.08619	0.01085	0.01331	0.006332	0.006979	0.06203	2.519e-09	0.2427	0.03868	0.04296	0.02318	0.01978	0.1611	1.579e-08	0.9088	0.1628	0.1913	0.09238	0.09893	0.5547	4.329e-08	1.423	0.2742	0.3218	0.1506	0.1711	0.8275	4.79e-08	0.8982	0.1975	0.2211	0.105	0.1162	0.4795	3.096e-08	0.3638	0.1034	0.1135	0.06709	0.04643	0.147	6.746e-08	0.6553	0.1733	0.3737	0.2856	0.08812	0.1083
497	4.04e-10	0.08613	0.01085	0.01334	0.00635	0.006993	0.06193	2.52e-09	0.2428	0.0387	0.04301	0.02321	0.01979	0.1611	1.578e-08	0.9085	0.1628	0.1913	0.09245	0.09887	0.5543	4.328e-08	1.423	0.2738	0.3219	0.1508	0.1711	0.8274	4.788e-08	0.8979	0.1976	0.2212	0.105	0.1162	0.479	3.094e-08	0.3637	0.1033	0.1135	0.06705	0.04643	0.1469	6.745e-08	0.6552	0.1733	0.3735	0.2853	0.08816	0.1084
498	6.537e-11	0.01348	0.001595	0.0009553	0.0001439	0.0008114	0.01093	3.628e-10	0.03348	0.004113	0.003552	0.002287	0.001265	0.02581	3.265e-09	0.1839	0.03198	0.03225	0.01731	0.01494	0.1197	1.212e-08	0.3959	0.07905	0.08496	0.04247	0.04249	0.2319	1.918e-08	0.3624	0.09596	0.08446	0.03524	0.04923	0.182	1.908e-08	0.2321	0.08445	0.07453	0.037	0.03753	0.07309	5.847e-08	0.5864	0.1771	0.3369	0.2281	0.1088	0.07246
498	6.567e-11	0.01354	0.001589	0.0009714	0.000155	0.0008163	0.01098	3.656e-10	0.03374	0.004149	0.003585	0.002303	0.001282	0.026	3.26e-09	0.1836	0.03172	0.03226	0.01729	0.01497	0.1196	1.21e-08	0.3954	0.07861	0.08513	0.04245	0.04268	0.2317	1.922e-08	0.3631	0.09596	0.08449	0.03523	0.04926	0.1826	1.908e-08	0.232	0.08445	0.07439	0.03689	0.0375	0.07319	5.849e-08	0.5866	0.1771	0.3369	0.2282	0.1088	0.07255
499	3.685e-10	0.07867	0.009354	0.01356	0.007783	0.005775	0.05575	2.018e-09	0.1965	0.03234	0.03928	0.02189	0.01739	0.1249	1.261e-08	0.7283	0.1311	0.1632	0.08531	0.07791	0.434	3.764e-08	1.247	0.243	0.3161	0.1708	0.1452	0.6884	4.611e-08	0.8834	0.1853	0.283	0.1698	0.1132	0.4152	4.359e-08	0.5435	0.1682	0.242	0.1623	0.0797	0.1333	1.179e-07	1.195	0.3169	0.769	0.5635	0.2055	0.1096
499	3.681e-10	0.0786	0.009365	0.01357	0.007781	0.005788	0.05567	2.016e-09	0.1963	0.03227	0.03923	0.02184	0.01738	0.1248	1.261e-08	0.7288	0.1313	0.1635	0.08548	0.07801	0.434	3.761e-08	1.247	0.2425	0.3158	0.1705	0.1454	0.6883	4.606e-08	0.8826	0.1852	0.283	0.1698	0.1131	0.4145	4.358e-08	0.5434	0.1682	0.2421	0.1624	0.0797	0.1331	1.179e-07	1.195	0.3168	0.769	0.5637	0.2054	0.1095
500	2.473e-10	0.0527	0.006455	0.008563	0.004644	0.003919	0.03768	1.333e-09	0.1295	0.02142	0.02498	0.01377	0.0112	0.08309	8.398e-09	0.4852	0.0882	0.1083	0.05656	0.05173	0.2887	2.619e-08	0.8691	0.1724	0.2216	0.1204	0.1012	0.4751	3.517e-08	0.6775	0.1491	0.2208	0.1316	0.08924	0.3076	3.743e-08	0.467	0.1479	0.2034	0.1324	0.07104	0.1156	9.893e-08	0.9979	0.2749	0.6165	0.4411	0.1753	0.1065
500	2.474e-10	0.05271	0.006455	0.008562	0.004647	0.003915	0.03769	1.332e-09	0.1293	0.02134	0.02493	0.01373	0.01119	0.08304	8.386e-09	0.4846	0.08812	0.1084	0.05669	0.05167	0.2881	2.618e-08	0.8685	0.172	0.2214	0.1205	0.1009	0.4751	3.517e-08	0.6776	0.1494	0.2207	0.1315	0.08923	0.3075	3.744e-08	0.4671	0.148	0.2033	0.1323	0.07102	0.1157	9.892e-08	0.9977	0.2749	0.6163	0.4411	0.1753	0.1065
501	4.288e-10	0.09198	0.0109	0.01728	0.01045	0.006834	0.0638	2.382e-09	0.2327	0.03807	0.04873	0.02772	0.02101	0.1459	1.451e-08	0.8407	0.1501	0.1962	0.1056	0.09066	0.4944	4.208e-08	1.397	0.2695	0.3635	0.2014	0.1621	0.7641	5.084e-08	0.9725	0.2078	0.3053	0.1819	0.1234	0.4594	4.261e-08	0.5237	0.1503	0.224	0.1512	0.07277	0.1494	9.434e-08	0.9385	0.2491	0.5764	0.4337	0.1427	0.113
501	4.286e-10	0.09196	0.01092	0.01729	0.01045	0.006834	0.06376	2.384e-09	0.2329	0.03803	0.04874	0.02775	0.02099	0.1461	1.45e-08	0.8404	0.1499	0.1962	0.1057	0.09053	0.4942	4.211e-08	1.398	0.2697	0.364	0.2018	0.1622	0.7643	5.087e-08	0.9729	0.2078	0.3053	0.1818	0.1235	0.4599	4.261e-08	0.5237	0.1503	0.2241	0.1513	0.07279	0.1493	9.433e-08	0.9384	0.249	0.5764	0.4337	0.1427	0.113
502	1.283e-10	0.02691	0.003187	0.003422	0.001744	0.001678	0.0203	6.32e-10	0.06049	0.00947	0.01002	0.005564	0.004453	0.041	4.825e-09	0.275	0.05006	0.05431	0.02924	0.02506	0.1707	1.728e-08	0.5707	0.115	0.1399	0.07707	0.06282	0.3158	2.698e-08	0.5215	0.1226	0.1682	0.09814	0.07006	0.2307	3.134e-08	0.3938	0.1353	0.1693	0.1063	0.06302	0.08922	9.482e-08	0.9671	0.274	0.6063	0.4236	0.1828	0.08678
502	1.285e-10	0.02695	0.003183	0.003432	0.001749	0.001682	0.02034	6.351e-10	0.06076	0.009561	0.01001	0.005576	0.004429	0.04119	4.827e-09	0.2752	0.05003	0.05436	0.02921	0.02514	0.1708	1.729e-08	0.571	0.1149	0.14	0.07698	0.06305	0.3161	2.702e-08	0.5219	0.1225	0.1681	0.0982	0.06994	0.2313	3.133e-08	0.3938	0.1353	0.1693	0.1063	0.063	0.08922	9.483e-08	0.9672	0.274	0.6065	0.4238	0.1827	0.08666
503	5.088e-10	0.1083	0.01388	0.01584	0.006932	0.008913	0.07857	3.077e-09	0.2967	0.04807	0.05217	0.02721	0.02496	0.1965	1.828e-08	1.054	0.1889	0.2226	0.1038	0.1187	0.6425	4.817e-08	1.583	0.3055	0.3514	0.1583	0.1932	0.9262	4.962e-08	0.9262	0.2032	0.2161	0.097	0.1191	0.507	2.92e-08	0.3403	0.09312	0.104	0.06426	0.03975	0.1432	6.253e-08	0.6058	0.154	0.3572	0.2866	0.07055	0.09457
503	5.088e-10	0.1083	0.01387	0.01584	0.006929	0.008912	0.07856	3.076e-09	0.2967	0.04799	0.05212	0.02719	0.02493	0.1966	1.829e-08	1.054	0.1888	0.2226	0.1039	0.1187	0.6429	4.815e-08	1.582	0.3053	0.3512	0.1581	0.1932	0.9259	4.965e-08	0.9266	0.2033	0.2161	0.09698	0.1191	0.5072	2.919e-08	0.3402	0.09306	0.1041	0.0643	0.03975	0.1431	6.252e-08	0.6056	0.1539	0.3571	0.2865	0.07052	0.09468
504	2.011e-10	0.04267	0.005251	0.006204	0.002894	0.00331	0.03121	1.222e-09	0.1173	0.01818	0.02023	0.01114	0.009088	0.07891	8.294e-09	0.4757	0.08469	0.09843	0.04972	0.04871	0.2925	2.544e-08	0.8367	0.1631	0.1924	0.09523	0.0972	0.4812	3.331e-08	0.6325	0.1465	0.1732	0.08935	0.08383	0.3128	2.88e-08	0.3522	0.1072	0.1374	0.08488	0.05249	0.1076	7.249e-08	0.7232	0.2004	0.4332	0.3135	0.1197	0.08965
504	2.013e-10	0.04272	0.005263	0.006203	0.002895	0.003308	0.03126	1.219e-09	0.117	0.01814	0.02021	0.01113	0.009078	0.07869	8.299e-09	0.476	0.0845	0.09867	0.04981	0.04887	0.2928	2.547e-08	0.8378	0.1636	0.1925	0.09516	0.09738	0.4817	3.331e-08	0.6326	0.1465	0.1733	0.08941	0.08385	0.3128	2.88e-08	0.3521	0.1073	0.1373	0.08485	0.05245	0.1076	7.251e-08	0.7234	0.2005	0.4332	0.3135	0.1197	0.08963
505	2.453e-10	0.05201	0.006329	0.007367	0.00326	0.004107	0.03831	1.475e-09	0.1416	0.02156	0.02465	0.01355	0.0111	0.09541	9.563e-09	0.5485	0.09652	0.1134	0.05622	0.05719	0.3386	2.777e-08	0.9097	0.1748	0.198	0.09153	0.1065	0.5369	3.222e-08	0.602	0.1354	0.1413	0.06501	0.07633	0.3253	2.25e-08	0.2674	0.06858	0.09743	0.06362	0.03381	0.1014	4.724e-08	0.459	0.1262	0.259	0.1976	0.06139	0.07378
505	2.452e-10	0.05198	0.006321	0.007346	0.003235	0.004112	0.03831	1.474e-09	0.1416	0.02158	0.02462	0.01352	0.0111	0.09537	9.553e-09	0.5479	0.09621	0.1132	0.05594	0.05728	0.3385	2.78e-08	0.9104	0.175	0.1979	0.09157	0.1064	0.5375	3.221e-08	0.6018	0.1356	0.1411	0.065	0.07615	0.325	2.249e-08	0.2673	0.06872	0.09735	0.06355	0.0338	0.1012	4.723e-08	0.4588	0.1262	0.2589	0.1974	0.0614	0.07383
506	7.602e-11	0.0159	0.001876	0.001878	0.0009026	0.0009752	0.01215	3.538e-10	0.03354	0.005124	0.004898	0.002692	0.002207	0.02352	3.088e-09	0.1755	0.03192	0.03345	0.01791	0.01554	0.1101	1.21e-08	0.4021	0.08292	0.104	0.0591	0.0449	0.2152	2.17e-08	0.422	0.1083	0.1331	0.07219	0.06094	0.1806	2.854e-08	0.359	0.1271	0.1502	0.0907	0.0595	0.08164	9.723e-08	0.9924	0.2799	0.6197	0.4277	0.1921	0.09276
506	7.594e-11	0.01589	0.001887	0.00189	0.0009141	0.000976	0.01211	3.545e-10	0.03358	0.005102	0.00488	0.002694	0.002186	0.0236	3.069e-09	0.1745	0.03205	0.0333	0.01777	0.01552	0.1092	1.212e-08	0.4026	0.08277	0.104	0.05914	0.0449	0.2158	2.17e-08	0.4222	0.1085	0.1334	0.07247	0.06096	0.1803	2.853e-08	0.3589	0.1271	0.1502	0.09069	0.05949	0.08157	9.723e-08	0.9923	0.2799	0.6196	0.4276	0.192	0.09284
507	2.203e-10	0.04663	0.005801	0.006533	0.003058	0.003475	0.0343	1.318e-09	0.1263	0.02005	0.02094	0.01133	0.009612	0.08528	8.896e-09	0.5095	0.09193	0.1031	0.05147	0.05166	0.3145	2.719e-08	0.8949	0.1762	0.2071	0.1037	0.1035	0.5116	3.622e-08	0.6887	0.157	0.1941	0.1041	0.09008	0.3375	3.351e-08	0.4106	0.1319	0.1601	0.1008	0.05927	0.1186	8.484e-08	0.849	0.2348	0.5128	0.3696	0.1432	0.1014
507	2.202e-10	0.04661	0.005791	0.006507	0.003039	0.003468	0.03431	1.318e-09	0.1263	0.02009	0.02092	0.01132	0.009594	0.08528	8.888e-09	0.509	0.09182	0.103	0.05138	0.05163	0.3142	2.719e-08	0.8949	0.1758	0.2068	0.1035	0.1033	0.5122	3.622e-08	0.6887	0.157	0.1942	0.1041	0.09014	0.3375	3.351e-08	0.4106	0.1319	0.1601	0.1008	0.05927	0.1186	8.484e-08	0.8489	0.2348	0.5126	0.3694	0.1432	0.1015
508	1.805e-10	0.03875	0.004481	0.007561	0.004764	0.002797	0.02671	9.351e-10	0.09164	0.01542	0.01972	0.0114	0.008322	0.05649	6.38e-09	0.3698	0.06906	0.08622	0.04765	0.03856	0.2146	2.201e-08	0.7375	0.1485	0.2087	0.1224	0.08624	0.3804	3.482e-08	0.6821	0.1501	0.252	0.158	0.09401	0.28	4.686e-08	0.5914	0.1864	0.275	0.183	0.09201	0.13	1.349e-07	1.367	0.3676	0.8558	0.6031	0.2527	0.144
508	1.802e-10	0.03871	0.004487	0.007563	0.004761	0.002802	0.02666	9.358e-10	0.09171	0.01538	0.01976	0.01142	0.008334	0.05657	6.382e-09	0.37	0.0691	0.0864	0.04768	0.03873	0.2145	2.201e-08	0.7379	0.1487	0.2089	0.1224	0.08645	0.3804	3.481e-08	0.6822	0.1501	0.2522	0.1581	0.09412	0.2799	4.686e-08	0.5914	0.1864	0.2751	0.1831	0.09199	0.1299	1.349e-07	1.368	0.3678	0.856	0.6031	0.2529	0.1439
509	1.587e-10	0.03368	0.003995	0.005366	0.003125	0.002241	0.02431	8.385e-10	0.08105	0.01316	0.01509	0.008553	0.006532	0.0528	5.998e-09	0.3446	0.06297	0.07457	0.04122	0.03335	0.2071	2.076e-08	0.6896	0.1389	0.1802	0.1032	0.07699	0.3705	3.249e-08	0.6318	0.1484	0.2152	0.1298	0.08533	0.2682	3.809e-08	0.4805	0.1631	0.2125	0.1353	0.07724	0.1049	1.108e-07	1.129	0.3154	0.7118	0.5023	0.2095	0.1013
509	1.59e-10	0.03373	0.003997	0.00539	0.003139	0.002251	0.02434	8.38e-10	0.08098	0.01317	0.01505	0.008536	0.006511	0.05277	6.002e-09	0.3449	0.06278	0.07466	0.04116	0.0335	0.2075	2.073e-08	0.6888	0.1384	0.1803	0.1034	0.07687	0.3701	3.247e-08	0.6314	0.148	0.2152	0.1299	0.08529	0.2681	3.81e-08	0.4806	0.163	0.2126	0.1354	0.07727	0.105	1.108e-07	1.129	0.3153	0.712	0.5024	0.2095	0.1013
510	5.693e-11	0.01173	0.001279	0.0008992	0.0002025	0.0006966	0.009555	2.514e-10	0.02336	0.002801	0.002886	0.001818	0.001069	0.01768	2.326e-09	0.1313	0.02253	0.02422	0.0136	0.01062	0.08456	9.807e-09	0.3228	0.06581	0.0759	0.041	0.0349	0.1811	1.705e-08	0.3259	0.08581	0.08556	0.03957	0.04599	0.1545	2.034e-08	0.2524	0.08748	0.09841	0.05742	0.04099	0.06654	7.086e-08	0.72	0.2093	0.4372	0.2979	0.1393	0.07351
510	5.705e-11	0.01174	0.00126	0.0008831	0.0001978	0.0006853	0.009602	2.525e-10	0.02346	0.00284	0.00288	0.001813	0.001067	0.01774	2.321e-09	0.1309	0.02235	0.02417	0.01368	0.01048	0.08442	9.829e-09	0.3235	0.06546	0.07614	0.04115	0.03499	0.1819	1.704e-08	0.3257	0.08557	0.08581	0.03966	0.04615	0.1543	2.034e-08	0.2525	0.08744	0.09848	0.05747	0.041	0.06657	7.088e-08	0.7202	0.2093	0.4372	0.298	0.1392	0.07362
511	2.575e-10	0.05487	0.006472	0.009097	0.004997	0.0041	0.0393	1.45e-09	0.1405	0.02229	0.0269	0.01499	0.01191	0.09128	9.467e-09	0.5452	0.09701	0.1185	0.06132	0.05718	0.3296	2.9e-08	0.9577	0.1856	0.2334	0.1224	0.111	0.5387	3.608e-08	0.688	0.1503	0.2054	0.116	0.08941	0.3324	3.217e-08	0.3986	0.1191	0.1727	0.114	0.05871	0.1067	9.013e-08	0.9118	0.2434	0.5814	0.4264	0.1551	0.08701
511	2.57e-10	0.05477	0.006465	0.009102	0.004993	0.004109	0.0392	1.448e-09	0.1403	0.02228	0.02692	0.01502	0.0119	0.09109	9.468e-09	0.5452	0.09712	0.1184	0.0613	0.05712	0.3297	2.9e-08	0.9578	0.1855	0.2335	0.1226	0.1109	0.5388	3.602e-08	0.6869	0.1502	0.2051	0.1159	0.08921	0.3316	3.216e-08	0.3985	0.1192	0.1726	0.1139	0.05868	0.1067	9.009e-08	0.9115	0.2434	0.5814	0.4264	0.155	0.08677
512	2.558e-10	0.05452	0.006649	0.00889	0.004777	0.004112	0.03898	1.479e-09	0.1431	0.02313	0.02689	0.01482	0.01208	0.09313	9.943e-09	0.5725	0.1028	0.1237	0.0638	0.05992	0.346	3.102e-08	1.026	0.2003	0.2523	0.133	0.1193	0.5731	4.12e-08	0.7913	0.1742	0.2501	0.1454	0.1047	0.367	3.741e-08	0.4647	0.1445	0.1964	0.1238	0.07262	0.1238	9.965e-08	1.008	0.2732	0.6348	0.4598	0.175	0.09978
512	2.564e-10	0.05463	0.006644	0.008896	0.004789	0.004107	0.03909	1.48e-09	0.1432	0.02306	0.02687	0.01481	0.01205	0.0933	9.949e-09	0.5727	0.1029	0.1236	0.0639	0.05968	0.3462	3.105e-08	1.027	0.2004	0.2523	0.133	0.1194	0.5738	4.121e-08	0.7915	0.1742	0.2503	0.1455	0.1048	0.367	3.742e-08	0.4648	0.1445	0.1965	0.1238	0.07265	0.1238	9.966e-08	1.008	0.2732	0.6347	0.4597	0.1749	0.09996
513	2.493e-10	0.05286	0.006525	0.00758	0.00351	0.00407	0.03876	1.422e-09	0.1369	0.02157	0.0242	0.01305	0.01115	0.09115	8.995e-09	0.5171	0.09133	0.1092	0.0541	0.05506	0.3166	2.618e-08	0.8612	0.1672	0.1973	0.09615	0.1012	0.4967	3.092e-08	0.5814	0.1334	0.1444	0.06918	0.07526	0.3037	2.335e-08	0.2809	0.08545	0.1003	0.06197	0.03834	0.0951	6.06e-08	0.6022	0.1684	0.3591	0.2646	0.09443	0.07472
513	2.495e-10	0.0529	0.006523	0.007588	0.003512	0.004076	0.03879	1.424e-09	0.1371	0.02148	0.02422	0.01307	0.01115	0.09138	8.995e-09	0.5171	0.09131	0.1092	0.05421	0.055	0.3166	2.62e-08	0.8617	0.1669	0.1975	0.09633	0.1012	0.4973	3.096e-08	0.582	0.1334	0.1443	0.06907	0.07528	0.3042	2.335e-08	0.2809	0.08537	0.1004	0.06205	0.03837	0.09512	6.064e-08	0.6026	0.1684	0.3594	0.2649	0.09453	0.07476
514	3.932e-10	0.08422	0.01041	0.01472	0.008109	0.006607	0.05909	2.294e-09	0.2229	0.03683	0.04325	0.02372	0.01954	0.1428	1.416e-08	0.819	0.149	0.1829	0.09297	0.08993	0.4872	4.06e-08	1.347	0.2633	0.3401	0.179	0.1611	0.7436	5e-08	0.9582	0.2081	0.2984	0.1714	0.127	0.4518	4.628e-08	0.5709	0.1737	0.2388	0.1552	0.08361	0.1583	1.159e-07	1.16	0.3058	0.7155	0.5242	0.1913	0.1382
514	3.932e-10	0.08424	0.01044	0.01474	0.008125	0.006614	0.05906	2.294e-09	0.2229	0.03686	0.04327	0.02373	0.01953	0.1428	1.416e-08	0.819	0.1488	0.1829	0.09289	0.08999	0.4873	4.062e-08	1.348	0.2634	0.3405	0.1793	0.1612	0.7437	5e-08	0.9582	0.2081	0.2984	0.1714	0.127	0.4518	4.628e-08	0.5708	0.1736	0.2389	0.1552	0.08361	0.1584	1.159e-07	1.16	0.3058	0.7158	0.5245	0.1913	0.1382
515	1.594e-10	0.03387	0.004065	0.005583	0.003356	0.002227	0.02422	7.431e-10	0.07252	0.01248	0.01448	0.007909	0.006569	0.04556	5.349e-09	0.3085	0.05771	0.06789	0.03667	0.03123	0.1829	1.903e-08	0.6367	0.1299	0.1776	0.1046	0.07298	0.3292	3.093e-08	0.6094	0.1416	0.2285	0.1432	0.08532	0.2393	4.143e-08	0.5281	0.1821	0.2434	0.1557	0.08769	0.1026	1.312e-07	1.345	0.3699	0.8652	0.6092	0.2559	0.1099
515	1.599e-10	0.03397	0.004052	0.00559	0.003356	0.002234	0.02433	7.426e-10	0.07245	0.01249	0.01441	0.007867	0.00654	0.04555	5.366e-09	0.3094	0.0577	0.06802	0.0367	0.03131	0.1837	1.904e-08	0.6371	0.1298	0.1777	0.1047	0.07305	0.3296	3.096e-08	0.6097	0.1416	0.2284	0.1431	0.08528	0.2398	4.145e-08	0.5282	0.1821	0.2434	0.1558	0.08765	0.1028	1.313e-07	1.345	0.3699	0.8654	0.6094	0.256	0.1098
516	NA	NA	NA	NA	NA	NA	NA	NA	NA	NA	NA	NA	NA	NA	NA	NA	NA	NA	NA	NA	NA	5.832e-09	0.1902	0.04038	0.04436	0.02941	0.01495	0.1055	1.34e-08	0.2579	0.06582	0.07818	0.04477	0.03341	0.1139	2.087e-08	0.2643	0.09134	0.1199	0.07833	0.04155	0.05312	7.07e-08	0.7241	0.213	0.449	0.3053	0.1437	0.0622
516	NA	NA	NA	NA	NA	NA	NA	NA	NA	NA	NA	NA	NA	NA	NA	NA	NA	NA	NA	NA	NA	5.832e-09	0.1901	0.04023	0.04422	0.02935	0.01487	0.1057	1.338e-08	0.2576	0.06584	0.07815	0.04481	0.03334	0.1136	2.087e-08	0.2644	0.09136	0.1199	0.0784	0.04154	0.05311	7.073e-08	0.7243	0.2129	0.4491	0.3054	0.1437	0.06226
[truncated: 670 more rows]
[truncated: 99 more columns]
