# Supplementary material for: Assessment of reproducibility and biological variability of fasting and postprandial plasma metabolite concentrations using 1H NMR spectroscopy
Source: PLoS One. 2019 Jun 20;14(6):e0218549. doi: 10.1371/journal.pone.0218549 (PMC6586348; doi:10.1371/journal.pone.0218549)
Supplement: S1 Dataset — (ZIP) [file pone.0218549.s003.zip › SupplementalData/short_biological.dat]

ID	XXLVLDLP	XXLVLDLL	XXLVLDLPL	XXLVLDLC	XXLVLDLCE	XXLVLDLFC	XXLVLDLTG	XLVLDLP	XLVLDLL	XLVLDLPL	XLVLDLC	XLVLDLCE	XLVLDLFC	XLVLDLTG	LVLDLP	LVLDLL	LVLDLPL	LVLDLC	LVLDLCE	LVLDLFC	LVLDLTG	MVLDLP	MVLDLL	MVLDLPL	MVLDLC	MVLDLCE	MVLDLFC	MVLDLTG	SVLDLP	SVLDLL	SVLDLPL	SVLDLC	SVLDLCE	SVLDLFC	SVLDLTG	XSVLDLP	XSVLDLL	XSVLDLPL	XSVLDLC	XSVLDLCE	XSVLDLFC	XSVLDLTG	IDLP	IDLL	IDLPL	IDLC	IDLCE	IDLFC	IDLTG
1	1.1320345276873e-10	0.0243560456026059	0.00321754723127036	0.00415829837133551	0.00197309302931599	0.00215446344155844	0.0169711986970684	7.60936511705691e-10	0.0734403197324416	0.0122297357826088	0.0127105338327758	0.00651474824749166	0.00620570665217395	0.0477719063333334	4.95498161993769e-09	0.285518224299065	0.0533989252336447	0.0581124423676014	0.0249685563862929	0.0330936504672898	0.1741092211838	1.21141993957704e-08	0.399219637462235	0.076801601208459	0.0923405454545453	0.0408777203647416	0.0520253030303029	0.229355391566265	1.17052409638555e-08	0.22153313253012	0.0460831626506023	0.0601395180722893	0.0294118795180725	0.0308274096385542	0.115307921686747	9.19978915662654e-09	0.109790361445783	0.0300015662650602	0.0407743373493974	0.0276970783132531	0.0131175301204819	0.0389112650602411	2.08888855421686e-08	0.20301626506024	0.0405951807228917	0.127910843373494	0.102352108433735	0.0255559939759037	0.0349900903614458
1	7.86200272125437e-11	0.0169155498954704	0.00213458522648083	0.00315666444250872	0.00175560432430555	0.00135364926829269	0.0116200482299652	4.62106349514564e-10	0.0455391300970874	0.00813426044336575	0.00974663271197409	0.0049819707184466	0.00476455364724918	0.0276972106796117	3.47832978142077e-09	0.202188934426229	0.037502355191257	0.0456012786885246	0.0215394836065574	0.0241022636612022	0.118988415300546	9.70229100529102e-09	0.32409044973545	0.06276917989418	0.0870840317460315	0.046441250793651	0.041337177188329	0.177349283819629	1.03193368700265e-08	0.202318832891246	0.0369023607427054	0.0796056233421752	0.0510770291777191	0.0286291511936339	0.085815172413793	1.12825661375662e-08	0.144324867724868	0.0413177777777775	0.0761744708994707	0.0545979920634923	0.0215870105820105	0.0268293386243387	3.45706084656084e-08	0.356558730158731	0.0778680952380957	0.256061772486773	0.196213650793651	0.0598467830687829	0.0224216666666667
2	-6.21965472312702e-11	-0.0134839543973941	-0.00168445276872964	-0.00282470162866449	-0.00170490697068401	-0.00115053655844156	-0.00896880130293157	-3.24763488294309e-10	-0.0324896802675584	-0.00583026421739121	-0.0080874661672242	-0.00443125175250834	-0.00365629334782605	-0.0192280936666666	-1.15901838006231e-09	-0.0697817757009352	-0.0131710747663553	-0.0211375576323986	-0.0110614436137071	-0.0100763495327102	-0.0354907788161997	-2.47580060422961e-09	-0.0860803625377649	-0.017598398791541	-0.0291594545454546	-0.0167022796352584	-0.0118646969696971	-0.0403446084337352	-2.71475903614454e-09	-0.0534668674698803	-0.0114168373493977	-0.0192604819277107	-0.0106981204819276	-0.00861259036144581	-0.0227920783132533	-4.19021084337347e-09	-0.0523096385542173	-0.0150984337349398	-0.0239256626506026	-0.0161029216867469	-0.00784246987951808	-0.0132187349397589	-1.22511144578314e-08	-0.12228373493976	-0.0297048192771083	-0.0741891566265058	-0.0522478915662654	-0.0219440060240963	-0.0184099096385543
2	-5.18465693430657e-11	-0.0112266824817519	-0.0013945591240876	-0.00232620293040292	-0.00152699445054944	-0.000830906934306572	-0.00742683941605841	-1.5837616842105e-10	-0.0162039947368422	-0.00327741724342104	-0.00437223029702969	-0.00234406277227728	-0.00212095121710525	-0.0083389883552632	-2.61317302052779e-10	-0.0170405571847506	-0.00420795894428152	-0.0066841117647059	-0.00379850882352947	-0.00323878533724333	-0.00536586510263932	-2.50479108635088e-10	-0.0124108635097494	-0.0044020891364902	-0.0113710335195532	-0.00899835195530739	-0.00292319498607238	0.00465632311977722	-8.35893854748621e-10	-0.0209069832402234	-0.00426318435754187	-0.0196556703910615	-0.0149182541899442	-0.00472754189944144	0.00163601671309178	-5.16586592178771e-09	-0.0700268156424581	-0.029036183844011	-0.0382289972144848	-0.0236615598885793	-0.0145351532033426	-0.00371421787709493	-2.39786350974931e-08	-0.251078272980501	-0.0651665738161563	-0.171416155988858	-0.117576880222841	-0.0538412256267409	-0.0141246368715083
3	-2.76965472312702e-11	-0.00592395439739411	-0.00096045276872964	-0.000628701628664492	3.50930293159858e-05	-0.00069453655844156	-0.00433880130293158	-2.58663488294309e-10	-0.0246396802675584	-0.00397026421739121	-0.00350946616722419	-0.00158225175250834	-0.00192929334782605	-0.0178180936666666	-1.22101838006231e-09	-0.0699817757009352	-0.0123910747663553	-0.0128875576323986	-0.00441144361370709	-0.0084763495327102	-0.0446907788161997	-2.34580060422962e-09	-0.075780362537765	-0.013698398791541	-0.00985945454545463	0.00108772036474157	-0.0103646969696971	-0.0532446084337353	-1.81475903614454e-09	-0.0300668674698802	-0.00701683734939771	0.00573951807228932	0.0102118795180724	-0.00455259036144581	-0.0286920783132533	3.02978915662653e-09	0.0451903614457827	0.0172015662650602	0.0370743373493974	0.0289970783132531	0.00811753012048192	-0.0090687349397589	1.65888855421686e-08	0.17901626506024	0.0465951807228917	0.136110843373494	0.0971521084337348	0.0389559939759037	-0.00339990963855426
3	-7.35599727874563e-11	-0.0157644501045296	-0.00214441477351917	-0.00248433555749128	-0.00114439567569445	-0.00138735073170732	-0.0111399517700348	-3.80593650485436e-10	-0.0370708699029126	-0.00684973955663425	-0.00650236728802591	-0.00281102928155339	-0.00369144635275082	-0.0237227893203883	-1.31467021857923e-09	-0.0762110655737705	-0.013717644808743	-0.0157087213114754	-0.00555051639344266	-0.0101577363387978	-0.0468115846994537	-2.86770899470899e-09	-0.0961095502645501	-0.01773082010582	-0.0253159682539685	-0.011578749206349	-0.013002822811671	-0.0499507161803713	-2.81066312997349e-09	-0.0559811671087541	-0.0101976392572946	-0.0231943766578248	-0.0140229708222809	-0.00918084880636606	-0.0225848275862069	-2.38743386243385e-09	-0.0307751322751322	0.00141777777777751	-0.0265255291005293	-0.0244020079365077	-0.00210298941798955	-0.00571066137566132	-3.58939153439161e-09	-0.0355412698412694	0.000368095238095723	-0.0346382275132269	-0.0352863492063486	0.000646783068782891	-0.00127833333333329
4	-8.58765472312702e-11	-0.0183839543973941	-0.00188045276872964	-0.00381270162866449	-0.00270010697068401	-0.00114353655844156	-0.0126888013029316	-3.41363488294309e-10	-0.0346796802675584	-0.00630126421739121	-0.0099604661672242	-0.00580825175250834	-0.00415329334782605	-0.0190780936666666	-1.35601838006231e-09	-0.0805817757009352	-0.0140810747663553	-0.0246975576323986	-0.0156214436137071	-0.0090663495327102	-0.0417907788161997	-4.70580060422961e-09	-0.158980362537765	-0.029598398791541	-0.0507594545454547	-0.0342122796352584	-0.0160046969696971	-0.0796446084337353	-3.98475903614455e-09	-0.0790668674698802	0.000183162650602272	-0.0491604819277107	-0.0433781204819276	-0.0057525903614458	-0.0300920783132533	-4.71021084337347e-09	-0.0668096385542172	-0.0232984337349398	-0.0477256626506026	-0.0355029216867469	-0.0121924698795181	0.00421126506024108	-2.23411144578314e-08	-0.244483734939759	-0.0629048192771083	-0.193889156626506	-0.141447891566266	-0.0524440060240963	0.0122900903614457
4	NA	NA	NA	NA	NA	NA	NA	-5.17693650485436e-10	-0.0513908699029126	-0.00872373955663426	-0.0122363672880259	-0.00676802928155339	-0.00546844635275082	-0.0304327893203883	-2.02467021857923e-09	-0.11861106557377	-0.020217644808743	-0.0308087213114754	-0.0164105163934426	-0.0144077363387978	-0.0676115846994537	-5.51770899470898e-09	-0.18310955026455	-0.03361082010582	-0.0478159682539685	-0.026028749206349	-0.021082822811671	-0.0985507161803713	-3.73066312997349e-09	-0.0689811671087541	-0.00399763925729458	-0.0238943766578248	-0.0171029708222809	-0.00680084880636606	-0.0409848275862069	-6.07433862433846e-10	-0.00997513227513209	0.00111777777777752	-0.0124255291005292	-0.00970200793650771	-0.00276298941798955	0.00142933862433869	-5.69939153439161e-09	-0.0656412698412693	-0.0113319047619043	-0.0659382275132269	-0.0537863492063486	-0.0120532169312171	0.0115216666666667
5	-6.02965472312702e-11	-0.0130439543973941	-0.00169145276872964	-0.00264770162866449	-0.00161390697068401	-0.00106453655844156	-0.00869880130293157	-2.42663488294309e-10	-0.0247696802675584	-0.00519926421739121	-0.00660946616722419	-0.00325725175250833	-0.00334929334782605	-0.0136180936666666	-6.0501838006231e-10	-0.0378817757009352	-0.00829107476635526	-0.0131275576323986	-0.00581144361370709	-0.00731634953271019	-0.0164907788161997	-1.41580060422962e-09	-0.052780362537765	-0.012398398791541	-0.0253594545454546	-0.0163122796352584	-0.00845469696969709	-0.0161446084337353	-1.12475903614454e-09	-0.0268668674698802	-0.00251683734939771	-0.0238604819277107	-0.0178481204819275	-0.0060425903614458	-0.000492078313253292	-4.33021084337347e-09	-0.0593096385542172	-0.0247984337349398	-0.0315256626506026	-0.0178029216867469	-0.0137324698795181	-0.00298873493975891	-2.66611144578314e-08	-0.28108373493976	-0.0695048192771083	-0.199789156626506	-0.140347891566266	-0.0594440060240963	-0.0118199096385542
5	-6.71499727874563e-11	-0.0144344501045296	-0.00193541477351917	-0.00259033555749128	-0.00150539567569445	-0.00113335073170732	-0.00990995177003482	-2.41893650485436e-10	-0.0241808699029126	-0.00494273955663425	-0.00545336728802591	-0.00262102928155339	-0.00282944635275082	-0.0137927893203883	-3.70670218579233e-10	-0.0232110655737705	-0.00487764480874297	-0.00781872131147536	-0.00301051639344267	-0.00480773633879775	-0.0105115846994536	-1.01770899470898e-09	-0.0378095502645502	-0.00943082010581998	-0.0183159682539685	-0.011638749206349	-0.00601282281167102	-0.0068507161803713	-1.13066312997350e-09	-0.0267811671087541	-0.00349763925729458	-0.0222943766578248	-0.0161929708222809	-0.00614084880636605	-0.000984827586206885	-3.79743386243385e-09	-0.0523751322751321	-0.0230822222222225	-0.0276255291005293	-0.0151120079365077	-0.0125029894179895	-0.00167066137566132	-2.07593915343916e-08	-0.219841269841269	-0.0553319047619042	-0.158038227513227	-0.111386349206348	-0.0465532169312171	-0.0064783333333333
6	-5.73965472312702e-11	-0.0123139543973941	-0.00151045276872964	-0.00211670162866449	-0.00102390697068401	-0.00112353655844156	-0.00868880130293157	-3.93163488294309e-10	-0.0381696802675584	-0.00587026421739121	-0.00754846616722419	-0.00417225175250834	-0.00337529334782605	-0.0254080936666666	-1.82301838006231e-09	-0.105681775700935	-0.0180810747663553	-0.0240675576323986	-0.0116314436137071	-0.0124363495327102	-0.0634907788161997	-4.15580060422962e-09	-0.134880362537765	-0.023898398791541	-0.0241594545454546	-0.00721227963525842	-0.0163746969696971	-0.0879446084337354	-2.41475903614454e-09	-0.0390668674698803	-0.00321683734939772	0.00313951807228933	0.00581187951807245	-0.00269259036144581	-0.0388920783132533	3.86978915662653e-09	0.0551903614457827	0.0290015662650602	0.0321743373493974	0.0203970783132531	0.0117375301204819	-0.00586873493975892	2.14888855421686e-08	0.228016265060241	0.0634951807228916	0.158410843373494	0.107052108433735	0.0513559939759037	0.00639009036144574
6	NA	NA	NA	NA	NA	NA	NA	NA	NA	NA	NA	NA	NA	NA	-3.43067021857923e-09	-0.200211065573771	-0.037007644808743	-0.0477187213114753	-0.0238805163934426	-0.0238327363387978	-0.115441584699454	-9.75370899470898e-09	-0.32730955026455	-0.06330082010582	-0.0935659682539685	-0.053548749206349	-0.039322822811671	-0.167350716180371	-1.11206631299735e-08	-0.220581167108754	-0.0376476392572946	-0.0981043766578248	-0.0689129708222809	-0.0291908488063661	-0.084884827586207	-1.14074338624338e-08	-0.147575132275132	-0.0465322222222225	-0.0766155291005293	-0.0518020079365077	-0.0248129894179895	-0.0244706613756613	-3.11193915343916e-08	-0.323241269841269	-0.0766319047619043	-0.234238227513227	-0.179086349206349	-0.0551532169312171	-0.0123383333333333
7	6.84148432055757e-11	0.0146834773519165	0.00173709599303134	0.00269340588850178	0.00153308381533104	0.00116033141463414	0.0102552264808364	5.17006920415227e-10	0.0496769792387539	0.00779303217993085	0.00886578442906574	0.00506213183391004	0.00380340775086508	0.0330273287197234	3.7709855737705e-09	0.216226098360656	0.0383609213114754	0.0451132721311474	0.0231275049180328	0.0219651668852458	0.132748557377049	1.08553580645162e-08	0.356057741935485	0.0661976774193547	0.0808554838709677	0.0403939032258064	0.0404608064516128	0.208704967741935	1.19292258064516e-08	0.224285483870967	0.0419604516129031	0.0648319677419356	0.0383362580645162	0.0264991290322581	0.11749064516129	6.38645161290327e-09	0.0758590322580642	0.0173920322580646	0.0305514516129033	0.0226446129032259	0.00794790322580648	0.0278170645161288	5.97122580645166e-09	0.0553487096774192	0.00786032258064522	0.0388767741935478	0.0404419354838706	-0.00156545161290305	0.00860161290322569
7	-4.93465693430657e-11	-0.0106366824817519	-0.0013665591240876	-0.00172020293040292	-0.000726994450549444	-0.00102490693430657	-0.00745683941605841	-3.1217616842105e-10	-0.0300439947368422	-0.00479241724342104	-0.00498123029702969	-0.00263306277227728	-0.00244095121710526	-0.0200489883552632	-1.37931730205278e-09	-0.0797405571847506	-0.0145479589442815	-0.0160841117647059	-0.00674850882352948	-0.00968878533724334	-0.0483658651026393	-2.66047910863509e-09	-0.0862108635097494	-0.0158020891364902	-0.0124710335195532	-0.000788351955307406	-0.0121831949860724	-0.0568436768802228	-1.64589385474862e-09	-0.0255069832402234	-0.00446318435754188	0.00984432960893852	0.0133117458100558	-0.00346754189944143	-0.0320639832869082	2.67413407821229e-09	0.0387731843575419	0.0127638161559889	0.0304710027855152	0.0243884401114207	0.00613484679665742	-0.00540421787709493	4.07136490250693e-09	0.0452217270194985	0.0106334261838438	0.0407838440111422	0.0336231197771592	0.00715877437325912	-0.0059146368715083
8	-8.99251567944243e-11	-0.0193365226480835	-0.00244790400696866	-0.00342459411149822	-0.00178031618466896	-0.00164426858536586	-0.0134647735191636	-4.97493079584772e-10	-0.0488330207612461	-0.00826196782006916	-0.0102492155709343	-0.00537086816608996	-0.00487859224913492	-0.0303226712802767	-2.33201442622951e-09	-0.136273901639344	-0.0242590786885246	-0.0324767278688526	-0.0149224950819672	-0.0175548331147542	-0.079551442622951	-5.24464193548385e-09	-0.174342258064516	-0.0326223225806452	-0.0422445161290323	-0.0184660967741936	-0.0237391935483871	-0.0994950322580654	-3.13077419354836e-09	-0.054214516129033	-0.00803954838709697	-0.00146803225806438	0.00583625806451625	-0.0073208709677419	-0.0447093548387095	1.73645161290327e-09	0.0263590322580642	0.0106920322580646	0.0223514516129033	0.0174446129032259	0.00491790322580649	-0.00669293548387119	-8.58774193548341e-10	-0.00745129032258076	0.00456032258064519	-0.00812322580645223	-0.00895806451612946	0.00073454838709695	-0.00386838709677432
8	-9.3315414840989e-11	-0.0200917445229681	-0.00268754640035335	-0.00366027134385964	-0.00184684825524475	-0.00177624187985865	-0.0139046886925794	-5.20513423333333e-10	-0.0507522486666664	-0.00877226441999996	-0.010014715282392	-0.00509269246511624	-0.00479550413666666	-0.0322367026666668	-2.56536284829717e-09	-0.149428204334363	-0.0283910185185185	-0.0335840154798762	-0.0149425895061727	-0.019099968111455	-0.0882686996904012	-5.73852238805963e-09	-0.190622686567162	-0.037262149253731	-0.045854583333333	-0.0191182142857145	-0.0261446567164182	-0.108519014925375	-4.45092261904769e-09	-0.0815687500000002	-0.0160669047619048	-0.0137852976190476	-0.00155509821428582	-0.0122032142857142	-0.0517155357142856	-6.24107142856841e-11	0.00387380952380964	-0.000775386904761656	0.0177612500000002	0.0185877678571431	-0.000825624999999887	-0.0131653869047617	-5.66261904761911e-09	-0.055617261904765	-0.0113068656716417	-0.0347170149253741	-0.0244373134328364	-0.0101812238805966	-0.0110937611940298
9	2.80034527687298e-11	0.00613604560260589	0.00071354723127036	0.00140429837133551	0.000777093029315986	0.00059746344155844	0.00402119869706842	2.36936511705691e-10	0.0228403197324416	0.00327973578260879	0.00432053383277581	0.00248474824749167	0.00182970665217395	0.0145819063333334	2.08698161993769e-09	0.120018224299065	0.0208989252336447	0.0256124423676014	0.0126385563862929	0.0129236504672898	0.0736092211838003	6.13419939577039e-09	0.200919637462235	0.035901601208459	0.0460405454545454	0.0213777203647416	0.0252253030303029	0.117955391566265	5.98524096385546e-09	0.11083313253012	0.0195831626506023	0.0269395180722893	0.0131118795180725	0.0138674096385542	0.0643079216867467	8.99789156626534e-10	0.00779036144578278	-0.00839843373493978	0.0026743373493974	0.0029970783132531	-0.000282469879518089	0.0136112650602411	-5.07111445783138e-09	-0.0569837349397597	-0.0220048192771084	-0.0367891566265058	-0.0180478915662654	-0.0187440060240963	0.00179009036144575
9	-7.04099727874563e-11	-0.0151144501045296	-0.00195441477351917	-0.00284133555749128	-0.00184029567569445	-0.00104835073170732	-0.0103199517700348	-2.13093650485436e-10	-0.0215408699029126	-0.00461373955663425	-0.00527336728802591	-0.00257202928155339	-0.00269844635275082	-0.0116627893203883	-1.67670218579234e-10	-0.0112110655737706	-0.00334764480874297	-0.00475872131147536	-0.00204051639344266	-0.00271773633879776	-0.00311158469945362	1.32291005291016e-10	-0.000709550264550205	-0.00193082010581997	-0.0139159682539685	-0.012888749206349	-0.000352822811671032	0.0182492838196286	3.69336870026508e-10	-0.000381167108754037	0.00150236074270542	-0.0225943766578248	-0.0212429708222809	-0.00131084880636605	0.0207151724137931	-5.39743386243384e-09	-0.0742751322751322	-0.0325022222222225	-0.0440255291005293	-0.0309120079365077	-0.0131229894179895	0.00222933862433868	-2.28093915343916e-08	-0.239741269841269	-0.0615319047619043	-0.171538227513227	-0.124986349206348	-0.0466532169312171	-0.00667833333333329
10	-8.50865472312702e-11	-0.0184639543973941	-0.00229445276872964	-0.00386170162866449	-0.00228610697068401	-0.00160553655844156	-0.0123088013029316	-5.18763488294309e-10	-0.0511496802675584	-0.00877226421739122	-0.0113344661672242	-0.00620225175250834	-0.00513329334782605	-0.0316980936666666	-2.43801838006231e-09	-0.143581775700935	-0.0265310747663553	-0.0370175576323986	-0.0187314436137071	-0.0182763495327102	-0.0799907788161997	-6.11580060422962e-09	-0.206580362537765	-0.039738398791541	-0.0596594545454547	-0.0324322796352584	-0.0266546969696971	-0.108244608433735	-6.82475903614454e-09	-0.13256686746988	-0.0245168373493977	-0.0484604819277107	-0.0298781204819275	-0.0186125903614458	-0.0595920783132533	-6.51021084337347e-09	-0.0802096385542172	-0.0210984337349398	-0.0354256626506026	-0.0234429216867469	-0.0120224698795181	-0.0237287349397589	-1.62111144578314e-08	-0.16128373493976	-0.0379048192771083	-0.0998891566265059	-0.0730478915662653	-0.0268440060240963	-0.0235199096385543
10	NA	NA	NA	NA	NA	NA	NA	-5.70593650485436e-10	-0.0562008699029126	-0.0101747395566343	-0.0119623672880259	-0.0063520292815534	-0.00561044635275082	-0.0340627893203883	-2.33767021857923e-09	-0.136611065573771	-0.024967644808743	-0.0326387213114753	-0.0154905163934427	-0.0171477363387978	-0.0790115846994537	-5.27770899470898e-09	-0.17840955026455	-0.03461082010582	-0.0543559682539685	-0.031598749206349	-0.022062822811671	-0.0863507161803714	-3.52066312997349e-09	-0.0692811671087541	-0.00979763925729458	-0.0302943766578248	-0.0212229708222809	-0.00903084880636607	-0.0291848275862069	-4.26743386243385e-09	-0.0556751322751322	-0.0267222222222225	-0.0228255291005293	-0.0122120079365077	-0.0105729894179896	-0.00619066137566131	-1.73693915343916e-08	-0.180141269841269	-0.0443319047619042	-0.127838227513227	-0.0962863492063484	-0.0315532169312171	-0.0078983333333333
11	-5.70965472312702e-11	-0.0123339543973941	-0.00143945276872964	-0.00255170162866449	-0.00159290697068401	-0.000989536558441559	-0.00833880130293157	-2.49863488294309e-10	-0.0252996802675584	-0.00469026421739121	-0.00678946616722419	-0.00362725175250833	-0.00316129334782605	-0.0144780936666666	-6.6901838006231e-10	-0.0411817757009352	-0.00783107476635527	-0.0139175576323986	-0.00688144361370709	-0.00702634953271019	-0.0193907788161997	-1.16580060422962e-09	-0.042380362537765	-0.00809839879154105	-0.0183594545454546	-0.0111422796352584	-0.0066346969696971	-0.0169446084337353	1.2524096385546e-10	0.00243313253011974	0.00508316265060229	-0.00136048192771068	-0.000888120481927548	-0.000442590361445809	-0.00129207831325331	-1.06021084337346e-09	-0.0139096385542172	-0.00169843373493978	-0.0111256626506026	-0.0104029216867469	-0.00080246987951808	-0.000988734939758924	-1.18011144578314e-08	-0.12288373493976	-0.0261048192771083	-0.0881891566265058	-0.0636478915662654	-0.0245440060240963	-0.00856990963855426
11	-8.23499727874563e-11	-0.0177044501045296	-0.00215141477351917	-0.00344533555749128	-0.00222569567569445	-0.00126635073170732	-0.0120999517700348	-2.12893650485436e-10	-0.0221708699029126	-0.00461373955663425	-0.00683536728802591	-0.00345602928155339	-0.00337944635275082	-0.0107227893203883	2.36329781420767e-10	0.0107889344262295	0.00168235519125703	-0.00341872131147537	-0.00178051639344266	-0.00163773633879776	0.0124884153005464	1.29229100529102e-09	0.0382904497354498	0.00696917989418002	-0.00301596825396848	-0.006148749206349	0.00380717718832899	0.0374492838196286	3.6793368700265e-09	0.0682188328912459	0.0207023607427054	0.0102056233421752	0.00126702917771909	0.00894915119363393	0.0373151724137931	-6.57433862433850e-10	-0.0156751322751321	-0.00448222222222248	-0.0269255291005293	-0.0235120079365077	-0.00341298941798955	0.0157293386243387	-1.30893915343916e-08	-0.143941269841269	-0.0320319047619042	-0.117938227513227	-0.0861863492063485	-0.0318532169312171	0.0060216666666667
12	-6.08515679442426e-12	-0.00128652264808345	-0.000190904006968661	-0.00010359411149822	1.70838153310384e-05	-0.000120668585365858	-0.00098477351916364	-3.74930795847722e-11	-0.00346302076124611	-0.00040696782006915	-0.00038421557093426	-0.000236868166089958	-0.000145592249134918	-0.00267267128027665	3.87985573770492e-10	0.0223260983606555	0.00462092131147536	0.0047432721311474	0.00264750491803277	0.00208516688524576	0.013048557377049	1.97535806451616e-09	0.0664577419354845	0.0133976774193548	0.0192554838709677	0.0113839032258064	0.00792080645161287	0.0337049677419346	3.77922580645164e-09	0.0779854838709671	0.017160451612903	0.0393319677419356	0.0276362580645163	0.0117191290322581	0.0215906451612905	4.77645161290327e-09	0.0627590322580643	0.0143920322580646	0.0396514516129033	0.0299446129032258	0.00973790322580648	0.00871706451612882	1.41012258064517e-08	0.145248709677419	0.0321603225806452	0.106176774193548	0.0816419354838706	0.024434548387097	0.00720161290322569
12	-6.4585414840989e-11	-0.0139217445229681	-0.00186554640035335	-0.00261027134385964	-0.00135484825524475	-0.00121824187985865	-0.00960468869257944	-3.81613423333333e-10	-0.0369422486666664	-0.00633426441999996	-0.00685971528239204	-0.00354269246511624	-0.00319050413666666	-0.0240167026666668	-1.74236284829717e-09	-0.101228204334363	-0.0195910185185185	-0.0224640154798762	-0.0106025895061727	-0.012309968111455	-0.0599686996904012	-3.55852238805963e-09	-0.118322686567162	-0.022362149253731	-0.030354583333333	-0.0140882142857145	-0.0157046567164182	-0.0666190149253755	-3.06092261904769e-09	-0.0548687500000002	-0.0100669047619048	-0.00768529761904759	-0.00125509821428581	-0.00649321428571419	-0.0370155357142856	-9.92410714285688e-10	-0.00862619047619037	-0.00567538690476167	0.00826125000000022	0.00908776785714307	-0.000795624999999885	-0.0112153869047617	-4.62619047619103e-10	-0.000317261904764936	-0.00220686567164169	0.00968298507462583	0.00856268656716363	0.00111877611940341	-0.00914376119402981
13	2.86614843205576e-10	0.0619334773519165	0.00817009599303134	0.0118184058885018	0.00655508381533104	0.00526033141463415	0.0419552264808364	1.84500692041523e-09	0.179876979238754	0.0314630321799308	0.0348557844290657	0.01845213183391	0.0164134077508651	0.113557328719723	1.13059855737705e-08	0.656626098360656	0.123460921311475	0.147513272131148	0.0712175049180328	0.0763951668852457	0.385648557377049	3.06053580645161e-08	1.02005774193548	0.199497677419355	0.267055483870968	0.139793903225806	0.127260806451613	0.553904967741934	3.70892258064516e-08	0.721685483870967	0.143460451612903	0.265131967741936	0.167736258064516	0.0973991290322581	0.313190645161291	3.50064516129033e-08	0.433659032258064	0.125592032258065	0.189951451612903	0.125644612903226	0.0643079032258065	0.118117064516129	6.96012258064517e-08	0.690248709677419	0.160460322580645	0.433976774193548	0.332041935483871	0.101934548387097	0.0953016129032257
13	9.59145851590110e-11	0.0208682554770319	0.00257645359964665	0.00459272865614035	0.00303715174475525	0.00159475812014135	0.0135353113074206	5.54886576666667e-10	0.0551377513333336	0.01019673558	0.012870284717608	0.00722630753488376	0.00578149586333334	0.0318432973333332	3.41363715170283e-09	0.200771795665637	0.0374389814814815	0.0524259845201239	0.0285274104938274	0.023480031888545	0.110131300309599	1.06514776119404e-08	0.361177313432838	0.072237850746269	0.112445416666667	0.0695917857142855	0.0434253432835818	0.175380985074625	1.58990773809523e-08	0.31773125	0.0610330952380952	0.143114702380953	0.100444901785714	0.0426667857142858	0.113584464285714	2.08475892857143e-08	0.26517380952381	0.0797246130952383	0.13196125	0.0910877678571431	0.0408743750000001	0.0534846130952383	4.48373809523809e-08	0.453082738095235	0.113393134328358	0.289382985074626	0.212162686567164	0.0772187761194034	0.0487862388059702
14	2.03148432055757e-11	0.00457347735191655	0.00065809599303134	0.00135840588850178	0.000897083815331038	0.000461331414634142	0.00256522648083636	1.75006920415228e-10	0.0173769792387539	0.00351303217993085	0.00361578442906574	0.00189213183391004	0.00172340775086508	0.0102073287197234	1.58898557377049e-09	0.0926260983606555	0.0186609213114754	0.0211532721311474	0.0104075049180328	0.0107451668852458	0.052848557377049	5.37535806451616e-09	0.181757741935484	0.0368976774193547	0.0542554838709677	0.0315939032258064	0.0225808064516129	0.0906049677419345	8.78922580645165e-09	0.177585483870967	0.036860451612903	0.0810319677419356	0.0549362580645162	0.0260991290322581	0.0596906451612905	1.27664516129033e-08	0.163859032258064	0.0490920322580646	0.0840514516129033	0.0572446129032258	0.0267979032258065	0.0307170645161288	3.29012258064516e-08	0.334248709677419	0.0792603225806452	0.222276774193548	0.164041935483871	0.0581345483870969	0.0331016129032257
14	-1.07285414840989e-10	-0.0229417445229681	-0.00291954640035335	-0.00388827134385964	-0.00195284825524475	-0.00189754187985865	-0.0162946886925794	-6.22113423333333e-10	-0.0602422486666664	-0.00971626441999996	-0.011462715282392	-0.00609469246511624	-0.00524050413666666	-0.0393267026666668	-3.32836284829717e-09	-0.192028204334363	-0.0342510185185185	-0.0414340154798761	-0.0198925895061726	-0.021999968111455	-0.117168699690401	-7.87852238805963e-09	-0.256922686567162	-0.047122149253731	-0.053654583333333	-0.0216282142857145	-0.0314946567164182	-0.157119014925375	-5.80092261904769e-09	-0.10276875	-0.0168669047619048	-0.0136852976190476	-0.00319509821428581	-0.0104732142857142	-0.0722155357142856	3.36758928571431e-09	0.0492738095238096	0.0180246130952383	0.0396612500000002	0.0315877678571431	0.00803437500000011	-0.00841538690476168	1.62373809523809e-08	0.171082738095235	0.0435931343283583	0.116382985074626	0.0790626865671637	0.0373187761194034	0.0094862388059702
15	2.3240345276873e-10	0.0504660456026059	0.00614754723127036	0.0108872983713355	0.00674309302931598	0.00411046344155844	0.0334311986970684	1.56893651170569e-09	0.152840319732442	0.0251497357826088	0.0312105338327758	0.0179347482474917	0.013275706652174	0.0958719063333335	9.89498161993769e-09	0.574018224299065	0.103598925233645	0.133712442367601	0.0709085563862929	0.0627636504672898	0.3367092211838	2.70341993957704e-08	0.898219637462235	0.169801601208459	0.237040545454545	0.130677720364742	0.106925303030303	0.490155391566265	3.14252409638554e-08	0.599233132530119	0.119283162650602	0.190539518072289	0.115011879518072	0.0755274096385542	0.289807921686747	2.03797891566265e-08	0.241290361445783	0.0604015662650602	0.0863743373493974	0.0562970783132531	0.0301175301204819	0.094511265060241	2.12888855421686e-08	0.18901626506024	0.0382951807228917	0.0874108433734942	0.0815521084337348	0.00585599397590372	0.0632900903614458
15	2.02853430656934e-10	0.0439633175182482	0.00535344087591239	0.00946579706959707	0.00594100554945056	0.00349509306569343	0.0292231605839416	1.34762383157895e-09	0.131836005263158	0.022342582756579	0.0279277697029703	0.0158999372277227	0.0119350487828947	0.0817910116447368	8.63368269794722e-09	0.50165944281525	0.0915820410557185	0.119575888235294	0.0633714911764705	0.0559012146627567	0.291234134897361	2.48895208913649e-08	0.829589136490251	0.15799791086351	0.226128966480447	0.127461648044693	0.0982468050139276	0.446456323119777	2.99441061452514e-08	0.579593016759777	0.108336815642458	0.214944329608939	0.142411745810056	0.0725324581005585	0.255336016713092	2.60641340782123e-08	0.322373184357542	0.083963816155989	0.148471002785515	0.103888440111421	0.0445848467966574	0.088985782122905	3.67913649025069e-08	0.355321727019498	0.0776334261838438	0.217883844011142	0.180123119777159	0.0377587743732591	0.0600553631284917
16	-1.37965472312702e-11	-0.00291395439739411	-0.00034945276872964	-0.000411701628664493	-0.000185906970684014	-0.00025653655844156	-0.00215880130293158	-5.18634882943091e-11	-0.00527968026755841	-0.000810264217391213	-0.00149946616722419	-0.000728251752508336	-0.000772293347826049	-0.00362809366666659	2.47981619937689e-10	0.0140182242990648	0.00388892523364473	0.00180244236760144	0.000968556386292906	0.000833650467289802	0.00830922118380026	9.44199395770385e-10	0.031919637462235	0.00800160120845895	0.0101405454545454	0.00643772036474157	0.00430530303030291	0.0127553915662647	3.05524096385546e-09	0.0635331325301198	0.0174831626506023	0.0313395180722893	0.0219118795180725	0.00943740963855419	0.0147079216867467	7.03978915662654e-09	0.0899903614457827	0.0290015662650602	0.0456743373493974	0.0326970783132531	0.0130375301204819	0.0153112650602411	1.39888855421686e-08	0.139016265060241	0.0357951807228917	0.0834108433734942	0.0603521084337346	0.0229559939759037	0.0193900903614457
16	-1.03779972787456e-10	-0.0223544501045296	-0.00295841477351917	-0.00408633555749128	-0.00229699567569445	-0.00183705073170731	-0.0153079517700348	-4.88893650485436e-10	-0.0480808699029126	-0.00853073955663425	-0.0100283672880259	-0.0051500292815534	-0.00487844635275082	-0.0295227893203883	-1.86467021857923e-09	-0.10901106557377	-0.019597644808743	-0.0256587213114754	-0.0114905163934427	-0.0141677363387978	-0.0637115846994537	-4.21770899470898e-09	-0.14170955026455	-0.02683082010582	-0.0391159682539685	-0.019668749206349	-0.018802822811671	-0.0726507161803714	-3.0806631299735e-09	-0.058581167108754	-0.00939763925729457	-0.0174943766578248	-0.00840297082228092	-0.00912084880636607	-0.0316848275862069	1.1256613756615e-10	0.00312486772486792	0.00181777777777753	0.00777447089947075	0.00919799206349227	-0.00146298941798955	-0.00647066137566132	-1.4493915343916e-09	-0.0153412698412694	0.000568095238095728	-0.0167382275132269	-0.0160863492063486	-0.000653216931217104	0.000821666666666696
17	-1.14903672988506e-10	-0.0248313614942529	-0.00322652732183908	-0.00473046471264368	-0.00258042954022988	-0.00214994018965518	-0.0168749701149425	-7.3798757817109e-10	-0.0720201823008852	-0.0122830240265487	-0.0142817380943952	-0.00761080669616521	-0.00667126045427726	-0.0454494994395282	-3.98771432584269e-09	-0.231917921348315	-0.0423859410112357	-0.0539030008403357	-0.0258094994397758	-0.0277500278089888	-0.136301994382022	-9.62719086021501e-09	-0.320304139784945	-0.060751048387097	-0.0828991152815014	-0.0414739946380697	-0.0409032795698926	-0.177560725806451	-9.29475806451612e-09	-0.180094101876676	-0.0315501608579089	-0.0581935040431263	-0.0353499353099731	-0.0234549329758713	-0.0873226344086023	-5.83258760107814e-09	-0.070326145552561	-0.0198239892183287	-0.0247583018867926	-0.0139610215053764	-0.0112235040431266	-0.0263234584450402	-9.86695417789763e-09	-0.092250270270271	-0.021209973045822	-0.0564603773584906	-0.0452027027027026	-0.00995913746630738	-0.0174968632707775
17	-9.392826122449e-11	-0.0203322734693878	-0.00279342557142858	-0.00365122421160408	-0.00177396234812287	-0.00190833848979591	-0.0138177685714286	-6.451119993266e-10	-0.0626919389898993	-0.010812598962963	-0.0114061354594594	-0.00579459461486486	-0.00570557336835016	-0.040256128114478	-3.36013493589744e-09	-0.195720897435898	-0.0363564294871795	-0.0445954391025639	-0.0199309678456591	-0.0242723820512819	-0.114814551282052	-7.59643558282207e-09	-0.25305754601227	-0.0494589263803684	-0.0624330461538466	-0.0289390432098765	-0.0335712760736197	-0.139708251533743	-8.13222769230773e-09	-0.156168	-0.0322636	-0.0489544307692303	-0.0269961846153848	-0.0219402153846153	-0.0766385582822088	-5.24329230769233e-09	-0.0631561349693253	-0.0162226073619633	-0.0199916564417182	-0.0106755521472393	-0.00937588957055222	-0.0264054153846152	-8.1647384615384e-09	-0.0748458461538456	-0.0178648923076922	-0.0340443076923066	-0.0274009202453994	-0.00808107692307706	-0.0225633950617284
18	-9.01651567944243e-11	-0.0192865226480835	-0.00268490400696866	-0.00275959411149822	-0.000951916184668962	-0.00180746858536586	-0.0138447735191636	-6.50293079584772e-10	-0.0623530207612461	-0.00975996782006916	-0.0102142155709343	-0.00519086816608996	-0.00502359224913492	-0.0423826712802767	-3.42301442622951e-09	-0.197273901639345	-0.0342390786885246	-0.0409267278688526	-0.0176724950819672	-0.0232548331147542	-0.122081442622951	-7.14464193548384e-09	-0.231942258064516	-0.0425123225806453	-0.0411445161290324	-0.0105860967741936	-0.0305391935483871	-0.148295032258065	-4.95077419354836e-09	-0.0826145161290329	-0.0240395483870969	0.0160319677419356	0.0273362580645163	-0.0112508709677419	-0.0746093548387095	7.61645161290327e-09	0.109559032258064	0.0386920322580646	0.0826514516129033	0.0630446129032259	0.0195479032258065	-0.0118129354838712	2.98012258064516e-08	0.317248709677419	0.0831603225806452	0.227676774193548	0.15824193548387	0.0693345483870969	0.00670161290322569
18	-1.25659972787456e-10	-0.0268804501045296	-0.00348081477351917	-0.00430223555749128	-0.00208399567569445	-0.00226565073170732	-0.0190969517700348	-7.41693650485436e-10	-0.0716608699029126	-0.0117087395566343	-0.0127883672880259	-0.0066550292815534	-0.00613334635275082	-0.0471627893203883	-3.57567021857923e-09	-0.20581106557377	-0.035737644808743	-0.0429887213114753	-0.0194105163934427	-0.0235807363387978	-0.127121584699454	-8.36770899470898e-09	-0.27320955026455	-0.0499408201058199	-0.0564459682539685	-0.022498749206349	-0.033252822811671	-0.163650716180371	-5.8706631299735e-09	-0.102481167108754	-0.0202976392572946	-0.00479437665782481	0.00738702917771909	-0.0122108488063661	-0.077384827586207	4.49256613756615e-09	0.0657248677248679	0.0281177777777775	0.0468744708994708	0.0330979920634923	0.0137270105820105	-0.00923066137566131	1.87706084656084e-08	0.197558730158731	0.0596680952380957	0.124861772486773	0.0752136507936514	0.0496467830687829	0.0131216666666667
19	-1.2846654723127e-10	-0.0276079543973941	-0.00349435276872964	-0.0048527016286645	-0.00249380697068401	-0.00238963655844156	-0.0192608013029316	NA	NA	NA	NA	NA	NA	NA	-4.76901838006231e-09	-0.276231775700935	-0.0491110747663553	-0.0623275576323986	-0.0308244436137071	-0.0315053495327102	-0.1647907788162	-1.21858006042296e-08	-0.401580362537765	-0.076088398791541	-0.0913294545454547	-0.0419122796352584	-0.0488446969696971	-0.235144608433735	-1.26947590361445e-08	-0.23696686746988	-0.0468668373493977	-0.0592604819277107	-0.0292581204819275	-0.0299725903614458	-0.130792078313253	-4.49021084337346e-09	-0.0478096385542173	-0.00499843373493977	-0.0081256626506026	-0.0044029216867469	-0.00376246987951809	-0.0346287349397589	1.28888554216863e-09	0.0240162650602402	0.0115951807228917	0.0273108433734941	0.00985210843373462	0.0173559939759037	-0.0143999096385543
19	NA	NA	NA	NA	NA	NA	NA	NA	NA	NA	NA	NA	NA	NA	-4.57167021857923e-09	-0.26633106557377	-0.048407644808743	-0.0626447213114754	-0.0308065163934426	-0.0318369363387978	-0.155271584699454	-1.2617708994709e-08	-0.42040955026455	-0.08072082010582	-0.110635968253969	-0.058388749206349	-0.051552822811671	-0.225950716180371	-1.31006631299735e-08	-0.253781167108754	-0.0428576392572946	-0.0957443766578248	-0.0624329708222809	-0.0333108488063661	-0.115184827586207	-9.47743386243384e-09	-0.119775132275132	-0.0288722222222225	-0.0604455291005293	-0.0404620079365077	-0.0199829894179895	-0.0304206613756613	-2.16093915343916e-08	-0.222141269841269	-0.0469319047619042	-0.163238227513227	-0.129286349206349	-0.0339532169312171	-0.0119783333333333
20	-7.59851567944242e-11	-0.0163165226480834	-0.00221690400696866	-0.00274759411149822	-0.00136291618466896	-0.00138466858536586	-0.0113547735191636	-4.40493079584772e-10	-0.0429830207612461	-0.00761396782006916	-0.00813421557093427	-0.00399186816608996	-0.00414159224913492	-0.0272326712802766	-2.18801442622951e-09	-0.127373901639344	-0.0239490786885246	-0.0284067278688526	-0.0124924950819672	-0.0159148331147542	-0.075051442622951	-5.18464193548384e-09	-0.172542258064516	-0.0335223225806453	-0.0431445161290324	-0.0202460967741936	-0.0229191935483871	-0.0957950322580654	-4.83077419354836e-09	-0.0924145161290329	-0.018639548387097	-0.0281680322580644	-0.0149137419354837	-0.0132708709677419	-0.0456093548387095	-2.10354838709673e-09	-0.0242409677419357	-0.0101079677419354	-0.00194854838709666	0.00294461290322585	-0.00488209677419351	-0.0121329354838712	-7.81877419354835e-09	-0.0788512903225808	-0.0193396774193548	-0.0513232258064523	-0.0384580645161295	-0.012865451612903	-0.00819838709677432
20	-1.10645414840989e-10	-0.0237817445229681	-0.00314854640035335	-0.00429127134385965	-0.00225274825524475	-0.00200094187985865	-0.0164946886925794	-5.89713423333333e-10	-0.0577122486666664	-0.01032126442	-0.011556715282392	-0.00576969246511624	-0.00565850413666666	-0.0360967026666668	-3.02736284829717e-09	-0.176728204334363	-0.0341910185185185	-0.0404340154798761	-0.0184925895061726	-0.022409968111455	-0.102868699690401	-7.30852238805963e-09	-0.244122686567163	-0.048342149253731	-0.063854583333333	-0.0307282142857145	-0.0325946567164182	-0.132919014925375	-7.46092261904769e-09	-0.14396875	-0.0301669047619048	-0.0463852976190476	-0.0255450982142858	-0.0208332142857142	-0.0674155357142856	-4.95241071428568e-09	-0.0604261904761905	-0.0192753869047616	-0.0214387499999998	-0.0112122321428569	-0.0102556249999999	-0.0196853869047617	-1.76826190476191e-08	-0.180017261904765	-0.0423068656716417	-0.123217014925374	-0.0925373134328364	-0.0306812238805966	-0.0158837611940298
21	NA	NA	NA	NA	NA	NA	NA	NA	NA	NA	NA	NA	NA	NA	-4.32801838006231e-09	-0.253181775700935	-0.0469710747663553	-0.0620175576323986	-0.0315264436137071	-0.0304883495327102	-0.1442207788162	-1.14108006042296e-08	-0.382680362537765	-0.075308398791541	-0.105539454545455	-0.0582822796352584	-0.0467046969696971	-0.202844608433735	-1.30647590361445e-08	-0.25566686746988	-0.0491768373493977	-0.0999604819277107	-0.0663781204819276	-0.0335825903614458	-0.106492078313253	-1.21602108433735e-08	-0.154709638554217	-0.0493284337349398	-0.0733256626506026	-0.0478029216867469	-0.0254824698795181	-0.0320687349397589	-3.16211144578314e-08	-0.32378373493976	-0.0807048192771084	-0.219789156626506	-0.164247891566266	-0.0555440060240963	-0.0232899096385543
21	NA	NA	NA	NA	NA	NA	NA	NA	NA	NA	NA	NA	NA	NA	-3.59867021857923e-09	-0.209611065573771	-0.038707644808743	-0.0497287213114753	-0.0253905163934426	-0.0243387363387977	-0.121191584699454	-9.72370899470898e-09	-0.32480955026455	-0.06415082010582	-0.0874259682539685	-0.047698749206349	-0.039032822811671	-0.170150716180371	-1.11306631299735e-08	-0.217481167108754	-0.0416676392572946	-0.0843343766578248	-0.0557229708222809	-0.0286108488063661	-0.091484827586207	-1.09674338624338e-08	-0.139075132275132	-0.0482922222222225	-0.0620255291005293	-0.0390620079365077	-0.0229729894179895	-0.0287406613756613	-2.97893915343917e-08	-0.305141269841269	-0.0758319047619043	-0.207638227513227	-0.155086349206349	-0.0526532169312171	-0.0217083333333333
22	-8.57665472312702e-11	-0.0185439543973941	-0.00215145276872964	-0.00387770162866449	-0.00240960697068401	-0.00149853655844156	-0.0125088013029316	-4.82263488294309e-10	-0.0477496802675584	-0.00824026421739122	-0.0110464661672242	-0.00611425175250834	-0.00493229334782605	-0.0291180936666666	-2.07301838006231e-09	-0.122481775700935	-0.0221610747663553	-0.0332575576323986	-0.0178214436137071	-0.0154263495327102	-0.0669907788161997	-5.28580060422961e-09	-0.178780362537765	-0.033898398791541	-0.0539594545454547	-0.0316222796352584	-0.0217346969696971	-0.0920446084337354	-5.03475903614455e-09	-0.0974668674698802	-0.0125168373493977	-0.0405604819277107	-0.0292781204819275	-0.0112725903614458	-0.0443920783132533	-5.32021084337347e-09	-0.0676096385542172	-0.0134984337349398	-0.0422256626506026	-0.0354129216867469	-0.00678246987951808	-0.0119687349397589	-1.42011144578314e-08	-0.14418373493976	-0.0309048192771083	-0.101589156626506	-0.0797478915662654	-0.0218440060240963	-0.0118199096385542
22	NA	NA	NA	NA	NA	NA	NA	NA	NA	NA	NA	NA	NA	NA	-4.49667021857923e-09	-0.26308106557377	-0.048047644808743	-0.0649427213114754	-0.0332615163934427	-0.0316807363387978	-0.150091584699454	-1.1700708994709e-08	-0.39350955026455	-0.07583082010582	-0.115405968253968	-0.067138749206349	-0.047572822811671	-0.199150716180371	-1.29406631299735e-08	-0.255081167108754	-0.0476476392572946	-0.106324376657825	-0.0730429708222809	-0.0332808488063661	-0.101084827586207	-1.23074338624338e-08	-0.159275132275132	-0.0458622222222225	-0.0881755291005293	-0.0637820079365077	-0.0243929894179895	-0.0252206613756613	-3.08593915343916e-08	-0.319941269841269	-0.0761319047619043	-0.232838227513227	-0.180586349206349	-0.0522532169312171	-0.0109083333333333
23	-8.51665472312702e-11	-0.0183439543973941	-0.00232245276872964	-0.00332170162866449	-0.00172990697068401	-0.00162273655844156	-0.0126988013029316	-5.00763488294309e-10	-0.0491196802675584	-0.00817126421739122	-0.0103344661672242	-0.00544225175250834	-0.00489229334782605	-0.0312780936666666	-2.22801838006231e-09	-0.130481775700935	-0.0229710747663553	-0.0317175576323985	-0.0148114436137071	-0.0169163495327102	-0.0757907788161997	-4.53580060422961e-09	-0.150980362537765	-0.027598398791541	-0.0361594545454546	-0.0156222796352584	-0.0199746969696971	-0.0883446084337353	-2.41475903614454e-09	-0.0413668674698803	-0.00791683734939772	0.00133951807228933	0.00671187951807245	-0.00541259036144581	-0.0347920783132533	1.97978915662653e-09	0.0297903614457827	0.0190015662650602	0.0169743373493974	0.00889707831325312	0.00804753012048192	-0.00613873493975892	8.48888554216861e-09	0.0940162650602404	0.0337951807228917	0.0624108433734942	0.0357521084337345	0.0266559939759037	-0.00220990963855426
23	NA	NA	NA	NA	NA	NA	NA	NA	NA	NA	NA	NA	NA	NA	-4.28767021857923e-09	-0.250321065573771	-0.045777644808743	-0.0586687213114754	-0.0272215163934426	-0.0314447363387978	-0.145871584699454	-1.0731708994709e-08	-0.36010955026455	-0.07050082010582	-0.0996059682539685	-0.053008749206349	-0.045902822811671	-0.186850716180371	-1.13806631299735e-08	-0.224081167108754	-0.0457276392572946	-0.0867943766578248	-0.0543229708222809	-0.0324708488063661	-0.091584827586207	-9.20743386243384e-09	-0.118375132275132	-0.0350522222222225	-0.0601855291005292	-0.0395320079365077	-0.0206529894179895	-0.0231106613756613	-2.64593915343916e-08	-0.274541269841269	-0.0615319047619043	-0.202938227513227	-0.158286349206349	-0.0447532169312171	-0.0100683333333333
24	-1.11143672988506e-10	-0.0238863614942529	-0.00314692732183908	-0.00409906471264368	-0.00204362954022988	-0.00205514018965518	-0.0166389701149425	-7.4128757817109e-10	-0.0718301823008852	-0.0119400240265487	-0.0132547380943952	-0.00699980669616521	-0.00625446045427726	-0.0466394994395282	-4.03771432584269e-09	-0.233817921348314	-0.0424059410112357	-0.0517730008403356	-0.0238494994397758	-0.0275780278089888	-0.140311994382022	-9.08219086021501e-09	-0.299904139784945	-0.057521048387097	-0.0702091152815014	-0.0312839946380697	-0.0383932795698926	-0.173160725806451	-8.25475806451612e-09	-0.154994101876676	-0.034790160857909	-0.0283935040431264	-0.008049935309973	-0.0209549329758713	-0.0888226344086023	-2.30258760107814e-09	-0.0214261455525609	-0.00782398921832874	0.00984169811320743	0.0108389784946236	-0.00132350404312664	-0.0241134584450402	-3.21695417789763e-09	-0.0218502702702709	-0.00120997304582202	-0.00836037735849056	-0.0126027027027026	0.00554086253369261	-0.0151968632707775
24	-5.97565693430657e-11	-0.0127566824817519	-0.0018395591240876	-0.00146120293040292	-0.000164994450549444	-0.00132790693430657	-0.0093668394160584	-4.7757616842105e-10	-0.0451839947368421	-0.00678141724342104	-0.00593023029702969	-0.00285606277227728	-0.00316595121710525	-0.0322489883552632	-2.45631730205278e-09	-0.139940557184751	-0.0244379589442815	-0.0244641117647059	-0.00933850882352949	-0.0154587853372433	-0.0903658651026393	-4.60047910863508e-09	-0.145010863509749	-0.0267320891364902	-0.0119710335195532	0.00594164804469259	-0.0184731949860724	-0.105143676880223	-3.19589385474862e-09	-0.0485069832402234	-0.0187631843575419	0.0294443296089385	0.0362117458100558	-0.00676754189944144	-0.0604639832869082	7.76413407821229e-09	0.110873184357542	0.0394638161559889	0.0792710027855151	0.0585884401114206	0.0207548467966574	-0.00882421787709492	2.80913649025069e-08	0.300321727019498	0.0793334261838438	0.216783844011142	0.151823119777159	0.0649587743732591	0.0041553631284917
25	1.2510345276873e-10	0.0269360456026059	0.00319154723127036	0.0052472983713355	0.00309609302931599	0.00211546344155844	0.0185011986970684	8.03936511705691e-10	0.0780403197324416	0.0123097357826088	0.0155305338327758	0.00900474824749166	0.00652570665217395	0.0495719063333334	5.18498161993769e-09	0.299818224299065	0.0531989252336447	0.0673124423676014	0.0348885563862929	0.0324436504672898	0.1793092211838	1.34641993957704e-08	0.442219637462235	0.082501601208459	0.105440545454545	0.0536777203647416	0.0523253030303029	0.253755391566265	1.28352409638555e-08	0.23803313253012	0.0460831626506023	0.0588395180722893	0.0317118795180724	0.0271274096385542	0.133207921686747	5.09978915662653e-09	0.0559903614457827	0.00690156626506023	0.0165743373493974	0.0138970783132531	0.00265753012048192	0.0325112650602411	-4.02111445783138e-09	-0.0539837349397597	-0.0222048192771083	-0.0436891566265058	-0.0158478915662654	-0.0278440060240963	0.0117900903614457
25	-8.19216208333337e-11	-0.0177094033333334	-0.0026022771120332	-0.00307068057083334	-0.0013027778209205	-0.00180753970247933	-0.0121152870833334	-5.44273749999998e-10	-0.0509215627376427	-0.00835068821292776	-0.00869518783269956	-0.00438605133079851	-0.00430893866920152	-0.0355646603773585	-2.23325544871795e-09	-0.128874294871795	-0.0240396869009584	-0.0248682636655947	-0.00956641157556265	-0.015818798076923	-0.0794854807692311	-4.06140880503144e-09	-0.132450628930818	-0.025800156739812	-0.023012044025157	-0.00315895899053636	-0.0197110971786833	-0.0844224528301885	-2.48814465408804e-09	-0.0390500000000004	-0.0115592452830189	0.0172303459119495	0.0233937798742139	-0.00609487421383641	-0.0447120440251574	5.08644654088056e-09	0.0749905660377359	0.0191683962264152	0.0682370440251574	0.0569152232704403	0.0112713836477988	-0.0124848742138366	1.74205956112852e-08	0.190325705329154	0.0442682445141069	0.15724592476489	0.119801880877743	0.0374421630094044	-0.010847304075235
26	-1.16851567944242e-11	-0.00252652264808345	-0.000315904006968661	-0.000362594111498219	-3.89161846689615e-05	-0.000323668585365858	-0.00184477351916364	-6.12930795847721e-11	-0.00594302076124611	-0.000636967820069149	-0.00131421557093426	-0.000784868166089957	-0.000525592249134918	-0.00399267128027664	3.95985573770493e-10	0.0220260983606555	0.00506092131147537	0.00293327213114741	0.00173750491803277	0.00119516688524577	0.014048557377049	2.45535806451616e-09	0.0824577419354845	0.0171976774193548	0.0249554838709677	0.0162939032258064	0.00857080645161287	0.0404049677419345	5.66922580645165e-09	0.117085483870967	0.026960451612903	0.0588319677419356	0.0412362580645162	0.0175291290322581	0.0312906451612905	8.72645161290327e-09	0.115859032258064	0.0432920322580646	0.0611514516129033	0.0395446129032259	0.0216479032258065	0.0114170645161288	3.08012258064516e-08	0.323248709677419	0.0838603225806451	0.228476774193548	0.164241935483871	0.0641345483870969	0.0108016129032257
26	-1.08915414840989e-10	-0.0235517445229681	-0.00298654640035335	-0.00475227134385965	-0.00268654825524475	-0.00202834187985865	-0.0159746886925794	-6.07013423333333e-10	-0.0595022486666664	-0.01026526442	-0.012585715282392	-0.00671169246511624	-0.00574650413666666	-0.0369267026666668	-2.96236284829717e-09	-0.173528204334363	-0.0329310185185185	-0.0420940154798761	-0.0207025895061726	-0.021849968111455	-0.0992686996904012	-6.94852238805963e-09	-0.233122686567163	-0.045012149253731	-0.064754583333333	-0.0329282142857145	-0.0312146567164182	-0.124419014925375	-6.54092261904769e-09	-0.12396875	-0.0206669047619048	-0.0389852976190476	-0.0229850982142858	-0.0160432142857142	-0.0643155357142856	-4.56241071428569e-09	-0.0534261904761904	-0.0122753869047617	-0.0186387499999998	-0.0124122321428569	-0.00619562499999989	-0.0225453869047617	-1.01126190476191e-08	-0.096717261904765	-0.0209068656716417	-0.0557170149253742	-0.0424373134328363	-0.0132812238805966	-0.0216037611940298
27	1.7730345276873e-10	0.0382260456026059	0.00469554723127036	0.0072672983713355	0.00406909302931599	0.00316546344155844	0.0262611986970684	1.17193651170569e-09	0.113540319732442	0.0181397357826088	0.0218905338327758	0.0122047482474917	0.00968570665217395	0.0728719063333334	7.39498161993769e-09	0.427318224299065	0.0756989252336448	0.0945124423676014	0.0471785563862929	0.0472936504672898	0.2571092211838	1.88541993957704e-08	0.621219637462235	0.115601601208459	0.147140545454545	0.0723777203647416	0.0752253030303029	0.357055391566265	1.77552409638555e-08	0.32993313253012	0.0635831626506023	0.0820395180722893	0.0429118795180724	0.0391274096385542	0.184307921686747	5.92978915662653e-09	0.0621903614457827	0.00360156626506022	0.0139743373493974	0.0128970783132531	0.00111753012048192	0.0446112650602411	-5.69111445783138e-09	-0.0763837349397597	-0.0330048192771083	-0.0597891566265058	-0.0199478915662654	-0.0398440060240963	0.0164900903614457
27	9.51200272125437e-11	0.0205655498954704	0.00259358522648083	0.00385766444250872	0.00187960432430555	0.00193164926829268	0.0141100482299652	8.26106349514564e-10	0.0796391300970874	0.0126442604433657	0.0143666327119741	0.0079419707184466	0.00642455364724918	0.0526972106796117	5.77232978142077e-09	0.33358893442623	0.060302355191257	0.0733012786885246	0.0362294836065573	0.0370922636612022	0.199988415300546	1.4922291005291e-08	0.49199044973545	0.09326917989418	0.116084031746032	0.056441250793651	0.060337177188329	0.286049283819629	1.59093368700265e-08	0.297818832891246	0.0606023607427055	0.0771056233421752	0.0403770291777191	0.0367291511936339	0.160015172413793	6.72256613756615e-09	0.0718248677248679	0.00881777777777754	0.0147744708994707	0.0108979920634923	0.00384701058201045	0.0482293386243387	-3.62939153439161e-09	-0.0575412698412692	-0.0207319047619043	-0.0647382275132269	-0.0340863492063486	-0.0306532169312171	0.0279216666666667
28	NA	NA	NA	NA	NA	NA	NA	-3.28493079584772e-10	-0.0338930207612461	-0.00712696782006915	-0.0102502155709343	-0.00579586816608996	-0.00445559224913492	-0.0165126712802766	-1.33001442622951e-09	-0.0801739016393444	-0.0160190786885246	-0.0261967278688526	-0.0165424950819672	-0.00965483311475425	-0.037951442622951	-5.35464193548385e-09	-0.184742258064516	-0.0379823225806453	-0.0705245161290323	-0.0514860967741936	-0.0190391935483871	-0.0762950322580655	-6.25077419354836e-09	-0.131614516129033	-0.010439548387097	-0.0931180322580644	-0.0796837419354837	-0.0134308709677419	-0.0281093548387095	-1.40335483870967e-08	-0.191840967741936	-0.0729179677419354	-0.115168548387097	-0.0794853870967741	-0.0356720967741935	-0.00373293548387119	-5.40187741935484e-08	-0.574051290322581	-0.147339677419355	-0.419723225806452	-0.30185806451613	-0.117855451612903	-0.00697838709677431
28	-7.7585414840989e-11	-0.0167417445229681	-0.00188854640035335	-0.00402827134385965	-0.00302964825524475	-0.000961241879858648	-0.0109846886925794	-1.88113423333333e-10	-0.0200122486666664	-0.00455326441999996	-0.00747971528239204	-0.00430269246511624	-0.00304650413666666	-0.00824670266666681	-7.03362848297171e-10	-0.0435282043343632	-0.0094710185185185	-0.0166240154798762	-0.0110425895061727	-0.00602996811145498	-0.0181686996904012	-3.09852238805963e-09	-0.110322686567162	-0.022462149253731	-0.052054583333333	-0.0385582142857145	-0.0129146567164182	-0.0368190149253754	-3.97092261904769e-09	-0.0868687500000001	-0.00556690476190481	-0.0686852976190476	-0.0572450982142858	-0.0114032142857142	-0.0127155357142856	-1.05124107142857e-08	-0.14332619047619	-0.0562453869047617	-0.0831387499999998	-0.0556122321428569	-0.0275256249999999	-0.00401538690476169	-4.56426190476191e-08	-0.483517261904765	-0.122106865671642	-0.352917014925374	-0.253737313432837	-0.0991612238805966	-0.0099437611940298
29	-4.94965472312702e-11	-0.0105739543973941	-0.00161545276872964	-0.00142170162866449	-0.000446906970684014	-0.00100553655844156	-0.00753880130293158	-2.76363488294309e-10	-0.0268896802675584	-0.00500526421739121	-0.00448946616722419	-0.00174225175250834	-0.00275129334782605	-0.0180480936666666	-8.60018380062311e-10	-0.0505817757009352	-0.00969107476635526	-0.0103975576323986	-0.00192144361370709	-0.0084763495327102	-0.0304907788161997	-4.55800604229618e-10	-0.016380362537765	-0.00309839879154104	-0.00325945454545463	0.00192772036474158	-0.00457469696969709	-0.0110446084337353	1.91524096385546e-09	0.0380331325301198	0.00418316265060228	0.0209395180722893	0.0183118795180724	0.00266740963855419	0.0129079216867467	3.91978915662653e-09	0.0507903614457827	0.0116015662650603	0.0310743373493974	0.0240970783132531	0.00707753012048191	0.00811126506024109	5.48888554216863e-09	0.0560162650602404	0.0154951807228917	0.0353108433734941	0.0232521084337346	0.0120559939759037	0.00539009036144574
29	-2.57997278745626e-12	-0.000404450104529606	-0.000138414773519165	0.000408664442508721	0.000329604324305554	3.16492682926846e-05	-0.000679951770034828	1.68106349514564e-10	0.0162391300970874	0.00265426044336575	0.00315663271197409	0.0020719707184466	0.00108155364724918	0.0104372106796117	2.03832978142077e-09	0.11848893442623	0.022122355191257	0.0288512786885246	0.0166394836065574	0.0122222636612022	0.0674884153005463	6.92229100529102e-09	0.23089044973545	0.04496917989418	0.0637840317460315	0.037341250793651	0.027167177188329	0.125149283819629	1.07293368700265e-08	0.209218832891246	0.0419023607427054	0.0794056233421752	0.052677029177719	0.0267291511936339	0.087915172413793	9.13256613756615e-09	0.111524867724868	0.0305177777777775	0.0466744708994708	0.0311979920634923	0.0154670105820104	0.0344293386243387	1.59706084656084e-08	0.156558730158731	0.0410680952380957	0.0917617724867732	0.0673136507936514	0.0243467830687829	0.0241216666666667
30	-4.28965472312702e-11	-0.00938395439739411	-0.00115845276872964	-0.00233070162866449	-0.00161090697068401	-0.000750536558441559	-0.00589880130293158	-1.53863488294309e-10	-0.0163296802675584	-0.00383026421739121	-0.00544946616722419	-0.00276625175250833	-0.00267929334782605	-0.00770809366666659	-1.24018380062311e-10	-0.0105817757009351	-0.00394107476635526	-0.00885755763239856	-0.00503144361370709	-0.00382634953271019	0.00220922118380027	-5.65800604229617e-10	-0.026280362537765	-0.00749839879154104	-0.0246594545454546	-0.0199622796352584	-0.00411469696969709	0.00485539156626469	-2.42475903614454e-09	-0.0573668674698803	-0.00711683734939773	-0.0521604819277107	-0.0428681204819276	-0.00929259036144581	0.00190792168674667	-9.76021084337346e-09	-0.129709638554217	-0.0406984337349398	-0.0762256626506027	-0.0537729216867469	-0.0224424698795181	-0.0128187349397589	-3.05911144578314e-08	-0.31668373493976	-0.0798048192771083	-0.213989156626506	-0.151247891566266	-0.0627440060240963	-0.0228199096385543
30	NA	NA	NA	NA	NA	NA	NA	-5.5937616842105e-10	-0.0550839947368421	-0.00986241724342105	-0.0115822302970297	-0.00620706277227727	-0.00546795121710526	-0.0334189883552632	-2.52231730205278e-09	-0.148340557184751	-0.0286879589442815	-0.0365141117647059	-0.0183285088235295	-0.0185287853372433	-0.0823658651026393	-5.81047910863508e-09	-0.197010863509749	-0.0399720891364902	-0.0585510335195532	-0.0336483519553074	-0.0254231949860724	-0.0972436768802228	-7.71589385474862e-09	-0.152306983240223	-0.0305631843575419	-0.0618556703910614	-0.0408282541899442	-0.0210175418994414	-0.0611639832869082	-8.9758659217877e-09	-0.111726815642458	-0.0385661838440111	-0.0442289972144848	-0.0247715598885793	-0.0194151532033426	-0.0299442178770949	-2.02886350974931e-08	-0.201478272980501	-0.0560665738161562	-0.112916155988858	-0.0747768802228408	-0.0380412256267409	-0.0322146368715083
31	-1.23385156794424e-10	-0.0263815226480835	-0.00341490400696866	-0.00420339411149822	-0.00200161618466896	-0.00220166858536586	-0.0187627735191637	-7.94443079584773e-10	-0.0769270207612461	-0.0126033678200692	-0.0141902155709343	-0.00753226816608996	-0.00665809224913492	-0.0501336712802767	-4.4810144262295e-09	-0.258913901639344	-0.0463790786885246	-0.0563467278688526	-0.0269924950819672	-0.0293538331147542	-0.156191442622951	-1.13886419354838e-08	-0.373742258064515	-0.0717923225806453	-0.0809945161290323	-0.0349360967741936	-0.0460491935483872	-0.220995032258065	-1.14207741935484e-08	-0.212714516129033	-0.0427995483870969	-0.0515680322580643	-0.0249137419354837	-0.0267008709677419	-0.11830935483871	-3.09354838709673e-09	-0.0313409677419357	-0.00480796774193538	0.00105145161290334	0.00384461290322585	-0.00277209677419351	-0.0276329354838712	2.50122580645166e-09	0.0336487096774193	0.0115603225806452	0.0297767741935478	0.0134419354838705	0.016434548387097	-0.00772838709677431
31	-1.31649972787456e-10	-0.0283134501045296	-0.00374931477351917	-0.00485083555749128	-0.00240529567569445	-0.00249291073170732	-0.0197129517700348	NA	NA	NA	NA	NA	NA	NA	-4.14067021857923e-09	-0.239911065573771	-0.043697644808743	-0.0527987213114754	-0.0246105163934427	-0.0281847363387978	-0.143411584699454	-1.0051708994709e-08	-0.33130955026455	-0.06396082010582	-0.0739059682539685	-0.030948749206349	-0.042262822811671	-0.190350716180371	-1.02006631299735e-08	-0.189181167108754	-0.0420076392572946	-0.0381943766578248	-0.0123229708222809	-0.0259008488063661	-0.108984827586207	-1.23743386243385e-09	-0.00567513227513212	-0.00128222222222249	0.0248744708994707	0.0258979920634923	-0.000942989417989545	-0.0292406613756613	1.10608465608381e-10	0.0103587301587307	0.00216809523809575	0.0259617724867731	0.0196136507936514	0.00634678306878291	-0.0177883333333333
32	-7.24051567944242e-11	-0.0156765226480835	-0.00201890400696866	-0.00292059411149822	-0.00142591618466896	-0.00149496858536586	-0.0107347735191636	-4.62793079584772e-10	-0.0451530207612461	-0.00722596782006916	-0.00920221557093426	-0.00499386816608996	-0.00420859224913492	-0.0287226712802766	-2.11201442622951e-09	-0.123573901639344	-0.0219690786885246	-0.0293367278688526	-0.0130924950819672	-0.0162448331147542	-0.072251442622951	-4.03464193548384e-09	-0.132642258064516	-0.0241023225806452	-0.0272445161290323	-0.00770609677419358	-0.0195591935483871	-0.0812950322580655	-1.52077419354836e-09	-0.0210145161290329	-0.00243954838709697	0.0169319677419356	0.0201362580645163	-0.00315087096774191	-0.0355093548387095	3.65645161290327e-09	0.0547590322580643	0.0250920322580646	0.0416514516129033	0.0307446129032258	0.0108879032258065	-0.0119329354838712	1.62012258064517e-08	0.178248709677419	0.0510603225806452	0.138776774193548	0.0987419354838705	0.0400345483870969	-0.0112383870967743
32	-5.45799727874563e-11	-0.0117844501045296	-0.00169341477351917	-0.00183233555749128	-0.000622395675694445	-0.00125735073170732	-0.00825995177003482	-3.62293650485436e-10	-0.0348508699029126	-0.00564773955663425	-0.00584036728802591	-0.00292002928155339	-0.00291944635275082	-0.0233627893203883	-1.29467021857923e-09	-0.0750110655737704	-0.013777644808743	-0.0148887213114754	-0.00456051639344266	-0.0103277363387978	-0.0464115846994537	-2.06770899470899e-09	-0.0661095502645502	-0.01223082010582	-0.00461596825396847	0.00714125079365099	-0.011082822811671	-0.0461507161803713	-2.40663129973495e-10	0.00371883289124595	-0.00199763925729458	0.0304056233421752	0.0318770291777191	-0.00141084880636605	-0.0247848275862069	6.13256613756615e-09	0.0862248677248679	0.0265177777777775	0.0666744708994707	0.0543979920634923	0.0121970105820105	-0.00692066137566132	1.44406084656084e-08	0.155558730158731	0.0390680952380957	0.124261772486773	0.0962136507936515	0.0280467830687829	-0.00761833333333329
33	-1.3489654723127e-10	-0.0289899543973941	-0.00352695276872964	-0.0053278016286645	-0.00297230697068401	-0.00238623655844156	-0.0201348013029316	NA	NA	NA	NA	NA	NA	NA	-4.84901838006231e-09	-0.281161775700935	-0.0500110747663553	-0.0653275576323986	-0.0341684436137071	-0.0311573495327102	-0.1658207788162	-1.30858006042296e-08	-0.431380362537765	-0.081498398791541	-0.100479454545455	-0.0490022796352584	-0.0509146969696971	-0.250344608433735	-1.40347590361445e-08	-0.26466686746988	-0.0480068373493977	-0.0797604819277107	-0.0485781204819276	-0.0311425903614458	-0.136892078313253	-6.41021084337347e-09	-0.0742096385542172	-0.00939843373493978	-0.0287256626506026	-0.0203029216867469	-0.00842246987951808	-0.0360587349397589	3.78888554216863e-09	0.0500162650602404	0.0175951807228917	0.0427108433734942	0.0190521084337345	0.0236559939759037	-0.0101299096385543
33	NA	NA	NA	NA	NA	NA	NA	NA	NA	NA	NA	NA	NA	NA	NA	NA	NA	NA	NA	NA	NA	NA	NA	NA	NA	NA	NA	NA	NA	NA	NA	NA	NA	NA	NA	NA	NA	NA	NA	NA	NA	NA	NA	NA	NA	NA	NA	NA	NA
34	-9.35451567944242e-11	-0.0200065226480835	-0.00262090400696866	-0.00301859411149822	-0.00120991618466896	-0.00180856858536586	-0.0143647735191636	-6.80093079584772e-10	-0.0653230207612461	-0.0102339678200692	-0.0110662155709343	-0.00581186816608996	-0.00525459224913492	-0.0440226712802767	-3.7960144262295e-09	-0.218473901639345	-0.0383090786885247	-0.0455367278688526	-0.0207824950819672	-0.0247558331147542	-0.134641442622951	-8.79464193548384e-09	-0.286342258064515	-0.0529923225806452	-0.0547445161290324	-0.0185160967741936	-0.0361991935483872	-0.178595032258065	-7.48077419354836e-09	-0.132014516129033	-0.0283395483870969	-0.00886803225806438	0.00703625806451626	-0.0158908709677419	-0.0948093548387095	3.21645161290327e-09	0.0530590322580643	0.0278920322580646	0.0459514516129033	0.0322446129032259	0.0136879032258065	-0.0207829354838712	2.27012258064517e-08	0.246248709677419	0.0691603225806452	0.179576774193548	0.119641935483871	0.0599345483870969	-0.00238838709677431
34	-1.36309972787456e-10	-0.0292324501045296	-0.00374921477351917	-0.00502023555749128	-0.00267602567569445	-0.00239155073170732	-0.0204619517700348	-7.92793650485436e-10	-0.0769008699029126	-0.0127487395566343	-0.0144943672880259	-0.0078111292815534	-0.00668374635275082	-0.0496527893203883	-4.13967021857923e-09	-0.238881065573771	-0.042947644808743	-0.0511387213114754	-0.0242205163934427	-0.0269087363387978	-0.144801584699454	-1.0694708994709e-08	-0.35090955026455	-0.06612082010582	-0.0770059682539685	-0.033948749206349	-0.042372822811671	-0.204650716180371	-9.7506631299735e-09	-0.181081167108754	-0.0319976392572946	-0.0456943766578248	-0.0238429708222809	-0.0218608488063661	-0.103284827586207	-2.17743386243385e-09	-0.0210751322751321	-0.00138222222222249	0.00247447089947075	0.00404799206349227	-0.00159298941798955	-0.0222306613756613	4.50060846560838e-09	0.0539587301587307	0.0188680952380957	0.0395617724867731	0.0178136507936514	0.0216467830687829	-0.0044083333333333
35	-1.1892654723127e-10	-0.0254939543973941	-0.00335315276872964	-0.0041447016286645	-0.00193990697068401	-0.00223533655844156	-0.0179918013029316	-8.37663488294309e-10	-0.0808896802675584	-0.0131682642173912	-0.0143984661672242	-0.00752025175250833	-0.00687779334782605	-0.0539830936666666	-4.52901838006231e-09	-0.261381775700935	-0.0466510747663553	-0.0560575576323986	-0.0263014436137071	-0.0297553495327102	-0.1587007788162	-1.08768006042296e-08	-0.356780362537765	-0.067138398791541	-0.0762594545454547	-0.0324522796352584	-0.0432446969696971	-0.214444608433735	-1.03947590361445e-08	-0.19156686746988	-0.0396568373493977	-0.0393604819277107	-0.0155081204819276	-0.0238925903614458	-0.112492078313253	-9.20210843373465e-10	-0.000909638554217255	0.00620156626506022	0.0201743373493974	0.0161970783132531	0.00399753012048192	-0.0273487349397589	1.02888855421686e-08	0.11701626506024	0.0340951807228917	0.0914108433734942	0.0566521084337346	0.0347559939759037	-0.00803990963855426
35	NA	NA	NA	NA	NA	NA	NA	NA	NA	NA	NA	NA	NA	NA	-3.95367021857923e-09	-0.229911065573771	-0.043087644808743	-0.0515087213114754	-0.0235905163934426	-0.0279127363387978	-0.135351584699454	-1.0430708994709e-08	-0.35010955026455	-0.06887082010582	-0.0982259682539685	-0.053998749206349	-0.043532822811671	-0.179950716180371	-1.11106631299735e-08	-0.220681167108754	-0.0399676392572946	-0.0948443766578248	-0.0635829708222809	-0.0312608488063661	-0.085884827586207	-1.11574338624338e-08	-0.143975132275132	-0.0495522222222225	-0.0702455291005293	-0.0453820079365077	-0.0248629894179895	-0.0241806613756613	-3.53393915343916e-08	-0.366841269841269	-0.0858319047619043	-0.265638227513227	-0.202686349206349	-0.0629532169312171	-0.0153283333333333
36	4.3500345276873e-10	0.0939460456026058	0.0116975472312704	0.0186272983713355	0.011075093029316	0.00752146344155844	0.0636111986970684	2.61593651170569e-09	0.255740319732442	0.0431997357826088	0.0525105338327758	0.0288447482474917	0.023665706652174	0.159371906333334	1.55249816199377e-08	0.901818224299065	0.163798925233645	0.207312442367601	0.104008556386293	0.10330365046729	0.530209221183801	3.99141993957704e-08	1.32721963746223	0.252301601208459	0.347840545454545	NA	0.162825303030303	0.726555391566265	4.03752409638554e-08	0.768233132530119	0.152883162650602	0.233439518072289	0.133811879518073	0.0996274096385542	0.381807921686747	2.56797891566265e-08	0.307790361445783	0.0871015662650602	0.114474337349397	0.0754970783132531	0.0389775301204819	0.106311265060241	5.44888855421686e-08	0.53601626506024	0.114995180722892	0.348610843373494	0.282852108433734	0.0657559939759037	0.0721900903614458
36	1.10514585159011e-10	0.0238882554770319	0.00318945359964665	0.00439272865614035	0.00241415174475525	0.00201275812014135	0.0161553113074206	7.48886576666667e-10	0.0731377513333336	0.01329673558	0.013860284717608	0.00711630753488376	0.00687149586333334	0.0457032973333332	5.08363715170283e-09	0.295071795665637	0.0556389814814815	0.0648259845201238	0.0302774104938273	0.034120031888545	0.173831300309599	1.49214776119404e-08	0.498177313432837	0.098837850746269	0.132145416666667	0.0705917857142855	0.0621253432835818	0.266680985074625	1.97890773809523e-08	0.39063125	0.0798330952380951	0.155614702380953	0.100344901785714	0.0553667857142858	0.155284464285714	2.11675892857143e-08	0.26857380952381	0.0863246130952383	0.12446125	0.0793877678571431	0.0450743750000001	0.0578846130952383	5.89373809523809e-08	0.603082738095235	0.145993134328358	0.407182985074626	0.300062686567163	0.107118776119403	0.0489862388059702
37	-3.38851567944243e-11	-0.00714652264808345	-0.000808904006968661	-0.00083559411149822	-0.000205916184668961	-0.000628668585365857	-0.00549477351916364	-2.02093079584772e-10	-0.0193030207612461	-0.00226696782006915	-0.00348421557093426	-0.00198486816608996	-0.00150159224913492	-0.0135526712802766	-6.19014426229507e-10	-0.0351739016393445	-0.00384907868852463	-0.00706672786885261	-0.00277249508196723	-0.00429483311475423	-0.024251442622951	2.05358064516159e-10	0.0123577419354844	0.00599767741935475	0.0190554838709677	0.0179939032258064	0.00100080645161287	-0.0125950322580654	5.29922580645164e-09	0.117485483870967	0.0233604516129031	0.0828319677419356	0.0646362580645163	0.0181791290322581	0.0112906451612905	1.52564516129033e-08	0.201459032258064	0.0712920322580646	0.108351451612903	0.0727446129032259	0.0356679032258065	0.0218170645161288	4.30012258064516e-08	0.444248709677419	0.118360322580645	0.294376774193548	0.205841935483871	0.0886345483870969	0.0317016129032257
37	NA	NA	NA	NA	NA	NA	NA	-7.22693650485436e-10	-0.0705908699029126	-0.0124487395566343	-0.0137513672880259	-0.00704502928155339	-0.00670674635275082	-0.0443927893203883	-3.44567021857923e-09	-0.19961106557377	-0.036167644808743	-0.0440287213114753	-0.0204505163934427	-0.0235747363387978	-0.119451584699454	-8.98770899470899e-09	-0.29960955026455	-0.05653082010582	-0.0800959682539685	-0.043188749206349	-0.036212822811671	-0.159850716180371	-7.9706631299735e-09	-0.154181167108754	-0.0248976392572945	-0.0579943766578248	-0.0378129708222809	-0.0201608488063661	-0.071284827586207	-6.59743386243384e-09	-0.0855751322751322	-0.0264822222222225	-0.0467255291005292	-0.0335920079365077	-0.0131629894179895	-0.0123206613756613	-2.32293915343916e-08	-0.243541269841269	-0.0512319047619042	-0.189538227513227	-0.150586349206349	-0.0389532169312171	-0.0027783333333333
38	1.6680345276873e-10	0.0362160456026059	0.00466654723127036	0.0076472983713355	0.00467409302931599	0.00294546344155844	0.0238911986970684	8.60936511705691e-10	0.0854403197324416	0.0158897357826088	0.0192505338327758	0.0102047482474917	0.00904570665217395	0.0495719063333334	4.76498161993769e-09	0.280618224299065	0.0544989252336447	0.0709124423676014	0.0347585563862929	0.0361536504672898	0.1551092211838	1.18941993957704e-08	0.406219637462235	0.082101601208459	0.132440545454545	0.0783777203647416	0.0546253030303029	0.190555391566265	1.42252409638555e-08	0.28523313253012	0.0601831626506023	0.123239518072289	0.0812118795180724	0.0420274096385542	0.101807921686747	2.14997891566265e-08	0.274490361445783	0.0892015662650602	0.134974337349397	0.0926970783132531	0.0422775301204819	0.0502112650602411	6.46888855421686e-08	0.65901626506024	0.159495180722892	0.438810843373494	0.322352108433735	0.116555993975904	0.0606900903614458
38	-4.65799727874563e-11	-0.00993445010452961	-0.00126641477351916	-0.00162433555749128	-0.000942395675694446	-0.000729350731707315	-0.00704995177003483	-2.22693650485436e-10	-0.0215308699029126	-0.00379573955663425	-0.00371336728802591	-0.00187702928155339	-0.00183944635275082	-0.0140227893203883	-8.08670218579234e-10	-0.0459110655737705	-0.00761764480874298	-0.00856872131147537	-0.00394051639344267	-0.00461773633879775	-0.0297115846994537	-2.62770899470898e-09	-0.0853095502645502	-0.01433082010582	-0.0189159682539685	-0.009908749206349	-0.00832282281167102	-0.0489507161803713	-2.43066312997349e-09	-0.0477811671087541	-0.00469763925729458	-0.0232943766578248	-0.0178329708222809	-0.00543084880636605	-0.0198848275862069	2.82566137566152e-10	0.00242486772486789	0.00461777777777752	-0.00432552910052925	-0.00432200793650771	1.70105820104504e-05	0.00202933862433868	4.95060846560838e-09	0.0484587301587307	0.0144680952380958	0.0202617724867731	0.00721365079365138	0.0131467830687829	0.0137216666666667
39	NA	NA	NA	NA	NA	NA	NA	NA	NA	NA	NA	NA	NA	NA	-5.12311432584269e-09	-0.296807921348315	-0.0545359410112357	-0.0668630008403357	-0.0327764994397758	-0.0337398278089888	-0.176071994382022	-1.2906190860215e-08	-0.428504139784945	-0.082641048387097	-0.109029115281501	-0.0554439946380697	-0.0530632795698926	-0.237860725806451	-1.46147580645161e-08	-0.283394101876676	-0.058660160857909	-0.0916035040431263	-0.054919935309973	-0.0372849329758713	-0.130122634408602	-9.94258760107813e-09	-0.120626145552561	-0.0348839892183287	-0.0471583018867926	-0.0309210215053764	-0.0166235040431266	-0.0392134584450402	-1.80769541778976e-08	-0.174250270270271	-0.040809973045822	-0.111560377358491	-0.0899027027027026	-0.0203591374663074	-0.0247668632707775
39	NA	NA	NA	NA	NA	NA	NA	NA	NA	NA	NA	NA	NA	NA	-4.21867021857923e-09	-0.244861065573771	-0.045477644808743	-0.0553887213114754	-0.0272965163934426	-0.0280937363387978	-0.143991584699454	-1.1943708994709e-08	-0.39850955026455	-0.07767082010582	-0.106325968253969	-0.057498749206349	-0.048122822811671	-0.211350716180371	-1.35306631299735e-08	-0.265581167108754	-0.0472876392572946	-0.108474376657825	-0.0731429708222809	-0.0353308488063661	-0.109784827586207	-1.25374338624338e-08	-0.160575132275132	-0.0521022222222225	-0.0775455291005293	-0.0498920079365077	-0.0276529894179895	-0.0309806613756613	-3.40293915343916e-08	-0.351641269841269	-0.0853319047619043	-0.247838227513227	-0.186786349206349	-0.0610932169312171	-0.0184383333333333
40	-1.4967654723127e-10	-0.0319789543973941	-0.00402855276872964	-0.0052036016286645	-0.00263320697068401	-0.00260109655844156	-0.0227478013029316	NA	NA	NA	NA	NA	NA	NA	NA	NA	NA	NA	NA	NA	NA	-1.67588006042296e-08	-0.547880362537765	-0.102508398791541	-0.115419454545455	-0.0510022796352584	-0.0638546969696971	-0.330924608433735	-1.83847590361445e-08	-0.34276686746988	-0.0744568373493978	-0.0809604819277107	-0.0384481204819276	-0.0425225903614458	-0.187342078313253	-5.64021084337347e-09	-0.0587096385542172	-0.00459843373493979	-0.0081256626506026	-0.0045029216867469	-0.00355246987951808	-0.0459587349397589	1.23888855421686e-08	0.144016265060241	0.0426951807228917	0.107810843373494	0.0577521084337346	0.0501559939759037	-0.00681990963855426
40	NA	NA	NA	NA	NA	NA	NA	NA	NA	NA	NA	NA	NA	NA	-5.12267021857923e-09	-0.29487106557377	-0.0528376448087429	-0.0618957213114754	-0.0295305163934426	-0.0323644363387978	-0.180131584699454	-1.3719708994709e-08	-0.44970955026455	-0.08657082010582	-0.0976459682539685	-0.044038749206349	-0.052912822811671	-0.262380716180371	-1.52406631299735e-08	-0.290181167108754	-0.0630476392572946	-0.0853543766578248	-0.047462970822281	-0.0379008488063661	-0.141784827586207	-5.62743386243385e-09	-0.0652751322751322	-0.0162822222222225	-0.0179255291005293	-0.00843200793650772	-0.00953298941798955	-0.0310306613756613	-1.25939153439162e-09	-0.00784126984126931	0.00356809523809573	-0.0134382275132269	-0.0276863492063486	0.0142467830687829	0.0019216666666667
41	NA	NA	NA	NA	NA	NA	NA	NA	NA	NA	NA	NA	NA	NA	NA	NA	NA	NA	NA	NA	NA	-1.50288006042296e-08	-0.502580362537765	-0.098328398791541	-0.132019454545455	-0.0671022796352584	-0.0643546969696971	-0.273244608433735	-1.67147590361445e-08	-0.32116686746988	-0.0709268373493978	-0.0981404819277107	-0.0524781204819276	-0.0456625903614458	-0.152192078313253	-1.36602108433735e-08	-0.164709638554217	-0.0571684337349398	-0.0536256626506026	-0.0297429216867469	-0.0239224698795181	-0.0538687349397589	-3.61011144578314e-08	-0.35968373493976	-0.0875048192771084	-0.223489156626506	-0.165147891566266	-0.0583440060240963	-0.0486799096385542
41	NA	NA	NA	NA	NA	NA	NA	NA	NA	NA	NA	NA	NA	NA	NA	NA	NA	NA	NA	NA	NA	-1.14214791086351e-08	-0.384310863509749	-0.0763320891364902	-0.107311033519553	-0.0578883519553074	-0.0499431949860724	-0.199443676880223	-1.28658938547486e-08	-0.251806983240223	-0.0536631843575419	-0.0906356703910615	-0.0536682541899443	-0.0369675418994415	-0.108763983286908	-1.17958659217877e-08	-0.146626815642458	-0.0539161838440111	-0.0544289972144848	-0.0285315598885794	-0.0259451532033426	-0.0391742178770949	-3.74586350974931e-08	-0.381678272980502	-0.0936665738161562	-0.252216155988858	-0.184076880222841	-0.0681412256267409	-0.0354246368715083
42	-1.0543654723127e-10	-0.0226239543973941	-0.00294045276872964	-0.00373370162866449	-0.00172190697068401	-0.00204263655844156	-0.0159518013029316	-7.08763488294309e-10	-0.0685896802675584	-0.0111642642173912	-0.0124374661672242	-0.00639125175250834	-0.00604529334782605	-0.0456480936666666	-3.51501838006231e-09	-0.203181775700935	-0.0355210747663553	-0.0438375576323986	-0.0197314436137071	-0.0241063495327102	-0.1238007788162	-7.67580060422962e-09	-0.251180362537765	-0.0455883987915411	-0.0515594545454547	-0.0199422796352584	-0.0310946969696971	-0.154944608433735	-5.00475903614455e-09	-0.0862668674698803	-0.0145168373493977	-0.00336048192771068	0.00581187951807245	-0.00914259036144581	-0.0684920783132533	4.11978915662653e-09	0.0615903614457827	0.0264015662650602	0.0456743373493974	0.0316970783132531	0.0139475301204819	-0.0104987349397589	1.97888855421686e-08	0.212016265060241	0.0595951807228916	0.148410843373494	0.0982521084337347	0.0501559939759037	0.00419009036144574
42	NA	NA	NA	NA	NA	NA	NA	-7.16673749999998e-10	-0.0693015627376427	-0.0121226882129278	-0.0155631878326995	-0.00832605133079851	-0.00723633866920152	-0.0433046603773585	-2.78425544871795e-09	-0.163074294871795	-0.0299796869009584	-0.0393182636655947	-0.0194164115755626	-0.020418798076923	-0.0933854807692311	-6.16140880503144e-09	-0.206250628930818	-0.039420156739812	-0.057412044025157	-0.0309689589905364	-0.0263110971786833	-0.110222452830188	-3.16814465408804e-09	-0.0568500000000003	-0.00285924528301893	-0.0151696540880505	-0.0101162201257861	-0.00502487421383641	-0.0388120440251574	2.06446540880558e-10	0.00269056603773592	-0.00113160377358483	0.00253704402515739	0.00183522327044031	0.00067138364779878	0.00138512578616341	-5.50940438871476e-09	-0.0601742946708462	-0.0132317554858931	-0.0517540752351099	-0.0413981191222574	-0.0103578369905956	0.00480269592476496
43	-3.67965472312702e-11	-0.00781395439739411	-0.00115145276872964	-0.000754701628664493	0.000108093029315986	-0.000893536558441559	-0.00590880130293158	-3.20563488294309e-10	-0.0304396802675584	-0.00453026421739121	-0.00441946616722419	-0.00219025175250833	-0.00222629334782605	-0.0221480936666666	-1.30301838006231e-09	-0.0747817757009352	-0.0129310747663553	-0.0140375576323986	-0.00464144361370709	-0.0093863495327102	-0.0478907788161998	-1.93580060422961e-09	-0.059880362537765	-0.010298398791541	0.00184054545454536	0.0110777203647416	-0.00866469696969709	-0.0523446084337353	7.75240963855463e-10	0.0260331325301198	0.00428316265060229	0.0423395180722893	0.0386118795180724	0.00375740963855419	-0.0204920783132533	7.27978915662654e-09	0.101390361445783	0.0350015662650602	0.0685743373493973	0.0499970783132531	0.0185875301204819	-0.00218873493975892	2.47888855421686e-08	0.26301626506024	0.0698951807228917	0.191510843373494	0.137152108433735	0.0542559939759037	0.00199009036144574
43	-6.78999727874563e-11	-0.0145444501045296	-0.00200041477351917	-0.00229133555749128	-0.00108239567569445	-0.00125635073170732	-0.0102599517700348	-3.34393650485436e-10	-0.0324408699029126	-0.00582373955663425	-0.00566436728802591	-0.00267802928155339	-0.00298744635275082	-0.0209527893203883	-1.03267021857923e-09	-0.0599110655737705	-0.011077644808743	-0.0118287213114754	-0.00350051639344266	-0.00831773633879778	-0.0370115846994537	-1.92770899470898e-09	-0.0630095502645502	-0.01233082010582	-0.0112159682539685	-0.001638749206349	-0.00884282281167102	-0.0364507161803713	-4.30663129973495e-10	-0.00658116710875402	-0.000597639257294565	0.0035056233421752	0.00544702917771908	-0.00195084880636605	-0.00948482758620689	6.62566137566153e-10	0.00972486772486792	0.00311777777777753	0.00857447089947074	0.00729799206349228	0.00121701058201045	-0.00197066137566131	9.90608465608386e-10	0.0116587301587307	0.00746809523809574	0.0045617724867731	-0.00128634920634862	0.00574678306878292	-0.000358333333333305
44	-7.12265472312702e-11	-0.0152439543973941	-0.00201445276872964	-0.00262070162866449	-0.00150190697068401	-0.00115053655844156	-0.0106088013029316	-3.51063488294309e-10	-0.0346196802675584	-0.00652826421739122	-0.00710146616722419	-0.00344825175250833	-0.00365329334782605	-0.0216480936666666	-1.23101838006231e-09	-0.0728817757009352	-0.0142310747663553	-0.0184975576323986	-0.00835144361370709	-0.0101363495327102	-0.0401907788161997	-2.07580060422962e-09	-0.073080362537765	-0.015398398791541	-0.0281594545454546	-0.0183122796352584	-0.00927469696969709	-0.0306446084337353	-2.02475903614454e-09	-0.0431668674698803	-0.0108168373493977	-0.0247604819277107	-0.0182181204819276	-0.0065825903614458	-0.00759207831325334	-3.92021084337347e-09	-0.0509096385542172	-0.0249984337349398	-0.0212256626506026	-0.0130029216867469	-0.00820246987951808	-0.00471873493975893	-1.58411144578314e-08	-0.16518373493976	-0.0457048192771083	-0.112889156626506	-0.0809478915662653	-0.0318440060240963	-0.00665990963855425
44	7.55343065693431e-12	0.00181331751824816	0.000141440875912398	0.000837797069597077	0.000409005549450556	0.000397093065693427	0.000923160583941592	2.5062383157895e-10	0.0240360052631578	0.00326258275657896	0.00481776970297031	0.00293993722772272	0.00178704878289475	0.0162010116447368	2.18068269794722e-09	0.125559442815249	0.0222520410557185	0.0276458882352941	0.0136614911764705	0.0136412146627567	0.0764341348973607	6.39952089136491e-09	0.209589136490251	0.0385979108635098	0.0452289664804468	0.0183516480446926	0.0263868050139276	0.126956323119777	6.44410614525138e-09	0.116893016759777	0.0202368156424581	0.0211443296089385	0.00641174581005579	0.0146524581005586	0.0742360167130918	2.04413407821229e-09	0.019473184357542	-0.00853618384401104	0.00367100278551519	0.00378844011142065	-0.000115153203342582	0.0233857821229051	-5.53863509749306e-09	-0.0673782729805016	-0.0257665738161562	-0.0574161559888578	-0.0367768802228408	-0.0206412256267409	0.0161553631284917
45	-6.99654723127017e-12	-0.00125395439739411	-0.00010945276872964	0.000376298371335507	0.000335093029315986	1.14634415584397e-05	-0.00151880130293158	4.63651170569085e-12	0.00065031973244159	0.000289735782608787	0.000670533832775807	0.000614748247491665	5.87066521739516e-05	-0.000958093666666589	6.15981619937689e-10	0.0366182242990648	0.00797892523364473	0.0101724423676014	0.00581855638629291	0.00435365046728981	0.0185092211838003	2.50419939577038e-09	0.085419637462235	0.018701601208459	0.0274405454545454	0.0159777203647416	0.0120253030303029	0.0382553915662648	5.79524096385545e-09	0.11813313253012	0.0270831626506023	0.0546395180722893	0.0364118795180724	0.0182174096385542	0.0364079216867467	9.19978915662654e-09	0.115590361445783	0.0303015662650602	0.0553743373493974	0.0362970783132531	0.0190375301204819	0.0299112650602411	1.43888855421686e-08	0.138016265060241	0.0330951807228917	0.0721108433734942	0.0506521084337346	0.0214559939759037	0.0324900903614458
45	5.78200272125437e-11	0.0128455498954704	0.00159558522648084	0.00334666444250872	0.00192960432430555	0.00136864926829268	0.00791004822996518	5.25106349514564e-10	0.0514391300970874	0.00829426044336575	0.0111366327119741	0.0061919707184466	0.00493455364724918	0.0320572106796117	3.78132978142077e-09	0.220788934426229	0.0411023551912571	0.0529012786885246	0.0264394836065573	0.0264222636612022	0.126788415300546	9.52229100529102e-09	0.31949044973545	0.06266917989418	0.0877840317460315	0.045941250793651	0.042537177188329	0.172149283819629	1.24393368700265e-08	0.241918832891246	0.0520023607427054	0.0835056233421752	0.048877029177719	0.034629151193634	0.106515172413793	1.11325661375662e-08	0.132124867724868	0.0196177777777775	0.0584744708994708	0.0428979920634923	0.0155370105820104	0.0541293386243387	1.04306084656084e-08	0.0855587301587306	0.00936809523809576	0.0265617724867731	0.0258136507936514	0.000846783068782898	0.0496216666666667
46	-1.1901654723127e-10	-0.0254839543973941	-0.00326345276872964	-0.0041957016286645	-0.00205990697068401	-0.00216663655844156	-0.0180238013029316	-7.78663488294309e-10	-0.0755996802675584	-0.0124742642173912	-0.0143464661672242	-0.00761125175250833	-0.00673559334782605	-0.0494380936666666	-4.08301838006231e-09	-0.236681775700935	-0.0425810747663553	-0.0534075576323986	-0.0261614436137071	-0.0272493495327102	-0.1406807788162	-1.02058006042296e-08	-0.336180362537765	-0.064358398791541	-0.0761594545454547	-0.0351422796352584	-0.0404646969696971	-0.196744608433735	-1.07447590361445e-08	-0.20296686746988	-0.0411768373493977	-0.0575604819277107	-0.0321781204819276	-0.0253825903614458	-0.104192078313253	-5.41021084337347e-09	-0.0623096385542172	-0.0102984337349398	-0.0237256626506026	-0.0185029216867469	-0.00521246987951808	-0.0283587349397589	-3.21114457831374e-10	0.00701626506024034	0.00749518072289167	0.0115108433734942	-0.00344789156626536	0.0149559939759037	-0.0122199096385543
46	-6.46065693430657e-11	-0.0137666824817519	-0.0018195591240876	-0.00195520293040292	-0.000856994450549444	-0.00112990693430657	-0.0099068394160584	-3.4077616842105e-10	-0.0328939947368422	-0.00532941724342104	-0.00562623029702969	-0.00292606277227728	-0.00279195121710526	-0.0217289883552632	-1.51331730205278e-09	-0.0869405571847505	-0.0153679589442815	-0.0169541117647059	-0.00767850882352948	-0.00961878533724334	-0.0538658651026393	-3.43047910863509e-09	-0.109510863509749	-0.0208020891364902	-0.0144710335195532	-0.0023183519553074	-0.0126531949860724	-0.0730436768802228	-2.54589385474862e-09	-0.0449069832402235	-0.00896318435754189	-0.00415567039106149	0.000511745810055784	-0.00462754189944143	-0.0331639832869082	1.98413407821229e-09	0.027173184357542	0.00886381615598895	0.0182710027855152	0.0147884401114206	0.00355484679665742	-0.000914217877094922	9.09136490250694e-09	0.0943217270194985	0.0246334261838438	0.0600838440111421	0.0386231197771592	0.0215587743732591	0.0096553631284917
47	-1.4333654723127e-10	-0.0307239543973941	-0.00374795276872964	-0.0054179016286645	-0.00295740697068401	-0.00249113655844156	-0.0215588013029316	NA	NA	NA	NA	NA	NA	NA	-4.41201838006231e-09	-0.256381775700935	-0.0448710747663553	-0.0605575576323986	-0.0308954436137071	-0.0296663495327102	-0.1509707788162	-1.12268006042296e-08	-0.370580362537765	-0.069428398791541	-0.0872094545454547	-0.0422322796352584	-0.0444146969696971	-0.214944608433735	-1.04447590361445e-08	-0.19316686746988	-0.0359168373493977	-0.0459604819277107	-0.0232181204819275	-0.0227225903614458	-0.111292078313253	-2.10021084337347e-09	-0.0210096385542172	0.000601566265060215	-0.00162566265060259	-0.000502921686746901	-0.00112246987951808	-0.0200087349397589	1.78888554216863e-09	0.0220162650602402	0.0105951807228917	0.00891084337349411	-0.00444789156626536	0.0133559939759037	0.00229009036144575
47	NA	NA	NA	NA	NA	NA	NA	NA	NA	NA	NA	NA	NA	NA	-3.56367021857923e-09	-0.207911065573771	-0.037507644808743	-0.0503787213114754	-0.0257205163934427	-0.0246547363387978	-0.120041584699454	-9.15770899470898e-09	-0.30540955026455	-0.05840082010582	-0.0820159682539685	-0.044328749206349	-0.036992822811671	-0.161850716180371	-8.9506631299735e-09	-0.171581167108754	-0.0306976392572946	-0.0590943766578248	-0.0372829708222809	-0.0217908488063661	-0.081784827586207	-5.67743386243384e-09	-0.0707751322751322	-0.0192822222222225	-0.0326255291005292	-0.0216320079365077	-0.0110229894179896	-0.0188906613756613	-1.37493915343916e-08	-0.141141269841269	-0.0306319047619043	-0.104138227513227	-0.0837863492063485	-0.0203532169312171	-0.0063583333333333
48	-1.06713672988506e-10	-0.0228863614942529	-0.00288552732183908	-0.00407006471264368	-0.00227842954022988	-0.00179124018965518	-0.0159329701149425	-6.5278757817109e-10	-0.0636201823008852	-0.0109230240265487	-0.0123927380943952	-0.00657980669616521	-0.00581296045427726	-0.0403094994395282	-3.69971432584269e-09	-0.214117921348314	-0.0390459410112357	-0.0477530008403357	-0.0228894994397758	-0.0245160278089888	-0.128021994382022	-9.54219086021501e-09	-0.316104139784945	-0.059971048387097	-0.0796391152815014	-0.0406539946380697	-0.0384632795698926	-0.177460725806451	-9.13475806451612e-09	-0.176994101876676	-0.0283501608579089	-0.0603935040431263	-0.039409935309973	-0.0215549329758713	-0.0852226344086023	-3.99258760107814e-09	-0.0486261455525609	-0.0192239892183287	-0.0137583018867926	-0.00516102150537637	-0.00894350404312664	-0.0163134584450402	-1.40069541778976e-08	-0.144550270270271	-0.038309973045822	-0.106460377358491	-0.0786027027027026	-0.0265591374663074	-0.00270686327077746
48	-1.0930826122449e-10	-0.0234822734693878	-0.00311652557142858	-0.00389922421160408	-0.00190816234812287	-0.00202133848979591	-0.0163857685714286	-7.015119993266e-10	-0.0680819389898994	-0.011649598962963	-0.0122621354594594	-0.00623459461486486	-0.00612337336835016	-0.043956128114478	-3.87113493589744e-09	-0.224520897435898	-0.0413464294871795	-0.0495654391025639	-0.0225809678456591	-0.0265973820512819	-0.133584551282052	-9.42043558282207e-09	-0.31175754601227	-0.0605689263803684	-0.0726230461538466	-0.0333890432098764	-0.0393112760736197	-0.177008251533743	-9.69222769230773e-09	-0.184368	-0.0363536	-0.0554544307692303	-0.0309961846153848	-0.0244902153846153	-0.0942385582822088	-4.11329230769233e-09	-0.0485561349693253	-0.0146226073619633	-0.0103916564417182	-0.00287555214723931	-0.00747588957055222	-0.0231254153846152	-8.91473846153838e-09	-0.0879458461538457	-0.0222648923076922	-0.0538443076923065	-0.0429009202453994	-0.012481076923077	-0.0113133950617284
49	-1.2775654723127e-10	-0.0275329543973941	-0.00354915276872964	-0.0050600016286645	-0.00271610697068401	-0.00237463655844156	-0.0189238013029316	-7.86463488294309e-10	-0.0768996802675584	-0.0132742642173912	-0.0153964661672242	-0.00805025175250834	-0.00734659334782605	-0.0488880936666666	-3.92601838006231e-09	-0.229081775700935	-0.0420010747663553	-0.0536375576323986	-0.0253114436137071	-0.0283323495327102	-0.1334307788162	-9.59580060422962e-09	-0.320080362537765	-0.061588398791541	-0.0822494545454547	-0.0410622796352584	-0.0406246969696971	-0.177244608433735	-9.59475903614454e-09	-0.18286686746988	-0.0346168373493977	-0.0572604819277107	-0.0329481204819276	-0.0242825903614458	-0.0909920783132533	-6.17021084337347e-09	-0.0734096385542172	-0.0178984337349398	-0.0279256626506026	-0.0188029216867469	-0.00907246987951808	-0.0276187349397589	-1.36511144578314e-08	-0.133383734939759	-0.0262048192771083	-0.0870891566265058	-0.0714478915662653	-0.0156440060240963	-0.0201699096385543
49	NA	NA	NA	NA	NA	NA	NA	NA	NA	NA	NA	NA	NA	NA	-5.05525544871795e-09	-0.295274294871795	-0.0559896869009584	-0.0680972636655947	-0.0319084115755627	-0.036705798076923	-0.170765480769231	-1.30084088050314e-08	-0.437350628930818	-0.0868601567398119	-0.123652044025157	-0.0667489589905363	-0.0567210971786834	-0.227722452830188	-1.49281446540881e-08	-0.29455	-0.0567292452830189	-0.119369654088051	-0.0778362201257862	-0.0415348742138364	-0.118412044025157	-1.60335534591194e-08	-0.203909433962264	-0.0575516037735848	-0.104922955974843	-0.0744447767295597	-0.0304686163522012	-0.0414548742138366	-3.99594043887148e-08	-0.406074294670846	-0.0910317554858931	-0.28175407523511	-0.218598119122257	-0.0631378369905956	-0.033287304075235
50	-1.2238654723127e-10	-0.0264959543973941	-0.00324545276872964	-0.0052600016286645	-0.00290320697068401	-0.00238753655844156	-0.0179908013029316	-7.84163488294309e-10	-0.0768096802675584	-0.0124892642173912	-0.0163438661672242	-0.00904005175250834	-0.00730389334782605	-0.0486380936666666	-3.92401838006231e-09	-0.229181775700935	-0.0406310747663553	-0.0559775576323986	-0.0280314436137071	-0.0279443495327102	-0.1326207788162	-9.77580060422961e-09	-0.324480362537765	-0.060148398791541	-0.0792394545454547	-0.0375222796352584	-0.0411546969696971	-0.186144608433735	-8.67475903614454e-09	-0.16056686746988	-0.0239168373493977	-0.0425604819277107	-0.0236581204819275	-0.0189325903614458	-0.0939920783132533	-2.68021084337347e-09	-0.0263096385542172	0.0127015662650602	-0.0111256626506026	-0.0122029216867469	0.00111753012048192	-0.0279087349397589	8.78888554216862e-09	0.10501626506024	0.0401951807228917	0.0795108433734942	0.0438521084337346	0.0355559939759037	-0.0150999096385543
50	NA	NA	NA	NA	NA	NA	NA	NA	NA	NA	NA	NA	NA	NA	-4.89025544871795e-09	-0.284924294871795	-0.0520596869009584	-0.0655782636655947	-0.0314604115755627	-0.034638798076923	-0.166845480769231	-1.20904088050314e-08	-0.402150628930818	-0.077100156739812	-0.103452044025157	-0.0520789589905363	-0.0511910971786834	-0.222522452830188	-1.1828144654088e-08	-0.22575	-0.0408592452830189	-0.0743496540880505	-0.0456062201257862	-0.0287448742138364	-0.110512044025157	-6.16355345911944e-09	-0.0732094339622642	-0.00763160377358481	-0.0362629559748426	-0.0291747767295597	-0.00712861635220123	-0.0292848742138366	-2.40940438871476e-09	-0.0153742946708462	0.00806824451410689	-0.0133540752351099	-0.0279981191222573	0.0146421630094044	-0.010087304075235
51	-9.25265472312702e-11	-0.0198439543973941	-0.00247345276872964	-0.00365170162866449	-0.00220290697068401	-0.00147953655844156	-0.0137188013029316	-4.43963488294309e-10	-0.0442196802675584	-0.00824326421739122	-0.0103194661672242	-0.00547225175250834	-0.00484729334782605	-0.0263080936666666	-1.84901838006231e-09	-0.109381775700935	-0.0205110747663553	-0.0293775576323986	-0.0152914436137071	-0.0140863495327102	-0.0594907788161997	-4.93580060422961e-09	-0.166880362537765	-0.033998398791541	-0.0490594545454546	-0.0289222796352584	-0.0195546969696971	-0.0848446084337354	-4.48475903614454e-09	-0.0894668674698803	-0.0148168373493977	-0.0423604819277107	-0.0312681204819275	-0.0110725903614458	-0.0322920783132533	-5.72021084337347e-09	-0.0779096385542172	-0.0320984337349398	-0.0430256626506026	-0.0269629216867469	-0.0160524698795181	-0.00288873493975892	-2.42411144578314e-08	-0.25758373493976	-0.0654048192771084	-0.190089156626506	-0.138247891566266	-0.0518440060240963	-0.00210990963855426
51	-9.83799727874563e-11	-0.0209944501045296	-0.00250041477351917	-0.00364233555749128	-0.00218409567569445	-0.00150635073170732	-0.0148499517700348	-4.32293650485436e-10	-0.0426108699029126	-0.00713873955663425	-0.00961036728802591	-0.0054200292815534	-0.00419044635275082	-0.0258527893203883	-1.61767021857923e-09	-0.0942110655737704	-0.015887644808743	-0.0237487213114754	-0.0132305163934427	-0.0105177363387978	-0.0546115846994537	-4.48770899470898e-09	-0.14650955026455	-0.02763082010582	-0.0318159682539685	-0.015668749206349	-0.015452822811671	-0.0838507161803713	-2.57066312997349e-09	-0.0447811671087541	-0.00429763925729457	-0.00789437665782484	-0.00540297082228091	-0.00247084880636606	-0.0326848275862069	4.92566137566152e-10	0.0038248677248679	-0.000582222222222479	-0.00172552910052926	-0.000342007936507724	-0.00134298941798955	0.00602933862433868	-9.39391534391614e-10	-0.0164412698412694	-0.00133190476190426	-0.0314382275132269	-0.0293863492063486	-0.00205321693121709	0.0163216666666667
52	NA	NA	NA	NA	NA	NA	NA	NA	NA	NA	NA	NA	NA	NA	-4.56701838006231e-09	-0.267901775700935	-0.0499810747663553	-0.0664475576323986	-0.0330574436137071	-0.0333933495327102	-0.1514607788162	-1.12398006042296e-08	-0.379080362537765	-0.073398398791541	-0.109419454545455	-0.0603222796352584	-0.0485446969696971	-0.197244608433735	-1.22047590361445e-08	-0.23866686746988	-0.0438968373493977	-0.0930404819277107	-0.0610081204819276	-0.0320325903614458	-0.101692078313253	-1.34502108433735e-08	-0.168309638554217	-0.0418584337349398	-0.0866256626506027	-0.0648129216867469	-0.0218124698795181	-0.0398787349397589	-2.80111144578314e-08	-0.27688373493976	-0.0604048192771083	-0.177789156626506	-0.139047891566266	-0.0387440060240963	-0.0386999096385542
52	NA	NA	NA	NA	NA	NA	NA	NA	NA	NA	NA	NA	NA	NA	-3.32267021857923e-09	-0.194311065573771	-0.036397644808743	-0.0467787213114753	-0.0230405163934427	-0.0237387363387978	-0.111151584699454	-9.01770899470898e-09	-0.30460955026455	-0.05956082010582	-0.0918459682539685	-0.053798749206349	-0.037352822811671	-0.150150716180371	-1.00506631299735e-08	-0.201981167108754	-0.0337976392572946	-0.0967543766578248	-0.0691429708222809	-0.0276108488063661	-0.071484827586207	-1.30474338624338e-08	-0.170275132275132	-0.0526622222222225	-0.0944555291005293	-0.0668720079365077	-0.0275829894179895	-0.0231806613756613	-3.69093915343916e-08	-0.381841269841269	-0.0899319047619043	-0.272838227513227	-0.207186349206349	-0.0656032169312171	-0.0191183333333333
53	NA	NA	NA	NA	NA	NA	NA	NA	NA	NA	NA	NA	NA	NA	-4.74901838006231e-09	-0.275551775700935	-0.0484910747663553	-0.0675275576323986	-0.0392930436137071	-0.0282343495327102	-0.1595307788162	-1.53968006042296e-08	-0.508480362537765	-0.094638398791541	-0.129669454545455	-0.0751422796352584	-0.0539646969696971	-0.285234608433735	-1.68947590361445e-08	-0.32536686746988	-0.0427968373493977	-0.135390481927711	-0.102122120481928	-0.0332625903614458	-0.147192078313253	-1.35702108433735e-08	-0.177109638554217	-0.0398984337349398	-0.110755662650603	-0.0844829216867469	-0.0262724698795181	-0.0264987349397589	-2.09011144578314e-08	-0.219683734939759	-0.0472048192771083	-0.176689156626506	-0.146147891566266	-0.0305440060240963	0.00429009036144575
53	NA	NA	NA	NA	NA	NA	NA	NA	NA	NA	NA	NA	NA	NA	-4.64525544871795e-09	-0.270374294871795	-0.0481996869009584	-0.0659282636655947	-0.0369694115755627	-0.029478798076923	-0.155775480769231	-1.40444088050314e-08	-0.464850628930818	-0.0871301567398119	-0.119932044025157	-0.0661789589905363	-0.0535710971786834	-0.258722452830188	-1.47781446540881e-08	-0.28235	-0.0377592452830189	-0.108119654088051	-0.0773662201257862	-0.0307548742138364	-0.136412044025157	-8.97355345911944e-09	-0.114109433962264	-0.0173316037735848	-0.0700529559748427	-0.0544847767295597	-0.0155686163522012	-0.0266948742138366	-1.22394043887148e-08	-0.126274294670846	-0.0236317554858931	-0.10205407523511	-0.0883981191222571	-0.0136578369905956	-0.000597304075235027
54	-1.2209654723127e-10	-0.0258439543973941	-0.00301745276872964	-0.00380870162866449	-0.00196590697068401	-0.00187333655844156	-0.0190138013029316	-8.05763488294309e-10	-0.0777796802675584	-0.0118702642173912	-0.0146024661672242	-0.00827525175250834	-0.00632729334782605	-0.0519650936666666	-5.04701838006231e-09	-0.289381775700935	-0.0490310747663553	-0.0629675576323986	-0.0346944436137071	-0.0282733495327102	-0.1773807788162	-1.50288006042296e-08	-0.486980362537765	-0.090258398791541	-0.0948894545454547	-0.0425422796352584	-0.0517746969696971	-0.302844608433735	-1.67547590361445e-08	-0.31256686746988	-0.0617068373493977	-0.0845604819277107	-0.0509781204819276	-0.0335325903614458	-0.166342078313253	2.09789156626532e-10	0.00939036144578277	0.0233015662650602	0.00557433734939742	0.000297078313253094	0.00527753012048192	-0.0194687349397589	3.00888855421686e-08	0.31101626506024	0.0838951807228917	0.188010843373494	0.109952108433735	0.0779559939759037	0.0393900903614458
54	-1.49921620833334e-10	-0.0318274033333334	-0.0039870771120332	-0.00473768057083335	-0.0022765778209205	-0.00250153970247933	-0.0231812870833334	-9.64573749999997e-10	-0.0911715627376427	-0.0141046882129278	-0.0161021878326995	-0.00907355133079851	-0.00702853866920152	-0.0626546603773585	-5.60125544871795e-09	-0.320494294871795	-0.0559796869009584	-0.0660082636655947	-0.0353444115755627	-0.031176798076923	-0.198075480769231	-1.66854088050314e-08	-0.538750628930818	-0.101790156739812	-0.100412044025157	-0.0420989589905363	-0.0581310971786834	-0.337402452830189	-1.8648144654088e-08	-0.34735	-0.069059245283019	-0.0923596540880505	-0.0552762201257862	-0.0370848742138364	-0.185972044025158	-8.03553459119443e-10	-0.0023094339622641	0.0174683962264152	0.00623704402515741	0.00428522327044031	0.00191138364779878	-0.0259748742138366	3.26205956112852e-08	0.339325705329154	0.0883682445141069	0.21184592476489	0.126701880877743	0.0850421630094044	0.039202695924765
55	-8.02136729885058e-11	-0.0173063614942529	-0.00220552732183908	-0.00323006471264368	-0.00174722954022988	-0.00148284018965518	-0.0118669701149425	-5.2548757817109e-10	-0.0510201823008852	-0.00822002402654869	-0.00991273809439524	-0.00547180669616521	-0.00443996045427726	-0.0328894994395282	-2.59071432584269e-09	-0.150317921348314	-0.0265459410112357	-0.0346730008403357	-0.0165394994397758	-0.0177760278089888	-0.0897719943820225	-4.88219086021502e-09	-0.161104139784945	-0.028611048387097	-0.0389291152815014	-0.0173439946380697	-0.0210532795698926	-0.0945607258064513	-2.58475806451612e-09	-0.0449941018766762	-0.00795016085790897	0.00550649595687362	0.009270064690027	-0.00434493297587132	-0.0396226344086023	2.20741239892186e-09	0.0350738544474391	0.0132760107816713	0.0308416981132074	0.0214389784946236	0.00909649595687337	-0.00969345844504015	1.27830458221024e-08	0.143649729729729	0.038490026954178	0.10793962264151	0.0743972972972973	0.0348408625336926	-0.00579686327077745
55	-9.35682612244899e-11	-0.0202222734693878	-0.00260842557142858	-0.00372622421160408	-0.00194906234812287	-0.00180743848979591	-0.0138077685714286	-6.462119993266e-10	-0.0626019389898993	-0.010300598962963	-0.0115161354594594	-0.00628259461486486	-0.00532857336835016	-0.040566128114478	-3.45713493589744e-09	-0.200620897435898	-0.0366964294871795	-0.0453354391025639	-0.0215509678456591	-0.0233923820512819	-0.118614551282052	-7.78643558282207e-09	-0.25715754601227	-0.0485389263803684	-0.0589130461538466	-0.0266590432098765	-0.0323212760736197	-0.148208251533743	-7.40222769230773e-09	-0.136868	-0.0259636	-0.0320544307692303	-0.0157661846153848	-0.0162702153846153	-0.0805385582822088	-3.25329230769233e-09	-0.0350561349693253	-0.0022226073619633	-0.00689165644171824	-0.0057755521472393	-0.00108588957055221	-0.0255654153846152	4.80526153846161e-09	0.0630541538461542	0.0186351076923078	0.0624556923076934	0.0385990797546006	0.0224189230769229	-0.0179533950617284
56	8.62663270114942e-11	0.0187436385057471	0.00204547267816092	0.00443093528735632	0.00307977045977012	0.00135015981034482	0.0122630298850575	4.4251242182891e-10	0.0442098176991148	0.00754097597345131	0.0112882619056048	0.00656419330383479	0.00472403954572274	0.0253705005604718	2.98328567415731e-09	0.174582078651685	0.0317040589887643	0.0443669991596644	0.0253205005602242	0.0194139721910112	0.0978280056179776	9.52780913978499e-09	0.319795860215055	0.060688951612903	0.0933708847184986	0.0565560053619303	0.0373367204301074	0.164639274193549	1.20852419354839e-08	0.235605898123324	0.044349839142091	0.100006495956874	0.069370064690027	0.0299350670241287	0.0942773655913977	1.19574123989219e-08	0.153073854447439	0.0344760107816713	0.0890416981132074	0.0674389784946236	0.0212564959568734	0.0288365415549599	2.48830458221024e-08	0.255649729729729	0.054890026954178	0.179739622641509	0.143897297297297	0.0371408625336926	0.0177431367292225
56	2.36117387755101e-11	0.00507772653061221	0.000411574428571419	0.00134177578839592	0.00108893765187713	0.000222161510204087	0.0034022314285714	2.78880006733998e-11	0.00361806101010064	0.000761401037037017	0.00294986454054058	0.00182140538513514	0.00103242663164984	0.000123871885522035	3.34865064102558e-10	0.0206791025641021	0.00329357051282047	0.00920456089743604	0.00728903215434089	0.00230761794871806	0.00817544871794832	2.25356441717792e-09	0.07704245398773	0.0147810736196316	0.0293669538461534	0.0212409567901235	0.00798872392638035	0.0343917484662569	3.18777230769228e-09	0.066232	0.00983640000000001	0.0406455692307696	0.0331138153846152	0.00758978461538467	0.0140614417177912	4.45670769230767e-09	0.0592438650306747	0.0119773926380367	0.0450083435582818	0.0368244478527607	0.00822411042944778	0.00263458461538477	8.73526153846161e-09	0.0930541538461543	0.0193351076923078	0.0779556923076934	0.0639990797546006	0.012518923076923	-0.00420339506172843
57	-1.1364654723127e-10	-0.0243039543973941	-0.00298945276872964	-0.0040397016286645	-0.00204890697068401	-0.00202203655844156	-0.0172748013029316	-7.03163488294309e-10	-0.0683296802675584	-0.0109382642173912	-0.0132714661672242	-0.00707925175250834	-0.00619229334782605	-0.0447780936666666	-3.60901838006231e-09	-0.208781775700935	-0.0355510747663553	-0.0470075576323986	-0.0228714436137071	-0.0241363495327102	-0.1262107788162	-8.68580060422961e-09	-0.284180362537765	-0.050788398791541	-0.0604594545454547	-0.0263022796352584	-0.0336346969696971	-0.173944608433735	-6.08475903614454e-09	-0.10606686746988	-0.0184168373493977	-0.00806048192771069	0.00241187951807245	-0.0105325903614458	-0.0795920783132533	5.47978915662653e-09	0.0764903614457827	0.0368015662650602	0.0423743373493974	0.0259970783132531	0.0164275301204819	-0.00268873493975892	2.04888855421686e-08	0.21301626506024	0.0641951807228917	0.127410843373494	0.0759521084337347	0.0514559939759037	0.0213900903614457
57	NA	NA	NA	NA	NA	NA	NA	NA	NA	NA	NA	NA	NA	NA	NA	NA	NA	NA	NA	NA	NA	NA	NA	NA	NA	NA	NA	NA	NA	NA	NA	NA	NA	NA	NA	NA	NA	NA	NA	NA	NA	NA	NA	NA	NA	NA	NA	NA	NA
58	-2.98965472312702e-11	-0.00621395439739411	-0.000627452768729639	-0.000493701628664492	5.10930293159857e-05	-0.00057553655844156	-0.00509880130293158	-2.14663488294309e-10	-0.0203896802675584	-0.00204026421739121	-0.00353946616722419	-0.00194925175250833	-0.00159029334782605	-0.0154680936666666	-7.2601838006231e-10	-0.0402817757009351	-0.00277107476635526	-0.00706755763239856	-0.00298144361370709	-0.00408634953271019	-0.0304907788161997	-2.75800604229615e-10	-0.000980362537765048	0.00660160120845897	0.0207405454545454	0.0197777203647416	0.00154530303030291	-0.0293446084337353	5.55524096385545e-09	0.12623313253012	0.0269831626506023	0.0950395180722893	0.0745118795180724	0.0205274096385542	0.00430792168674668	2.24397891566265e-08	0.294090361445783	0.11110156626506	0.149674337349397	0.0991970783132531	0.0504775301204819	0.0334112650602411	6.17888855421686e-08	0.63301626506024	0.172395180722892	0.402810843373494	0.276652108433735	0.126055993975904	0.0581900903614458
58	2.51117387755100e-11	0.0055777265306122	0.000695574428571418	0.00178577578839592	0.00139293765187713	0.000362161510204087	0.0031722314285714	1.187880006734e-10	0.0123280610101006	0.00317140103703702	0.00385986454054058	0.00217140538513514	0.00159642663164984	0.00551387188552204	9.77865064102558e-10	0.0586791025641021	0.0133435705128205	0.017494560897436	0.0108590321543409	0.00702761794871806	0.0278754487179483	4.78356441717793e-09	0.16694245398773	0.0371810736196316	0.0655669538461534	0.0450409567901235	0.0204387239263803	0.0656917484662568	1.06577723076923e-08	0.220432	0.0414364	0.11944556923077	0.0882138153846152	0.0313297846153847	0.0577614417177912	2.03567076923077e-08	0.262043865030675	0.0875773926380368	0.135008343558282	0.0928244478527607	0.0420841104294478	0.0400345846153848	5.38352615384616e-08	0.552054153846155	0.143235107692308	0.362355692307694	0.2564990797546	0.104518923076923	0.0468966049382716
59	-9.26665472312702e-11	-0.0200839543973941	-0.00247245276872964	-0.0041257016286645	-0.00240860697068401	-0.00174813655844156	-0.0134888013029316	-5.38563488294309e-10	-0.0531996802675584	-0.00907626421739122	-0.0119934661672242	-0.00649325175250834	-0.00549929334782605	-0.0327880936666666	-2.40101838006231e-09	-0.141681775700935	-0.0254610747663553	-0.0373275576323986	-0.0189114436137071	-0.0184263495327102	-0.0788907788161997	-5.48580060422962e-09	-0.184780362537765	-0.034798398791541	-0.0517594545454546	-0.0276822796352584	-0.0235646969696971	-0.0992446084337353	-4.83475903614454e-09	-0.0922668674698803	-0.0161168373493977	-0.0303604819277107	-0.0184281204819275	-0.0119425903614458	-0.0457920783132533	-2.71021084337346e-09	-0.0316096385542172	1.56626506019801e-06	-0.0166256626506026	-0.0139029216867469	-0.00264246987951809	-0.0150087349397589	-3.91114457831374e-10	0.00301626506024033	0.00639518072289168	0.00921084337349408	0.000852108433734608	0.00835599397590372	-0.0121399096385542
59	-9.14265693430657e-11	-0.0197566824817518	-0.0026805591240876	-0.00341120293040292	-0.00157519445054944	-0.00186730693430657	-0.0135768394160584	-5.9247616842105e-10	-0.0572639947368421	-0.00951641724342105	-0.00993823029702969	-0.00508006277227728	-0.00495095121710526	-0.0375989883552632	-3.00031730205278e-09	-0.174340557184751	-0.0321979589442815	-0.0380541117647059	-0.0170185088235295	-0.0213787853372433	-0.103385865102639	-6.69047910863508e-09	-0.221810863509749	-0.0429520891364902	-0.0503110335195532	-0.0205483519553074	-0.0302731949860724	-0.127343676880223	-7.21589385474862e-09	-0.135606983240223	-0.0311631843575419	-0.0303556703910615	-0.0104282541899442	-0.0199575418994414	-0.0752639832869082	-1.56586592178771e-09	-0.012726815642458	-0.00303618384401104	0.0121710027855152	0.0145884401114206	-0.00242515320334258	-0.0229242178770949	-3.20863509749306e-09	-0.0247782729805015	-0.00716657381615622	0.00108384401114221	0.00222311977715919	-0.00114122562674088	-0.0183646368715083
60	-1.43336729885057e-11	-0.00319636149425288	-0.000367527321839082	-0.00108106471264368	-0.000941229540229881	-0.000138840189655177	-0.00174697011494253	3.24124218289096e-11	0.00223981769911477	-0.000299024026548689	-0.00126173809439523	-0.000749806696165203	-0.000511960454277255	0.00380050056047182	1.00628567415731e-09	0.0559820786516855	0.0093540589887643	0.00701699915966431	0.00282050056022418	0.00453397219101118	0.0389280056179776	3.92780913978498e-09	0.124395860215055	0.022688951612903	0.0144708847184986	0.00105600536193032	0.0139567204301074	0.0862392741935486	5.16524193548388e-09	0.0936058981233237	0.018949839142091	0.0236064959568736	0.011270064690027	0.0116650670241287	0.0540773655913977	1.45741239892186e-09	0.0152738544474391	-0.00732398921832874	0.00954169811320743	0.00933897849462363	-0.000133504043126634	0.0124365415549599	-9.18695417789762e-09	-0.0979502702702709	-0.031009973045822	-0.0693603773584906	-0.0408027027027026	-0.0272591374663074	-0.000376863270777458
60	NA	NA	NA	NA	NA	NA	NA	-3.3367616842105e-10	-0.0337939947368422	-0.00697341724342104	-0.00853123029702969	-0.00450106277227728	-0.00412295121710526	-0.0180789883552632	-9.5531730205278e-10	-0.0584405571847505	-0.0119879589442815	-0.0185641117647059	-0.00975850882352949	-0.00914878533724335	-0.0271658651026394	-1.67047910863509e-09	-0.0637108635097494	-0.0142020891364902	-0.0382710335195532	-0.0300383519553074	-0.00872319498607237	-0.0100436768802228	-1.18589385474862e-09	-0.0314069832402234	-0.00336318435754189	-0.0366556703910615	-0.0311682541899442	-0.00552754189944143	0.00733601671309182	-7.2258659217877e-09	-0.098426815642458	-0.0447761838440111	-0.0533289972144848	-0.0343315598885794	-0.0190251532033426	-0.00121421787709493	-3.47586350974931e-08	-0.365778272980502	-0.0932665738161562	-0.261116155988858	-0.188176880222841	-0.0729512256267409	-0.0110246368715083
61	3.69034527687298e-11	0.00814604560260588	0.00117354723127036	0.00197229837133551	0.00122709302931599	0.00071446344155844	0.00500119869706842	2.51936511705691e-10	0.0244403197324416	0.00456973578260879	0.00449053383277581	0.00244474824749167	0.00204670665217395	0.0147219063333334	2.03298161993769e-09	0.118018224299065	0.0236689252336447	0.0256124423676014	0.0119985563862929	0.0136436504672898	0.0687092211838003	5.41419939577039e-09	0.183219637462235	0.0378016012084589	0.0549405454545453	0.0309777203647416	0.0245253030303029	0.0893553915662647	8.17524096385546e-09	0.16353313253012	0.0358831626506023	0.0690395180722894	0.0453118795180724	0.0236274096385542	0.0586079216867467	1.35597891566265e-08	0.170490361445783	0.0567015662650602	0.0758743373493974	0.0497970783132531	0.0260775301204819	0.0378112650602411	2.95888855421686e-08	0.29201626506024	0.0738951807228917	0.171010843373494	0.121852108433735	0.0491559939759037	0.0469900903614457
61	-1.00221620833334e-10	-0.0213894033333334	-0.0025012771120332	-0.00377668057083334	-0.0021810778209205	-0.00163653970247933	-0.0151952870833334	-4.20173749999998e-10	-0.0399115627376427	-0.00615068821292775	-0.00932218783269956	-0.00519705133079851	-0.00412493866920152	-0.0261246603773585	-1.23225544871795e-09	-0.0712742948717953	-0.0103996869009584	-0.0165582636655947	-0.00888641157556265	-0.00818879807692299	-0.0438854807692311	-2.31140880503144e-09	-0.0722506289308177	-0.00960015673981198	-0.010412044025157	-0.00289895899053635	-0.00736109717868333	-0.0530224528301885	3.15185534591196e-09	0.0730499999999995	0.0233407547169811	0.0508303459119495	0.0366937798742138	0.0142351257861636	-0.00111204402515746	1.26964465408806e-08	0.161490566037736	0.0620683962264152	0.0693370440251573	0.0423152232704403	0.0269913836477988	0.0300851257861634	2.98205956112852e-08	0.296325705329154	0.0861682445141069	0.16144592476489	0.103601880877743	0.0578421630094044	0.048402695924765
62	5.58034527687298e-11	0.0122860456026059	0.00150854723127036	0.00329829837133551	0.00237109302931599	0.00089646344155844	0.00748119869706842	3.21936511705691e-10	0.0319403197324416	0.00577973578260879	0.0075505338327758	0.00450474824749166	0.00304570665217395	0.0179419063333334	2.44498161993769e-09	0.142718224299065	0.0273189252336447	0.0353124423676014	0.0197285563862929	0.0155536504672898	0.0801092211838003	7.20419939577039e-09	0.243919637462235	0.047801601208459	0.0785405454545453	0.0496777203647416	0.0294253030303029	0.116555391566265	1.03952409638555e-08	0.20773313253012	0.0431831626506023	0.0913395180722893	0.0636118795180724	0.0277274096385542	0.0732079216867467	1.44197891566265e-08	0.184090361445783	0.0599015662650602	0.0889743373493974	0.0592970783132531	0.0296675301204819	0.0352112650602411	2.98888855421686e-08	0.30001626506024	0.0771951807228916	0.187610843373494	0.137452108433735	0.0501559939759037	0.0351900903614457
62	1.63534306569343e-11	0.00366331751824815	0.000473440875912398	0.00150579706959708	0.00142600554945056	4.80930656934269e-05	0.00176316058394159	8.01238315789498e-11	0.00880600526315782	0.00302258275657896	0.00333776970297031	0.00172393722772272	0.00151604878289475	0.0026610116447368	1.22368269794722e-09	0.0733594428152494	0.0161320410557185	0.0228858882352941	0.0139414911764705	0.00860121466275666	0.0351341348973607	6.09952089136491e-09	0.213689136490251	0.0459979108635098	0.0882289664804468	0.0629616480446927	0.0247268050139276	0.0806563231197772	1.36441061452514e-08	0.287793016759777	0.0588368156424581	0.167744329608939	0.126511745810056	0.0412324581005585	0.0599360167130918	2.54241340782123e-08	0.333873184357542	0.117863816155989	0.175571002785515	0.117588440111421	0.0578848467966574	0.0395857821229051	7.22913649025069e-08	0.750321727019499	0.196533426183844	0.512783844011142	0.369123119777159	0.143758774373259	0.0413553631284917
63	4.79034527687298e-11	0.0106560456026059	0.00138954723127036	0.00295829837133551	0.00197709302931599	0.00095146344155844	0.00631119869706842	3.73936511705691e-10	0.0365403197324416	0.00643973578260879	0.0074705338327758	0.00439474824749166	0.00307570665217395	0.0219519063333334	3.03098161993769e-09	0.175818224299065	0.0342989252336447	0.0394124423676014	0.0201785563862929	0.0192036504672898	0.1021092211838	9.14419939577039e-09	0.306919637462235	0.061201601208459	0.0872405454545453	0.0489777203647416	0.0388253030303029	0.157455391566265	1.35352409638555e-08	0.26653313253012	0.0533831626506023	0.105839518072289	0.0687118795180724	0.0371274096385542	0.107407921686747	1.79297891566265e-08	0.223690361445783	0.0671015662650602	0.100374337349397	0.0665970783132531	0.0337775301204819	0.0562112650602411	3.70888855421686e-08	0.36601626506024	0.0885951807228916	0.218410843373494	0.158452108433735	0.0599559939759037	0.0590900903614457
63	-1.13701620833334e-10	-0.0241694033333334	-0.0030362771120332	-0.00361868057083334	-0.0016717778209205	-0.00198753970247933	-0.0175852870833334	-5.83673749999998e-10	-0.0549315627376427	-0.00864368821292776	-0.0100941878326996	-0.00522905133079851	-0.00486493866920152	-0.0378846603773585	-2.12825544871795e-09	-0.121774294871795	-0.0195496869009584	-0.0236282636655947	-0.0104264115755627	-0.013728798076923	-0.0780854807692311	-3.66140880503144e-09	-0.114550628930818	-0.017800156739812	-0.012912044025157	0.000261041009463649	-0.0129510971786833	-0.0848224528301885	2.48185534591196e-09	0.0650499999999996	0.016940754716981	0.0658303459119495	0.0523937798742138	0.0134751257861636	-0.0176120440251575	1.51664465408806e-08	0.197890566037736	0.0702683962264152	0.0987370440251573	0.0623152232704403	0.0363913836477988	0.0288851257861634	3.87205956112852e-08	0.393325705329154	0.109368244514107	0.23424592476489	0.152701880877743	0.0815421630094044	0.049402695924765
64	-1.90965472312702e-11	-0.00419395439739411	-0.000612452768729639	-0.000821701628664493	-0.000333906970684014	-0.00051853655844156	-0.00275880130293158	-8.06634882943091e-11	-0.0084096802675584	-0.00183026421739121	-0.00235946616722419	-0.000906251752508335	-0.00145229334782605	-0.00486809366666659	3.58981619937689e-10	0.0189182242990648	0.00278892523364473	0.00199244236760144	0.00266855638629291	-0.000676349532710196	0.0142092211838003	2.30419939577038e-09	0.0739196374622351	0.013601601208459	0.0163405454545454	0.0101777203647416	0.00674530303030291	0.0430553915662647	4.26524096385545e-09	0.0816331325301198	0.0164831626506023	0.0282395180722893	0.0195118795180724	0.00881740963855419	0.0368079216867467	2.60978915662653e-09	0.0327903614457827	0.0147015662650602	0.0107743373493974	0.00459707831325311	0.00612753012048191	0.00741126506024108	3.28888554216864e-09	0.0360162650602403	0.0143951807228917	0.0244108433734941	0.0167521084337346	0.00755599397590372	-0.00307990963855425
64	-5.91216208333337e-11	-0.0127094033333334	-0.0018152771120332	-0.00195668057083334	-0.000627777820920495	-0.00136953970247933	-0.00902528708333339	-3.96173749999998e-10	-0.0364815627376427	-0.00573068821292775	-0.00603518783269956	-0.00308705133079851	-0.00294693866920152	-0.0264146603773585	-1.27025544871795e-09	-0.0728742948717954	-0.0127296869009584	-0.0129782636655947	-0.00444641157556265	-0.009038798076923	-0.0467854807692311	-2.00140880503144e-09	-0.0613506289308177	-0.010700156739812	0.000587955974842987	0.00994104100946364	-0.00921109717868332	-0.0520224528301885	2.91855345911955e-10	0.0163499999999996	0.00274075471698106	0.0367303459119495	0.0331937798742138	0.00349512578616359	-0.0231120440251575	8.35644654088056e-09	0.114890566037736	0.0460683962264152	0.0691370440251573	0.0478152232704403	0.0212913836477988	-0.000314874213836593	3.44205956112852e-08	0.365325705329154	0.0955682445141069	0.26024592476489	0.183201880877743	0.0770421630094044	0.00920269592476496
65	-1.18043672988506e-10	-0.0254333614942529	-0.00339462732183908	-0.00438246471264368	-0.00204382954022988	-0.00233854018965518	-0.0176559701149425	-8.59957578171091e-10	-0.0830591823008852	-0.0133976240265487	-0.0150107380943952	-0.0080273066961652	-0.00698386045427726	-0.0546504994395282	-4.84671432584269e-09	-0.280457921348314	-0.0503359410112357	-0.0619330008403357	-0.0287494994397758	-0.0328420278089888	-0.168841994382022	-1.1229190860215e-08	-0.369504139784945	-0.069801048387097	-0.0824291152815014	-0.0340639946380697	-0.0478432795698926	-0.218260725806451	-1.08047580645161e-08	-0.201194101876676	-0.044480160857909	-0.0348935040431264	-0.00811993530997301	-0.0274049329758713	-0.118822634408602	-8.02587601078141e-10	0.00307385444743909	0.00697601078167127	0.0307416981132074	0.0269389784946236	0.00346649595687336	-0.0353034584450402	8.28304582210238e-09	0.103649729729729	0.031090026954178	0.0902396226415094	0.0593972972972973	0.0321408625336926	-0.0204068632707775
65	-1.2518826122449e-10	-0.0269602734693878	-0.00341862557142858	-0.00488722421160408	-0.00265181234812287	-0.00226613848979591	-0.0185777685714286	-7.262119993266e-10	-0.0710419389898994	-0.011975598962963	-0.0143013354594594	-0.00761189461486486	-0.00678447336835016	-0.044546128114478	-3.87713493589744e-09	-0.225620897435898	-0.0404264294871795	-0.0523554391025639	-0.0248109678456591	-0.0271523820512819	-0.132804551282052	-9.38643558282207e-09	-0.31085754601227	-0.0584089263803684	-0.0747730461538466	-0.0359890432098764	-0.0388612760736197	-0.176108251533743	-7.96222769230773e-09	-0.149668	-0.0255636	-0.0433544307692304	-0.0244561846153848	-0.0188902153846153	-0.0824385582822088	-1.66329230769233e-09	-0.0175561349693253	0.00707739263803669	-0.00629165644171825	-0.0061755521472393	-7.58895705522184e-05	-0.0179254153846152	3.39526153846161e-09	0.0406541538461544	0.0225351076923078	0.0196556923076933	-0.00240092024539939	0.020518923076923	-0.00105339506172843
66	-7.69836729885058e-11	-0.0163463614942529	-0.00202752732183908	-0.00239406471264367	-0.00114022954022988	-0.00125284018965518	-0.0119169701149425	-4.9108757817109e-10	-0.0473501823008852	-0.00745502402654869	-0.00845673809439524	-0.00451180669616521	-0.00394496045427726	-0.0314394994395282	-2.74371432584269e-09	-0.157317921348314	-0.0269759410112357	-0.0329430008403356	-0.0154994994397758	-0.0170960278089888	-0.0980719943820224	-6.38219086021501e-09	-0.206504139784945	-0.037321048387097	-0.0397291152815014	-0.0150639946380697	-0.0241932795698926	-0.130460725806451	-3.73475806451611e-09	-0.0645941018766764	-0.00995016085790897	0.00380649595687364	0.008770064690027	-0.00553493297587132	-0.0554226344086023	6.23741239892186e-09	0.083973854447439	0.0248760107816713	0.0538416981132074	0.0396389784946237	0.0138464959568734	0.00463654155495985	1.32830458221024e-08	0.134649729729729	0.035390026954178	0.0735396226415093	0.0467972972972974	0.0280408625336926	0.0231431367292225
66	-7.91865693430657e-11	-0.0168266824817518	-0.0022775591240876	-0.00208120293040292	-0.000616994450549444	-0.00149690693430657	-0.0123768394160584	-5.1927616842105e-10	-0.0495039947368422	-0.00770941724342105	-0.00731123029702969	-0.00366906277227728	-0.00373495121710525	-0.0342689883552632	-2.71831730205278e-09	-0.155740557184751	-0.0273979589442815	-0.0297541117647059	-0.0127285088235295	-0.0173787853372433	-0.0978658651026392	-5.98047910863508e-09	-0.192210863509749	-0.0360520891364902	-0.0282710335195532	-0.00501835195530739	-0.0237431949860724	-0.126743676880223	-5.04589385474862e-09	-0.0869069832402235	-0.0217631843575419	0.00344432960893854	0.0140117458100558	-0.0105475418994414	-0.0697639832869082	5.09413407821229e-09	0.072373184357542	0.022063816155989	0.0559710027855152	0.0449884401114206	0.0110448467966574	-0.00654421787709493	1.65913649025069e-08	0.173321727019499	0.0415334261838438	0.121383844011142	0.0865231197771592	0.0348587743732591	0.0106553631284917
67	2.69663270114943e-11	0.00582363850574712	0.000603472678160918	0.00124593528735632	0.000768770459770119	0.000477159810344823	0.00397302988505747	1.3551242182891e-10	0.0135098176991148	0.00220097597345131	0.00313826190560476	0.0015641933038348	0.00157103954572275	0.00812050056047183	1.22428567415731e-09	0.0707820786516855	0.0122440589887643	0.0152669991596643	0.00760050056022417	0.00801397219101116	0.0426280056179776	4.19780913978499e-09	0.139095860215055	0.025188951612903	0.0352708847184986	0.0190560053619303	0.0166467204301074	0.0777392741935486	4.50524193548388e-09	0.0865058981233237	0.0144498391420911	0.0396064959568736	0.028170064690027	0.0109150670241287	0.0353773655913977	2.80741239892186e-09	0.0380738544474391	0.00217601078167124	0.0323416981132074	0.0267389784946236	0.00525649595687336	0.00283654155495984	5.78304582210238e-09	0.0656497297297289	0.010090026954178	0.0603396226415094	0.0542972972972974	0.00734086253369262	-0.00739686327077745
67	-2.08216208333336e-11	-0.00446940333333343	-0.0008562771120332	-0.000345680570833341	0.000301222179079504	-0.000687539702479332	-0.00334528708333339	-1.94273749999998e-10	-0.0164515627376427	-0.00213068821292775	-0.00154518783269955	-0.000842051330798507	-0.000700938669201514	-0.0144646603773585	-4.92554487179531e-11	-0.00177429487179532	-0.000909686900958379	0.00388173633440529	0.00357358842443735	-0.000208798076923001	-0.00438548076923112	1.81859119496856e-09	0.0650493710691823	0.011099843260188	0.032787955974843	0.0271410410094636	0.00583890282131667	0.0201775471698115	3.52185534591196e-09	0.0801499999999997	0.00864075471698108	0.0688303459119495	0.0581937798742138	0.0107051257861636	0.00268795597484251	8.18644654088056e-09	0.114790566037736	0.0309683962264152	0.0861370440251574	0.0659152232704403	0.0201913836477988	-0.0023148742138366	2.82205956112852e-08	0.303325705329154	0.0707682445141068	0.23994592476489	0.182801880877743	0.0572421630094044	-0.00754730407523504
68	-1.00913672988506e-10	-0.0218063614942529	-0.00260352732183908	-0.00444226471264368	-0.00269892954022988	-0.00174334018965518	-0.0147569701149425	-6.7238757817109e-10	-0.0656901823008852	-0.0107060240265487	-0.0139377380943952	-0.0081530066961652	-0.00578496045427726	-0.0410494994395282	-3.83271432584269e-09	-0.222817921348314	-0.0403159410112357	-0.0542230008403356	-0.0295634994397758	-0.0243160278089888	-0.128941994382022	-1.0305190860215e-08	-0.341004139784945	-0.065401048387097	-0.0856991152815014	-0.0448639946380697	-0.0403132795698926	-0.190860725806451	-1.18747580645161e-08	-0.229094101876676	-0.042150160857909	-0.0748935040431263	-0.047929935309973	-0.0275949329758713	-0.109022634408602	-7.76258760107813e-09	-0.094026145552561	-0.0244239892183287	-0.0369583018867926	-0.0233710215053764	-0.0139035040431266	-0.0333134584450402	-5.95695417789762e-09	-0.0499502702702709	-0.015109973045822	-0.0189603773584905	-0.0150027027027026	-0.00265913746630737	-0.0186468632707775
68	NA	NA	NA	NA	NA	NA	NA	NA	NA	NA	NA	NA	NA	NA	-5.08525544871795e-09	-0.296634294871795	-0.0548696869009584	-0.0692562636655947	-0.0339444115755627	-0.035828798076923	-0.172065480769231	-1.31184088050314e-08	-0.438150628930818	-0.086120156739812	-0.117282044025157	-0.0617089589905363	-0.0553810971786834	-0.235622452830188	-1.5148144654088e-08	-0.29635	-0.0598392452830189	-0.111779654088051	-0.0711462201257862	-0.0406348742138364	-0.124712044025158	-1.10135534591194e-08	-0.138009433962264	-0.0359116037735848	-0.0659629559748427	-0.0439747767295597	-0.0219886163522012	-0.0361848742138366	-2.09994043887148e-08	-0.211174294670846	-0.0468317554858931	-0.14665407523511	-0.118698119122257	-0.0278578369905956	-0.017717304075235
69	-2.53336729885057e-11	-0.00543636149425288	-0.000865527321839082	-0.000774064712643678	-0.000276229540229881	-0.000497840189655177	-0.00379697011494253	-1.4038757817109e-10	-0.0137001823008852	-0.00265902402654869	-0.00240173809439524	-0.0010408066961652	-0.00136196045427725	-0.00862949943952817	-2.6371432584269e-10	-0.0162179213483146	-0.00376594101123569	-0.00462300084033569	-0.00068949943977582	-0.00358602780898882	-0.00847199438202243	8.57809139784981e-10	0.0271958602150547	0.004288951612903	0.00487088471849864	0.00407600536193032	0.0013667204301074	0.0170392741935487	2.25524193548389e-09	0.0411058981233237	0.00654983914209103	0.0184064959568736	0.013470064690027	0.00433506702412868	0.0191773655913977	1.96741239892186e-09	0.026173854447439	0.000676010781671271	0.0223416981132074	0.0194389784946236	0.00258649595687337	0.00243654155495984	1.97304582210238e-09	0.0244497297297291	0.00229002695417799	0.0231396226415094	0.0219972972972973	0.00244086253369262	-0.00381686327077746
69	-1.28821620833334e-10	-0.0277294033333334	-0.0036332771120332	-0.00506968057083335	-0.0027049778209205	-0.00240583970247933	-0.0191092870833334	-6.47073749999998e-10	-0.0619715627376427	-0.0105456882129278	-0.0130531878326996	-0.00691405133079851	-0.00613893866920152	-0.0400646603773585	-2.36725544871795e-09	-0.138474294871795	-0.0246996869009584	-0.0324782636655947	-0.0151064115755627	-0.017878798076923	-0.0808854807692311	-4.85140880503144e-09	-0.160150628930818	-0.030000156739812	-0.037312044025157	-0.0158389589905363	-0.0213310971786833	-0.0937224528301886	-1.79814465408804e-09	-0.0268500000000004	-0.00195924528301892	0.0101303459119495	0.0121937798742139	-0.00206487421383642	-0.0350120440251575	5.64644654088056e-09	0.0762905660377359	0.0273683962264152	0.0472370440251574	0.0353152232704403	0.0119613836477988	0.00168512578616341	1.64205956112852e-08	0.171325705329154	0.0472682445141069	0.11184592476489	0.0751018808777428	0.0367421630094044	0.011802695924765
70	-9.89036729885057e-11	-0.0211463614942529	-0.00282652732183908	-0.00319106471264367	-0.00132422954022988	-0.00186724018965518	-0.0151279701149425	-7.0978757817109e-10	-0.0682801823008852	-0.0108950240265487	-0.0116807380943952	-0.00609580669616521	-0.00558496045427726	-0.0456994994395282	-4.05371432584269e-09	-0.233217921348315	-0.0409959410112357	-0.0489930008403357	-0.0222494994397758	-0.0263980278089888	-0.143911994382022	-9.42219086021501e-09	-0.307004139784945	-0.056841048387097	-0.0614291152815014	-0.0225439946380697	-0.0383132795698926	-0.189760725806451	-7.72475806451612e-09	-0.140194101876676	-0.0289501608579089	-0.0133935040431264	0.00307006469002699	-0.0171449329758713	-0.0948226344086024	4.51741239892186e-09	0.067973854447439	0.0240760107816713	0.0593416981132074	0.0473389784946236	0.0116364959568734	-0.0160334584450402	2.01830458221024e-08	0.217649729729729	0.057690026954178	0.152139622641509	0.103897297297298	0.0496408625336926	0.00534313672922254
70	-1.29401620833334e-10	-0.0277894033333334	-0.0037542771120332	-0.00451968057083335	-0.0019237778209205	-0.00263583970247933	-0.0195922870833334	-9.21873749999998e-10	-0.0870315627376427	-0.0137146882129278	-0.0148131878326996	-0.00785405133079851	-0.00695893866920152	-0.0601946603773585	-4.82225544871795e-09	-0.277174294871795	-0.0499296869009584	-0.0554182636655947	-0.0249464115755626	-0.030992798076923	-0.171385480769231	-1.16664088050314e-08	-0.378650628930818	-0.0716001567398119	-0.070002044025157	-0.0223789589905364	-0.0474410971786834	-0.237922452830188	-1.0648144654088e-08	-0.18955	-0.0394592452830189	-0.0183696540880505	0.00447377987421385	-0.0228848742138364	-0.131612044025157	3.12644654088056e-09	0.0551905660377359	0.0269683962264152	0.0581370440251574	0.0452152232704403	0.0129713836477988	-0.0299148742138366	2.51205956112852e-08	0.274325705329154	0.0748682445141069	0.20664592476489	0.140101880877743	0.0664421630094044	-0.00694730407523503
71	1.61966327011494e-10	0.0347636385057471	0.00459547267816092	0.00565193528735632	0.00251877045977012	0.00313715981034482	0.0245130298850575	1.15751242182891e-09	0.111309817699115	0.0180409759734513	0.0188382619056048	0.0097141933038348	0.00912403954572274	0.0744705005604718	7.19628567415731e-09	0.414482078651685	0.0748240589887644	0.0848669991596643	0.0382405005602242	0.0469739721910112	0.254028005617978	1.7827809139785e-08	0.585295860215055	0.110088951612903	0.128170884718499	0.0556560053619303	0.0730367204301074	0.346439274193549	1.68652419354839e-08	0.311905898123324	0.064149839142091	0.0752064959568737	0.0343700646900269	0.0402350670241287	0.175477365591398	7.28741239892186e-09	0.079773854447439	0.0117760107816713	0.0216416981132074	0.0173389784946236	0.00397649595687335	0.0457365415549598	1.93304582210238e-09	0.00424972972972908	-0.0130099730458221	-0.0105603773584905	0.0137972972972974	-0.0230591374663074	0.0249431367292225
71	NA	NA	NA	NA	NA	NA	NA	NA	NA	NA	NA	NA	NA	NA	NA	NA	NA	NA	NA	NA	NA	NA	NA	NA	NA	NA	NA	NA	NA	NA	NA	NA	NA	NA	NA	NA	NA	NA	NA	NA	NA	NA	NA	NA	NA	NA	NA	NA	NA
72	1.53663270114943e-11	0.00341363850574711	0.000383472678160918	0.00103593528735632	0.000761770459770119	0.000274159810344823	0.00199302988505747	3.58124218289096e-11	0.00402981769911476	0.00117097597345131	0.00159826190560477	0.000676193303834796	0.000921039545722745	0.00126050056047182	5.05285674157309e-10	0.0300820786516855	0.0062640589887643	0.00705699915966431	0.00321050056022418	0.00419397219101118	0.0160280056179775	2.19780913978498e-09	0.0761958602150547	0.014588951612903	0.0278708847184987	0.0183560053619303	0.0099667204301074	0.0327392741935487	3.07524193548388e-09	0.0625058981233237	0.010349839142091	0.0400064959568736	0.029970064690027	0.00946506702412867	0.0151773655913977	6.44741239892186e-09	0.0863738544474389	0.0239760107816713	0.0561416981132074	0.0425389784946236	0.0132464959568734	0.00553654155495985	2.27830458221024e-08	0.241649729729729	0.055990026954178	0.174539622641509	0.131297297297297	0.0444408625336926	0.00804313672922255
72	-7.64656934306572e-12	-0.00156668248175184	-0.000183559124087602	2.37970695970778e-05	0.000102005549450556	-0.000110906934306573	-0.00131683941605841	8.29238315789498e-11	0.00782600526315781	0.00175258275657896	0.000897769702970316	0.000298937227722723	0.000504048782894746	0.0053910116447368	1.22968269794722e-09	0.0710594428152494	0.0146620410557185	0.0154858882352941	0.00740149117647052	0.00774121466275666	0.0416341348973607	4.42952089136491e-09	0.150489136490251	0.0308979108635098	0.0484289664804468	0.0291616480446926	0.0187868050139276	0.0722563231197771	7.71410614525138e-09	0.156193016759777	0.0317368156424581	0.0729443296089384	0.0504117458100558	0.0225624581005586	0.0501360167130918	1.29141340782123e-08	0.165373184357542	0.0528638161559889	0.0840710027855152	0.0600884401114206	0.0240248467966574	0.0274857821229051	3.43913649025069e-08	0.351321727019498	0.0871334261838438	0.232483844011142	0.170023119777159	0.0624587743732591	0.0318553631284917
73	NA	NA	NA	NA	NA	NA	NA	-2.2148757817109e-10	-0.0238501823008852	-0.00500502402654869	-0.00935773809439524	-0.00541180669616521	-0.00394596045427726	-0.00948949943952817	-3.8871432584269e-10	-0.0269179213483145	-0.00469594101123569	-0.0191130008403357	-0.0141294994397758	-0.00463602780898882	-0.00387199438202243	-1.29219086021502e-09	-0.0533041397849452	-0.00931104838709699	-0.0499291152815014	-0.0446839946380697	-0.0047332795698926	0.00493927419354871	-2.02475806451612e-09	-0.0525941018766763	0.00124983914209103	-0.0604935040431263	-0.057099935309973	-0.00400493297587132	0.0097773655913977	-8.45258760107813e-09	-0.119526145552561	-0.0369939892183287	-0.0897483018867926	-0.0699110215053764	-0.0201935040431266	0.00663654155495985	-3.35869541778976e-08	-0.357750270270271	-0.0926099730458221	-0.27226037735849	-0.197502702702703	-0.0734591374663074	0.00424313672922254
73	2.41453430656934e-10	0.0514033175182482	0.00723044087591239	0.00646579706959707	0.00151900554945056	0.00491909306569343	0.0377931605839416	1.79462383157895e-09	0.171936005263158	0.027552582756579	0.0275077697029703	0.0134699372277227	0.0139450487828947	0.117091011644737	1.10136826979472e-08	0.634159442815249	0.114382041055719	0.127775888235294	0.0529914911764705	0.0744212146627567	0.392734134897361	2.63095208913649e-08	0.857589136490251	0.16409791086351	0.163228966480447	0.0502616480446926	0.112446805013928	0.531856323119777	2.35941061452514e-08	0.427093016759777	0.092336815642458	0.0563443296089385	-0.00155825418994422	0.0579324581005585	0.277136016713092	2.55413407821229e-09	-0.000626815642458036	-0.031236183844011	-0.0524289972144848	-0.0346815598885794	-0.0177151532033426	0.081985782122905	-3.20686350974931e-08	-0.372878272980502	-0.125166573816156	-0.289316155988858	-0.173576880222841	-0.115751225626741	0.0419553631284917
74	NA	NA	NA	NA	NA	NA	NA	NA	NA	NA	NA	NA	NA	NA	NA	NA	NA	NA	NA	NA	NA	-1.5891190860215e-08	-0.525404139784945	-0.101981048387097	-0.128519115281501	-0.0651439946380696	-0.0628432795698926	-0.295910725806451	-1.88847580645161e-08	-0.365294101876676	-0.070980160857909	-0.122903504043126	-0.077219935309973	-0.0462949329758713	-0.168352634408602	-1.12825876010781e-08	-0.138426145552561	-0.0368539892183287	-0.0562583018867926	-0.0335510215053763	-0.0230335040431266	-0.0459734584450402	-1.53969541778976e-08	-0.149050270270271	-0.036409973045822	-0.0977603773584906	-0.0791027027027026	-0.0172591374663074	-0.0177768632707775
74	NA	NA	NA	NA	NA	NA	NA	NA	NA	NA	NA	NA	NA	NA	-5.29236284829717e-09	-0.308138204334363	-0.0573010185185185	-0.0733860154798762	-0.0386475895061727	-0.035195968111455	-0.178228699690401	-1.49385223880596e-08	-0.497722686567162	-0.097062149253731	-0.133924583333333	-0.0744682142857145	-0.0588846567164182	-0.267719014925375	-1.73809226190477e-08	-0.33996875	-0.0631169047619049	-0.136105297619047	-0.0932120982142858	-0.0428932142857142	-0.140815535714286	-1.58824107142857e-08	-0.20412619047619	-0.0654953869047617	-0.10250875	-0.0691822321428569	-0.0333156249999999	-0.0361153869047617	-3.87826190476191e-08	-0.401617261904765	-0.0975068656716417	-0.290917014925374	-0.224537313432836	-0.0663012238805966	-0.0146937611940298
75	-3.23367298850572e-12	-0.000716361494252877	-0.000416527321839082	0.000168935287356323	0.000385770459770119	-0.000216840189655177	-0.000466970114942529	-4.23875781710902e-11	-0.00387018230088522	-0.00123902402654869	0.000448261905604767	0.000805193303834795	-0.000355960454277255	-0.00307949943952818	1.3128567415731e-10	0.00748207865168546	-0.000195941011235693	0.00392699915966431	0.00537050056022418	-0.00109602780898883	0.00312800561797757	1.91780913978498e-09	0.0623958602150547	0.010288951612903	0.0157708847184986	0.0120560053619303	0.00417672043010741	0.0353392741935487	2.92524193548388e-09	0.0524058981233237	0.00704983914209103	0.0212064959568736	0.016970064690027	0.00357506702412868	0.0271773655913977	2.33741239892186e-09	0.031173854447439	-0.00112398921832875	0.0307416981132074	0.0293389784946236	0.00109649595687336	0.000936541554959841	-2.11695417789762e-09	-0.0188502702702709	-0.00990997304582206	-0.0038603773584905	0.00689729729729734	-0.00945913746630738	-0.00790686327077745
75	-6.18216208333337e-11	-0.0133094033333334	-0.0019812771120332	-0.00229468057083334	-0.0010897778209205	-0.00124553970247933	-0.00911528708333339	-2.76873749999998e-10	-0.0256315627376427	-0.00492068821292775	-0.00485518783269956	-0.00212205133079851	-0.00273093866920152	-0.0175546603773585	-4.65255448717953e-10	-0.0279742948717953	-0.00645968690095838	-0.00542826366559472	-0.000586411575562654	-0.00535879807692299	-0.0155854807692311	-1.91408805031438e-10	-0.00825062893081771	-0.00360015673981197	-0.00461204402515702	-0.000338958990536354	-0.00412109717868332	-0.000922452830188501	5.18553459119546e-11	-0.000250000000000342	-0.00265924528301893	0.000230345911949491	0.00256377987421386	-0.00236487421383642	0.00218795597484251	1.76446540880557e-10	0.00299056603773594	-0.00293160377358482	0.0073370440251574	0.00814522327044031	-0.000828616352201223	-0.00141487421383658	-2.40940438871476e-09	-0.0237742946708463	-0.00753175548589312	-0.0113540752351099	-0.00599811912225726	-0.00535783699059559	-0.00489730407523504
76	-1.03893672988506e-10	-0.0222263614942529	-0.00301752732183908	-0.00350106471264368	-0.00163922954022988	-0.00186134018965518	-0.0157129701149425	-6.7478757817109e-10	-0.0652701823008852	-0.0110740240265487	-0.0115307380943952	-0.00582080669616521	-0.00570996045427726	-0.0426694994395282	-3.78471432584269e-09	-0.218617921348314	-0.0401459410112357	-0.0465230008403357	-0.0206494994397758	-0.0255270278089888	-0.132591994382022	-8.85219086021501e-09	-0.291304139784945	-0.056271048387097	-0.0655491152815014	-0.0282839946380697	-0.0367432795698926	-0.170460725806451	-8.01475806451612e-09	-0.151994101876676	-0.0311501608579089	-0.0338935040431264	-0.013709935309973	-0.0207649329758713	-0.0839226344086023	-1.22258760107814e-09	-0.00882614555256094	-0.00872398921832875	0.0188416981132074	0.0203389784946236	-0.00190350404312664	-0.0195634584450401	-3.57695417789762e-09	-0.030550270270271	-0.00860997304582204	-0.0158603773584905	-0.0118027027027027	-0.00275913746630739	-0.00892686327077745
76	-1.26106569343066e-10	-0.0270346824817519	-0.0035046591240876	-0.00445620293040293	-0.00222989445054944	-0.00225800693430657	-0.0189878394160584	-7.1007616842105e-10	-0.0688739947368422	-0.011560417243421	-0.0124462302970297	-0.00633806277227728	-0.00620155121710526	-0.0446589883552632	-3.75131730205278e-09	-0.216640557184751	-0.0390279589442815	-0.0452741117647059	-0.0203285088235295	-0.0252887853372433	-0.131615865102639	-8.99647910863509e-09	-0.296210863509749	-0.0560620891364902	-0.0656610335195532	-0.0289883519553074	-0.0371931949860724	-0.173243676880223	-8.17589385474862e-09	-0.152606983240223	-0.0296631843575419	-0.0368556703910615	-0.0163582541899442	-0.0204675418994414	-0.0873639832869082	-1.19586592178771e-09	-0.00962681564245804	0.00146381615598897	0.00527100278551521	0.00558844011142065	-0.000255153203342583	-0.0173442178770949	-2.20863509749307e-09	-0.0201782729805015	0.0033334261838438	-0.0219161559888578	-0.0264768802228408	0.00445877437325911	-0.00124463687150831
77	-6.01336729885057e-11	-0.0128263614942529	-0.00170752732183908	-0.00190406471264368	-0.000831229540229881	-0.00107284018965518	-0.00921697011494253	-3.9398757817109e-10	-0.0379601823008852	-0.00617902402654869	-0.00660573809439524	-0.0034748066961652	-0.00313096045427726	-0.0251794994395282	-1.92071432584269e-09	-0.110817921348314	-0.0203159410112357	-0.0235330008403357	-0.0101794994397758	-0.0130060278089888	-0.0676719943820224	-3.44219086021502e-09	-0.112204139784945	-0.021311048387097	-0.0214291152815013	-0.00601399463806968	-0.0148532795698926	-0.0704607258064514	-1.52475806451612e-09	-0.0255941018766762	-0.00385016085790897	0.00970649595687363	0.011370064690027	-0.00219493297587132	-0.0284226344086023	1.18741239892186e-09	0.0205738544474391	0.00337601078167125	0.0250416981132074	0.0194389784946236	0.00518649595687336	-0.00839345844504014	6.78304582210239e-09	0.079649729729729	0.0192900269541779	0.0662396226415094	0.0491972972972973	0.0183408625336926	-0.00882686327077745
77	NA	NA	NA	NA	NA	NA	NA	NA	NA	NA	NA	NA	NA	NA	-3.96336284829717e-09	-0.231728204334363	-0.0426210185185185	-0.0564540154798761	-0.0282625895061726	-0.028648968111455	-0.133468699690401	-9.73852238805963e-09	-0.325722686567162	-0.061572149253731	-0.090634583333333	-0.0491582142857145	-0.0409046567164182	-0.174519014925375	-8.00092261904769e-09	-0.15346875	-0.0235669047619048	-0.0556852976190476	-0.0364650982142858	-0.0192632142857142	-0.0741155357142857	-4.84241071428569e-09	-0.0608261904761905	-0.0170753869047617	-0.0276387499999998	-0.0170622321428569	-0.0106256249999999	-0.0160653869047617	-1.18326190476191e-08	-0.120717261904765	-0.0246068656716417	-0.0913170149253742	-0.0751373134328363	-0.0161812238805966	-0.00629376119402981
78	-9.67136729885057e-11	-0.0207763614942529	-0.00256052732183908	-0.00373006471264368	-0.00199692954022988	-0.00173264018965518	-0.0144869701149425	-6.5978757817109e-10	-0.0638401823008852	-0.0102420240265487	-0.0119967380943952	-0.00666680669616521	-0.00532996045427726	-0.0415994994395282	-3.55871432584269e-09	-0.205417921348314	-0.0366659410112357	-0.0451930008403356	-0.0219494994397758	-0.0228960278089888	-0.124161994382022	-8.32219086021501e-09	-0.272804139784945	-0.050551048387097	-0.0609291152815014	-0.0271639946380697	-0.0332032795698926	-0.162360725806451	-6.50475806451612e-09	-0.117794101876676	-0.016650160857909	-0.0168935040431264	-0.005689935309973	-0.0117649329758713	-0.0811226344086023	2.07412398921859e-10	0.0113738544474391	0.00807601078167125	0.0217416981132074	0.0153389784946236	0.00608649595687335	-0.0190534584450401	8.38304582210239e-09	0.0976497297297291	0.028190026954178	0.0734396226415093	0.0482972972972974	0.0264408625336926	-0.00729686327077745
78	NA	NA	NA	NA	NA	NA	NA	-6.31993650485436e-10	-0.0617608699029125	-0.0103487395566343	-0.0128523672880259	-0.0073290292815534	-0.00552244635275082	-0.0385627893203883	-3.08267021857923e-09	-0.178611065573771	-0.032037644808743	-0.0411887213114753	-0.0214105163934426	-0.0197777363387978	-0.105411584699454	-8.32770899470899e-09	-0.27600955026455	-0.05098082010582	-0.0707959682539685	-0.037978749206349	-0.032122822811671	-0.151150716180371	-7.1606631299735e-09	-0.132581167108754	-0.0162976392572946	-0.0399943766578248	-0.0262929708222809	-0.0136708488063661	-0.076284827586207	-4.86743386243385e-09	-0.0574751322751322	-0.0116822222222225	-0.0256255291005293	-0.0216120079365077	-0.00402298941798956	-0.0201906613756613	-9.43939153439162e-09	-0.0913412698412692	-0.0139319047619043	-0.0640382275132269	-0.0572863492063487	-0.00665321693121711	-0.0133683333333333
79	1.67148432055758e-11	0.00395347735191654	0.00035809599303134	0.00206440588850178	0.00177608381533104	0.000288331414634142	0.00153522648083636	4.11069204152277e-11	0.00528697923875389	0.00131303217993085	0.00396578442906574	0.00265213183391004	0.00131040775086508	1.73287197233533e-05	2.60985573770492e-10	0.0182260983606555	0.00470092131147536	0.0122032721311474	0.00932750491803277	0.00287516688524577	0.00134855737704901	1.06535806451616e-09	0.0432577419354844	0.0101976774193548	0.0337554838709677	0.0276939032258064	0.00606080645161286	-0.000695032258065414	3.96922580645164e-09	0.086385483870967	0.0170604516129031	0.0577319677419356	0.0452362580645162	0.0125091290322581	0.0115906451612905	1.15964516129033e-08	0.148259032258064	0.0356920322580646	0.0863514516129033	0.0673446129032259	0.0189979032258065	0.0262170645161288	1.81012258064517e-08	0.173248709677419	0.0402603225806452	0.0960767741935478	0.0719419354838705	0.024134548387097	0.0370016129032257
79	-4.1985414840989e-11	-0.00883174452296812	-0.00135054640035335	-0.000696271343859648	0.000271151744755249	-0.000930241879858649	-0.00694468869257945	-3.11613423333333e-10	-0.0291322486666664	-0.00429326441999996	-0.00334971528239204	-0.00135669246511624	-0.00186450413666666	-0.0217667026666668	-1.63636284829717e-09	-0.0924282043343631	-0.0162110185185185	-0.0139440154798762	-0.00366258950617265	-0.010749968111455	-0.0630686996904012	-2.90852238805963e-09	-0.0895226865671625	-0.015762149253731	-0.000454583333333017	0.0129917857142855	-0.0128246567164182	-0.0743190149253754	2.90773809523076e-11	0.0142312499999999	-0.000366904761904806	0.0480147023809524	0.0461449017857142	0.00186678571428581	-0.0334155357142856	1.10675892857143e-08	0.14967380952381	0.0454246130952383	0.0992612500000001	0.0764877678571431	0.0227343750000001	0.00508461309523831	2.74373809523809e-08	0.284082738095235	0.0734931343283583	0.191082985074626	0.137062686567164	0.0540187761194034	0.0177862388059702
80	NA	NA	NA	NA	NA	NA	NA	NA	NA	NA	NA	NA	NA	NA	NA	NA	NA	NA	NA	NA	NA	NA	NA	NA	NA	NA	NA	NA	NA	NA	NA	NA	NA	NA	NA	NA	NA	NA	NA	NA	NA	NA	NA	NA	NA	NA	NA	NA	NA
80	NA	NA	NA	NA	NA	NA	NA	NA	NA	NA	NA	NA	NA	NA	NA	NA	NA	NA	NA	NA	NA	-1.48774791086351e-08	-0.488710863509749	-0.0946320891364902	-0.103821033519553	-0.0422983519553074	-0.0620411949860724	-0.289103676880223	-1.75858938547486e-08	-0.331606983240223	-0.0729431843575419	-0.0850556703910615	-0.0399482541899442	-0.0451075418994415	-0.174853983286908	-6.25586592178771e-09	-0.064926815642458	-0.00583618384401103	-0.00532899721448479	0.00188844011142066	-0.00713515320334258	-0.0547442178770949	5.00136490250694e-09	0.0723217270194984	0.0239334261838438	0.0800838440111421	0.0489231197771592	0.0311587743732591	-0.0310146368715083
81	-7.43636729885058e-11	-0.0160263614942529	-0.00232752732183908	-0.00261306471264367	-0.00111222954022988	-0.00150134018965518	-0.0110869701149425	-5.3668757817109e-10	-0.0517201823008852	-0.00872802402654869	-0.00867173809439524	-0.00430180669616521	-0.00436996045427726	-0.0343194994395282	-2.75171432584269e-09	-0.159317921348314	-0.0293559410112357	-0.0341330008403357	-0.0141494994397758	-0.0196460278089888	-0.0964719943820224	-5.42219086021502e-09	-0.179304139784945	-0.034561048387097	-0.0409291152815014	-0.0157439946380697	-0.0246632795698926	-0.104860725806451	-4.11475806451612e-09	-0.0771941018766762	-0.016650160857909	-0.00899350404312638	0.00137006469002699	-0.0109649329758713	-0.0485226344086023	8.74123989218622e-11	0.00857385444743904	-0.00192398921832875	0.0275416981132074	0.0256389784946236	0.00146649595687336	-0.0176634584450401	4.54304582210239e-09	0.059649729729729	0.014990026954178	0.0572396226415094	0.0416972972972974	0.0168408625336926	-0.0157068632707775
81	-7.37699727874563e-11	-0.0159144501045296	-0.00205241477351917	-0.00299233555749128	-0.00170139567569445	-0.00133735073170731	-0.0108699517700348	-3.14993650485436e-10	-0.0313508699029126	-0.00582473955663425	-0.00721536728802591	-0.00372202928155339	-0.00349344635275082	-0.0183127893203883	-5.94670218579233e-10	-0.0363110655737705	-0.00647764480874297	-0.0117487213114754	-0.00555051639344266	-0.00619773633879775	-0.0181115846994537	-8.47708994708984e-10	-0.0303095502645502	-0.00583082010581997	-0.0132159682539685	-0.008148749206349	-0.00433282281167103	-0.00825071618037131	-3.06631299734955e-11	-0.00148116710875403	0.00250236074270543	-0.00499437665782482	-0.00485297082228091	-0.00011084880636606	0.00101517241379311	-3.67433862433851e-10	-0.0042751322751321	0.00231777777777753	-0.00462552910052925	-0.00494200793650771	0.000327010582010448	-0.00197066137566131	2.99060846560838e-09	0.0341587301587306	0.0110680952380957	0.0253617724867731	0.0148136507936514	0.0105467830687829	-0.0022683333333333
82	-7.93136729885058e-11	-0.0168763614942529	-0.00221452732183908	-0.00247406471264368	-0.00111822954022988	-0.00135584018965518	-0.0121969701149425	-5.5448757817109e-10	-0.0532701823008852	-0.00865502402654869	-0.00883073809439524	-0.00450780669616521	-0.00432196045427726	-0.0357794994395282	-3.24571432584269e-09	-0.186117921348314	-0.0330159410112357	-0.0378230008403357	-0.0173194994397758	-0.0201460278089888	-0.115901994382022	-7.79219086021501e-09	-0.254404139784945	-0.046871048387097	-0.0543291152815014	-0.0234639946380697	-0.0303032795698926	-0.154260725806451	-7.10475806451612e-09	-0.133794101876676	-0.0260501608579089	-0.0293935040431264	-0.013929935309973	-0.0160249329758713	-0.0754226344086023	1.44741239892186e-09	0.0234738544474391	0.00287601078167125	0.0289416981132074	0.0251389784946236	0.00335649595687336	-0.00888345844504014	5.18304582210239e-09	0.055649729729729	0.010890026954178	0.0321396226415094	0.0201972972972974	0.0132408625336926	0.00954313672922255
82	-1.18121620833334e-10	-0.0252994033333334	-0.0033182771120332	-0.00433668057083335	-0.0022848778209205	-0.00209153970247933	-0.0177252870833334	-6.22973749999998e-10	-0.0591315627376427	-0.0102896882129278	-0.0111431878326996	-0.00558505133079851	-0.00555793866920152	-0.0393946603773585	-2.83325544871795e-09	-0.163474294871795	-0.0298296869009584	-0.0336382636655947	-0.0153464115755627	-0.018808798076923	-0.0995854807692311	-7.33140880503144e-09	-0.242150628930818	-0.046530156739812	-0.058612044025157	-0.0283489589905364	-0.0300410971786833	-0.137922452830188	-6.85814465408805e-09	-0.13105	-0.0219592452830189	-0.0447696540880505	-0.0281262201257862	-0.0166948742138364	-0.0643120440251575	-1.93355345911944e-09	-0.0239094339622641	-0.00423160377358482	-0.0121629559748426	-0.00889477672955968	-0.00330861635220122	-0.00741487421383659	-5.99940438871476e-09	-0.0648742946708462	-0.0106317554858931	-0.0622540752351099	-0.0560981191222573	-0.00615783699059558	0.00800269592476497
83	1.15666327011494e-10	0.0249136385057471	0.00319947267816092	0.00457893528735632	0.00245977045977012	0.00211915981034482	0.0171330298850575	7.4451242182891e-10	0.0724098176991148	0.0118709759734513	0.0143482619056048	0.00792419330383479	0.00642403954572274	0.0461705005604718	4.67628567415731e-09	0.270882078651686	0.0486240589887643	0.0612669991596644	0.0313805005602242	0.0302239721910112	0.160328005617978	1.2817809139785e-08	0.423295860215055	0.080688951612903	0.100470884718499	0.0498560053619303	0.0511367204301074	0.241139274193549	1.46052419354839e-08	0.273905898123324	0.058449839142091	0.0779064959568736	0.0420700646900269	0.0351350670241287	0.140577365591398	7.56741239892186e-09	0.086573854447439	0.0150760107816713	0.0274416981132074	0.0169389784946236	0.0100964959568734	0.0434365415549598	-1.32695417789761e-09	-0.0272502702702709	-0.014709973045822	-0.0379603773584905	-0.0146027027027026	-0.0220591374663074	0.0225431367292225
83	1.62353430656934e-10	0.0348333175182482	0.00440644087591239	0.00631579706959708	0.00360100554945056	0.00267909306569343	0.0241931605839416	1.03162383157895e-09	0.100536005263158	0.016952582756579	0.0201077697029703	0.0110199372277227	0.00899504878289474	0.0636910116447368	6.52368269794722e-09	0.37825944281525	0.0685820410557185	0.0870758882352941	0.0448214911764705	0.0419112146627567	0.223334134897361	1.83195208913649e-08	0.607589136490251	0.11689791086351	0.156528966480447	0.0841616480446926	0.0717468050139276	0.335356323119777	2.16441061452514e-08	0.416893016759777	0.081836815642458	0.145744329608939	0.0940117458100558	0.0517324581005585	0.187936016713092	1.72041340782123e-08	0.210673184357542	0.055963816155989	0.0917710027855152	0.0642884401114207	0.0274348467966574	0.0619857821229051	1.76913649025069e-08	0.165321727019499	0.0347334261838438	0.0981838440111421	0.0900231197771592	0.00815877437325912	0.0330553631284917
84	-1.00603672988506e-10	-0.0216363614942529	-0.00272052732183908	-0.00391906471264368	-0.00212162954022988	-0.00179764018965518	-0.0149939701149425	-6.8778757817109e-10	-0.0666401823008852	-0.0106780240265487	-0.0126637380943952	-0.00694580669616521	-0.00571796045427726	-0.0432994994395282	-3.91171432584269e-09	-0.225717921348314	-0.0396259410112357	-0.0503830008403356	-0.0251294994397758	-0.0249060278089888	-0.136411994382022	-9.55519086021501e-09	-0.313404139784945	-0.057071048387097	-0.0720091152815014	-0.0342739946380697	-0.0372132795698926	-0.185360725806451	-8.49475806451612e-09	-0.159494101876676	-0.0280501608579089	-0.0384935040431264	-0.021419935309973	-0.0177149329758713	-0.0898226344086023	3.27412398921863e-10	0.010573854447439	0.0118760107816713	0.0147416981132074	0.0107389784946236	0.00366649595687337	-0.0166934584450401	1.48830458221024e-08	0.162649729729729	0.043790026954178	0.108639622641509	0.0680972972972974	0.0418408625336926	0.00694313672922255
84	-1.37341620833334e-10	-0.0296234033333334	-0.0040256771120332	-0.00526438057083335	-0.0025366778209205	-0.00276833970247933	-0.0204122870833334	-9.34773749999998e-10	-0.0888015627376427	-0.0145006882129278	-0.0160451878326995	-0.00854905133079851	-0.00749573866920152	-0.0599446603773585	-4.86625544871795e-09	-0.281124294871795	-0.0517596869009584	-0.0593882636655947	-0.0278864115755626	-0.032014798076923	-0.169545480769231	-1.20144088050314e-08	-0.394650628930818	-0.0760401567398119	-0.086032044025157	-0.0358189589905363	-0.0500310971786834	-0.233422452830188	-1.3148144654088e-08	-0.24645	-0.0503992452830189	-0.0636696540880505	-0.0321762201257862	-0.0314448742138364	-0.132412044025157	-4.09355345911944e-09	-0.0405094339622641	-0.00533160377358483	0.00513704402515739	0.00971522327044031	-0.00458861635220123	-0.0402948742138366	9.33059561128523e-09	0.113425705329154	0.0268682445141069	0.10844592476489	0.0748018808777428	0.0336421630094044	-0.021917304075235
85	-1.52336729885057e-11	-0.00325636149425288	-0.000456527321839082	-0.000533064712643677	-0.000323229540229881	-0.000209840189655177	-0.00226697011494253	-3.55875781710903e-11	-0.00374018230088523	-0.000829024026548688	-0.00125173809439523	-0.000702806696165204	-0.000547960454277256	-0.00166949943952817	5.0728567415731e-10	0.0284820786516855	0.0049540589887643	0.00393699915966431	0.00205050056022418	0.00223397219101117	0.0189280056179776	2.82780913978498e-09	0.0926958602150547	0.018188951612903	0.0191708847184987	0.00904600536193032	0.0106167204301074	0.0543392741935487	4.95524193548388e-09	0.0953058981233237	0.019949839142091	0.0394064959568736	0.025570064690027	0.0131950670241287	0.0390773655913977	4.43741239892186e-09	0.0566738544474391	0.00947601078167124	0.0350416981132074	0.0270389784946236	0.00767649595687336	0.0115365415549599	7.98304582210238e-09	0.0826497297297291	0.015690026954178	0.0590396226415094	0.0499972972972973	0.0103408625336926	0.00544313672922254
85	4.24783791666663e-11	0.00915059666666657	0.0009957228879668	0.00179431942916666	0.0010812221790795	0.000672460297520668	0.00628471291666661	3.44026250000002e-10	0.0349084372623573	0.00558931178707225	0.00678481216730044	0.00376794866920149	0.00301706133079849	0.0208553396226415	3.03974455128205e-09	0.175725705128205	0.0309703130990416	0.0399717363344053	0.0197035884244374	0.019711201923077	0.105314519230769	8.35859119496856e-09	0.276349371069182	0.051999843260188	0.067387955974843	0.0347410410094637	0.0328289028213166	0.156077547169812	8.17185534591195e-09	0.15475	0.0284407547169811	0.0467303459119495	0.0268937798742139	0.0198351257861636	0.0796879559748425	5.19644654088056e-09	0.0631905660377359	0.0160683962264152	0.0272370440251574	0.0191152232704403	0.00806138364779878	0.0197851257861634	1.10605956112852e-08	0.110025705329154	0.0214682445141069	0.0772459247648901	0.0644018808777428	0.0128421630094044	0.011402695924765
86	-1.20123672988506e-10	-0.0257013614942529	-0.00321902732183908	-0.00437046471264368	-0.00235442954022988	-0.00201604018965518	-0.0181119701149425	-8.1853757817109e-10	-0.0791431823008852	-0.0130123240265487	-0.0144747380943952	-0.0078748066961652	-0.00660056045427726	-0.0516564994395282	-4.87971432584269e-09	-0.280957921348314	-0.0508259410112357	-0.0602530008403357	-0.0297264994397758	-0.0301760278089888	-0.170541994382022	-1.2556190860215e-08	-0.412704139784945	-0.079061048387097	-0.0949891152815014	-0.0456839946380697	-0.0487732795698926	-0.239660725806451	-1.35547580645161e-08	-0.258594101876676	-0.049100160857909	-0.0763935040431263	-0.0459799353099731	-0.0310249329758713	-0.130122634408602	-6.65258760107814e-09	-0.077226145552561	-0.0207239892183287	-0.0233583018867926	-0.0153610215053764	-0.00839350404312663	-0.0336734584450402	-6.45695417789762e-09	-0.056650270270271	-0.0119099730458221	-0.0356603773584906	-0.0348027027027026	0.000440862533692615	-0.0119568632707774
86	-1.82822620833334e-10	-0.0389506033333334	-0.0049417931120332	-0.00609624357083335	-0.0030003486209205	-0.00313653170247933	-0.0279913870833334	NA	NA	NA	NA	NA	NA	NA	-5.13425544871795e-09	-0.297884294871795	-0.0547996869009584	-0.0666372636655947	-0.0328304115755627	-0.034323798076923	-0.176015480769231	-1.32184088050314e-08	-0.437850628930818	-0.0850501567398119	-0.108812044025157	-0.0551089589905363	-0.0535210971786834	-0.244922452830188	-1.3628144654088e-08	-0.25965	-0.0495892452830189	-0.0833096540880505	-0.0509762201257862	-0.0323348742138364	-0.126812044025157	-8.25355345911944e-09	-0.100709433962264	-0.0258116037735848	-0.0450629559748426	-0.0327947767295597	-0.0122286163522012	-0.0298548742138366	-1.39394043887148e-08	-0.138074294670846	-0.0283317554858931	-0.0973540752351099	-0.0842981191222572	-0.0131578369905956	-0.012327304075235
87	-7.87936729885058e-11	-0.0170663614942529	-0.00220052732183908	-0.00354006471264368	-0.00219602954022988	-0.00134384018965518	-0.0113269701149425	-4.3428757817109e-10	-0.0429101823008852	-0.00786002402654869	-0.00942573809439524	-0.00506880669616521	-0.00435796045427726	-0.0256194994395282	-1.90271432584269e-09	-0.112217921348315	-0.0218659410112357	-0.0293930008403357	-0.0146394994397758	-0.0144060278089888	-0.0616719943820225	-3.62219086021502e-09	-0.125904139784945	-0.026211048387097	-0.0465291152815014	-0.0287139946380697	-0.0173232795698926	-0.0540607258064513	-3.79475806451611e-09	-0.0789941018766763	-0.016750160857909	-0.0333935040431264	-0.022279935309973	-0.0117249329758713	-0.0257226344086023	-6.86258760107814e-09	-0.087126145552561	-0.0357139892183287	-0.0366583018867926	-0.0235510215053764	-0.0134535040431266	-0.0153834584450402	-2.39769541778976e-08	-0.241650270270271	-0.0645099730458221	-0.154860377358491	-0.107202702702703	-0.0463591374663074	-0.0251468632707775
87	-4.57216208333337e-11	-0.00986940333333343	-0.0014362771120332	-0.00181368057083334	-0.000916777820920497	-0.000937539702479331	-0.00669528708333339	-1.53373749999998e-10	-0.0138215627376427	-0.00273068821292775	-0.00325518783269956	-0.00151205133079851	-0.00174693866920151	-0.00951466037735847	3.98744551282047e-10	0.0216257051282047	0.00256031309904162	0.00391173633440528	0.00281358842443734	0.000581201923077004	0.0156145192307689	2.43859119496856e-09	0.0777493710691823	0.012499843260188	0.013887955974843	0.00749104100946365	0.00654890282131668	0.0504775471698115	3.19185534591196e-09	0.0608499999999996	0.00954075471698107	0.0224303459119495	0.0162937798742138	0.00618512578616359	0.0288879559748425	6.26446540880557e-10	0.00829056603773591	0.000568396226415184	0.00513704402515739	0.00274522327044032	0.00236138364779878	0.00258512578616341	-5.29404388714767e-10	-0.00227429467084618	-0.000831755485893096	0.00734592476489009	0.00820188087774272	-0.000857836990595591	-0.00875730407523503
88	1.30566327011494e-10	0.0280736385057471	0.00345747267816092	0.00513193528735632	0.00277377045977012	0.00236015981034482	0.0194830298850575	8.8951242182891e-10	0.0862098176991148	0.0136109759734513	0.0164682619056048	0.0092441933038348	0.00722403954572274	0.0560705005604718	5.63628567415731e-09	0.325682078651685	0.0576240589887643	0.0720669991596643	0.0369605005602242	0.0354439721910111	0.195228005617978	1.5297809139785e-08	0.503295860215055	0.093888951612903	0.116270884718499	0.0574560053619303	0.0594367204301074	0.292039274193549	1.63852419354839e-08	0.305105898123324	0.061649839142091	0.0838064959568737	0.0461700646900269	0.0370350670241287	0.162677365591398	6.84741239892186e-09	0.076473854447439	0.00847601078167124	0.0241416981132074	0.0168389784946236	0.00686649595687336	0.0432365415549598	-8.13695417789763e-09	-0.0976502702702709	-0.032609973045822	-0.0832603773584906	-0.0439027027027026	-0.0380591374663074	0.0152431367292226
88	2.33200272125437e-11	0.00512554989547039	0.000675585226480834	0.000971664442508722	0.000248604324305554	0.000676649268292685	0.00348004822996517	4.17106349514564e-10	0.0398391300970874	0.00570426044336575	0.00671663271197409	0.0039419707184466	0.00277555364724918	0.0273772106796117	3.57832978142077e-09	0.206388934426229	0.036952355191257	0.0453012786885247	0.0233494836065573	0.0219122636612022	0.124188415300546	9.87229100529102e-09	0.32419044973545	0.06156917989418	0.0728840317460315	0.034141250793651	0.039437177188329	0.192849283819629	1.22593368700265e-08	0.230518832891246	0.0505023607427054	0.0591056233421752	0.0297770291777191	0.0293291511936339	0.120815172413793	4.05256613756615e-09	0.0404248677248679	0.00261777777777753	-0.000425529100529238	-0.00332200793650771	0.00285701058201045	0.0382293386243387	-7.53939153439162e-09	-0.0934412698412692	-0.0245319047619043	-0.0899382275132268	-0.0607863492063487	-0.0291532169312171	0.0210216666666667
89	5.32663270114942e-11	0.0114936385057471	0.00111147267816092	0.00243793528735632	0.00149277045977012	0.000945159810344822	0.00794302988505747	3.7551242182891e-10	0.0363098176991148	0.00499097597345131	0.00753826190560477	0.00462419330383479	0.00291403954572274	0.0238105005604718	2.72228567415731e-09	0.156282078651686	0.0256640589887643	0.0341669991596643	0.0190705005602242	0.0154139721910112	0.0958280056179776	8.46780913978498e-09	0.275695860215055	0.047488951612903	0.0593708847184986	0.0296560053619303	0.0302367204301074	0.167739274193549	7.28524193548388e-09	0.128305898123324	0.015949839142091	0.0299064959568736	0.018570064690027	0.0107350670241287	0.0855773655913977	-2.5258760107814e-10	-0.00712614555256096	-0.0250239892183287	0.00854169811320743	0.0162389784946236	-0.00812350404312663	0.00873654155495985	-1.93469541778976e-08	-0.202450270270271	-0.0645099730458221	-0.126560377358491	-0.0712027027027026	-0.0541591374663074	-0.0141368632707774
89	1.34553430656934e-10	0.0289333175182481	0.0030844408759124	0.00590579706959707	0.00364300554945056	0.00222909306569343	0.0200231605839416	8.6362383157895e-10	0.0843360052631578	0.012782582756579	0.0183677697029703	0.0107399372277227	0.00754504878289474	0.0533910116447368	5.68368269794722e-09	0.32855944281525	0.0553820410557185	0.0762758882352941	0.0402614911764705	0.0356312146627567	0.197734134897361	1.55995208913649e-08	0.511589136490251	0.0900979108635098	0.122128966480447	0.0618616480446926	0.0597468050139276	0.301056323119777	1.10841061452514e-08	0.198193016759777	0.0227368156424581	0.0424443296089385	0.0252117458100558	0.0172324581005586	0.131736016713092	-1.00586592178771e-09	-0.019226815642458	-0.0378261838440111	0.00577100278551521	0.0201884401114207	-0.0144451532033426	0.0118857821229051	-2.28886350974931e-08	-0.243178272980501	-0.0865665738161562	-0.136416155988858	-0.0635768802228408	-0.0728312256267409	-0.0199346368715083
90	-3.43336729885057e-11	-0.00756636149425288	-0.000733527321839082	-0.00226106471264367	-0.00178522954022988	-0.000475840189655177	-0.00456697011494253	-1.0018757817109e-10	-0.0110501823008852	-0.00248902402654869	-0.00494173809439523	-0.0030598066961652	-0.00188596045427725	-0.00361949943952818	-1.1071432584269e-10	-0.00911792134831454	-0.00277594101123569	-0.0091630008403357	-0.00652949943977582	-0.00228602780898882	0.00212800561797757	-4.22190860215015e-10	-0.0197041397849453	-0.004911048387097	-0.0220291152815014	-0.0186539946380697	-0.0029032795698926	0.00623927419354873	-6.94758064516113e-10	-0.0216941018766762	0.00264983914209104	-0.0283935040431264	-0.026099935309973	-0.00284493297587133	0.00697736559139768	-5.38258760107814e-09	-0.073526145552561	-0.0250239892183287	-0.0454583018867926	-0.0316510215053763	-0.0141935040431266	-0.00369345844504015	-2.28569541778976e-08	-0.237450270270271	-0.061009973045822	-0.166960377358491	-0.115302702702703	-0.0503591374663074	-0.0122968632707775
90	NA	NA	NA	NA	NA	NA	NA	-4.4487616842105e-10	-0.0445539947368422	-0.00820241724342105	-0.0109052302970297	-0.00600606277227727	-0.00499195121710526	-0.0252289883552632	-1.59331730205278e-09	-0.0954405571847505	-0.0183679589442815	-0.0274541117647059	-0.0147285088235295	-0.0130687853372433	-0.0489658651026393	-3.14047910863509e-09	-0.111010863509749	-0.0227020891364902	-0.0454710335195532	-0.0312083519553074	-0.0147431949860724	-0.0416436768802228	-2.32589385474862e-09	-0.0491069832402235	-0.00476318435754187	-0.0327556703910615	-0.0263582541899442	-0.00642754189944143	-0.0128639832869082	-7.9958659217877e-09	-0.106026815642458	-0.0364561838440111	-0.0613289972144848	-0.0440015598885793	-0.0173751532033426	-0.00911421787709492	-2.78786350974931e-08	-0.287878272980502	-0.0702665738161562	-0.197216155988858	-0.142876880222841	-0.0543412256267409	-0.0199746368715083
91	-1.27333672988506e-10	-0.0274593614942529	-0.00351192732183908	-0.00514096471264368	-0.00282468954022988	-0.00231624018965518	-0.0188059701149425	NA	NA	NA	NA	NA	NA	NA	-4.26471432584269e-09	-0.247967921348315	-0.0456159410112357	-0.0573630008403357	-0.0275594994397758	-0.0294540278089888	-0.145651994382022	-1.0042190860215e-08	-0.333804139784945	-0.064051048387097	-0.0849891152815014	-0.0416939946380697	-0.0427732795698926	-0.185760725806451	-9.52475806451612e-09	-0.181594101876676	-0.032350160857909	-0.0505935040431264	-0.028279935309973	-0.0229249329758713	-0.0956226344086024	-6.57258760107814e-09	-0.076326145552561	-0.0203239892183287	-0.0230583018867926	-0.0147610215053764	-0.00868350404312663	-0.0335334584450402	-8.85695417789762e-09	-0.076250270270271	-0.015309973045822	-0.0357603773584906	-0.0304027027027027	-0.00405913746630739	-0.0280568632707775
91	NA	NA	NA	NA	NA	NA	NA	-5.4247616842105e-10	-0.0535839947368421	-0.00943441724342105	-0.0117932302970297	-0.00649006277227728	-0.00539595121710526	-0.0321389883552632	-2.40231730205278e-09	-0.141240557184751	-0.0263879589442815	-0.0354441117647059	-0.0182885088235295	-0.0174987853372433	-0.0786658651026393	-5.81047910863508e-09	-0.195910863509749	-0.0382320891364902	-0.0571310335195532	-0.0328283519553074	-0.0248331949860724	-0.0993436768802228	-6.12589385474862e-09	-0.119606983240223	-0.0183631843575419	-0.0498556703910614	-0.0346982541899442	-0.0151475418994414	-0.0526639832869082	-7.0258659217877e-09	-0.088526815642458	-0.023536183844011	-0.0460289972144848	-0.0334515598885794	-0.0126151532033426	-0.0198842178770949	-1.51986350974931e-08	-0.151778272980501	-0.0346665738161562	-0.0982161559888579	-0.0749768802228408	-0.0231412256267409	-0.0185046368715083
92	-4.09336729885057e-11	-0.00886636149425288	-0.00114052732183908	-0.00172406471264368	-0.000943229540229881	-0.000779840189655177	-0.00599697011494253	-2.4768757817109e-10	-0.0242201823008852	-0.00414402402654869	-0.00492173809439523	-0.0026428066961652	-0.00227796045427726	-0.0151594994395282	-7.92714325842689e-10	-0.0470179213483145	-0.00879594101123569	-0.0126430008403357	-0.00522949943977582	-0.00706602780898881	-0.0262719943820225	-3.22190860215015e-10	-0.0117041397849453	-0.00191104838709701	-0.00532911528150135	-0.00116399463806968	-0.0036932795698926	-0.0054607258064513	2.17524193548389e-09	0.0440058981233238	0.0114498391420911	0.0278064959568736	0.020770064690027	0.00638506702412868	0.0077773655913977	2.19741239892186e-09	0.0313738544474391	0.00947601078167124	0.0219416981132074	0.0139389784946237	0.00766649595687336	-0.000683458445040154	5.88304582210239e-09	0.069649729729729	0.019590026954178	0.0552396226415094	0.0407972972972974	0.0158408625336926	-0.00842686327077745
92	1.06353430656934e-10	0.0229233175182482	0.0028044408759124	0.00436179706959708	0.00235100554945055	0.00197909306569343	0.0158431605839416	8.5662383157895e-10	0.0829360052631578	0.012922582756579	0.0158977697029703	0.00883993722772271	0.00696504878289474	0.0542910116447368	5.86368269794722e-09	0.338459442815249	0.0600820410557185	0.0755758882352941	0.0382614911764705	0.0369512146627566	0.203534134897361	1.58495208913649e-08	0.522589136490251	0.0968979108635098	0.124828966480447	0.0621616480446926	0.0621468050139276	0.301556323119777	1.64241061452514e-08	0.306493016759777	0.0623368156424581	0.0764443296089385	0.0385117458100558	0.0379324581005586	0.166536016713092	4.04413407821229e-09	0.0392731843575419	-0.00123618384401104	7.10027855151951e-05	-0.000411559888579356	0.000444846796657423	0.0395857821229051	-7.24863509749307e-09	-0.0884782729805016	-0.0309665738161562	-0.0690161559888578	-0.0340768802228408	-0.0350412256267409	0.0118553631284917
93	-3.57336729885057e-11	-0.00768636149425288	-0.00111352732183908	-0.00111706471264368	-0.000283229540229881	-0.000833840189655177	-0.00545697011494253	-2.8868757817109e-10	-0.0276501823008852	-0.00432502402654869	-0.00448173809439523	-0.0022758066961652	-0.00220196045427726	-0.0188494994395282	-1.20371432584269e-09	-0.0696179213483146	-0.0121359410112357	-0.0148130008403357	-0.00515949943977582	-0.00930602780898883	-0.0433719943820225	-1.24219086021502e-09	-0.0384041397849453	-0.00591104838709699	-0.000729115281501353	0.00681600536193033	-0.0070432795698926	-0.0327607258064513	1.85524193548388e-09	0.0420058981233238	0.00854983914209104	0.0418064959568736	0.0355700646900269	0.00557506702412868	-0.00532263440860229	7.28741239892186e-09	0.100173854447439	0.0345760107816713	0.0658416981132074	0.0484389784946236	0.0171164959568734	-0.000863458445040154	2.48830458221024e-08	0.267649729729729	0.0703900269541779	0.194039622641509	0.140597297297297	0.0547408625336926	0.000543136729222546
93	-3.47465693430658e-11	-0.00757668248175185	-0.0012185591240876	-0.00106420293040292	-0.000120994450549444	-0.000974906934306572	-0.00520683941605841	-3.0147616842105e-10	-0.0284839947368422	-0.00443641724342104	-0.00352223029702969	-0.00169306277227728	-0.00192695121710525	-0.0203089883552632	-1.13031730205278e-09	-0.0653405571847505	-0.0122679589442815	-0.0118141117647059	-0.00337850882352947	-0.00877878533724334	-0.0405658651026393	-1.12047910863509e-09	-0.0348108635097494	-0.0068020891364902	0.00352896648044681	0.0103016480446926	-0.00726319498607238	-0.0303436768802228	-3.75893854748618e-10	-0.000706983240223424	-0.00416318435754188	0.0237443296089385	0.0252117458100558	-0.00140754189944144	-0.0215639832869082	3.47413407821229e-09	0.052573184357542	0.017263816155989	0.0470710027855152	0.0385884401114207	0.00848484679665741	-0.0126942178770949	1.57913649025069e-08	0.174321727019499	0.0413334261838438	0.149083844011142	0.115123119777159	0.0339587743732591	-0.0152946368715083
94	NA	NA	NA	NA	NA	NA	NA	-6.7608757817109e-10	-0.0665101823008852	-0.0120590240265487	-0.0142067380943952	-0.0078468066961652	-0.00636016045427726	-0.0402494994395282	-3.96371432584269e-09	-0.230017921348315	-0.0427659410112357	-0.0538930008403356	-0.0283994994397758	-0.0251410278089888	-0.134011994382022	-1.2161190860215e-08	-0.406204139784945	-0.078251048387097	-0.115519115281501	-0.0689239946380696	-0.0460732795698926	-0.213460725806451	-1.39547580645161e-08	-0.279994101876676	-0.038780160857909	-0.134733504043126	-0.101793935309973	-0.0335449329758713	-0.103422634408602	-1.74225876010781e-08	-0.230426145552561	-0.0741739892183287	-0.131168301886793	-0.0918510215053764	-0.0396735040431267	-0.0257434584450402	-4.49669541778976e-08	-0.468850270270271	-0.117309973045822	-0.34226037735849	-0.254702702702703	-0.0862991374663074	-0.0121568632707774
94	1.44534306569343e-11	0.00296331751824815	0.000277440875912398	0.000313797069597077	0.000127005549450556	0.000155093065693427	0.00246316058394159	1.2262383157895e-10	0.0116760052631578	0.00157258275657896	0.00212776970297031	0.00120493722772272	0.000833048782894746	0.0081910116447368	1.26168269794722e-09	0.0719594428152494	0.0117420410557185	0.0148158882352941	0.00675149117647052	0.00773121466275665	0.0461341348973607	3.82952089136491e-09	0.123889136490251	0.0215979108635098	0.0253289664804468	0.0103816480446926	0.0144568050139276	0.0781563231197772	1.40410614525138e-09	0.0198930167597766	0.00113681564245812	-0.0102556703910615	-0.0108082541899442	0.000512458100558567	0.0278360167130918	-2.92586592178771e-09	-0.039026815642458	-0.016436183844011	-0.0192289972144848	-0.0103515598885793	-0.00885515320334258	-0.00430421787709492	-5.78863509749307e-09	-0.0574782729805015	-0.0256665738161562	-0.0177161559888578	0.000323119777159185	-0.0179412256267409	-0.0137846368715083
95	-9.35536729885058e-11	-0.0200463614942529	-0.00244752732183908	-0.00368006471264368	-0.00223972954022988	-0.00143984018965518	-0.0139169701149425	-4.9258757817109e-10	-0.0485501823008852	-0.00862202402654869	-0.0105247380943952	-0.00565980669616521	-0.00486496045427726	-0.0293994994395282	-2.64871432584269e-09	-0.154117921348314	-0.0283559410112357	-0.0367330008403357	-0.0185094994397758	-0.0178760278089888	-0.0896719943820225	-6.90219086021501e-09	-0.230104139784945	-0.044591048387097	-0.0623291152815014	-0.0343039946380697	-0.0275032795698926	-0.124160725806451	-6.69475806451612e-09	-0.133094101876676	-0.0211501608579089	-0.0536935040431264	-0.0379699353099731	-0.0163449329758713	-0.0552226344086023	-6.44258760107814e-09	-0.084426145552561	-0.0279239892183287	-0.0459583018867926	-0.0321810215053763	-0.0141535040431266	-0.0111834584450401	-1.95869541778976e-08	-0.202650270270271	-0.049109973045822	-0.151760377358491	-0.114702702702703	-0.0357591374663074	-0.00464686327077746
95	NA	NA	NA	NA	NA	NA	NA	NA	NA	NA	NA	NA	NA	NA	NA	NA	NA	NA	NA	NA	NA	-1.17494791086351e-08	-0.392310863509749	-0.0772620891364902	-0.102651033519553	-0.0538883519553074	-0.0492831949860724	-0.211243676880223	-1.32558938547486e-08	-0.259306983240223	-0.0511931843575419	-0.0984456703910615	-0.0628682541899442	-0.0355875418994415	-0.110963983286908	-1.17358659217877e-08	-0.148026815642458	-0.0460661838440111	-0.0688289972144848	-0.0445815598885794	-0.0242251532033426	-0.0341342178770949	-2.71786350974931e-08	-0.275578272980502	-0.0646665738161562	-0.187816155988858	-0.145276880222841	-0.0425412256267409	-0.0226946368715083
96	-9.31936729885058e-11	-0.0199263614942529	-0.00265452732183908	-0.00303706471264368	-0.00129622954022988	-0.00174154018965518	-0.0142369701149425	-6.0748757817109e-10	-0.0586301823008852	-0.0096430240265487	-0.0101747380943952	-0.00511180669616521	-0.00506296045427726	-0.0388094994395282	-3.03471432584269e-09	-0.175517921348314	-0.0312759410112357	-0.0375330008403357	-0.0154794994397758	-0.0217060278089888	-0.107371994382022	-5.81219086021502e-09	-0.191204139784945	-0.035681048387097	-0.0412291152815014	-0.0144539946380697	-0.0262832795698926	-0.115260725806451	-2.80475806451611e-09	-0.0474941018766763	-0.00855016085790897	0.0121064959568736	0.017870064690027	-0.00643493297587132	-0.0480226344086023	2.41741239892186e-09	0.0376738544474391	0.00957601078167125	0.0353416981132074	0.0259389784946236	0.00904649595687336	-0.00785345844504015	2.77304582210238e-09	0.0363497297297291	0.012490026954178	0.0283396226415095	0.0181972972972974	0.0113408625336926	-0.00729686327077745
96	-9.98116208333337e-11	-0.0214394033333334	-0.0029802771120332	-0.00367468057083334	-0.0018537778209205	-0.00186053970247933	-0.0148652870833334	-4.28773749999998e-10	-0.0408115627376427	-0.00762568821292775	-0.00847718783269956	-0.00393205133079851	-0.00454493866920152	-0.0263946603773585	-1.14725544871795e-09	-0.0678742948717953	-0.0136796869009584	-0.0147182636655947	-0.00432641157556265	-0.010908798076923	-0.0390854807692311	-1.70140880503144e-09	-0.0596506289308177	-0.014200156739812	-0.019312044025157	-0.00756895899053634	-0.0115510971786833	-0.0270224528301885	-8.81446540880456e-11	-0.00265000000000041	-0.000359245283018934	-6.96540880505029e-05	0.00368377987421385	-0.00378487421383642	-0.00211204402515746	-1.75355345911944e-09	-0.0255094339622641	-0.0134316037735848	-0.0140629559748426	-0.00685477672955968	-0.00723861635220123	0.0019851257861634	-1.92394043887148e-08	-0.203874294670846	-0.0475317554858931	-0.14955407523511	-0.106598119122257	-0.0429578369905956	-0.00681730407523503
97	-1.0831654723127e-10	-0.0234039543973941	-0.00293645276872964	-0.0044027016286645	-0.00226710697068401	-0.00216613655844156	-0.0160678013029316	-7.89063488294309e-10	-0.0765796802675584	-0.0121102642173912	-0.0148784661672242	-0.00815525175250834	-0.00672329334782605	-0.0502480936666666	-4.18101838006231e-09	-0.242181775700935	-0.0416910747663553	-0.0554275576323986	-0.0275514436137071	-0.0278713495327102	-0.1450607788162	-1.06258006042296e-08	-0.347680362537765	-0.062678398791541	-0.0743794545454547	-0.0323822796352584	-0.0414346969696971	-0.211644608433735	-8.90475903614455e-09	-0.16096686746988	-0.0274168373493977	-0.0302604819277107	-0.0129981204819276	-0.0173025903614458	-0.103292078313253	3.08978915662653e-09	0.0485903614457827	0.0375015662650602	0.0303743373493974	0.0192970783132531	0.0110375301204819	-0.0193687349397589	3.13888855421686e-08	0.33601626506024	0.0991951807228916	0.227710843373494	0.144952108433735	0.0827559939759037	0.00889009036144574
97	-1.1818826122449e-10	-0.0255322734693878	-0.00332592557142858	-0.00462232421160408	-0.00232766234812287	-0.00232533848979591	-0.0175067685714286	-7.69111999326601e-10	-0.0748219389898994	-0.012419598962963	-0.0142571354594594	-0.00754379461486486	-0.00680807336835016	-0.047929128114478	-4.04313493589744e-09	-0.235320897435898	-0.0426364294871795	-0.0540754391025639	-0.0249509678456591	-0.0287313820512819	-0.138604551282052	-8.97643558282207e-09	-0.29765754601227	-0.0564889263803684	-0.0696230461538466	-0.0303690432098765	-0.0393312760736197	-0.170008251533743	-7.92222769230773e-09	-0.146168	-0.0291636	-0.0298544307692304	-0.0103661846153848	-0.0194802153846153	-0.0888385582822088	-1.43329230769232e-09	-0.0104561349693253	0.0060773926380367	0.0100083435582818	0.00832444785276069	0.00174411042944778	-0.0261154153846152	5.20526153846161e-09	0.0660541538461543	0.0219351076923078	0.0630556923076934	0.0389990797546006	0.022518923076923	-0.0180933950617284
98	-1.18483672988506e-10	-0.0251933614942529	-0.00276152732183908	-0.00436106471264368	-0.00268442954022988	-0.00167664018965518	-0.0180699701149425	-7.0398757817109e-10	-0.0685201823008852	-0.0108210240265487	-0.0141347380943952	-0.0082940066961652	-0.00583996045427726	-0.0435594994395282	-4.30471432584269e-09	-0.247297921348315	-0.0425959410112357	-0.0554530008403357	-0.0309454994397758	-0.0241560278089888	-0.149911994382022	-1.2311190860215e-08	-0.401704139784945	-0.074621048387097	-0.0897291152815014	-0.0462539946380697	-0.0429432795698926	-0.238360725806451	-1.21047580645161e-08	-0.227094101876676	-0.034870160857909	-0.0661935040431263	-0.045429935309973	-0.0213749329758713	-0.123022634408602	-2.63258760107814e-09	-0.031226145552561	-0.00522398921832874	-0.0150583018867926	-0.0130610215053764	-0.00231350404312664	-0.0116134584450401	3.40304582210238e-09	0.0321497297297291	0.00859002695417795	-0.00286037735849051	-0.0149027027027027	0.0133408625336926	0.0236431367292225
98	NA	NA	NA	NA	NA	NA	NA	NA	NA	NA	NA	NA	NA	NA	-4.84125544871795e-09	-0.280834294871795	-0.0509296869009584	-0.0661582636655947	-0.0370364115755627	-0.029636798076923	-0.163315480769231	-1.47134088050314e-08	-0.485850628930817	-0.0931801567398119	-0.122282044025157	-0.0679789589905363	-0.0541210971786834	-0.271222452830189	-1.6698144654088e-08	-0.32195	-0.0530692452830189	-0.125299654088051	-0.0897852201257862	-0.0355148742138364	-0.143612044025158	-1.29035534591194e-08	-0.166409433962264	-0.0413216037735848	-0.0972529559748427	-0.0738147767295597	-0.0234386163522012	-0.0278248742138366	-2.10194043887148e-08	-0.219774294670846	-0.0495317554858931	-0.17475407523511	-0.146198119122257	-0.0285578369905956	0.00450269592476497
99	NA	NA	NA	NA	NA	NA	NA	NA	NA	NA	NA	NA	NA	NA	-4.84771432584269e-09	-0.281357921348314	-0.0515559410112357	-0.0659390008403357	-0.0344074994397758	-0.0311840278089888	-0.164531994382022	-1.3978190860215e-08	-0.464404139784945	-0.089681048387097	-0.122189115281501	-0.0673739946380696	-0.0542932795698926	-0.253460725806451	-1.62147580645161e-08	-0.319694101876676	-0.056770160857909	-0.129143504043126	-0.090459935309973	-0.0392849329758713	-0.130722634408602	-1.21725876010781e-08	-0.157126145552561	-0.0477039892183287	-0.0796583018867926	-0.0515110215053763	-0.0285035040431266	-0.0304334584450402	-2.55469541778976e-08	-0.263350270270271	-0.0659099730458221	-0.194960377358491	-0.151002702702703	-0.0426591374663074	-0.00536686327077745
99	-8.85865693430658e-11	-0.0188066824817518	-0.0022275591240876	-0.00305220293040292	-0.00190919445054944	-0.00117390693430657	-0.0134468394160584	-4.2247616842105e-10	-0.0410539947368422	-0.00727941724342104	-0.00745423029702969	-0.00398706277227728	-0.00355995121710525	-0.0260989883552632	-2.51331730205278e-09	-0.143940557184751	-0.0262379589442815	-0.0291841117647059	-0.0157985088235295	-0.0137287853372433	-0.0877658651026393	-7.93047910863509e-09	-0.260910863509749	-0.0510020891364902	-0.0624810335195532	-0.0360683519553074	-0.0269331949860724	-0.146243676880223	-1.00658938547486e-08	-0.198806983240223	-0.0343631843575419	-0.0891556703910615	-0.0663182541899442	-0.0228475418994414	-0.0765639832869082	-9.5158659217877e-09	-0.126526815642458	-0.0451261838440111	-0.0726889972144848	-0.0517815598885794	-0.0209051532033426	-0.00963421787709493	-2.69186350974931e-08	-0.286978272980502	-0.0733665738161562	-0.221616155988858	-0.171076880222841	-0.0506412256267409	0.0083553631284917
100	-1.23273672988506e-10	-0.0263393614942529	-0.00331332732183908	-0.00433906471264368	-0.00226522954022988	-0.00207424018965518	-0.0186869701149425	-8.19687578171091e-10	-0.0792631823008852	-0.0128610240265487	-0.0145857380943952	-0.0079298066961652	-0.00665656045427726	-0.0518164994395282	-4.93971432584269e-09	-0.284617921348314	-0.0506859410112357	-0.0620730008403357	-0.0309924994397758	-0.0307340278089888	-0.172521994382022	-1.2988190860215e-08	-0.425304139784945	-0.080631048387097	-0.0938091152815014	-0.0434939946380697	-0.0497932795698926	-0.251860725806451	-1.34147580645161e-08	-0.254094101876676	-0.050320160857909	-0.0685935040431263	-0.039299935309973	-0.0298749329758713	-0.132222634408602	-3.59258760107814e-09	-0.0391261455525609	-0.00472398921832874	-0.00875830188679258	-0.00536102150537637	-0.00367350404312663	-0.0262934584450402	6.48304582210238e-09	0.075649729729729	0.023890026954178	0.0456396226415095	0.0173972972972974	0.0296408625336926	0.00364313672922255
100	NA	NA	NA	NA	NA	NA	NA	NA	NA	NA	NA	NA	NA	NA	-5.14025544871795e-09	-0.297344294871795	-0.0539096869009584	-0.0655582636655947	-0.0330994115755627	-0.032980798076923	-0.177435480769231	-1.37534088050314e-08	-0.452450628930818	-0.0871101567398119	-0.105152044025157	-0.0514089589905363	-0.0535610971786834	-0.261122452830189	-1.49481446540881e-08	-0.28395	-0.0583992452830189	-0.0860996540880505	-0.0514862201257862	-0.0346148742138364	-0.139412044025157	-5.55355345911944e-09	-0.0651094339622641	-0.0117316037735848	-0.0246629559748426	-0.0168547767295597	-0.00777861635220123	-0.0286748742138366	6.10595611285242e-10	0.0110257053291538	0.00916824451410688	-0.0027540752351099	-0.0209981191222573	0.0182421630094044	0.00460269592476497
101	2.9840345276873e-10	0.0640060456026059	0.00827754723127036	0.0107072983713355	0.00523609302931599	0.00543846344155844	0.0450211986970684	1.79293651170569e-09	0.174240319732442	0.0288397357826088	0.0330505338327758	0.0173347482474917	0.015715706652174	0.111671906333333	1.03649816199377e-08	0.600818224299065	0.108698925233645	0.132712442367601	0.0608085563862929	0.0719036504672897	0.3594092211838	2.45241993957704e-08	0.808219637462235	0.153201601208459	0.186040545454545	0.0819777203647416	0.104625303030303	0.468455391566265	1.94452409638555e-08	0.35683313253012	0.0684831626506023	0.0713395180722893	0.0258118795180724	0.0454274096385542	0.217007921686747	4.45978915662653e-09	0.0392903614457827	0.0037015662650602	-0.0155256626506026	-0.0148029216867469	-0.000682469879518085	0.0511112650602411	2.58888554216864e-09	0.00901626506024034	-0.0133048192771083	-0.00508915662650589	0.0162521084337346	-0.0213440060240963	0.0271900903614457
101	1.91220027212544e-10	0.0410855498954704	0.00516558522648083	0.00749166444250872	0.00417460432430556	0.00326664926829268	0.0284300482299652	1.07110634951456e-09	0.105139130097087	0.0182242604433658	0.0221266327119741	0.0118119707184466	0.0103145536472492	0.0647972106796118	6.73232978142077e-09	0.39228893442623	0.071802355191257	0.0912012786885246	0.0441894836065573	0.0470522636612022	0.229188415300546	1.7642291005291e-08	0.58799044973545	0.11276917989418	0.153584031746031	0.079441250793651	0.074837177188329	0.324549283819629	1.61293368700265e-08	0.309518832891246	0.0540023607427054	0.106805623342175	0.0663770291777191	0.0404291511936339	0.148715172413793	1.23025661375662e-08	0.154024867724868	0.0477177777777775	0.0688744708994707	0.0450979920634923	0.0237670105820105	0.0374293386243387	3.61706084656084e-08	0.370558730158731	0.0825680952380957	0.263661772486773	0.204413650793651	0.0591467830687829	0.0243216666666667
102	2.78034527687298e-11	0.00583604560260588	0.000575547231270361	0.000924298371335508	0.000642093029315986	0.00025246344155844	0.00434119869706842	6.59365117056908e-11	0.0066003197324416	0.000779735782608788	0.00202053383277581	0.00133474824749166	0.000685706652173952	0.00314190633333342	8.17981619937689e-10	0.0472182242990648	0.00707892523364473	0.0114924423676014	0.00675855638629291	0.0047336504672898	0.0286092211838003	2.62419939577038e-09	0.0849196374622351	0.013701601208459	0.0196405454545454	0.0105777203647416	0.00961530303030291	0.0505553915662647	2.05240963855458e-10	-0.000566867469880258	-0.00711683734939773	-0.00476048192771069	-0.000888120481927548	-0.00385259036144581	0.0112079216867467	-4.83021084337347e-09	-0.0614096385542173	-0.0179984337349398	-0.0315256626506026	-0.0228229216867469	-0.00870246987951808	-0.0119187349397589	-1.52611144578314e-08	-0.15268373493976	-0.0369048192771083	-0.0915891566265059	-0.0621478915662654	-0.0293440060240963	-0.0242099096385543
102	NA	NA	NA	NA	NA	NA	NA	NA	NA	NA	NA	NA	NA	NA	NA	NA	NA	NA	NA	NA	NA	NA	NA	NA	NA	NA	NA	NA	NA	NA	NA	NA	NA	NA	NA	NA	NA	NA	NA	NA	NA	NA	NA	NA	NA	NA	NA	NA	NA
103	3.76034527687298e-11	0.00811604560260589	0.000794547231270361	0.00191629837133551	0.00144509302931599	0.00044046344155844	0.00540119869706842	1.11936511705691e-10	0.0115403197324416	0.00196973578260879	0.00403053383277581	0.00259474824749166	0.00142970665217395	0.00491190633333341	9.71981619937689e-10	0.0573182242990649	0.0100889252336447	0.0165724423676014	0.0102685563862929	0.00630365046728981	0.0307092211838003	3.39419939577039e-09	0.113619637462235	0.021301601208459	0.0355405454545454	0.0229777203647416	0.0131153030303029	0.0557553915662647	2.64524096385546e-09	0.0513331325301198	0.00558316265060229	0.0233395180722893	0.0184118795180725	0.0048874096385542	0.0223079216867467	2.21978915662654e-09	0.0312903614457827	0.0122015662650602	0.0201743373493974	0.0133970783132531	0.00678753012048191	-0.000988734939758924	1.18888855421686e-08	0.12901626506024	0.0324951807228917	0.101310843373494	0.0746521084337347	0.0265559939759037	-0.00448990963855426
103	3.62002721254375e-12	0.000875549895470398	-6.04147735191656e-05	0.000735664442508721	0.000740604324305555	-5.23507317073152e-05	0.000200048229965173	1.27063495145639e-11	0.00187913009708738	0.000514260443365755	0.00185663271197409	0.00126797071844661	0.000583553647249179	-0.000482789320388293	7.26329781420767e-10	0.0433889344262295	0.00807235519125703	0.0138012786885246	0.00880948360655734	0.00499226366120224	0.0215884153005464	2.98229100529102e-09	0.10149044973545	0.01956917989418	0.0359840317460315	0.025341250793651	0.011337177188329	0.0490492838196286	3.6393368700265e-09	0.074718832891246	0.0102023607427054	0.0435056233421752	0.0347770291777191	0.00877915119363394	0.0210151724137931	5.90256613756615e-09	0.0810248677248679	0.0268177777777775	0.0512744708994708	0.0351979920634923	0.0160470105820104	0.00302933862433868	2.07706084656084e-08	0.221558730158731	0.0558680952380958	0.166161772486773	0.120813650793651	0.0452467830687829	-0.000448333333333297
104	-6.21965472312702e-11	-0.0133439543973941	-0.00139245276872964	-0.00291470162866449	-0.00215160697068401	-0.000793536558441559	-0.00903880130293157	-2.20863488294309e-10	-0.0229196802675584	-0.00481026421739121	-0.00711746616722419	-0.00391425175250834	-0.00320329334782605	-0.0116480936666666	-7.36018380062311e-10	-0.0444817757009352	-0.00896107476635527	-0.0150175576323986	-0.0097214436137071	-0.00528634953271019	-0.0204907788161997	-3.15580060422961e-09	-0.109380362537765	-0.021498398791541	-0.0432594545454547	-0.0325522796352584	-0.0101246969696971	-0.0456446084337353	-3.94475903614454e-09	-0.0847668674698803	-0.00461683734939772	-0.0662604819277107	-0.0575581204819276	-0.00871259036144581	-0.0138920783132533	-9.06021084337346e-09	-0.125709638554217	-0.0426484337349398	-0.0862256626506026	-0.0649329216867469	-0.0212624698795181	0.00311126506024108	-3.70311144578314e-08	-0.39688373493976	-0.0994048192771084	-0.301389156626506	-0.221047891566265	-0.0802440060240963	0.00389009036144574
104	-9.07299727874563e-11	-0.0194244501045296	-0.00209841477351917	-0.00375433555749128	-0.00244499567569445	-0.00135635073170731	-0.0135699517700348	-3.81493650485436e-10	-0.0379108699029126	-0.00622173955663425	-0.00936036728802591	-0.0053980292815534	-0.00396244635275082	-0.0223227893203883	-1.40467021857923e-09	-0.0819110655737704	-0.013657644808743	-0.0212687213114754	-0.0123405163934427	-0.00892773633879777	-0.0470115846994537	-3.91770899470898e-09	-0.12930955026455	-0.02273082010582	-0.0335159682539685	-0.019268749206349	-0.013522822811671	-0.0699507161803714	-1.9206631299735e-09	-0.0335811671087541	0.00360236074270542	-0.0113943766578248	-0.0103629708222809	-0.00107084880636606	-0.0256848275862069	-4.0743386243385e-10	-0.00747513227513209	0.00421777777777751	-0.0167255291005293	-0.0177520079365077	0.00101701058201045	0.00502933862433868	-3.70939153439161e-09	-0.0438412698412694	-0.00323190476190427	-0.0527382275132269	-0.0476863492063486	-0.00505321693121709	0.0121216666666667
105	3.26034527687298e-11	0.00692604560260588	0.00076154723127036	0.00114229837133551	0.000654093029315986	0.00045746344155844	0.00502119869706842	2.30936511705691e-10	0.0219403197324416	0.00277973578260879	0.00380053383277581	0.00249474824749167	0.00130570665217395	0.0146619063333334	1.94398161993769e-09	0.111118224299065	0.0180089252336447	0.0238124423676014	0.0131085563862929	0.0106936504672898	0.0693092211838003	5.31419939577039e-09	0.171219637462235	0.029701601208459	0.0339405454545454	0.0152777203647416	0.0191353030303029	0.106655391566265	3.88524096385546e-09	0.0668331325301197	0.0108831626506023	0.00453951807228931	-8.81204819275494e-05	0.00461740963855419	0.0514079216867467	-3.66021084337347e-09	-0.0522096385542172	-0.0220984337349398	-0.0347256626506026	-0.0242929216867469	-0.0103824698795181	0.00461126506024108	-2.49811144578314e-08	-0.26338373493976	-0.0664048192771084	-0.183789156626506	-0.125747891566265	-0.0579440060240963	-0.0132599096385543
105	1.99620027212544e-10	0.0427155498954704	0.00536258522648083	0.00717166444250872	0.00367360432430555	0.00344864926829268	0.0301800482299652	1.16810634951456e-09	0.113939130097087	0.0188742604433658	0.0225466327119741	0.0119919707184466	0.0105545536472492	0.0724972106796118	7.22232978142077e-09	0.41898893442623	0.0742023551912571	0.0955012786885246	0.0458394836065573	0.0496822636612022	0.249288415300546	1.7692291005291e-08	0.58399044973545	0.10876917989418	0.140784031746031	0.068141250793651	0.073237177188329	0.338049283819629	1.33693368700265e-08	0.247418832891246	0.0427023607427054	0.0625056233421752	0.0336770291777191	0.0288291511936339	0.142215172413793	2.86256613756615e-09	0.0294248677248679	-0.00308222222222248	0.0100744708994707	0.0114979920634923	-0.00144298941798955	0.0224293386243387	-3.94939153439161e-09	-0.0475412698412694	-0.0268319047619043	-0.0157382275132269	0.0149136507936514	-0.0306532169312171	-0.00504833333333331
106	3.32034527687298e-11	0.00695604560260589	0.00103054723127036	0.000630298371335507	0.000104093029315986	0.00049546344155844	0.00529119869706842	1.57936511705691e-10	0.0150403197324416	0.00267973578260879	0.00190053383277581	0.000844748247491664	0.00106070665217395	0.00977190633333342	1.14998161993769e-09	0.0667182242990649	0.0123789252336447	0.0143224423676014	0.00617855638629291	0.0081436504672898	0.0400092211838003	2.84419939577038e-09	0.093719637462235	0.019101601208459	0.0215405454545454	0.00897772036474158	0.0130653030303029	0.0520553915662647	2.06524096385546e-09	0.0363331325301198	0.0103831626506023	-0.00126048192771069	-0.00718812048192755	0.00597740963855419	0.0272079216867467	-6.00210843373466e-10	-0.0102096385542172	0.00780156626506022	-0.0214256626506026	-0.0217729216867469	0.000307530120481918	0.00351126506024108	4.58888554216862e-09	0.0490162650602405	0.0185951807228917	0.0277108433734941	0.0145521084337345	0.0130559939759037	0.00249009036144574
106	1.05200272125437e-11	0.00211554989547039	0.000381585226480834	-0.000175335557491278	-0.000374395675694445	0.000151649268292684	0.00191004822996517	-2.3293650485436e-11	-0.00191086990291262	-9.57395566342451e-05	0.00012663271197409	-0.000167029281553396	0.000297553647249179	-0.0019427893203883	1.04329781420767e-10	0.00748893442622946	0.000682355191257036	0.00409127868852464	0.000849483606557337	0.00324226366120224	0.00268841530054637	-5.77708994708982e-10	-0.0177095502645502	-0.00363082010581997	-0.00271596825396849	-0.003218749206349	0.00120717718832897	-0.00825071618037131	-3.9306631299735e-09	-0.078281167108754	-0.0172976392572946	-0.0341943766578248	-0.0246029708222809	-0.00960084880636606	-0.0267848275862069	-5.27743386243384e-09	-0.0660751322751322	-0.0161822222222225	-0.0339255291005292	-0.0249220079365077	-0.00904298941798955	-0.0160306613756613	-7.12939153439162e-09	-0.0689412698412693	-0.0187319047619043	-0.0358382275132269	-0.0244863492063486	-0.0112532169312171	-0.0143583333333333
107	9.62148432055758e-11	0.0204734773519165	0.00242909599303134	0.00328140588850178	0.00173508381533104	0.00154633141463414	0.0147652264808364	6.19006920415228e-10	0.0596769792387539	0.00908303217993085	0.0111357844290657	0.00648213183391004	0.00466340775086508	0.0394773287197233	4.16598557377050e-09	0.239626098360656	0.0415609213114754	0.0517132721311474	0.0266975049180328	0.0250151668852458	0.146348557377049	1.12853580645162e-08	0.368057741935485	0.0674976774193547	0.0769554838709677	0.0343939032258064	0.0425608064516128	0.223504967741935	9.91922580645164e-09	0.178185483870967	0.030960451612903	0.0304319677419356	0.0120362580645162	0.0184391290322581	0.116790645161291	-3.13548387096732e-10	-0.0130409677419357	-0.0094079677419354	-0.0228485483870967	-0.0165353870967742	-0.00635209677419351	0.0193170645161288	-1.40987741935483e-08	-0.152351290322581	-0.0426396774193548	-0.104923225806452	-0.0644580645161294	-0.0405654516129031	-0.00468838709677431
107	-6.28465693430657e-11	-0.0136166824817518	-0.0014905591240876	-0.00294520293040292	-0.00191699445054944	-0.00105990693430657	-0.0090968394160584	-2.6317616842105e-10	-0.0263339947368422	-0.00435841724342104	-0.00669723029702969	-0.00389606277227728	-0.00289395121710525	-0.0150689883552632	-8.2531730205278e-10	-0.0492405571847506	-0.00836795894428151	-0.0142841117647059	-0.00824850882352949	-0.00637878533724332	-0.0258658651026393	-1.12047910863509e-09	-0.0397108635097494	-0.0063020891364902	-0.0172710335195532	-0.0126783519553074	-0.00507319498607238	-0.0149436768802228	1.24106145251379e-10	0.00329301675977658	0.00573681564245811	-0.00125567039106148	-0.00313825418994422	0.00188245810055856	-0.0024639832869082	-7.35865921787707e-10	-0.00962681564245804	0.00226381615598896	-0.0132289972144848	-0.0146615598885793	0.00139484679665742	0.000385782122905074	-2.56863509749306e-09	-0.0251782729805015	-0.00216657381615621	-0.0189161559888578	-0.0163768802228408	-0.00254122562674089	-0.00374463687150831
108	8.14843205575743e-13	8.34773519165487e-05	-1.99040069686608e-05	-0.00010959411149822	2.60838153310387e-05	-0.000135668585365858	0.000215226480836359	-4.92930795847722e-11	-0.0047330207612461	-0.00083696782006915	-0.000624215570934259	-0.000128868166089957	-0.000495592249134918	-0.00327267128027664	4.98557377049269e-12	0.000326098360655522	-8.90786885246289e-05	0.0013132721311474	0.00200750491803278	-0.000694833114754237	-0.000851442622950975	4.65358064516159e-10	0.0148577419354844	0.00239767741935475	0.00405548387096766	0.00384390322580643	0.000250806451612865	0.0084049677419346	2.49225806451642e-10	0.00558548387096705	-0.000639548387096942	0.00763196774193562	0.00913625806451625	-0.0014808709677419	-0.00150935483870948	-3.03548387096727e-10	-0.00264096774193573	0.00179203225806461	-0.000648548387096664	-0.00145538709677414	0.000717903225806485	-0.00370293548387119	-6.67877419354834e-09	-0.0680512903225808	-0.0122396774193548	-0.0465232258064522	-0.0328580645161294	-0.0135654516129031	-0.00931838709677431
108	-3.30854148409889e-11	-0.00721174452296812	-0.00102354640035335	-0.00160127134385965	-0.00084384825524475	-0.000720241879858649	-0.00474468869257945	-1.87413423333333e-10	-0.0183522486666664	-0.00332326441999996	-0.00375971528239204	-0.00173069246511624	-0.00190050413666666	-0.0115367026666668	-7.00362848297171e-10	-0.0409282043343631	-0.00894101851851849	-0.00855401547987617	-0.00324258950617265	-0.00576996811145497	-0.0241686996904012	-9.38522388059632e-10	-0.0326226865671624	-0.00696214925373097	-0.010854583333333	-0.0044882142857145	-0.00575465671641823	-0.0158190149253754	-1.38092261904769e-09	-0.0272687500000001	-0.0091669047619048	-0.00598529761904758	0.00014490178571419	-0.00610321428571419	-0.0121155357142856	-1.69241071428569e-09	-0.0197261904761904	-0.00657538690476168	-0.00473874999999977	-0.00191223214285692	-0.00288562499999989	-0.00840538690476168	-9.08261904761911e-09	-0.091117261904765	-0.0204068656716417	-0.0589170149253742	-0.0417373134328363	-0.0171812238805966	-0.0133037611940298
109	1.6760345276873e-10	0.0359360456026059	0.00462254723127036	0.0059372983713355	0.00282909302931599	0.00307846344155844	0.0253811986970684	1.03493651170569e-09	0.100340319732442	0.0160797357826088	0.0191305338327758	0.0102447482474917	0.00887570665217395	0.0645719063333334	6.25498161993769e-09	0.362518224299065	0.0636989252336448	0.0818124423676014	0.0391885563862929	0.0426736504672898	0.2169092211838	1.57141993957704e-08	0.517219637462235	0.095901601208459	0.117240545454545	0.0514777203647416	0.0663253030303029	0.302555391566265	1.26452409638555e-08	0.22833313253012	0.0423831626506023	0.0362395180722893	0.00851187951807244	0.0277274096385542	0.149707921686747	-1.18021084337347e-09	-0.0278096385542172	-0.0216984337349398	-0.0346256626506026	-0.0253929216867469	-0.00924246987951808	0.0285112650602411	-1.57111144578314e-08	-0.17388373493976	-0.0557048192771083	-0.121089156626506	-0.0707478915662653	-0.0503440060240963	0.00279009036144575
109	1.69320027212544e-10	0.0362755498954704	0.00477858522648083	0.00578166444250872	0.00253260432430555	0.00320164926829268	0.0257100482299652	1.09810634951456e-09	0.106739130097087	0.0178442604433658	0.0203866327119741	0.0106219707184466	0.00976455364724917	0.0684972106796118	6.58232978142077e-09	0.38288893442623	0.0689023551912571	0.0886012786885246	0.0421294836065573	0.0465122636612022	0.225288415300546	1.6742291005291e-08	0.55199044973545	0.10566917989418	0.125484031746032	0.055941250793651	0.070237177188329	0.323749283819629	1.43893368700265e-08	0.263818832891246	0.0498023607427054	0.0537056233421752	0.0214770291777191	0.032229151193634	0.160215172413793	1.20256613756615e-09	0.00422486772486791	-0.0125822222222225	-0.0141255291005293	-0.0103820079365077	-0.00377298941798956	0.0309293386243387	-8.77939153439162e-09	-0.100941269841269	-0.0357319047619042	-0.0692382275132269	-0.0331863492063486	-0.0360532169312171	0.0040216666666667
110	6.64034527687298e-11	0.0139560456026059	0.00190254723127036	0.00141929837133551	0.000306093029315986	0.00108246344155844	0.0106311986970684	3.70936511705691e-10	0.0353403197324416	0.00549973578260879	0.00531053383277581	0.00257474824749167	0.00273570665217395	0.0238819063333334	2.46898161993769e-09	0.141718224299065	0.0243289252336447	0.0286124423676014	0.0125585563862929	0.0160836504672898	0.0888092211838003	6.02419939577039e-09	0.194419637462235	0.035701601208459	0.0343405454545453	0.0104777203647416	0.0245253030303029	0.123355391566265	2.82524096385546e-09	0.0437331325301197	0.00818316265060228	-0.0144604819277107	-0.0177481204819275	0.0033374096385542	0.0499079216867467	-6.59021084337347e-09	-0.0898096385542173	-0.0266984337349398	-0.0601256626506026	-0.0451829216867469	-0.0149724698795181	-0.00298873493975891	-2.16811144578314e-08	-0.224383734939759	-0.0581048192771083	-0.145989156626506	-0.0975478915662653	-0.0484440060240963	-0.0202099096385543
110	-2.91799727874563e-11	-0.00627445010452961	-0.000712414773519166	-0.00120433555749128	-0.000742395675694446	-0.000509350731707316	-0.00434995177003483	-1.26493650485436e-10	-0.0123008699029126	-0.00159573955663424	-0.00273336728802591	-0.00169602928155339	-0.00103944635275082	-0.00796278932038828	3.45329781420766e-10	0.0198889344262295	0.00433235519125703	0.00365127868852464	0.00139948360655734	0.00225226366120223	0.0118884153005463	2.51229100529102e-09	0.0847904497354498	0.01716917989418	0.0249840317460315	0.014301250793651	0.011357177188329	0.0458492838196287	4.6593368700265e-09	0.095918832891246	0.0173023607427054	0.0500056233421752	0.0351770291777191	0.0147991511936339	0.0286151724137931	6.13256613756615e-09	0.0809248677248679	0.0233177777777775	0.0460744708994708	0.0309979920634923	0.0151470105820104	0.0115293386243387	1.91706084656084e-08	0.200558730158731	0.0457680952380958	0.148161772486773	0.111413650793651	0.0367467830687829	0.0067216666666667
111	4.81034527687298e-11	0.0102260456026059	0.00146554723127036	0.00120429837133551	0.000229093029315986	0.00094446344155844	0.00756119869706842	3.05936511705691e-10	0.0295403197324416	0.00500973578260879	0.00479053383277581	0.00201474824749166	0.00276570665217395	0.0191119063333334	1.97698161993769e-09	0.114718224299065	0.0198989252336447	0.0257124423676014	0.0115085563862929	0.0141636504672898	0.0691092211838003	5.44419939577038e-09	0.178919637462235	0.034101601208459	0.0408405454545453	0.0183777203647416	0.0230253030303029	0.102955391566265	5.56524096385546e-09	0.10663313253012	0.0224831626506023	0.0338395180722893	0.0199118795180725	0.0138574096385542	0.0503079216867467	5.29789156626532e-10	0.00609036144578275	-0.00549843373493977	0.00617433734939741	0.00529707831325312	0.000897530120481911	0.00541126506024107	-6.23111445783138e-09	-0.0640837349397597	-0.0204048192771083	-0.0316891566265058	-0.0119478915662654	-0.0197440060240963	-0.0120699096385542
111	7.52002721254373e-12	0.00158554989547039	0.000403585226480834	-0.000119335557491278	-0.000453395675694445	0.000286649268292685	0.00131004822996517	1.93106349514564e-10	0.0182391300970874	0.00307426044336576	0.00198663271197409	0.000786970718446604	0.00120355364724918	0.0131272106796117	2.05332978142077e-09	0.11838893442623	0.021832355191257	0.0243412786885246	0.0106894836065573	0.0136522636612022	0.0721884153005464	6.10229100529102e-09	0.20059044973545	0.03886917989418	0.0439840317460315	0.019401250793651	0.025277177188329	0.120849283819629	7.5893368700265e-09	0.147118832891246	0.0309023607427054	0.0513056233421752	0.0315770291777191	0.0196891511936339	0.064915172413793	3.34256613756615e-09	0.0402248677248679	0.00991777777777753	0.0133744708994707	0.00569799206349227	0.00761701058201045	0.0169293386243387	1.13060846560839e-09	0.00855873015873065	0.00106809523809573	0.00586177248677307	0.0111136507936514	-0.0052532169312171	0.0015216666666667
112	1.64214843205576e-10	0.0352234773519166	0.00444309599303134	0.00602840588850178	0.00308008381533104	0.00294533141463414	0.0247552264808363	9.48006920415228e-10	0.0925769792387539	0.0152030321799308	0.0186757844290657	0.00999213183391004	0.00868340775086508	0.0586573287197233	5.5959855737705e-09	0.325126098360656	0.0579609213114753	0.0748132721311474	0.0357075049180328	0.0390651668852458	0.192448557377049	1.37953580645162e-08	0.456057741935485	0.0857976774193547	0.106455483870968	0.0484939032258064	0.0579608064516128	0.263404967741935	1.08392258064516e-08	0.199985483870967	0.037360451612903	0.0449319677419356	0.0202362580645162	0.0246991290322581	0.11769064516129	8.66451612903270e-10	0.00305903225806425	-0.0085079677419354	-0.00974854838709666	-0.00645538709677415	-0.00326209677419351	0.0214170645161288	-4.10877419354834e-09	-0.0490512903225807	-0.0221396774193548	-0.0282232258064523	-0.00485806451612947	-0.0233654516129031	0.00125161290322568
112	6.7214585159011e-11	0.0143182554770319	0.00178445359964665	0.00201272865614036	0.00085615174475525	0.00119375812014135	0.0103653113074206	3.88886576666667e-10	0.0379377513333336	0.00632673558000004	0.00743028471760796	0.00394630753488376	0.00361149586333334	0.0239532973333332	2.48863715170283e-09	0.144871795665637	0.0250589814814815	0.0334259845201238	0.0150874104938274	0.017900031888545	0.0856313003095988	6.50147761194037e-09	0.214177313432838	0.040337850746269	0.046645416666667	0.0196917857142855	0.0275253432835818	0.126180985074625	4.29907738095231e-09	0.0791312499999998	0.0120330952380952	0.0200147023809524	0.0107449017857142	0.0092467857142858	0.0470844642857144	-3.52410714285682e-10	-0.00652619047619038	-0.00767538690476167	-0.00413874999999978	-0.00221223214285692	-0.00197562499999989	0.00538461309523832	-2.6126190476191e-09	-0.0275172619047649	-0.0122068656716417	-0.0115170149253742	6.2686567163622e-05	-0.0115812238805966	-0.00527376119402982
113	4.30114843205576e-10	0.0924434773519165	0.0120800959930313	0.0161484058885018	0.00835408381533103	0.00778433141463414	0.0642252264808364	2.65400692041523e-09	0.258276979238754	0.0440230321799309	0.0493557844290657	0.0260721318339101	0.0232934077508651	0.164857328719723	1.54459855737705e-08	0.896826098360656	0.165060921311475	0.201313272131148	0.0957175049180328	0.105595166885246	0.530448557377049	3.93453580645162e-08	1.30505774193548	0.252097677419355	0.320155483870968	0.155793903225806	0.164460806451613	0.732604967741934	3.98292258064516e-08	0.756685483870967	0.148860451612903	0.227931967741936	0.129036258064516	0.0988991290322581	0.380090645161291	2.51764516129033e-08	0.297959032258064	0.0810920322580646	0.100751451612903	0.0619446129032259	0.0388079032258065	0.116217064516129	4.06012258064516e-08	0.385248709677419	0.0789603225806452	0.227776774193548	0.192841935483871	0.0350345483870969	0.0780016129032257
113	1.16314585159011e-10	0.0251782554770319	0.00318845359964665	0.00509272865614035	0.00317515174475525	0.00195375812014135	0.0167453113074206	7.14886576666667e-10	0.0703377513333336	0.01265673558	0.014750284717608	0.00825630753488376	0.00662149586333334	0.0426032973333332	4.53363715170283e-09	0.264971795665637	0.0492389814814815	0.0645259845201239	0.0334674104938273	0.030590031888545	0.150331300309599	1.37614776119404e-08	0.462177313432838	0.090937850746269	0.132245416666667	0.0765917857142855	0.0561253432835818	0.238080985074625	1.84790773809523e-08	0.36513125	0.0675330952380951	0.155214702380953	0.107344901785714	0.0479667857142858	0.142384464285714	2.12875892857143e-08	0.26957380952381	0.0871246130952383	0.12376125	0.0794877678571431	0.0442743750000001	0.0586846130952383	4.60373809523809e-08	0.465082738095235	0.120693134328358	0.293682985074626	0.212762686567164	0.0810187761194034	0.0494862388059702
114	1.97014843205576e-10	0.0424634773519166	0.00542909599303134	0.00792840588850178	0.00440108381533104	0.00353033141463414	0.0291052264808363	1.17200692041523e-09	0.114676979238754	0.0194430321799308	0.0234657844290657	0.01271213183391	0.0107534077508651	0.0717573287197234	6.9859855737705e-09	0.406226098360656	0.0736609213114754	0.0947132721311474	0.0465775049180328	0.0481051668852458	0.237848557377049	1.80353580645162e-08	0.599057741935484	0.114597677419355	0.152255483870968	0.0766939032258064	0.0755608064516129	0.332704967741935	1.71392258064516e-08	0.324485483870967	0.061960451612903	0.0956319677419357	0.0535362580645162	0.0421991290322581	0.166890645161291	9.22645161290328e-09	0.108659032258064	0.0299920322580646	0.0337514516129033	0.0185446129032259	0.0152379032258065	0.0449170645161288	1.75012258064517e-08	0.168248709677419	0.0327603225806452	0.106376774193548	0.0905419354838705	0.015834548387097	0.0289016129032257
114	-3.6685414840989e-11	-0.00781174452296812	-0.00104454640035335	-0.00121127134385965	-0.00046284825524475	-0.000711241879858649	-0.00571468869257945	-2.37213423333333e-10	-0.0226322486666664	-0.00348326441999996	-0.00369971528239204	-0.00178969246511624	-0.00177850413666666	-0.0157167026666668	-1.04336284829717e-09	-0.0596282043343632	-0.0114710185185185	-0.0110840154798762	-0.00496258950617265	-0.00657996811145497	-0.0378686996904012	-1.61852238805963e-09	-0.0510226865671624	-0.00936214925373099	-0.00625458333333302	0.000271785714285497	-0.00599465671641823	-0.0363190149253754	-1.35092261904769e-09	-0.0222687500000001	-0.00736690476190481	0.00441470238095241	0.00644490178571419	-0.00196321428571419	-0.0193155357142856	2.07758928571431e-09	0.0306738095238096	0.0145246130952383	0.0192612500000002	0.0107877678571431	0.00844437500000011	-0.00311538690476169	1.40373809523809e-08	0.150082738095235	0.0380931343283583	0.105882985074626	0.0723626865671637	0.0336187761194034	0.00418623880597019
115	2.8020345276873e-10	0.0606160456026059	0.00755754723127036	0.0121972983713355	0.00717509302931598	0.00499046344155844	0.0408611986970684	1.76793651170569e-09	0.172940319732442	0.0292697357826088	0.0356705338327758	0.0197247482474917	0.015945706652174	0.107271906333333	1.05149816199377e-08	0.612218224299065	0.110998925233645	0.145812442367601	0.0758085563862929	0.0700036504672898	0.3554092211838	2.88241993957704e-08	0.959219637462235	0.182501601208459	0.256740545454545	0.140877720364742	0.116425303030303	0.519455391566265	3.32352409638554e-08	0.63823313253012	0.123083162650602	0.21873951807229	0.137811879518073	0.0809274096385542	0.296907921686747	2.26497891566265e-08	0.274290361445783	0.0630015662650602	0.117774337349397	0.0813970783132531	0.0363775301204819	0.093411265060241	2.80888855421686e-08	0.26401626506024	0.0528951807228917	0.154510843373494	0.135752108433735	0.0187559939759037	0.0561900903614458
115	2.32653430656934e-10	0.0503433175182482	0.00640044087591239	0.00999579706959707	0.00559500554945056	0.00436909306569343	0.0340331605839416	1.66662383157895e-09	0.162436005263158	0.027632582756579	0.0324177697029703	0.0178099372277227	0.0145050487828947	0.102591011644737	1.03636826979472e-08	0.602559442815249	0.110582041055719	0.142075888235294	0.0726114911764706	0.0691212146627567	0.350634134897361	2.89295208913649e-08	0.962589136490251	0.18639791086351	0.252628966480447	0.134861648044693	0.117146805013928	0.524956323119777	3.44941061452514e-08	0.664593016759777	0.131736815642458	0.229944329608939	0.143711745810056	0.0861324581005585	0.302236016713092	2.35441340782123e-08	0.281273184357542	0.070763816155989	0.105071002785515	0.0678884401114207	0.0371848467966574	0.104485782122905	2.97913649025069e-08	0.275321727019498	0.0621334261838438	0.144683844011142	0.123723119777159	0.0209587743732591	0.0689553631284917
116	1.1630345276873e-10	0.0249060456026059	0.00314454723127036	0.0042682983713355	0.00231509302931599	0.00192246344155844	0.0174911986970684	6.28936511705691e-10	0.0613403197324416	0.0102597357826088	0.0122605338327758	0.00670474824749166	0.00555570665217395	0.0381619063333334	3.75498161993769e-09	0.218218224299065	0.0398989252336447	0.0505124423676014	0.0247985563862929	0.0257036504672898	0.1278092211838	9.13419939577038e-09	0.302419637462235	0.0587016012084589	0.0750405454545453	0.0373777203647416	0.0382253030303029	0.167655391566265	7.89524096385545e-09	0.14883313253012	0.0295831626506023	0.0427395180722893	0.0248118795180724	0.0178874096385542	0.0766079216867467	4.45978915662653e-09	0.0521903614457827	0.0158015662650602	0.0159743373493974	0.00999707831325311	0.00593753012048191	0.0205112650602411	4.78888554216863e-09	0.0420162650602403	0.00899518072289167	0.0221108433734941	0.0233521084337346	-0.00124400602409628	0.0109900903614457
116	4.28200272125437e-11	0.00914554989547039	0.00105658522648084	0.00175966444250872	0.00120360432430555	0.000508649268292685	0.00633004822996517	1.80106349514564e-10	0.0182391300970874	0.00363426044336575	0.00479663271197409	0.00272197071844661	0.00207055364724918	0.00977721067961171	1.62432978142077e-09	0.0953889344262295	0.017812355191257	0.0247012786885246	0.0134994836065573	0.0112022636612022	0.0528884153005463	4.89229100529102e-09	0.16539044973545	0.03266917989418	0.0513840317460315	0.032241250793651	0.019827177188329	0.0844492838196286	4.4393368700265e-09	0.0902188328912459	0.0126023607427054	0.0495056233421752	0.0389770291777191	0.0105491511936339	0.0281151724137931	7.41256613756615e-09	0.0996248677248678	0.0365177777777775	0.0585744708994708	0.0417979920634923	0.0167470105820104	0.00452933862433868	2.30706084656084e-08	0.242558730158731	0.0601680952380957	0.180761772486773	0.136813650793651	0.0438467830687829	0.0021216666666667
117	-9.42936729885058e-11	-0.0203363614942529	-0.00266252732183908	-0.00366406471264368	-0.00184422954022988	-0.00181984018965518	-0.0140069701149425	-6.3748757817109e-10	-0.0621901823008852	-0.0106330240265487	-0.0120287380943952	-0.00607380669616521	-0.00595396045427726	-0.0395194994395282	-3.11071432584269e-09	-0.181217921348314	-0.0329959410112357	-0.0427630008403357	-0.0201894994397758	-0.0222160278089888	-0.106171994382022	-6.88219086021501e-09	-0.229804139784945	-0.043831048387097	-0.0619291152815014	-0.0320339946380697	-0.0293632795698926	-0.125060725806451	-7.41475806451612e-09	-0.146594101876676	-0.029850160857909	-0.0511935040431264	-0.032279935309973	-0.0194949329758713	-0.0625226344086023	-6.41258760107814e-09	-0.080026145552561	-0.0136239892183287	-0.0469583018867926	-0.0390310215053763	-0.00828350404312664	-0.0200234584450401	-7.70695417789762e-09	-0.069950270270271	-0.0104099730458221	-0.0494603773584906	-0.0467027027027026	-0.00145913746630739	-0.0128768632707774
117	-4.738826122449e-11	-0.0102622734693878	-0.00129642557142858	-0.00194922421160408	-0.00104206234812287	-0.000937838489795912	-0.0069377685714286	-3.688119993266e-10	-0.0355519389898993	-0.00566659896296299	-0.00616913545945942	-0.00338559461486486	-0.00287757336835016	-0.0234961281144779	-2.07113493589744e-09	-0.119320897435898	-0.0214164294871795	-0.025095439102564	-0.0113409678456591	-0.0133623820512819	-0.0728245512820517	-4.43643558282207e-09	-0.14625754601227	-0.0276189263803684	-0.0320330461538465	-0.0137490432098765	-0.0183712760736197	-0.0851082515337431	-4.11222769230772e-09	-0.076568	-0.0158636	-0.0174544307692303	-0.00721618461538476	-0.0102102153846153	-0.0449385582822088	-2.24329230769232e-09	-0.0259561349693253	-0.00492260736196329	-0.00679165644171825	-0.00537555214723931	-0.00144588957055222	-0.0137354153846152	-3.24738461538382e-10	0.00395415384615437	0.00493510769230782	0.0108556923076934	0.00139907975460059	0.00801892307692294	-0.0113233950617284
118	-6.55551567944242e-11	-0.0139665226480835	-0.00193690400696866	-0.00183359411149822	-0.000541916184668962	-0.00129266858536586	-0.0101947735191636	-4.52193079584772e-10	-0.0434030207612461	-0.00690396782006915	-0.00698521557093427	-0.00330486816608996	-0.00368059224913492	-0.0295126712802767	-2.23701442622951e-09	-0.128573901639345	-0.0221290786885246	-0.0253667278688526	-0.00998249508196723	-0.0153848331147542	-0.081051442622951	-4.16464193548384e-09	-0.134042258064516	-0.0241023225806452	-0.0198445161290323	-0.00199609677419357	-0.0178691935483871	-0.0900950322580655	-1.90077419354836e-09	-0.027614516129033	-0.012939548387097	0.0231319677419356	0.0273362580645163	-0.0042408709677419	-0.0378093548387095	6.60645161290327e-09	0.0909590322580642	0.0316920322580646	0.0589514516129033	0.0428446129032259	0.0160779032258065	0.000317064516128809	2.24012258064517e-08	0.236248709677419	0.0650603225806452	0.158676774193548	0.10584193548387	0.052834548387097	0.0121016129032257
118	-6.85699727874563e-11	-0.0146644501045296	-0.00194141477351917	-0.00208433555749128	-0.000702395675694446	-0.00142835073170731	-0.0106399517700348	-5.44093650485436e-10	-0.0517308699029126	-0.00754373955663425	-0.00793636728802592	-0.0042310292815534	-0.00370544635275082	-0.0362527893203883	-2.50067021857923e-09	-0.142511065573771	-0.023637644808743	-0.0271787213114754	-0.0119905163934427	-0.0151877363387978	-0.0917115846994537	-4.93770899470898e-09	-0.15580955026455	-0.02693082010582	-0.0158159682539685	0.00337125079365099	-0.018512822811671	-0.109950716180371	-2.84066312997350e-09	-0.038181167108754	-0.0146976392572946	0.0389056233421752	0.0416770291777191	-0.00276084880636606	-0.0622848275862069	9.61256613756615e-09	0.135724867724868	0.0536177777777775	0.0882744708994707	0.0603979920634923	0.0278470105820105	-0.00620066137566131	4.07706084656084e-08	0.432558730158731	0.115468095238096	0.305461772486773	0.210213650793651	0.0952467830687829	0.0118216666666667
119	-1.0408654723127e-10	-0.0223339543973941	-0.00290445276872964	-0.00372070162866449	-0.00176190697068401	-0.00198913655844156	-0.0157088013029316	-7.69763488294309e-10	-0.0743496802675584	-0.0122002642173912	-0.0132954661672242	-0.00703125175250834	-0.00626529334782605	-0.0495080936666666	-4.19101838006231e-09	-0.241981775700935	-0.0434810747663553	-0.0522175576323986	-0.0250014436137071	-0.0272213495327102	-0.1462607788162	-1.03758006042296e-08	-0.341180362537765	-0.064808398791541	-0.0750294545454547	-0.0336422796352584	-0.0408246969696971	-0.202344608433735	-1.12647590361445e-08	-0.21106686746988	-0.0461868373493977	-0.0514604819277107	-0.0240581204819276	-0.0273825903614458	-0.113392078313253	-5.13021084337347e-09	-0.0571096385542172	-0.00609843373493979	-0.0199256626506026	-0.0172029216867469	-0.00274246987951808	-0.0310687349397589	-1.54111445783137e-09	-0.00498373493975967	0.00799518072289167	0.0019108433734941	-0.0124478915662654	0.0144559939759037	-0.0147999096385543
119	NA	NA	NA	NA	NA	NA	NA	NA	NA	NA	NA	NA	NA	NA	-4.56067021857923e-09	-0.26420106557377	-0.046707644808743	-0.0601717213114754	-0.0301485163934427	-0.0300227363387978	-0.157321584699454	-1.1603708994709e-08	-0.38220955026455	-0.07116082010582	-0.0883959682539685	-0.041128749206349	-0.046572822811671	-0.219550716180371	-1.11606631299735e-08	-0.205981167108754	-0.0381676392572946	-0.0472943766578248	-0.0226829708222809	-0.0246008488063661	-0.120484827586207	-4.09743386243385e-09	-0.0423751322751322	0.00421777777777751	-0.0147255291005293	-0.0163020079365077	0.00160701058201045	-0.0319206613756613	5.28060846560838e-09	0.0684587301587307	0.0295680952380957	0.0543617724867732	0.0235136507936514	0.0308467830687829	-0.0154483333333333
120	3.79148432055757e-11	0.00808347735191655	0.000837095993031339	0.00155140588850178	0.00102108381533104	0.000531331414634142	0.00569522648083636	1.28006920415228e-10	0.0130969792387539	0.00194303217993085	0.00426578442906574	0.00271213183391004	0.00155640775086508	0.00688732871972336	7.47985573770493e-10	0.0447260983606555	0.00666092131147536	0.0150332721311474	0.00956750491803277	0.00546516688524577	0.023048557377049	2.18535806451616e-09	0.0727577419354844	0.0122976774193547	0.0206554838709677	0.0122339032258064	0.00843080645161287	0.0397049677419346	2.69225806451644e-10	0.00138548387096708	-0.00503954838709696	-0.00466803225806437	-0.00229374193548375	-0.0023708709677419	0.0110906451612905	-2.40354838709673e-09	-0.0310409677419357	-0.0128079677419354	-0.0134485483870967	-0.00775538709677414	-0.00571209677419351	-0.00477293548387119	-9.76877419354834e-09	-0.100151290322581	-0.0260396774193548	-0.0635232258064522	-0.0425580645161295	-0.020965451612903	-0.0107083870967743
120	7.81458515901109e-12	0.00159825547703188	0.000121453599646651	9.72865614035255e-06	-2.08482552447506e-05	6.77581201413504e-05	0.00131531130742056	3.88865766666668e-11	0.00393775133333359	0.000286735580000041	0.00112028471760796	0.000916307534883761	0.000328495863333343	0.0022432973333332	3.95637151702828e-10	0.0233717956656368	0.0019689814814815	0.00764598452012382	0.00450741049382735	0.00268003188854502	0.0129313003095988	1.38147761194037e-09	0.0448773134328376	0.00693785074626902	0.00824541666666699	0.0037017857142855	0.00513534328358177	0.0286809850746246	-8.50922619047691e-10	-0.0213687500000001	-0.0101669047619048	-0.0152852976190476	-0.0101150982142858	-0.00522321428571419	0.0041844642857144	-4.31241071428568e-09	-0.0559261904761904	-0.0175753869047617	-0.0310387499999998	-0.0230122321428569	-0.00798562499999989	-0.00731538690476168	-1.49026190476191e-08	-0.152717261904765	-0.0383068656716417	-0.101617014925374	-0.0717373134328363	-0.0298812238805966	-0.0141737611940298
121	-1.0825654723127e-10	-0.0233739543973941	-0.00289145276872964	-0.0047076016286645	-0.00289580697068401	-0.00184243655844156	-0.0157688013029316	-6.53163488294309e-10	-0.0641896802675584	-0.0113462642173912	-0.0135504661672242	-0.00726925175250834	-0.00628129334782605	-0.0399580936666666	-3.38601838006231e-09	-0.197381775700935	-0.0372210747663553	-0.0467875576323986	-0.0240514436137071	-0.0227363495327102	-0.1132907788162	-8.98580060422962e-09	-0.301780362537765	-0.059658398791541	-0.0853094545454547	-0.0493022796352584	-0.0354446969696971	-0.157844608433735	-1.14347590361445e-08	-0.22606686746988	-0.0461368373493977	-0.0935304819277107	-0.0636881204819276	-0.0298325903614458	-0.0863920783132533	-1.35202108433735e-08	-0.173809638554217	-0.0523584337349398	-0.0932156626506027	-0.0680729216867469	-0.0251424698795181	-0.0282287349397589	-3.41111144578314e-08	-0.34928373493976	-0.0843048192771083	-0.240889156626506	-0.182747891566265	-0.0581440060240963	-0.0240199096385543
121	-1.12409972787456e-10	-0.0241844501045296	-0.00314841477351917	-0.00440863555749128	-0.00251229567569445	-0.00194375073170731	-0.0166249517700348	-6.38393650485436e-10	-0.0624408699029125	-0.0110457395566343	-0.0124303672880259	-0.0065340292815534	-0.00589704635275082	-0.0389627893203883	-3.01867021857923e-09	-0.175711065573771	-0.033407644808743	-0.0404487213114753	-0.0201105163934427	-0.0203377363387978	-0.101811584699454	-7.92770899470899e-09	-0.26480955026455	-0.05355082010582	-0.0700759682539685	-0.037428749206349	-0.031952822811671	-0.138150716180371	-1.04206631299735e-08	-0.204081167108754	-0.0439676392572946	-0.0761543766578248	-0.048472970822281	-0.0276808488063661	-0.083984827586207	-9.79743386243384e-09	-0.122675132275132	-0.0436522222222225	-0.0503255291005293	-0.0302920079365077	-0.0200229894179895	-0.0287506613756613	-2.56193915343916e-08	-0.260441269841269	-0.0694319047619043	-0.166538227513227	-0.119586349206348	-0.0468532169312171	-0.0244683333333333
122	9.41034527687298e-11	0.0199060456026059	0.00279154723127036	0.00213929837133551	0.000303093029315986	0.00180546344155844	0.0149711986970684	5.67936511705691e-10	0.0545403197324416	0.00881973578260879	0.0085705338327758	0.00378474824749166	0.00478570665217395	0.0365019063333334	3.27098161993769e-09	0.188918224299065	0.0328789252336447	0.0392124423676014	0.0156285563862929	0.0235936504672898	0.1169092211838	6.96419939577038e-09	0.226119637462235	0.0421016012084589	0.0408405454545453	0.0104777203647416	0.0309253030303029	0.142255391566265	3.83524096385545e-09	0.0630331325301198	0.0175831626506023	-0.0139604819277107	-0.0220081204819275	0.00807740963855419	0.0594079216867467	-6.21021084337347e-09	-0.0865096385542172	-0.0362984337349398	-0.0520256626506026	-0.0342129216867469	-0.0178424698795181	0.00181126506024109	-2.34111144578314e-08	-0.245683734939759	-0.0708048192771084	-0.158289156626506	-0.0999478915662654	-0.0583440060240963	-0.0166499096385543
122	NA	NA	NA	NA	NA	NA	NA	NA	NA	NA	NA	NA	NA	NA	-3.47467021857923e-09	-0.202911065573771	-0.036997644808743	-0.0498587213114753	-0.0263875163934426	-0.0234657363387978	-0.116021584699454	-9.01770899470898e-09	-0.30290955026455	-0.05851082010582	-0.0889459682539685	-0.052758749206349	-0.035492822811671	-0.152350716180371	-9.90066312997350e-09	-0.195081167108754	-0.0365976392572946	-0.0819943766578248	-0.0574829708222809	-0.0245208488063661	-0.076484827586207	-1.01674338624338e-08	-0.131075132275132	-0.0430622222222225	-0.0678955291005293	-0.0478320079365077	-0.0200629894179895	-0.0201106613756613	-2.56993915343916e-08	-0.265441269841269	-0.0651319047619043	-0.189538227513227	-0.146386349206349	-0.0431532169312171	-0.0107983333333333
123	2.93034527687298e-11	0.00631604560260589	0.00072254723127036	0.00129929837133551	0.000837093029315986	0.00043046344155844	0.00430119869706842	1.20936511705691e-10	0.0122403197324416	0.00249973578260879	0.00316053383277581	0.00154474824749167	0.00160870665217395	0.00592190633333341	8.94981619937689e-10	0.0530182242990649	0.00956892523364473	0.0153024423676014	0.0088185563862929	0.00648365046728981	0.0282092211838003	3.47419939577038e-09	0.117719637462235	0.023201601208459	0.0394405454545454	0.0256777203647416	0.0143153030303029	0.0541553915662647	5.19524096385545e-09	0.10423313253012	0.0174831626506023	0.0505395180722893	0.0375118795180724	0.0130774096385542	0.0361079216867467	5.13978915662653e-09	0.0681903614457828	0.0163015662650602	0.0442743373493974	0.0336970783132531	0.0105775301204819	0.00761126506024109	1.39888855421686e-08	0.148016265060241	0.0359951807228917	0.113710843373494	0.0865521084337348	0.0270559939759037	-0.00140990963855427
123	NA	NA	NA	NA	NA	NA	NA	NA	NA	NA	NA	NA	NA	NA	-3.53767021857923e-09	-0.20571106557377	-0.037527644808743	-0.0467987213114753	-0.0220605163934427	-0.0247337363387977	-0.121351584699454	-8.65770899470899e-09	-0.28940955026455	-0.05613082010582	-0.0777159682539685	-0.041068749206349	-0.035942822811671	-0.152450716180371	-8.6706631299735e-09	-0.168581167108754	-0.0350976392572946	-0.0594943766578248	-0.0357329708222809	-0.0237408488063661	-0.073984827586207	-6.59743386243384e-09	-0.0832751322751322	-0.0266322222222225	-0.0381255291005292	-0.0247020079365077	-0.0134329894179895	-0.0185306613756613	-1.86893915343916e-08	-0.191841269841269	-0.0408319047619042	-0.141738227513227	-0.113786349206348	-0.0279532169312171	-0.0092483333333333
124	-7.66136729885058e-11	-0.0164963614942529	-0.00213752732183908	-0.00297106471264368	-0.00156422954022988	-0.00140684018965518	-0.0113869701149425	-4.8368757817109e-10	-0.0474001823008852	-0.0082480240265487	-0.00954573809439524	-0.00480280669616521	-0.00474296045427726	-0.0296094994395282	-2.25571432584269e-09	-0.131517921348314	-0.0239759410112357	-0.0314030008403357	-0.0148494994397758	-0.0161960278089888	-0.0767719943820224	-4.39219086021501e-09	-0.147404139784945	-0.028911048387097	-0.0420291152815014	-0.0224439946380697	-0.0190532795698926	-0.0774607258064513	-4.76475806451612e-09	-0.0952941018766762	-0.0243501608579089	-0.0287935040431264	-0.015529935309973	-0.0138449329758713	-0.0391226344086023	-4.06258760107814e-09	-0.0506261455525609	-0.0103239892183287	-0.0292583018867926	-0.0251210215053764	-0.00453350404312663	-0.0116834584450401	-8.38695417789763e-09	-0.079850270270271	-0.013309973045822	-0.0597603773584906	-0.0519027027027026	-0.00655913746630739	-0.00965686327077745
124	-6.13065693430657e-11	-0.0130066824817519	-0.0016895591240876	-0.00163420293040292	-0.000552994450549445	-0.00111290693430657	-0.0095968394160584	-3.7027616842105e-10	-0.0352639947368422	-0.00524641724342104	-0.00517023029702969	-0.00261706277227728	-0.00264595121710526	-0.0246289883552632	-1.81931730205278e-09	-0.103140557184751	-0.0174179589442815	-0.0172441117647059	-0.00691850882352948	-0.0106787853372433	-0.0677658651026393	-3.07047910863509e-09	-0.0959108635097494	-0.0164020891364902	-0.00617103351955319	0.0048516480446926	-0.0114931949860724	-0.0722436768802228	-4.1589385474862e-10	0.0030930167597766	-0.00266318435754188	0.0347443296089385	0.0326117458100558	0.00209245810055857	-0.0302639832869082	5.77413407821229e-09	0.079973184357542	0.031263816155989	0.0458710027855152	0.0280884401114206	0.0178548467966574	0.00188578212290508	2.16913649025069e-08	0.230321727019499	0.0665334261838438	0.153283844011142	0.0992231197771592	0.0540587743732591	0.0104553631284917
125	1.9110345276873e-10	0.0409960456026059	0.00501254723127036	0.0072772983713355	0.00399709302931599	0.00325246344155844	0.0287011986970684	1.16393651170569e-09	0.113040319732442	0.0180197357826088	0.0222705338327758	0.0125547482474917	0.00971570665217395	0.0720719063333334	7.13498161993769e-09	0.412418224299065	0.0727989252336448	0.0927124423676014	0.0467185563862929	0.0460036504672898	0.2469092211838	1.79641993957704e-08	0.590219637462235	0.110001601208459	0.135140545454545	0.0640777203647416	0.0716253030303029	0.343855391566265	1.48152409638555e-08	0.26973313253012	0.0494831626506023	0.0532395180722893	0.0232118795180725	0.0300274096385542	0.167007921686747	1.06978915662654e-09	0.000490361445782754	-0.0101984337349398	-0.0219256626506026	-0.0155029216867469	-0.00641246987951808	0.0327112650602411	-1.48211144578314e-08	-0.16628373493976	-0.0508048192771083	-0.119389156626506	-0.0685478915662653	-0.0508440060240963	0.00399009036144574
125	-8.62162083333362e-12	-0.00194940333333343	-0.0004142771120332	-0.000567680570833341	-0.000328777820920495	-0.000279539702479332	-0.00104528708333339	-1.39737499999981e-11	0.000508437262357298	-0.000240688212927752	0.000844812167300446	0.000597948669201492	0.000249061330798487	-0.00183466037735848	6.67744551282047e-10	0.0392257051282047	0.00572031309904162	0.0123217363344053	0.00753358842443734	0.00427120192307701	0.0216145192307689	2.68859119496856e-09	0.0874493710691823	0.015499843260188	0.018787955974843	0.0101310410094637	0.00878890282131667	0.0523775471698115	2.82185534591196e-09	0.0527499999999996	0.00774075471698106	0.0170303459119495	0.0118937798742138	0.00512512578616358	0.0279879559748426	5.7644654088056e-10	0.00939056603773589	-0.00273160377358482	0.0129370440251574	0.0106152232704403	0.00234138364779878	-0.000914874213836596	-2.39404388714769e-10	0.00212570532915377	0.000368244514106883	0.0116459247648901	0.0099018808777427	0.00174216300940443	-0.00990730407523504
126	8.73148432055757e-11	0.0187034773519165	0.00232809599303134	0.00344240588850178	0.00211608381533104	0.00132733141463414	0.0129352264808364	4.58006920415228e-10	0.0450769792387539	0.00800303217993085	0.00953578442906574	0.00517213183391004	0.00437340775086508	0.0275173287197234	3.19198557377049e-09	0.185026098360656	0.0340609213114754	0.0421132721311474	0.0215375049180328	0.0205951668852458	0.108848557377049	9.31535806451616e-09	0.310557741935485	0.0598976774193547	0.0836554838709677	0.0467939032258064	0.0368608064516128	0.167004967741935	1.07192258064516e-08	0.210585483870967	0.041060451612903	0.0841319677419356	0.0562362580645162	0.0278991290322581	0.0853906451612905	9.38645161290327e-09	0.121159032258064	0.0450920322580646	0.0557514516129033	0.0336446129032258	0.0220879032258065	0.0203170645161288	2.91012258064517e-08	0.304248709677419	0.0784603225806452	0.215076774193548	0.158641935483871	0.0564345483870969	0.0102016129032257
126	-2.26854148409889e-11	-0.00511174452296812	-0.00060754640035335	-0.00185427134385964	-0.00135484825524475	-0.00046124187985865	-0.00280468869257944	-8.20134233333332e-11	-0.00872224866666641	-0.00205326441999996	-0.00328971528239204	-0.00178669246511624	-0.00137750413666666	-0.00363670266666681	2.76371517028286e-11	-0.000128204334363139	-0.0019810185185185	-0.00347401547987616	-0.00289258950617265	-0.00103996811145498	0.0045313003095988	4.41477611940368e-10	0.00967731343283757	0.000337850746269032	-0.011554583333333	-0.0112382142857145	0.000295343283581775	0.0198809850746246	-1.02092261904769e-09	-0.0244687500000001	-0.00436690476190481	-0.0218852976190476	-0.0174450982142858	-0.00443321428571419	0.00168446428571439	-5.62241071428568e-09	-0.0724261904761905	-0.0185753869047617	-0.0434387499999998	-0.0346722321428569	-0.00871562499999989	-0.0105353869047617	-1.60926190476191e-08	-0.162517261904765	-0.0389068656716417	-0.104717014925374	-0.0746373134328363	-0.0300812238805966	-0.0202837611940298
127	2.7150345276873e-10	0.0581960456026059	0.00730754723127036	0.0099672983713355	0.00519309302931599	0.00474246344155844	0.0409211986970684	1.65893651170569e-09	0.160940319732442	0.0260797357826088	0.0308805338327758	0.0168747482474917	0.0140057066521739	0.103371906333333	9.76498161993769e-09	0.565518224299065	0.100398925233645	0.127112442367601	0.0624085563862929	0.0648036504672898	0.3380092211838	2.40841993957704e-08	0.792219637462235	0.148401601208459	0.181840545454545	0.0849777203647416	0.0975253030303029	0.460655391566265	1.99252409638555e-08	0.36403313253012	0.0678831626506023	0.0737395180722893	0.0319118795180724	0.0418274096385542	0.222407921686747	2.82978915662653e-09	0.0183903614457828	-0.00979843373493976	-0.0181256626506026	-0.0111029216867469	-0.00704246987951808	0.0464112650602411	-1.80711144578314e-08	-0.206883734939759	-0.0648048192771084	-0.151889156626506	-0.0836478915662653	-0.0682440060240963	0.00979009036144574
127	2.73420027212544e-10	0.0587355498954704	0.00736458522648083	0.0105016644425087	0.00562960432430555	0.00482364926829269	0.0408700482299652	1.68310634951456e-09	0.163939130097087	0.0270942604433658	0.0325266327119741	0.0176719707184466	0.0148545536472492	0.104397210679612	1.02023297814208e-08	0.591988934426229	0.105602355191257	0.135601278688525	0.0664094836065573	0.0690922636612022	0.350888415300546	2.5732291005291e-08	0.85099044973545	0.15936917989418	0.206984031746031	0.101941250793651	0.105737177188329	0.487549283819629	2.20793368700265e-08	0.411018832891246	0.0737023607427054	0.107405623342175	0.0582770291777191	0.0491291511936339	0.229915172413793	7.91256613756615e-09	0.0869248677248679	0.00981777777777754	0.0263744708994707	0.0218979920634923	0.00448701058201045	0.0508293386243387	1.40060846560837e-09	-0.00264126984126933	-0.0207319047619043	0.00146177248677311	0.0324136507936514	-0.0308532169312171	0.0166216666666667
128	-7.33151567944242e-11	-0.0157965226480835	-0.00191990400696866	-0.00322759411149822	-0.00212851618466896	-0.00109866858536586	-0.0106447735191636	-3.69993079584772e-10	-0.0368730207612461	-0.00718496782006915	-0.00850921557093426	-0.00449986816608996	-0.00400959224913492	-0.0211826712802766	-1.73501442622951e-09	-0.102273901639344	-0.0205190786885246	-0.0265167278688526	-0.0142424950819672	-0.0122748331147542	-0.055251442622951	-5.19464193548384e-09	-0.177742258064516	-0.0372523225806453	-0.0597445161290324	-0.0388160967741936	-0.0209091935483871	-0.0806950322580655	-7.98077419354835e-09	-0.162114516129033	-0.0299395483870969	-0.0809180322580644	-0.0590237419354838	-0.0219008709677419	-0.0513093548387095	-1.32135483870967e-08	-0.172240967741936	-0.0611079677419354	-0.0900985483870967	-0.0629553870967742	-0.0271420967741935	-0.0209929354838712	-4.48687741935484e-08	-0.466351290322581	-0.118839677419355	-0.321723225806452	-0.231558064516129	-0.0902254516129031	-0.0258183870967743
128	-3.1885414840989e-11	-0.00694174452296811	-0.000573546400353349	-0.00230427134385964	-0.00206284825524475	-0.000204241879858649	-0.00422468869257945	3.38865766666669e-11	0.00189775133333359	-0.000783264419999958	-0.00251971528239204	-0.00164269246511624	-0.000750504136666657	0.00493329733333319	5.44637151702828e-10	0.0292717956656369	0.00315898148148149	0.000805984520123824	-0.00259258950617265	0.00293003188854502	0.0245313003095988	3.71477611940368e-10	0.00377731343283755	-0.000862149253730977	-0.026554583333333	-0.0270582142857145	0.00105534328358177	0.0301809850746246	-1.32092261904769e-09	-0.0371687500000001	0.0011330952380952	-0.0531852976190476	-0.0479650982142858	-0.0052332142857142	0.0148844642857144	-1.17224107142857e-08	-0.15832619047619	-0.0590453869047617	-0.0945287499999998	-0.0682022321428569	-0.0263256249999999	-0.00471538690476168	-4.77126190476191e-08	-0.501517261904765	-0.125306865671642	-0.359317014925374	-0.258337313432837	-0.101011223880597	-0.0183237611940298
129	8.05034527687298e-11	0.0172360456026059	0.00191754723127036	0.00336929837133551	0.00225109302931599	0.00108746344155844	0.0119511986970684	3.44936511705691e-10	0.0344403197324416	0.00590973578260879	0.0090005338327758	0.00541474824749166	0.00358570665217395	0.0189119063333334	2.39098161993769e-09	0.139918224299065	0.0251089252336447	0.0369124423676014	0.0217785563862929	0.0151336504672898	0.0779092211838003	7.90419939577038e-09	0.262819637462235	0.050701601208459	0.0718405454545453	0.0415777203647416	0.0307253030303029	0.139355391566265	8.66524096385546e-09	0.16663313253012	0.0257831626506023	0.0641395180722893	0.0457118795180724	0.0185274096385542	0.0767079216867467	6.26978915662654e-09	0.0793903614457828	0.0241015662650602	0.0378743373493974	0.0253970783132531	0.0124875301204819	0.0173112650602411	1.43888855421686e-08	0.149016265060241	0.0378951807228916	0.106510843373494	0.0806521084337348	0.0258559939759037	0.00479009036144575
129	1.27620027212544e-10	0.0273855498954704	0.00342158522648083	0.00481166444250872	0.00248960432430555	0.00227664926829268	0.0191500482299652	7.97106349514564e-10	0.0781391300970874	0.0133142604433657	0.0163266327119741	0.0088819707184466	0.00744455364724918	0.0484972106796117	4.97232978142077e-09	0.29058893442623	0.052902355191257	0.0714012786885246	0.0365994836065573	0.0347622636612022	0.166288415300546	1.3912291005291e-08	0.46099044973545	0.08936917989418	0.115084031746032	0.058741250793651	0.057037177188329	0.260049283819629	1.42093368700265e-08	0.267518832891246	0.0480023607427055	0.0792056233421751	0.0469770291777191	0.032229151193634	0.140415172413793	6.72256613756615e-09	0.0780248677248679	0.0122177777777775	0.0304744708994707	0.0224979920634923	0.00796701058201046	0.0353293386243387	7.96060846560837e-09	0.0740587301587306	0.0119680952380957	0.0479617724867731	0.0466136507936514	0.0013467830687829	0.0141216666666667
130	1.6560345276873e-10	0.0353360456026059	0.00454554723127036	0.0052872983713355	0.00222309302931599	0.00303446344155844	0.0255011986970684	9.75936511705691e-10	0.0947403197324416	0.0152697357826088	0.0178405338327758	0.00913474824749166	0.00870570665217395	0.0609719063333334	5.49498161993769e-09	0.319318224299065	0.0546989252336447	0.0731124423676014	0.0342785563862929	0.0388636504672898	0.1914092211838	1.31341993957704e-08	0.430219637462235	0.079201601208459	0.0940405454545453	0.0390777203647416	0.0555253030303029	0.256255391566265	8.51524096385545e-09	0.14793313253012	0.0284831626506023	0.00543951807228932	-0.0112481204819276	0.0167274096385542	0.114007921686747	-7.02021084337347e-09	-0.0991096385542172	-0.0460884337349398	-0.0590256626506026	-0.0380029216867469	-0.0210124698795181	0.00601126506024108	-2.82711144578314e-08	-0.29598373493976	-0.0875048192771084	-0.184989156626506	-0.112747891566265	-0.0722440060240963	-0.0234799096385543
130	-6.54656934306572e-12	-0.00152668248175184	-4.95591240876021e-05	-0.000934202930402923	-0.00106899445054944	0.000103093065693427	-0.000456839416058408	1.7462383157895e-10	0.0159360052631578	0.00191258275657896	0.00118776970297032	0.000465937227722724	0.000629048782894746	0.0130110116447368	1.61768269794722e-09	0.0918594428152494	0.0149820410557185	0.0170458882352941	0.00670149117647052	0.0100012146627567	0.0605341348973607	4.37952089136492e-09	0.138489136490251	0.0242979108635098	0.0157289664804468	-0.00177835195530739	0.0169968050139276	0.0995563231197771	2.56410614525138e-09	0.0373930167597766	0.00983681564245813	-0.0231556703910615	-0.0267482541899442	0.00358245810055856	0.0495360167130918	-8.7858659217877e-09	-0.119226815642458	-0.0416261838440111	-0.0762089972144848	-0.0568215598885794	-0.0193851532033426	-0.00235421787709493	-2.93586350974931e-08	-0.304978272980502	-0.0773665738161562	-0.207816155988858	-0.146576880222841	-0.0612412256267409	-0.0194746368715083
131	-1.31595156794424e-10	-0.0282005226480835	-0.00379120400696866	-0.00454439411149822	-0.00213221618466896	-0.00241216858536586	-0.0198647735191637	NA	NA	NA	NA	NA	NA	NA	-4.7640144262295e-09	-0.275603901639344	-0.0506490786885247	-0.0593367278688526	-0.0272724950819672	-0.0320638331147542	-0.165621442622951	-1.20356419354838e-08	-0.397742258064515	-0.0773923225806453	-0.0938245161290323	-0.0443260967741936	-0.0494991935483872	-0.226595032258065	-1.31007741935484e-08	-0.250614516129033	-0.053119548387097	-0.0767680322580644	-0.0429137419354838	-0.0338108709677419	-0.12080935483871	-7.74354838709672e-09	-0.0932409677419358	-0.0250079677419354	-0.0360485483870967	-0.0235053870967741	-0.0125220967741935	-0.0322429354838712	-1.42287741935483e-08	-0.140151290322581	-0.0295396774193548	-0.0938232258064522	-0.0781580645161294	-0.015665451612903	-0.0167583870967743
131	-1.22629972787456e-10	-0.0263804501045296	-0.00350731477351917	-0.00450563555749128	-0.00220349567569445	-0.00234955073170732	-0.0183669517700348	-7.85393650485436e-10	-0.0761608699029126	-0.0126477395566343	-0.0140903672880259	-0.0073200292815534	-0.00677057635275082	-0.0494227893203883	-3.78967021857923e-09	-0.219511065573771	-0.039917644808743	-0.0483487213114753	-0.0225705163934426	-0.0257717363387977	-0.131281584699454	-8.70770899470898e-09	-0.28720955026455	-0.05598082010582	-0.0644059682539685	-0.027358749206349	-0.036362822811671	-0.163750716180371	-9.5806631299735e-09	-0.178981167108754	-0.0441076392572946	-0.0366943766578248	-0.0118029708222809	-0.0249208488063661	-0.098184827586207	-3.56743386243385e-09	-0.0363751322751322	-0.00638222222222247	7.44708994707619e-05	0.00223799206349227	-0.00212298941798955	-0.0300306613756613	-8.79391534391613e-10	0.00355873015873064	0.00326809523809574	0.0221617724867731	0.0115136507936514	0.0106467830687829	-0.0218483333333333
132	-2.36851567944243e-11	-0.00520652264808345	-0.00079090400696866	-0.00089559411149822	-0.000194916184668961	-0.000700668585365858	-0.00352477351916364	-2.18893079584772e-10	-0.0210530207612461	-0.00337696782006915	-0.00345421557093426	-0.00159986816608996	-0.00185059224913492	-0.0142226712802766	-7.90014426229507e-10	-0.0459739016393445	-0.00851907868852463	-0.00900672786885261	-0.00205249508196722	-0.00695483311475423	-0.028451442622951	-4.74641935483841e-10	-0.0152422580645155	-0.00280232258064525	0.00145548387096767	0.00648390322580643	-0.00498919354838713	-0.0139950322580654	8.0922580645164e-10	0.019785483870967	0.00126045161290304	0.0231319677419356	0.0226362580645162	0.000549129032258099	-0.00460935483870947	1.56645161290327e-09	0.0250590322580643	0.0152920322580646	0.0174514516129033	0.00984461290322584	0.00761790322580648	-0.00766293548387119	8.00122580645167e-09	0.0922487096774192	0.0300603225806452	0.0763767741935478	0.0531419354838705	0.023134548387097	-0.0141183870967743
132	6.42200272125437e-11	0.0136755498954704	0.00154558522648084	0.00254266444250872	0.00173160432430555	0.000762649268292685	0.00959004822996518	2.91106349514564e-10	0.0290391300970874	0.00519426044336575	0.00705663271197409	0.0041019707184466	0.00295855364724918	0.0167372106796117	2.40132978142077e-09	0.139888934426229	0.024652355191257	0.0351012786885246	0.0200194836065574	0.0151022636612022	0.0800884153005463	7.33229100529101e-09	0.24519044973545	0.04636917989418	0.0713840317460315	0.044141250793651	0.027937177188329	0.130549283819629	7.3593368700265e-09	0.144218832891246	0.0223023607427054	0.0645056233421752	0.0489770291777191	0.0154791511936339	0.0573151724137931	6.44256613756615e-09	0.0854248677248679	0.0293177777777775	0.0494744708994708	0.0358979920634923	0.0135770105820104	0.00662933862433868	1.49706084656084e-08	0.159558730158731	0.0400680952380957	0.125861772486773	0.100513650793651	0.0253467830687829	-0.00633833333333331
133	-6.49965472312702e-11	-0.0141539543973941	-0.00161345276872964	-0.00330270162866449	-0.00219510697068401	-0.00113853655844156	-0.00923880130293157	-4.92263488294309e-10	-0.0480796802675584	-0.00790826421739122	-0.0100774661672242	-0.00582625175250834	-0.00425129334782605	-0.0307480936666666	-2.88601838006231e-09	-0.166681775700935	-0.0302710747663553	-0.0382275576323986	-0.0213114436137071	-0.0169163495327102	-0.0981907788161997	-8.29580060422962e-09	-0.274880362537765	-0.052048398791541	-0.0703594545454547	-0.0398622796352584	-0.0299046969696971	-0.153544608433735	-1.11247590361445e-08	-0.21666686746988	-0.0423868373493977	-0.0835604819277107	-0.0570781204819276	-0.0265025903614458	-0.0906920783132533	-1.03802108433735e-08	-0.131109638554217	-0.0293984337349398	-0.0727256626506026	-0.0557329216867469	-0.0170224698795181	-0.0289187349397589	-1.23611144578314e-08	-0.11978373493976	-0.0240048192771083	-0.0803891566265059	-0.0710478915662653	-0.00934400602409631	-0.0154499096385543
133	NA	NA	NA	NA	NA	NA	NA	-8.07193650485436e-10	-0.0783208699029126	-0.0126427395566343	-0.0151452672880259	-0.0084281292815534	-0.00671724635275082	-0.0505297893203883	-4.44267021857923e-09	-0.25614106557377	-0.045217644808743	-0.0567887213114754	-0.0297195163934427	-0.0270717363387978	-0.154131584699454	-1.2229708994709e-08	-0.40110955026455	-0.07508082010582	-0.0917459682539685	-0.045988749206349	-0.045062822811671	-0.231250716180371	-1.31506631299735e-08	-0.249081167108754	-0.0475876392572946	-0.0781443766578248	-0.049752970822281	-0.0283908488063661	-0.123284827586207	-6.49743386243384e-09	-0.0781751322751322	-0.00828222222222246	-0.0430255291005293	-0.0367520079365077	-0.00628298941798955	-0.0268106613756613	4.57060846560838e-09	0.0554587301587307	0.0236680952380957	0.0301617724867732	-0.000386349206348605	0.0305467830687829	0.0016216666666667
134	-5.90051567944243e-11	-0.0126165226480835	-0.00159990400696866	-0.00188359411149822	-0.000707916184668962	-0.00117566858536586	-0.00912477351916363	-4.71593079584772e-10	-0.0451130207612461	-0.00675696782006915	-0.00745421557093426	-0.00398886816608996	-0.00346559224913492	-0.0309026712802767	-2.59001442622951e-09	-0.148473901639344	-0.0256490786885246	-0.0298967278688526	-0.0138124950819672	-0.0160948331147542	-0.0928514426229511	-5.76464193548384e-09	-0.185342258064516	-0.0333623225806453	-0.0306445161290323	-0.00842609677419357	-0.0222191935483871	-0.121395032258065	-4.77077419354836e-09	-0.0815145161290329	-0.019439548387097	0.00363196774193564	0.0127362580645163	-0.0090808709677419	-0.0657093548387095	3.44645161290327e-09	0.0530590322580643	0.0305920322580646	0.0351514516129033	0.0205446129032259	0.0146079032258065	-0.0126329354838712	2.30012258064517e-08	0.247248709677419	0.0710603225806452	0.174276774193548	0.114441935483871	0.0598345483870969	0.00210161290322568
134	-9.41199727874563e-11	-0.0201844501045296	-0.00261841477351917	-0.00321233555749128	-0.00141039567569445	-0.00184875073170731	-0.0143499517700348	-7.00393650485436e-10	-0.0670408699029126	-0.0102117395566343	-0.0111413672880259	-0.0060170292815534	-0.00512544635275082	-0.0456927893203883	-3.63867021857923e-09	-0.20851106557377	-0.037087644808743	-0.0416687213114753	-0.0195105163934426	-0.0221677363387978	-0.129721584699454	-8.60770899470899e-09	-0.27800955026455	-0.05150082010582	-0.0484159682539685	-0.014678749206349	-0.033002822811671	-0.174950716180371	-8.2506631299735e-09	-0.146281167108754	-0.0318976392572946	-0.0131943766578249	0.00323702917771909	-0.0164208488063661	-0.101284827586207	1.57256613756615e-09	0.0325248677248679	0.0220177777777775	0.0351744708994708	0.0235979920634923	0.0116370105820104	-0.0246606613756613	2.33706084656084e-08	0.257558730158731	0.0694680952380957	0.195361772486773	0.132113650793651	0.0633467830687829	-0.0077383333333333
135	-1.1160654723127e-10	-0.0239339543973941	-0.00314445276872964	-0.00400270162866449	-0.00198090697068401	-0.00205273655844156	-0.0167888013029316	-7.94563488294309e-10	-0.0765496802675584	-0.0124752642173912	-0.0134424661672242	-0.00727025175250834	-0.00617229334782605	-0.0512980936666666	-4.63001838006231e-09	-0.266371775700935	-0.0479810747663553	-0.0551475576323986	-0.0257714436137071	-0.0293773495327102	-0.1632407788162	-1.13758006042296e-08	-0.372880362537765	-0.070478398791541	-0.0790394545454547	-0.0335722796352584	-0.0449046969696971	-0.224444608433735	-1.06647590361445e-08	-0.19576686746988	-0.0404568373493977	-0.0381604819277107	-0.0138481204819276	-0.0242925903614458	-0.117192078313253	-2.47021084337347e-09	-0.0206096385542173	-0.00549843373493977	0.0145743373493974	0.0136970783132531	0.000847530120481917	-0.0296787349397589	2.68888554216863e-09	0.0390162650602404	0.0154951807228917	0.0385108433734941	0.0174521084337345	0.0210559939759037	-0.0145099096385543
135	-9.63599727874563e-11	-0.0206644501045296	-0.00280641477351917	-0.00322833555749128	-0.00138739567569445	-0.00188875073170731	-0.0146299517700348	-7.03093650485436e-10	-0.0673308699029126	-0.0107317395566343	-0.0108343672880259	-0.0055660292815534	-0.00526844635275082	-0.0457727893203883	-3.51367021857923e-09	-0.201511065573771	-0.036587644808743	-0.0396487213114753	-0.0174405163934427	-0.0222077363387978	-0.125321584699454	-7.99770899470899e-09	-0.25980955026455	-0.04963082010582	-0.0482159682539685	-0.015988749206349	-0.031492822811671	-0.158850716180371	-8.0306631299735e-09	-0.144681167108754	-0.0353976392572946	-0.0152943766578248	0.00324702917771908	-0.0185708488063661	-0.093884827586207	3.92566137566151e-10	0.0171248677248679	0.0111177777777775	0.0315744708994707	0.0232979920634923	0.00830701058201045	-0.0255906613756613	1.26806084656084e-08	0.144558730158731	0.0394680952380957	0.119061772486773	0.0806136507936515	0.0384467830687829	-0.0138583333333333
136	4.0110345276873e-10	0.0861460456026058	0.0111375472312704	0.0151572983713355	0.00804509302931598	0.00708046344155844	0.0598611986970684	2.46293651170569e-09	0.239340319732442	0.0405397357826088	0.0454205338327758	0.0241447482474917	0.021275706652174	0.152671906333334	1.45349816199377e-08	0.842818224299065	0.153998925233645	0.187312442367602	0.0897085563862929	0.0977036504672898	0.501309221183801	3.67941993957704e-08	1.21921963746223	0.234401601208459	0.299640545454545	0.148277720364742	0.151825303030303	0.683555391566265	3.65252409638554e-08	0.69123313253012	0.139083162650602	0.196239518072289	0.106311879518072	0.0900274096385542	0.355507921686747	2.01797891566265e-08	0.235090361445783	0.0706015662650602	0.0652743373493974	0.0356970783132531	0.0295775301204819	0.099211265060241	3.94888855421686e-08	0.38201626506024	0.0824951807228917	0.235710843373494	0.195252108433735	0.0404559939759037	0.0634900903614458
136	3.28314585159011e-10	0.0703982554770319	0.00920245359964665	0.0114827286561403	0.00560015174475525	0.00591775812014135	0.0495253113074206	2.03588657666666e-09	0.197937751333334	0.0339067355800001	0.036810284717608	0.0189063075348838	0.0180314958633333	0.127003297333333	1.20436371517028e-08	0.698471795665637	0.127438981481482	0.153025984520124	0.0698074104938274	0.082760031888545	0.417031300309599	3.09714776119404e-08	1.02517731343284	0.197637850746269	0.245745416666667	0.117191785714286	0.129225343283582	0.580980985074624	2.95890773809523e-08	0.56233125	0.107533095238095	0.171514702380953	0.0976449017857142	0.0738667857142858	0.283484464285715	1.84675892857143e-08	0.22397380952381	0.0649246130952383	0.0873612500000002	0.0565877678571431	0.0307143750000001	0.0716846130952383	4.68373809523809e-08	0.472082738095235	0.0995931343283583	0.329782985074626	0.265262686567163	0.0645187761194034	0.0413862388059702
137	4.52148432055757e-11	0.00979347735191655	0.00136609599303134	0.00195840588850178	0.00118008381533104	0.000778331414634142	0.00646522648083636	2.84006920415228e-10	0.0276769792387539	0.00528303217993085	0.00533578442906573	0.00280213183391004	0.00253840775086508	0.0171073287197234	2.16098557377049e-09	0.125726098360655	0.0245309213114754	0.0287132721311474	0.0143675049180328	0.0143651668852458	0.072448557377049	6.83535806451616e-09	0.230457741935484	0.0462976774193547	0.0671554838709677	0.0384939032258064	0.0286608064516129	0.117004967741934	1.00892258064516e-08	0.201785483870967	0.038560451612903	0.0900319677419357	0.0619362580645162	0.0280991290322581	0.0732906451612905	1.29364516129033e-08	0.165159032258064	0.0585920322580646	0.0744514516129033	0.0458446129032259	0.0286279032258065	0.0321170645161288	3.34012258064516e-08	0.340248709677419	0.0908603225806452	0.218576774193548	0.15434193548387	0.0642345483870969	0.0312016129032257
137	-8.40899727874563e-11	-0.0180744501045296	-0.00217541477351917	-0.00321933555749128	-0.00169939567569445	-0.00156735073170732	-0.0126799517700348	-5.39893650485436e-10	-0.0522308699029126	-0.00800573955663426	-0.00996836728802591	-0.0055610292815534	-0.00440644635275082	-0.0342527893203883	-2.34467021857923e-09	-0.135011065573771	-0.022917644808743	-0.0293387213114754	-0.0145905163934427	-0.0147577363387978	-0.0827115846994537	-5.12770899470898e-09	-0.16540955026455	-0.02984082010582	-0.0293159682539685	-0.00967874920634899	-0.018922822811671	-0.103150716180371	-3.65066312997349e-09	-0.0590811671087541	-0.0128976392572946	0.0115056233421752	0.0164770291777191	-0.00497084880636606	-0.0576848275862069	4.39256613756615e-09	0.0645248677248679	0.0305177777777775	0.0419744708994708	0.0258979920634923	0.0160270105820104	-0.00794066137566131	2.01706084656084e-08	0.215558730158731	0.0598680952380958	0.151661772486773	0.101813650793651	0.0497467830687829	0.0039216666666667
138	2.9780345276873e-10	0.0640960456026059	0.00831754723127036	0.0116172983713355	0.00628509302931598	0.00530546344155845	0.0441511986970684	1.59393651170569e-09	0.156540319732442	0.0274997357826088	0.0325405338327758	0.0170347482474917	0.015505706652174	0.0958719063333335	8.43498161993769e-09	0.494718224299065	0.0919989252336448	0.119812442367601	0.0564585563862929	0.0633836504672898	0.2829092211838	1.98241993957704e-08	0.665219637462235	0.130701601208459	0.182840545454545	0.0942777203647416	0.0891253030303029	0.350655391566265	1.73652409638555e-08	0.33283313253012	0.0667831626506023	0.105139518072289	0.0591118795180724	0.0460274096385542	0.161007921686747	1.42497891566265e-08	0.173890361445783	0.0557015662650602	0.0661743373493974	0.0415970783132531	0.0246075301204819	0.0519112650602411	4.23888855421686e-08	0.42501626506024	0.0975951807228917	0.280310843373494	0.214752108433735	0.0656559939759037	0.0472900903614457
138	6.94200272125437e-11	0.0149355498954704	0.00189458522648083	0.00288566444250872	0.00172660432430555	0.00111164926829268	0.0101600482299652	3.04106349514564e-10	0.0305391300970874	0.00604426044336575	0.00737663271197409	0.00374197071844661	0.00363455364724918	0.0170972106796117	2.06332978142077e-09	0.12218893442623	0.023342355191257	0.0316012786885246	0.0148094836065573	0.0167922636612022	0.0671884153005464	5.20229100529102e-09	0.17839044973545	0.03566917989418	0.0594840317460315	0.035341250793651	0.024877177188329	0.0863492838196286	3.7793368700265e-09	0.076918832891246	0.0119023607427054	0.0390056233421752	0.0273770291777191	0.0117091511936339	0.0259151724137931	6.79256613756615e-09	0.0902248677248679	0.0339177777777775	0.0488744708994708	0.0331979920634923	0.0156670105820104	0.00742933862433868	3.25706084656084e-08	0.341558730158731	0.0794680952380957	0.248761772486773	0.184813650793651	0.0638467830687829	0.0131216666666667
139	-1.29223672988506e-10	-0.0278463614942529	-0.00355502732183908	-0.00519206471264368	-0.00287929954022988	-0.00231274018965518	-0.0190989701149425	NA	NA	NA	NA	NA	NA	NA	-4.32971432584269e-09	-0.251927921348314	-0.0460659410112357	-0.0594330008403357	-0.0295564994397758	-0.0295300278089888	-0.147091994382022	-1.0437190860215e-08	-0.348904139784945	-0.067221048387097	-0.0963991152815014	-0.0528539946380697	-0.0430332795698926	-0.186260725806451	-1.27547580645161e-08	-0.251694101876676	-0.055040160857909	-0.0902635040431263	-0.056779935309973	-0.0340949329758713	-0.103322634408602	-1.13625876010781e-08	-0.142726145552561	-0.0337139892183287	-0.0771583018867926	-0.0602110215053764	-0.0173435040431266	-0.0324134584450402	-2.08469541778976e-08	-0.204750270270271	-0.043909973045822	-0.142360377358491	-0.116802702702703	-0.0242591374663074	-0.0213368632707775
139	-1.20379972787456e-10	-0.0259044501045296	-0.00331661477351917	-0.00473573555749128	-0.00266026567569445	-0.00212285073170732	-0.0178509517700348	-7.61493650485436e-10	-0.0738108699029126	-0.0124067395566343	-0.0136593672880259	-0.0072860292815534	-0.00637344635275082	-0.0477427893203883	-3.86967021857923e-09	-0.223411065573771	-0.041417644808743	-0.0482387213114753	-0.0236805163934426	-0.0245547363387978	-0.133791584699454	-9.53470899470898e-09	-0.31510955026455	-0.06182082010582	-0.0754159682539685	-0.037358749206349	-0.037372822811671	-0.174850716180371	-1.12306631299735e-08	-0.214281167108754	-0.0477776392572946	-0.0639943766578248	-0.036582970822281	-0.0274308488063661	-0.102484827586207	-8.57743386243384e-09	-0.103075132275132	-0.0303822222222225	-0.0400255291005292	-0.0284320079365077	-0.0115429894179895	-0.0327606613756613	-1.31993915343916e-08	-0.124941269841269	-0.0317319047619043	-0.0675382275132269	-0.0547863492063486	-0.0127532169312171	-0.0256183333333333
140	-1.2983654723127e-10	-0.0278099543973941	-0.00358945276872964	-0.0045017016286645	-0.00208990697068401	-0.00244253655844156	-0.0197188013029316	NA	NA	NA	NA	NA	NA	NA	-5.86951838006231e-09	-0.337551775700935	-0.0594340747663553	-0.0718715576323986	-0.0359944436137071	-0.0358773495327102	-0.2062407788162	-1.49098006042296e-08	-0.486880362537765	-0.091938398791541	-0.100379454545455	-0.0432222796352584	-0.0566046969696971	-0.295594608433735	-1.64547590361445e-08	-0.30636686746988	-0.0706568373493978	-0.0679604819277107	-0.0294881204819275	-0.0384325903614458	-0.167792078313253	-4.07021084337346e-09	-0.0389096385542173	0.0022015662650602	-0.0013256626506026	-0.00260292168674691	0.00128753012048191	-0.0397787349397589	1.41888855421686e-08	0.162016265060241	0.0490951807228917	0.115810843373494	0.0621521084337346	0.0537559939759037	-0.00340990963855427
140	-1.18459972787456e-10	-0.0252074501045296	-0.00333981477351917	-0.00343233555749128	-0.00125539567569445	-0.00222475073170732	-0.0184349517700348	NA	NA	NA	NA	NA	NA	NA	-5.46037021857923e-09	-0.31193106557377	-0.0539396448087429	-0.0622287213114754	-0.0306895163934427	-0.0315397363387978	-0.195761584699454	-1.3983708994709e-08	-0.45020955026455	-0.08435082010582	-0.0758559682539685	-0.024258749206349	-0.050912822811671	-0.286860716180371	-1.54806631299735e-08	-0.280881167108754	-0.0685476392572946	-0.0390943766578248	-0.00576297082228091	-0.0332908488063661	-0.173264827586207	3.56256613756615e-09	0.0629248677248679	0.0316177777777775	0.0652744708994707	0.0500979920634923	0.0151870105820104	-0.0339106613756613	4.02706084656084e-08	0.431558730158731	0.110068095238096	0.309361772486773	0.207513650793651	0.101846783068783	0.0121216666666667
141	NA	NA	NA	NA	NA	NA	NA	NA	NA	NA	NA	NA	NA	NA	NA	NA	NA	NA	NA	NA	NA	-1.38788006042296e-08	-0.466880362537765	-0.092318398791541	-0.130589454545455	-0.0702222796352584	-0.0597946969696971	-0.245044608433735	-1.63947590361445e-08	-0.32006686746988	-0.0696668373493978	-0.113330481927711	-0.0675481204819276	-0.0457825903614458	-0.137092078313253	-1.68902108433735e-08	-0.210709638554217	-0.0679784337349398	-0.0916956626506027	-0.0604029216867469	-0.0312924698795181	-0.0510487349397589	-4.61611144578314e-08	-0.46628373493976	-0.112104819277108	-0.305289156626506	-0.227347891566265	-0.0779440060240963	-0.0488599096385542
141	NA	NA	NA	NA	NA	NA	NA	-5.7717616842105e-10	-0.0566239947368421	-0.010264417243421	-0.0111842302970297	-0.00569606277227728	-0.00558125121710526	-0.0349589883552632	-2.85231730205278e-09	-0.166440557184751	-0.0319779589442815	-0.0374641117647059	-0.0174485088235295	-0.0203687853372433	-0.0962658651026392	-6.64047910863508e-09	-0.226110863509749	-0.0462720891364902	-0.0693910335195532	-0.0401883519553074	-0.0297131949860724	-0.109243676880223	-8.74589385474862e-09	-0.176406983240223	-0.0392331843575419	-0.0763556703910615	-0.0489782541899442	-0.0273775418994415	-0.0620639832869082	-1.32658659217877e-08	-0.169626815642458	-0.0616061838440111	-0.0793489972144848	-0.0515715598885794	-0.0277751532033426	-0.0296542178770949	-4.35586350974931e-08	-0.446878272980502	-0.109366573816156	-0.301716155988858	-0.220376880222841	-0.0813012256267409	-0.0354546368715083
142	-1.37965472312702e-11	-0.00278395439739411	-0.00046745276872964	0.000227298371335508	0.000533093029315986	-0.00033553655844156	-0.00253880130293158	-1.68363488294309e-10	-0.0153296802675584	-0.00199026421739121	-0.00090946616722419	-0.000363251752508335	-0.000544293347826049	-0.0130980936666666	-7.19018380062311e-10	-0.0391817757009352	-0.00657107476635526	-0.00237755763239856	0.00132855638629291	-0.0037063495327102	-0.0302907788161997	-3.95800604229616e-10	-0.00738036253776501	-0.000498398791541054	0.0176405454545454	0.0188777203647416	-0.000634696969697091	-0.0256446084337353	2.54524096385546e-09	0.0589331325301197	0.0119831626506023	0.0474395180722893	0.0375118795180724	0.00995740963855419	-0.000492078313253292	7.10978915662654e-09	0.0971903614457828	0.0276015662650602	0.0646743373493974	0.0462970783132531	0.0183375301204819	0.00491126506024107	2.38888855421686e-08	0.25201626506024	0.0640951807228916	0.180110843373494	0.127952108433735	0.0521559939759037	0.00779009036144574
142	-7.57216208333337e-11	-0.0162294033333334	-0.0020432771120332	-0.00303668057083334	-0.0018357778209205	-0.00124153970247933	-0.0112352870833334	-2.89573749999998e-10	-0.0271015627376427	-0.00505068821292775	-0.00591518783269956	-0.00300605133079851	-0.00290993866920151	-0.0178346603773585	-5.67255448717953e-10	-0.0331742948717953	-0.00775968690095837	-0.00599826366559471	-0.00210641157556266	-0.004398798076923	-0.0189854807692311	-4.21408805031437e-10	-0.0159506289308178	-0.00490015673981197	-0.009012044025157	-0.00641895899053635	-0.00246109717868333	-0.00282245283018846	8.01855345911958e-10	0.0143499999999996	0.00634075471698105	-0.00176965408805051	-0.00453622012578615	0.00276512578616358	0.00978795597484256	-3.19355345911944e-09	-0.0435094339622641	-0.0196316037735848	-0.0272629559748426	-0.0224547767295597	-0.00478861635220123	0.00338512578616341	-1.53694043887148e-08	-0.160174294670846	-0.0403317554858931	-0.11355407523511	-0.0837981191222572	-0.0296578369905956	-0.00635730407523503
143	6.54034527687298e-11	0.0139960456026059	0.00165754723127036	0.00259729837133551	0.00163009302931599	0.00093646344155844	0.00974119869706843	2.73936511705691e-10	0.0273403197324416	0.00462973578260879	0.00675053383277581	0.00389474824749166	0.00285570665217395	0.0152619063333334	1.82998161993769e-09	0.107518224299065	0.0187689252336447	0.0288124423676014	0.0162985563862929	0.0125536504672898	0.0599092211838003	5.33419939577038e-09	0.178019637462235	0.0340016012084589	0.0503405454545454	0.0289777203647416	0.0219753030303029	0.0926553915662647	5.10524096385546e-09	0.0967331325301197	0.0170831626506023	0.0315395180722893	0.0204118795180725	0.0111174096385542	0.0481079216867467	1.10978915662653e-09	0.0123903614457828	0.0035015662650602	0.00137433734939741	-0.000602921686746904	0.00197753012048192	0.00751126506024109	1.28888554216863e-09	0.0130162650602403	0.00529518072289169	0.0116108433734941	0.0112521084337346	0.000355993975903709	-0.00345990963855426
143	7.84200272125437e-11	0.0168455498954704	0.00196158522648083	0.00337466444250872	0.00220860432430555	0.00111864926829268	0.0115100482299652	4.01106349514564e-10	0.0398391300970874	0.00704426044336575	0.00954663271197409	0.0054619707184466	0.00408455364724918	0.0232372106796117	2.94832978142077e-09	0.172588934426229	0.030822355191257	0.0443012786885246	0.0241994836065574	0.0201222636612022	0.0974884153005464	8.61229100529101e-09	0.28959044973545	0.05456917989418	0.0868840317460315	0.052441250793651	0.035137177188329	0.151149283819629	8.9193368700265e-09	0.174518832891246	0.0291023607427054	0.0724056233421752	0.0507770291777191	0.0216191511936339	0.073015172413793	7.50256613756615e-09	0.0969248677248679	0.0298177777777775	0.0517744708994708	0.0369979920634923	0.0148570105820104	0.0152293386243387	2.12706084656084e-08	0.222558730158731	0.0539680952380958	0.164061772486773	0.126413650793651	0.0376467830687829	0.0043216666666667
144	-8.19654723127018e-12	-0.00176395439739411	-0.00031645276872964	-0.000316701628664492	-0.000251906970684014	-9.65365584415603e-05	-0.00112880130293158	-8.96348829430921e-12	-0.00122968026755841	-0.000990264217391213	-0.000309466167224191	0.000277748247491664	-0.000591293347826049	-0.000578093666666592	5.6298161993769e-10	0.0319182242990649	0.00474892523364473	0.00671244236760144	0.00407855638629291	0.0026336504672898	0.0204092211838003	2.15419939577038e-09	0.0672196374622351	0.011301601208459	0.00694054545454538	-0.00122227963525842	0.00870530303030291	0.0479553915662647	1.14524096385546e-09	0.0148331325301198	-0.000316837349397728	-0.0118604819277107	-0.0117481204819276	-0.000162590361445806	0.0271079216867467	-2.82021084337347e-09	-0.0401096385542172	-0.0201984337349398	-0.0245256626506026	-0.0170029216867469	-0.00751246987951808	0.00461126506024108	-1.75111144578314e-08	-0.18718373493976	-0.0515048192771083	-0.133589156626506	-0.0919478915662653	-0.0417440060240963	-0.00200990963855425
144	-1.66465693430657e-11	-0.00344668248175184	-0.000476559124087603	-0.000466202930402922	-0.000547994450549445	5.00930656934267e-05	-0.00241683941605841	1.7462383157895e-10	0.0160360052631578	0.00183258275657896	0.00201776970297031	0.00136793722772272	0.000558048782894746	0.0124310116447368	1.78568269794722e-09	0.102159442815249	0.0180120410557185	0.0209458882352941	0.00996149117647051	0.0106412146627567	0.0639341348973607	5.33952089136492e-09	0.173489136490251	0.0323979108635098	0.0326289664804468	0.0096416480446926	0.0225068050139276	0.109656323119777	5.83410614525138e-09	0.103393016759777	0.0199368156424581	0.00944432960893851	-0.00319825418994422	0.0126124581005586	0.0727360167130918	2.12413407821229e-09	0.0181731843575419	-0.0109361838440111	0.000971002785515208	0.00408844011142065	-0.00307515320334258	0.0271857821229051	-8.95863509749306e-09	-0.107478272980502	-0.0355665738161562	-0.0942161559888579	-0.0634768802228408	-0.0307412256267409	0.0226553631284917
145	6.23034527687298e-11	0.0135860456026059	0.00173454723127036	0.00292329837133551	0.00166809302931599	0.00122446344155844	0.00893119869706843	4.22936511705691e-10	0.0411403197324416	0.00673973578260879	0.0083805338327758	0.00479474824749166	0.00358570665217395	0.0254119063333334	3.07398161993769e-09	0.178818224299065	0.0329489252336447	0.0416124423676014	0.0207685563862929	0.0208036504672898	0.1043092211838	8.49419939577039e-09	0.281919637462235	0.054501601208459	0.0708405454545453	0.0346777203647416	0.0366253030303029	0.155655391566265	9.35524096385545e-09	0.17873313253012	0.0356831626506023	0.0555395180722893	0.0311118795180724	0.0243274096385542	0.0876079216867467	6.59978915662654e-09	0.0780903614457828	0.0155015662650602	0.0289743373493974	0.0177970783132531	0.0110975301204819	0.0336112650602411	7.08888554216862e-09	0.0600162650602404	0.00859518072289166	0.0237108433734941	0.0225521084337345	0.00115599397590371	0.0279900903614457
145	3.20820027212544e-10	0.0692455498954704	0.00882458522648084	0.0128416644425087	0.00676360432430555	0.00602664926829269	0.0475400482299652	2.00210634951456e-09	0.195739130097087	0.0324642604433657	0.0400266327119741	0.0214119707184466	0.0186145536472492	0.123197210679612	1.14623297814208e-08	0.666988934426229	0.121002355191257	0.154801278688525	0.0741094836065574	0.0806922636612022	0.391388415300546	2.6942291005291e-08	0.89299044973545	0.17146917989418	0.215684031746032	0.101341250793651	0.115037177188329	0.508849283819629	2.35793368700265e-08	0.437718832891246	0.0874023607427054	0.100005623342175	0.0438770291777191	0.0561291511936339	0.250215172413793	1.00425661375662e-08	0.107624867724868	0.00661777777777753	0.0275744708994707	0.0219979920634923	0.00557701058201045	0.0734293386243387	-6.7939153439161e-10	-0.0403412698412693	-0.0311319047619043	-0.0612382275132269	-0.0197863492063486	-0.0414532169312171	0.0521216666666667
146	-6.53965472312702e-11	-0.0139039543973941	-0.00186545276872964	-0.00195870162866449	-0.000796906970684014	-0.00119153655844156	-0.0100888013029316	-5.22663488294309e-10	-0.0498796802675584	-0.00783026421739121	-0.00791946616722419	-0.00436625175250834	-0.00355329334782605	-0.0347880936666666	-3.04401838006231e-09	-0.174081775700935	-0.0317110747663553	-0.0339375576323986	-0.0159814436137071	-0.0179563495327102	-0.1083907788162	-7.46580060422961e-09	-0.241980362537765	-0.0469783987915411	-0.0425594545454547	-0.0140622796352584	-0.0279046969696971	-0.153444608433735	-7.63475903614454e-09	-0.13936686746988	-0.0315168373493977	-0.0235604819277107	-0.00648812048192756	-0.0170425903614458	-0.0842920783132533	-2.55021084337347e-09	-0.0241096385542173	-0.00799843373493977	0.00747433734939741	0.00769707831325311	-0.000262469879518082	-0.0235687349397589	4.38888554216864e-09	0.0560162650602404	0.0158951807228917	0.0526108433734941	0.0321521084337346	0.0204559939759037	-0.0125099096385543
146	-4.35465693430657e-11	-0.00917668248175186	-0.0012005591240876	-0.000902202930402923	-0.000168994450549444	-0.000764906934306572	-0.00698683941605841	-2.4937616842105e-10	-0.0236539947368422	-0.00352341724342104	-0.00320223029702969	-0.00162306277227728	-0.00167495121710525	-0.0167089883552632	-1.02831730205278e-09	-0.0578405571847505	-0.00970795894428151	-0.0082941117647059	-0.00301850882352947	-0.00561878533724332	-0.0390658651026393	-1.57047910863509e-09	-0.0460108635097494	-0.00860208913649019	0.00672896648044682	0.0108416480446926	-0.00462319498607238	-0.0429436768802228	-2.7589385474862e-10	0.00229301675977658	-0.00246318435754187	0.0232443296089385	0.0209117458100558	0.00231245810055856	-0.0197639832869082	3.7841340782123e-09	0.0513731843575419	0.017963816155989	0.0289710027855152	0.0184884401114206	0.0104848467966574	0.00358578212290507	1.63913649025069e-08	0.172321727019499	0.0436334261838438	0.119083844011142	0.0816231197771592	0.0374587743732591	0.00995536312849169
147	-9.55665472312702e-11	-0.0203939543973941	-0.00256045276872964	-0.00322370162866449	-0.00155790697068401	-0.00169663655844156	-0.0146088013029316	-6.75563488294309e-10	-0.0649396802675584	-0.0100802642173912	-0.0114924661672242	-0.00648125175250834	-0.00501129334782605	-0.0440280936666666	-3.77001838006231e-09	-0.216581775700935	-0.0381010747663553	-0.0451575576323986	-0.0218814436137071	-0.0232763495327102	-0.1333107788162	-9.16580060422961e-09	-0.298280362537765	-0.055798398791541	-0.0574594545454547	-0.0219522796352584	-0.0349546969696971	-0.186044608433735	-7.84475903614454e-09	-0.13876686746988	-0.0285168373493977	-0.0123604819277107	0.00321187951807245	-0.0155725903614458	-0.0977920783132533	1.99789156626534e-10	0.0114903614457828	0.00270156626506021	0.0276743373493974	0.0229970783132531	0.00473753012048192	-0.0188487349397589	8.68888554216862e-09	0.0960162650602404	0.0255951807228917	0.0737108433734942	0.0471521084337346	0.0265559939759037	-0.00288990963855426
147	-9.41799727874563e-11	-0.0202044501045296	-0.00245841477351917	-0.00350633555749128	-0.00183089567569445	-0.00172275073170732	-0.0142399517700348	-6.06093650485436e-10	-0.0585908699029126	-0.00895773955663425	-0.0111593672880259	-0.0063080292815534	-0.00485144635275082	-0.0384827893203883	-2.70167021857923e-09	-0.155811065573771	-0.026947644808743	-0.0347687213114753	-0.0179305163934427	-0.0168377363387978	-0.0941115846994537	-5.93770899470898e-09	-0.19270955026455	-0.03591082010582	-0.0366159682539685	-0.013638749206349	-0.022312822811671	-0.117050716180371	-5.4806631299735e-09	-0.095081167108754	-0.0236976392572945	5.62334217519037e-06	0.0101770291777191	-0.0102608488063661	-0.071284827586207	1.53256613756615e-09	0.0281248677248679	0.0141177777777775	0.0285744708994707	0.0192979920634923	0.00928701058201046	-0.0146206613756613	1.40806084656084e-08	0.154558730158731	0.0387680952380957	0.119261772486773	0.0822136507936514	0.0370467830687829	-0.00375833333333331
148	-9.75636729885057e-11	-0.0209763614942529	-0.00258152732183908	-0.00390406471264368	-0.00224452954022988	-0.00165944018965518	-0.0144869701149425	-5.9488757817109e-10	-0.0583001823008852	-0.0101720240265487	-0.0118537380943952	-0.00613980669616521	-0.00571396045427726	-0.0362794994395282	-3.02971432584269e-09	-0.176117921348314	-0.0323659410112357	-0.0416930008403356	-0.0210994994397758	-0.0202460278089888	-0.102771994382022	-7.48219086021501e-09	-0.250104139784945	-0.048201048387097	-0.0705091152815014	-0.0402139946380697	-0.0297732795698926	-0.132360725806451	-8.64475806451612e-09	-0.172294101876676	-0.032150160857909	-0.0690935040431263	-0.048069935309973	-0.0216349329758713	-0.0679226344086023	-8.13258760107814e-09	-0.104526145552561	-0.0247239892183287	-0.0638583018867926	-0.0520710215053764	-0.0121535040431266	-0.0165834584450401	-1.87369541778976e-08	-0.190850270270271	-0.043109973045822	-0.143460377358491	-0.113602702702703	-0.0284591374663074	-0.00713686327077746
148	-1.0888826122449e-10	-0.0233822734693878	-0.00286242557142858	-0.00429692421160408	-0.00256376234812287	-0.00176383848979591	-0.0161467685714286	-6.015119993266e-10	-0.0588019389898993	-0.010241598962963	-0.0115681354594594	-0.00616759461486486	-0.00549557336835016	-0.036776128114478	-3.39813493589744e-09	-0.196620897435898	-0.0358964294871795	-0.0436754391025639	-0.0212009678456591	-0.0220823820512819	-0.117094551282052	-8.45643558282207e-09	-0.28155754601227	-0.0542689263803684	-0.0735530461538466	-0.0401490432098764	-0.0334812760736197	-0.152208251533743	-8.22222769230773e-09	-0.159468	-0.0274636	-0.0617544307692303	-0.0421361846153848	-0.0196002153846153	-0.0719385582822088	-8.52329230769232e-09	-0.110256134969325	-0.0356226073619633	-0.0572916564417182	-0.0427355521472393	-0.0145758895705522	-0.0168454153846152	-2.20347384615384e-08	-0.225745846153845	-0.0517648923076922	-0.162644307692307	-0.130700920245399	-0.0333810769230771	-0.0108933950617284
149	-4.96547231270169e-13	-0.000163954397394112	-0.00014845276872964	-3.17016286644929e-05	7.70930293159857e-05	-0.00013953655844156	2.11986970684206e-05	-1.44063488294309e-10	-0.0130996802675584	-0.00209026421739121	-0.00065946616722419	-0.000363251752508335	-0.000296293347826049	-0.0110080936666666	-8.52018380062311e-10	-0.0473817757009351	-0.00964107476635527	-0.00478755763239855	-0.000461443613707093	-0.00433634953271019	-0.0328907788161997	-1.83580060422962e-09	-0.058880362537765	-0.011898398791541	-0.00595945454545464	0.00133772036474157	-0.00676469696969709	-0.0419446084337353	-2.16475903614454e-09	-0.0388668674698803	-0.00951683734939771	-0.00296048192771067	0.00281187951807245	-0.0057625903614458	-0.0264920783132533	-1.32021084337347e-09	-0.0121096385542172	-0.0106984337349398	0.0121743373493974	0.0143970783132531	-0.00220246987951808	-0.0135687349397589	-5.79111445783137e-09	-0.0547837349397596	-0.0147048192771083	-0.0232891566265059	-0.0123478915662654	-0.0109440060240963	-0.0168099096385543
149	-1.31951620833334e-10	-0.0284794033333334	-0.0037512771120332	-0.00540428057083335	-0.0029573378209205	-0.00248753970247933	-0.0194032870833334	-7.63973749999998e-10	-0.0730115627376427	-0.0127816882129278	-0.0142301878326996	-0.00743405133079851	-0.00679593866920152	-0.0476846603773585	-3.57925544871795e-09	-0.208374294871795	-0.0396696869009584	-0.0465582636655947	-0.0220564115755626	-0.025018798076923	-0.121685480769231	-9.14140880503144e-09	-0.305450628930818	-0.061080156739812	-0.081372044025157	-0.0418689589905363	-0.0393210971786834	-0.163822452830188	-1.0558144654088e-08	-0.20625	-0.0409592452830189	-0.0771196540880505	-0.0484862201257862	-0.0286348742138364	-0.0882120440251575	-1.04035534591194e-08	-0.129809433962264	-0.0384016037735848	-0.0591529559748426	-0.0400547767295597	-0.0190886163522012	-0.0322848742138366	-2.35794043887148e-08	-0.235774294670846	-0.0535317554858931	-0.15605407523511	-0.121898119122257	-0.0342578369905956	-0.026207304075235
150	2.07034527687298e-11	0.00425604560260589	0.000691547231270361	0.000167298371335508	-6.19069706840141e-05	0.00019846344155844	0.00340119869706842	-1.36634882943092e-11	-0.000909680267558413	0.000679735782608786	-9.94661672241935e-05	-0.000669251752508336	0.000573706652173951	-0.00215809366666659	-1.53018380062311e-10	-0.00748177570093515	-0.000761074766355264	0.000542442367601431	-5.14436137070927e-05	0.0005836504672898	-0.00729077881619973	-3.95800604229616e-10	-0.00998036253776506	0.000101601208458963	0.00684054545454536	0.00747772036474158	-9.46969696970928e-05	-0.0179446084337353	1.15240963855462e-10	0.0079331325301198	0.00578316265060229	0.0146395180722893	0.0119118795180724	0.00278740963855419	-0.0125920783132533	1.13978915662653e-09	0.0193903614457828	0.0139015662650603	0.0142743373493974	0.00819707831325311	0.00602753012048192	-0.00877873493975891	1.26888855421686e-08	0.141016265060241	0.0410951807228917	0.109110843373494	0.0761521084337347	0.0329559939759037	-0.00961990963855425
150	-8.99116208333337e-11	-0.0193694033333334	-0.0023922771120332	-0.00364768057083334	-0.0019357778209205	-0.00175153970247933	-0.0134152870833334	-5.75573749999998e-10	-0.0541115627376427	-0.00843068821292776	-0.0102191878326996	-0.00571905133079851	-0.00449993866920152	-0.0371546603773585	-2.64625544871795e-09	-0.152174294871795	-0.0270396869009584	-0.0312482636655947	-0.0153964115755627	-0.016378798076923	-0.0933854807692311	-6.21140880503144e-09	-0.201750628930818	-0.036900156739812	-0.040412044025157	-0.0160089589905363	-0.0242410971786833	-0.125322452830188	-4.99814465408804e-09	-0.0882500000000005	-0.0152592452830189	-0.0103696540880505	-0.00172622012578615	-0.00863487421383641	-0.0626120440251575	1.36644654088056e-09	0.0247905660377359	0.0217683962264152	0.0162370440251574	0.0062352232704403	0.0100013836477988	-0.0132848742138366	1.96205956112852e-08	0.213325705329154	0.0632682445141069	0.14874592476489	0.0933018808777428	0.0554421630094044	0.00140269592476496
151	-2.39654723127016e-12	-0.000403954397394109	-0.000267452768729639	0.000497298371335507	0.000610093029315986	-0.00014253655844156	-0.000638801302931579	-1.23163488294309e-10	-0.0113296802675584	-0.00220026421739121	-0.000369466167224192	0.000254748247491664	-0.000621293347826048	-0.00942809366666658	-4.26018380062311e-10	-0.0235817757009352	-0.00567107476635527	-0.00135755763239857	0.000858556386292907	-0.0022163495327102	-0.0165907788161997	-9.35800604229615e-10	-0.029780362537765	-0.00859839879154105	-0.00085945454545462	0.00233772036474157	-0.00261469696969709	-0.0213446084337353	-2.88475903614454e-09	-0.0577668674698802	-0.0188168373493977	-0.0190604819277107	-0.00928812048192756	-0.00977259036144582	-0.0198920783132533	-4.67021084337347e-09	-0.0600096385542173	-0.0224984337349398	-0.0285256626506026	-0.0192029216867469	-0.00929246987951808	-0.00902873493975891	-1.56211144578314e-08	-0.16128373493976	-0.0405048192771083	-0.109389156626506	-0.0786478915662653	-0.0307440060240963	-0.0114199096385543
151	-8.05399727874563e-11	-0.0171744501045296	-0.00224141477351917	-0.00256033555749128	-0.00115439567569445	-0.00145335073170732	-0.0123799517700348	-5.23693650485436e-10	-0.0503308699029126	-0.00807873955663425	-0.00858336728802591	-0.0045930292815534	-0.00399044635275082	-0.0336727893203883	-2.27767021857923e-09	-0.130811065573771	-0.023567644808743	-0.0270487213114754	-0.0131605163934427	-0.0138777363387978	-0.0802115846994537	-5.15770899470898e-09	-0.16630955026455	-0.03323082010582	-0.0273159682539685	-0.008178749206349	-0.018492822811671	-0.102650716180371	-5.1406631299735e-09	-0.090481167108754	-0.0247976392572946	-0.0020943766578248	0.00835702917771909	-0.0104908488063661	-0.063584827586207	1.00256613756615e-09	0.0199248677248679	0.00491777777777752	0.0269744708994707	0.0208979920634923	0.00603701058201046	-0.0119406613756613	7.66060846560838e-09	0.0849587301587307	0.0206680952380957	0.0675617724867731	0.0465136507936514	0.0211467830687829	-0.0032783333333333
152	-5.42965472312702e-11	-0.0119139543973941	-0.00143745276872964	-0.00303270162866449	-0.00209290697068401	-0.000970536558441559	-0.00743880130293158	-3.40763488294309e-10	-0.0335996802675584	-0.00586226421739121	-0.00759146616722419	-0.00441625175250834	-0.00317529334782605	-0.0207980936666666	-1.78301838006231e-09	-0.104081775700935	-0.0205610747663553	-0.0246475576323986	-0.0127214436137071	-0.0119263495327102	-0.0588907788161997	-4.47580060422962e-09	-0.152180362537765	-0.029898398791541	-0.0468594545454547	-0.0277322796352584	-0.0185446969696971	-0.0764446084337354	-5.53475903614454e-09	-0.11066686746988	-0.0202168373493977	-0.0499604819277107	-0.0346981204819276	-0.0152725903614458	-0.0404920783132533	-1.00602108433735e-08	-0.128009638554217	-0.0427584337349398	-0.0608256626506026	-0.0411429216867469	-0.0197024698795181	-0.0243787349397589	-2.52811144578314e-08	-0.25328373493976	-0.0628048192771083	-0.157289156626506	-0.113247891566265	-0.0441440060240963	-0.0331999096385543
152	NA	NA	NA	NA	NA	NA	NA	-5.12693650485436e-10	-0.0504608699029126	-0.00848173955663425	-0.0112153672880259	-0.0062950292815534	-0.00492044635275082	-0.0307627893203883	-2.32167021857923e-09	-0.134811065573771	-0.024437644808743	-0.0319387213114753	-0.0171705163934426	-0.0147677363387978	-0.0784115846994537	-5.81770899470898e-09	-0.19480955026455	-0.03642082010582	-0.0558559682539685	-0.032808749206349	-0.022352822811671	-0.0994507161803713	-5.5706631299735e-09	-0.107481167108754	-0.0165976392572946	-0.0420943766578248	-0.0297329708222809	-0.0124108488063661	-0.0487848275862069	-7.18743386243384e-09	-0.0917751322751321	-0.0246922222222225	-0.0521255291005293	-0.0411820079365077	-0.0109329894179896	-0.0149706613756613	-1.49793915343916e-08	-0.150141269841269	-0.0320319047619042	-0.103438227513227	-0.0833863492063486	-0.0200532169312171	-0.0146283333333333
153	-6.31965472312702e-11	-0.0136139543973941	-0.00137945276872964	-0.00294070162866449	-0.00196290697068401	-0.00100753655844156	-0.00929880130293157	-5.34663488294309e-10	-0.0517096802675584	-0.00768126421739122	-0.0106174661672242	-0.00681625175250834	-0.00380129334782605	-0.0340680936666666	-3.62901838006231e-09	-0.208281775700935	-0.0368610747663553	-0.0459675576323986	-0.0267614436137071	-0.0192163495327102	-0.1254307788162	-1.15448006042296e-08	-0.376780362537765	-0.070898398791541	-0.0803194545454547	-0.0394222796352584	-0.0403346969696971	-0.226544608433735	-1.44047590361446e-08	-0.27136686746988	-0.0463868373493977	-0.0844604819277107	-0.0537181204819276	-0.0307625903614458	-0.140492078313253	-8.80021084337346e-09	-0.105209638554217	-0.0225984337349398	-0.0439256626506026	-0.0313129216867469	-0.0125624698795181	-0.0386687349397589	-3.82111445783138e-09	-0.0294837349397596	-0.00640481927710835	-0.00698915662650588	-0.0119478915662654	0.0049559939759037	-0.0161499096385543
153	NA	NA	NA	NA	NA	NA	NA	NA	NA	NA	NA	NA	NA	NA	-3.41925544871795e-09	-0.199674294871795	-0.0359496869009584	-0.0512982636655947	-0.0308194115755626	-0.020998798076923	-0.111985480769231	-1.14914088050314e-08	-0.381950628930818	-0.071330156739812	-0.105632044025157	-0.0629689589905364	-0.0424810971786834	-0.205922452830188	-1.3198144654088e-08	-0.25715	-0.0311592452830189	-0.116369654088051	-0.0886862201257862	-0.0276848742138364	-0.109612044025157	-1.08235534591194e-08	-0.141309433962264	-0.0270716037735848	-0.0908329559748427	-0.0691547767295597	-0.0216686163522012	-0.0234448742138366	-1.91994043887148e-08	-0.201074294670846	-0.0425317554858931	-0.15815407523511	-0.127998119122257	-0.0301578369905956	-0.000397304075235034
154	-8.84465472312702e-11	-0.0186239543973941	-0.00217345276872964	-0.00249270162866449	-0.00121990697068401	-0.00130453655844156	-0.0139588013029316	-6.79863488294309e-10	-0.0647896802675584	-0.00943726421739122	-0.0107664661672242	-0.00641825175250834	-0.00434829334782605	-0.0452380936666666	-4.70501838006231e-09	-0.267711775700935	-0.0456410747663553	-0.0537375576323986	-0.0295814436137071	-0.0241563495327102	-0.1683307788162	-1.39558006042296e-08	-0.449780362537765	-0.084218398791541	-0.0799694545454547	-0.0323522796352584	-0.0470446969696971	-0.286594608433735	-1.59547590361445e-08	-0.29546686746988	-0.0613868373493977	-0.0710604819277107	-0.0395681204819276	-0.0314525903614458	-0.163092078313253	-9.70210843373469e-10	-0.00370963855421723	0.0115015662650602	0.0085743373493974	0.00479707831325312	0.00377753012048192	-0.0237887349397589	2.73888855421686e-08	0.28801626506024	0.0755951807228916	0.185010843373494	0.109852108433735	0.0750559939759037	0.0278900903614457
154	-1.44941620833334e-10	-0.0307634033333334	-0.0037712771120332	-0.00459768057083335	-0.0022028778209205	-0.00243543970247933	-0.0224722870833334	-9.79973749999998e-10	-0.0924715627376427	-0.0141846882129278	-0.0159701878326995	-0.00900055133079851	-0.00696993866920152	-0.0640026603773584	-5.78245544871795e-09	-0.330454294871795	-0.0580896869009584	-0.0670822636655947	-0.0360074115755627	-0.031591798076923	-0.204845480769231	-1.64514088050314e-08	-0.531450628930818	-0.100330156739812	-0.099862044025157	-0.0421589589905363	-0.0575210971786834	-0.332152452830188	-1.8528144654088e-08	-0.34375	-0.072629245283019	-0.0830096540880505	-0.0455562201257862	-0.0374548742138364	-0.188152044025157	-2.43355345911944e-09	-0.0194094339622641	0.0148683962264152	-0.000962955974842609	-0.00650477672955969	0.00552138364779878	-0.0333248742138366	3.04205956112853e-08	0.324325705329154	0.0897682445141069	0.21034592476489	0.120701880877743	0.0896421630094044	0.024102695924765
155	-3.18336729885057e-11	-0.00692636149425288	-0.000923527321839082	-0.00125106471264368	-0.000498229540229881	-0.000752840189655177	-0.00474697011494253	-2.7018757817109e-10	-0.0261901823008852	-0.00422602402654869	-0.00478173809439523	-0.0023388066961652	-0.00243996045427726	-0.0171894994395282	-9.0771432584269e-10	-0.0530179213483146	-0.00929594101123569	-0.0127530008403357	-0.00527949943977582	-0.00712602780898881	-0.0315719943820225	-3.92190860215014e-10	-0.0128041397849452	-0.00141104838709701	-0.00332911528150137	-7.39946380696814e-05	-0.0027132795698926	-0.00916072580645129	5.65241935483886e-10	0.0113058981233238	-0.000850160857908956	0.0160064959568736	0.014070064690027	0.00133506702412867	-0.000822634408602293	1.49741239892186e-09	0.0223738544474391	0.0199760107816713	0.00464169811320742	-0.00546102150537637	0.00970649595687337	-0.00287345844504015	1.22830458221024e-08	0.136649729729729	0.041990026954178	0.0954396226415094	0.0622972972972973	0.0344408625336926	-0.00342686327077746
155	-7.885826122449e-11	-0.0170022734693878	-0.00210142557142858	-0.00317022421160408	-0.00177756234812287	-0.00142283848979591	-0.0116577685714286	-4.676119993266e-10	-0.0457819389898993	-0.00751859896296299	-0.00940313545945942	-0.00514459461486486	-0.00435357336835016	-0.0286361281144779	-2.33313493589744e-09	-0.135820897435898	-0.0240364294871795	-0.0323454391025639	-0.0160309678456591	-0.0159223820512819	-0.0794245512820517	-5.00643558282208e-09	-0.16585754601227	-0.0306889263803684	-0.0401330461538466	-0.0195890432098765	-0.0206112760736197	-0.0935082515337431	-3.99222769230772e-09	-0.073368	-0.0127636	-0.0172544307692304	-0.00917618461538477	-0.00809021538461533	-0.0449385582822088	-1.17329230769233e-09	-0.0124561349693253	0.00487739263803672	-0.00589165644171824	-0.0082755521472393	0.00235411042944778	-0.0109054153846152	6.61526153846162e-09	0.0760541538461544	0.0240351076923078	0.0567556923076933	0.0313990797546006	0.0239189230769229	-0.00457339506172842
156	2.20866327011494e-10	0.0475636385057471	0.00573647267816092	0.00929193528735632	0.00559377045977012	0.00369815981034482	0.0325330298850575	1.26751242182891e-09	0.123909817699115	0.0201809759734513	0.0260482619056048	0.0147641933038348	0.0112840395457227	0.0776705005604718	7.86628567415731e-09	0.456182078651686	0.0812240589887643	0.105166999159664	0.0541405005602242	0.0513739721910112	0.269128005617978	2.1057809139785e-08	0.697295860215055	0.130388951612903	0.173470884718499	0.0898560053619303	0.0841367204301074	0.392239274193549	1.93152419354839e-08	0.359605898123324	0.066049839142091	0.102006495956874	0.058170064690027	0.0432350670241287	0.194677365591398	7.73741239892187e-09	0.088073854447439	0.0193760107816713	0.0247416981132074	0.0150389784946236	0.00934649595687337	0.0433365415549598	9.18304582210238e-09	0.0866497297297291	0.011990026954178	0.0553396226415094	0.0589972972972974	-0.00235913746630738	0.0163431367292225
156	1.1861173877551e-10	0.0254677265306122	0.00308657442857142	0.00478777578839592	0.00275193765187713	0.00200516151020409	0.0176722314285714	7.127880006734e-10	0.0695580610101006	0.011291401037037	0.0143898645405406	0.00795140538513514	0.00634342663164984	0.044023871885522	4.44286506410256e-09	0.257579102564102	0.0462535705128205	0.0589545608974361	0.0301490321543409	0.0291576179487181	0.152475448717948	1.22335644171779e-08	0.40404245398773	0.0765810736196316	0.0986669538461534	0.0504409567901236	0.0481487239263803	0.230091748466257	1.17477723076923e-08	0.220632	0.0406364	0.0632455692307696	0.0368138153846152	0.0264297846153847	0.115061441717791	4.91670769230767e-09	0.0575438650306748	0.0112773926380367	0.0237083435582817	0.0163244478527607	0.00748411042944779	0.0229345846153848	5.75526153846162e-09	0.0557541538461544	0.00893510769230782	0.0423556923076934	0.0398990797546006	0.000918923076922947	0.00489660493827157
157	-4.23965472312702e-11	-0.00906395439739411	-0.00104645276872964	-0.00154970162866449	-0.000847906970684014	-0.000732536558441559	-0.00645880130293158	-3.42663488294309e-10	-0.0326696802675584	-0.00455026421739121	-0.00561946616722419	-0.00341925175250833	-0.00219929334782605	-0.0231580936666666	-1.98201838006231e-09	-0.112581775700935	-0.0186110747663553	-0.0215475576323986	-0.0107614436137071	-0.0107863495327102	-0.0723907788161997	-4.46580060422961e-09	-0.142680362537765	-0.024098398791541	-0.0209594545454546	-0.00535227963525842	-0.0150546969696971	-0.0985446084337354	-2.27475903614454e-09	-0.0330668674698802	-0.0068168373493977	0.0179395180722893	0.0190118795180724	-0.0010725903614458	-0.0441920783132533	5.64978915662653e-09	0.0787903614457827	0.0271015662650602	0.0524743373493974	0.0370970783132531	0.0153875301204819	-0.000788734939758918	2.20888855421686e-08	0.232016265060241	0.0623951807228917	0.157210843373494	0.105452108433735	0.0518559939759037	0.0126900903614457
157	4.10200272125437e-11	0.00894554989547039	0.00129258522648084	0.00174666444250872	0.000809604324305555	0.000889649268292684	0.00591004822996517	2.78106349514564e-10	0.0276391300970874	0.00531426044336575	0.00603663271197409	0.00297197071844661	0.00307355364724918	0.0162572106796117	1.90232978142077e-09	0.11298893442623	0.021842355191257	0.0297912786885246	0.0138594836065573	0.0159222636612022	0.0613884153005463	4.91229100529102e-09	0.16719044973545	0.03436917989418	0.0505840317460315	0.027341250793651	0.023977177188329	0.0852492838196286	5.3893368700265e-09	0.105818832891246	0.0203023607427054	0.0401056233421752	0.0239770291777191	0.0161591511936339	0.0453151724137931	5.69256613756615e-09	0.0714248677248679	0.0246177777777775	0.0289744708994707	0.0162979920634923	0.0126470105820104	0.0179293386243387	2.06706084656084e-08	0.210558730158731	0.0537680952380958	0.134761772486773	0.0938136507936514	0.0409467830687829	0.0224216666666667
158	1.0450345276873e-10	0.0224860456026059	0.00315354723127036	0.00385929837133551	0.00195209302931599	0.00187546344155844	0.0154711986970684	5.40936511705691e-10	0.0534403197324416	0.0107597357826088	0.0108405338327758	0.00516474824749166	0.00568570665217395	0.0312119063333334	3.01798161993769e-09	0.178518224299065	0.0363989252336447	0.0450124423676014	0.0211185563862929	0.0238736504672898	0.0971092211838002	8.91419939577039e-09	0.303519637462235	0.064901601208459	0.0943405454545453	0.0536777203647416	0.0411253030303029	0.143255391566265	1.32752409638555e-08	0.26893313253012	0.0525831626506023	0.12793951807229	0.0891118795180724	0.0388274096385542	0.0884079216867467	2.06797891566265e-08	0.266190361445783	0.0907015662650602	0.130274337349397	0.0857970783132531	0.0444775301204819	0.0451112650602411	5.58888855421686e-08	0.57201626506024	0.149295180722892	0.371810843373494	0.263852108433735	0.107955993975904	0.0508900903614458
158	1.8611173877551e-10	0.0399777265306122	0.00541757442857142	0.00673277578839592	0.00323593765187713	0.00346716151020409	0.0279022314285714	1.0947880006734e-09	0.107058061010101	0.019451401037037	0.0210298645405406	0.0107414053851351	0.0102034266316498	0.0667238718855221	5.98286506410256e-09	0.350579102564102	0.0667535705128205	0.084354560897436	0.0404090321543409	0.044307617948718	0.199475448717948	1.69335644171779e-08	0.56604245398773	0.115281073619632	0.148566953846153	0.0752409567901236	0.0733487239263804	0.303691748466257	2.09277723076923e-08	0.406932	0.0799363999999999	0.14844556923077	0.0935138153846152	0.0549297846153847	0.176861441717791	1.94467076923077e-08	0.239643865030675	0.0778773926380367	0.0958083435582817	0.0571244478527607	0.0386841104294478	0.0663345846153848	4.50352615384616e-08	0.451054153846154	0.120135107692308	0.275355692307694	0.196299079754601	0.0776189230769229	0.0563966049382716
159	-1.50965472312702e-11	-0.00340395439739411	-0.000365452768729639	-0.00111870162866449	-0.000795906970684014	-0.00035353655844156	-0.00191880130293158	-1.63563488294309e-10	-0.0157596802675584	-0.00221026421739121	-0.00323946616722419	-0.00217525175250833	-0.00106329334782605	-0.0109680936666666	-8.2901838006231e-10	-0.0474817757009352	-0.00854107476635527	-0.00977755763239858	-0.00508144361370709	-0.00469634953271019	-0.0291907788161997	-1.41580060422962e-09	-0.046480362537765	-0.00789839879154105	-0.00845945454545462	-0.00268227963525842	-0.00522469696969709	-0.0310446084337353	-9.3475903614454e-10	-0.0146668674698803	-0.00391683734939772	0.00493951807228932	0.00641187951807246	-0.00145259036144581	-0.0156920783132533	-4.70210843373465e-10	-0.00180963855421722	-0.000698433734939781	0.0090743373493974	0.00789707831325312	0.00116753012048192	-0.0101187349397589	5.28888554216862e-09	0.0640162650602403	0.0154951807228917	0.0625108433734942	0.0468521084337345	0.0156559939759037	-0.0144499096385543
159	-4.70465693430657e-11	-0.0102666824817519	-0.0012065591240876	-0.00231120293040292	-0.00150099445054944	-0.000841906934306573	-0.00665683941605841	-2.3367616842105e-10	-0.0230939947368422	-0.00386941724342104	-0.00510923029702969	-0.00286006277227728	-0.00234195121710525	-0.0138989883552632	-9.8931730205278e-10	-0.0579405571847505	-0.0104279589442815	-0.0140141117647059	-0.00758850882352948	-0.00676878533724333	-0.0327658651026393	-2.02047910863509e-09	-0.0689108635097494	-0.0126020891364902	-0.0215710335195532	-0.0133483519553074	-0.00874319498607238	-0.0335436768802228	-2.72589385474862e-09	-0.0562069832402235	-0.0119631843575419	-0.0284556703910615	-0.0199882541899442	-0.00846754189944144	-0.0170639832869082	-2.87586592178771e-09	-0.038226815642458	-0.00943618384401105	-0.0242289972144848	-0.0167115598885793	-0.00754515320334258	-0.00543421787709493	-6.53863509749307e-09	-0.0676782729805015	-0.0140665738161562	-0.0504161559888577	-0.0394768802228408	-0.0108412256267409	-0.0028646368715083
160	1.05766327011494e-10	0.0224236385057471	0.00282947267816092	0.00301193528735633	0.00116577045977012	0.00184615981034482	0.0165830298850575	6.5151242182891e-10	0.0625098176991148	0.00943097597345131	0.0107182619056048	0.00586419330383479	0.00485403954572274	0.0423505005604718	4.40628567415731e-09	0.253182078651686	0.0440240589887643	0.0518669991596644	0.0242305005602242	0.0279939721910112	0.156728005617978	1.1817809139785e-08	0.383295860215055	0.070888951612903	0.0695708847184986	0.0236560053619303	0.0464367204301074	0.241539274193549	8.29524193548388e-09	0.142205898123324	0.023349839142091	0.0130064959568736	-0.00182993530997302	0.0142750670241287	0.108877365591398	-4.16258760107814e-09	-0.062726145552561	-0.0251239892183287	-0.0508583018867926	-0.0388010215053763	-0.0124635040431266	0.0127365415549598	-2.30969541778976e-08	-0.242750270270271	-0.0672099730458221	-0.166260377358491	-0.105902702702703	-0.0590591374663074	-0.0121968632707774
160	-2.66465693430657e-11	-0.00587668248175184	-0.000742559124087602	-0.00168320293040292	-0.00144899445054944	-0.000265906934306573	-0.00336683941605841	4.33238315789498e-11	0.00322600526315782	-0.000677417243421038	-0.000652230297029686	-0.000220062772277276	-0.000521951217105254	0.0047710116447368	1.04668269794722e-09	0.0581594428152494	0.00802204105571849	0.00929588823529411	0.00387149117647053	0.00509121466275667	0.0415341348973607	3.42952089136491e-09	0.104589136490251	0.0168979108635098	0.00172896648044682	-0.0111383519553074	0.0123268050139276	0.0871563231197772	2.00410614525138e-09	0.0247930167597766	0.00313681564245812	-0.0283556703910615	-0.0286582541899442	0.000262458100558567	0.0488360167130918	-8.8758659217877e-09	-0.121326815642458	-0.0532961838440111	-0.0699289972144848	-0.0478815598885794	-0.0220351532033426	0.000985782122905077	-3.86186350974931e-08	-0.404778272980502	-0.106766573816156	-0.279316155988858	-0.195676880222841	-0.0835712256267409	-0.0183646368715083
161	1.4070345276873e-10	0.0304360456026059	0.00394654723127036	0.0059972983713355	0.00344309302931599	0.00252546344155844	0.0204911986970684	7.80936511705691e-10	0.0769403197324416	0.0136497357826088	0.0164205338327758	0.00870474824749166	0.00771570665217395	0.0461719063333334	4.51498161993769e-09	0.264318224299065	0.0494989252336447	0.0643124423676014	0.0318985563862929	0.0324336504672898	0.1505092211838	1.14341993957704e-08	0.385219637462235	0.075701601208459	0.111840545454545	0.0622777203647416	0.0501253030303029	0.196455391566265	1.30452409638555e-08	0.25583313253012	0.0518831626506023	0.0983395180722894	0.0632118795180725	0.0351274096385542	0.105607921686747	1.34897891566265e-08	0.168790361445783	0.0491015662650602	0.0778743373493974	0.0523970783132531	0.0255375301204819	0.0418112650602411	2.69888855421686e-08	0.26601626506024	0.0642951807228917	0.163010843373494	0.122652108433735	0.0403559939759037	0.0391900903614457
161	-1.60216208333336e-11	-0.00329940333333342	-0.0003142771120332	-0.000346680570833341	-0.000101777820920496	-0.000285539702479332	-0.00271528708333339	-3.29737499999979e-11	-0.0014915627376427	0.000659311787072247	-0.000375187832699555	-0.000346051330798507	-2.59386692015144e-05	-0.00344466037735848	7.50744551282047e-10	0.0449257051282047	0.00968031309904162	0.0131717363344053	0.00659358842443735	0.00606120192307701	0.0225145192307689	3.41859119496856e-09	0.118349371069182	0.025999843260188	0.041487955974843	0.0263410410094636	0.0152789028213167	0.0500775471698116	7.31185534591195e-09	0.15145	0.030940754716981	0.0798303459119495	0.0571937798742138	0.0226351257861636	0.0407879559748426	1.24564465408806e-08	0.160090566037736	0.0575683962264152	0.0732370440251573	0.0442152232704403	0.0290213836477988	0.0291851257861634	3.20205956112852e-08	0.326325705329154	0.0891682445141069	0.20354592476489	0.140701880877743	0.0628421630094044	0.033602695924765
162	3.4510345276873e-10	0.0741460456026059	0.00951754723127036	0.0132372983713355	0.00707509302931599	0.00612546344155844	0.0514311986970684	2.00893651170569e-09	0.196340319732442	0.0333597357826088	0.0394305338327758	0.0209247482474917	0.018515706652174	0.122871906333333	1.11349816199377e-08	0.648818224299065	0.117398925233645	0.153112442367601	0.0751085563862929	0.0779036504672898	0.3785092211838	2.73141993957704e-08	0.908219637462235	0.173601601208459	0.234840545454545	0.120477720364742	0.114925303030303	0.499155391566265	2.54752409638555e-08	0.48223313253012	0.0957831626506022	0.14003951807229	0.0782118795180724	0.0617274096385542	0.246307921686747	1.29497891566265e-08	0.151090361445783	0.0323015662650602	0.0543743373493974	0.0385970783132531	0.0158675301204819	0.064411265060241	1.55888855421686e-08	0.140016265060241	0.0213951807228917	0.0833108433734942	0.0857521084337348	-0.00244400602409629	0.0357900903614458
162	1.29953430656934e-10	0.0279633175182482	0.0036214408759124	0.00534579706959707	0.00318200554945056	0.00213109306569343	0.0190831605839416	7.4962383157895e-10	0.0739360052631578	0.013592582756579	0.0161077697029703	0.00856993722772272	0.00744504878289474	0.0443910116447368	4.67368269794722e-09	0.27395944281525	0.0517820410557185	0.0691758882352942	0.0360514911764705	0.0327412146627567	0.153734134897361	1.40895208913649e-08	0.473589136490251	0.0947979108635098	0.138928966480447	0.0810616480446926	0.0573468050139276	0.241356323119777	1.83941061452514e-08	0.364793016759777	0.0724368156424581	0.154944329608939	0.106411745810056	0.0484324581005585	0.136136016713092	1.90841340782123e-08	0.243273184357542	0.081963816155989	0.112871002785515	0.0728884401114207	0.0399848467966574	0.0473857821229051	4.61913649025069e-08	0.472321727019498	0.124233426183844	0.312383844011142	0.229723119777159	0.0826587743732591	0.0357553631284917
163	2.1990345276873e-10	0.0475060456026059	0.00596754723127036	0.0092272983713355	0.00517309302931598	0.00402746344155844	0.0323111986970684	1.36093651170569e-09	0.132940319732442	0.0221997357826088	0.0272405338327758	0.0148647482474917	0.0123757066521739	0.0828719063333334	8.02498161993769e-09	0.466718224299065	0.0845989252336448	0.109512442367601	0.0547285563862929	0.0548036504672898	0.2726092211838	2.07041993957704e-08	0.688219637462235	0.130401601208459	0.177540545454545	0.0914777203647416	0.0866253030303029	0.378955391566265	2.09652409638555e-08	0.39693313253012	0.0749831626506022	0.118239518072289	0.0672118795180725	0.0510274096385542	0.203707921686747	1.28197891566265e-08	0.150890361445783	0.0290015662650602	0.0597743373493974	0.0430970783132531	0.0165975301204819	0.0622112650602411	1.60888855421686e-08	0.145016265060241	0.0216951807228917	0.0789108433734941	0.0738521084337346	0.00505599397590372	0.0440900903614458
163	-3.25216208333337e-11	-0.00676940333333342	-0.0008002771120332	-0.000779680570833341	-0.000318777820920495	-0.000500539702479332	-0.0052752870833334	-9.41737499999981e-11	-0.00742156273764271	-0.000570688212927752	-0.00131518783269955	-0.000730051330798507	-0.000581938669201514	-0.00722466037735847	5.46744551282047e-10	0.0332257051282047	0.00829031309904162	0.0104617363344053	0.00519358842443735	0.00475120192307701	0.0149145192307689	3.09859119496856e-09	0.108549371069182	0.024099843260188	0.039487955974843	0.0246410410094636	0.0150089028213167	0.0440775471698115	8.05185534591196e-09	0.16605	0.0342407547169811	0.0837303459119495	0.0574937798742138	0.0262351257861636	0.0480879559748426	1.50964465408806e-08	0.191990566037736	0.0620683962264152	0.0893370440251573	0.0566152232704403	0.0327513836477988	0.0405851257861634	3.88205956112852e-08	0.392325705329154	0.101568244514107	0.24144592476489	0.165701880877743	0.0756421630094044	0.049402695924765
164	8.18034527687298e-11	0.0174260456026059	0.00209354723127036	0.00288129837133551	0.00160409302931599	0.00124746344155844	0.0124511986970684	3.88936511705691e-10	0.0383403197324416	0.00656973578260879	0.0086005338327758	0.00462474824749166	0.00397570665217395	0.0225419063333334	2.39198161993769e-09	0.139918224299065	0.0242889252336447	0.0359124423676014	0.0196985563862929	0.0162136504672898	0.0797092211838003	7.24419939577039e-09	0.240919637462235	0.0456016012084589	0.0651405454545453	0.0366777203647416	0.0291253030303029	0.129055391566265	7.75524096385545e-09	0.14863313253012	0.0261831626506023	0.0525395180722893	0.0349118795180724	0.0175874096385542	0.0699079216867467	3.25978915662654e-09	0.0421903614457827	0.00760156626506025	0.0260743373493974	0.0194970783132531	0.00665753012048191	0.00851126506024109	4.98888554216863e-09	0.0560162650602404	0.0125951807228917	0.0530108433734941	0.0459521084337346	0.00705599397590372	-0.0100099096385543
164	2.69783791666664e-11	0.00576059666666657	0.0006727228879668	0.00106431942916666	0.000814222179079505	0.000210460297520668	0.00394471291666661	9.2026250000002e-11	0.0111084372623573	0.00229931178707225	0.00339481216730044	0.00178794866920149	0.00160906133079849	0.00374533962264152	1.35374455128205e-09	0.0797257051282047	0.0144103130990416	0.0217517363344053	0.0115135884244373	0.00972120192307699	0.0439145192307689	4.65859119496856e-09	0.157849371069182	0.031199843260188	0.048987955974843	0.0303410410094637	0.0187989028213167	0.0767775471698115	5.42185534591195e-09	0.10925	0.018440754716981	0.0528303459119495	0.0377937798742138	0.0151251257861636	0.0378879559748425	6.30644654088056e-09	0.0858905660377359	0.0357683962264152	0.0447370440251574	0.0251152232704403	0.0196813836477988	0.0054851257861634	2.78205956112852e-08	0.297325705329154	0.0784682445141069	0.21744592476489	0.153801880877742	0.0636421630094044	0.00180269592476497
165	NA	NA	NA	NA	NA	NA	NA	NA	NA	NA	NA	NA	NA	NA	-4.76871432584269e-09	-0.277167921348314	-0.0497859410112357	-0.0640330008403357	-0.0303124994397758	-0.0333710278089888	-0.164011994382022	-1.0842190860215e-08	-0.359804139784945	-0.068201048387097	-0.0897391152815014	-0.0427239946380697	-0.0464932795698926	-0.202860725806451	-1.17647580645161e-08	-0.226294101876676	-0.050960160857909	-0.0610935040431263	-0.030299935309973	-0.0313849329758713	-0.111222634408602	-5.64258760107814e-09	-0.063126145552561	-0.00422398921832875	-0.0235583018867926	-0.0197210215053764	-0.00417350404312664	-0.0359434584450402	2.30458221023818e-11	0.017649729729729	0.0137900269541779	0.0227396226415094	0.00379729729729736	0.0202408625336926	-0.0217268632707775
165	-9.949826122449e-11	-0.0214222734693878	-0.00299542557142858	-0.00333122421160408	-0.00126906234812287	-0.00209323848979591	-0.0150157685714286	-7.60111999326601e-10	-0.0730219389898994	-0.011714598962963	-0.0120401354594594	-0.00626159461486486	-0.00587357336835016	-0.049050128114478	-4.31613493589744e-09	-0.249040897435898	-0.0450164294871795	-0.0521154391025639	-0.0227209678456591	-0.0290033820512819	-0.151894551282052	-9.50143558282207e-09	-0.31105754601227	-0.0601389263803684	-0.0606830461538466	-0.0199890432098765	-0.0407712760736197	-0.188708251533743	-8.90222769230773e-09	-0.161068	-0.0390336	-0.0175544307692304	0.00501381538461523	-0.0225202153846153	-0.106238558282209	1.96707692307677e-10	0.0146438650306747	0.0099773926380367	0.0368083435582818	0.0312244478527607	0.00559411042944779	-0.0317454153846152	1.29352615384616e-08	0.150054153846155	0.0415351076923079	0.129755692307693	0.0876990797546006	0.040718923076923	-0.0204233950617284
166	-2.09336729885057e-11	-0.00435636149425288	-0.000455527321839082	-0.000463064712643678	-0.000178229540229881	-0.000283840189655177	-0.00343697011494253	-1.2808757817109e-10	-0.0125201823008852	-0.00194902402654869	-0.00248173809439524	-0.0011608066961652	-0.00132496045427725	-0.00807949943952817	-3.3771432584269e-10	-0.0189179213483145	-0.00225594101123569	-0.00426300084033568	-0.00242949943977582	-0.00148602780898883	-0.0130719943820224	-1.72190860215017e-10	-0.00360413978494528	0.000188951612903002	0.00167088471849863	0.000766005361930326	0.00146672043010741	-0.00646072580645131	3.65241935483884e-10	0.0055058981233238	0.000149839142091045	0.00570649595687363	0.002970064690027	0.00206506702412868	0.0027773655913977	2.83741239892186e-09	0.033773854447439	0.0169760107816713	0.00334169811320742	-0.00456102150537638	0.00755649595687335	0.0128365415549599	7.58304582210238e-09	0.073649729729729	0.0218900269541779	0.0263396226415095	0.0121972972972974	0.0154408625336926	0.0229431367292225
166	-6.70565693430657e-11	-0.0142566824817519	-0.0017315591240876	-0.00214820293040292	-0.00112899445054944	-0.00105090693430657	-0.0102868394160584	-3.3597616842105e-10	-0.0324639947368422	-0.00517641724342104	-0.00568423029702969	-0.00299906277227728	-0.00277695121710525	-0.0213889883552632	-1.57031730205278e-09	-0.0897405571847505	-0.0153879589442815	-0.0172841117647059	-0.00840850882352949	-0.00921878533724334	-0.0563658651026393	-3.27047910863509e-09	-0.105210863509749	-0.0189020891364902	-0.0181710335195532	-0.0076183519553074	-0.0110431949860724	-0.0669436768802228	-2.42589385474862e-09	-0.0429069832402235	-0.0100631843575419	-0.00395567039106148	4.17458100557846e-05	-0.00401754189944144	-0.0300639832869082	1.50413407821229e-09	0.020173184357542	0.00786381615598895	0.0086710027855152	0.00388844011142064	0.00478484679665742	0.00268578212290507	5.26136490250693e-09	0.0516217270194984	0.0162334261838438	0.0212838440111422	0.0072231197771592	0.0140587743732591	0.0144553631284917
167	1.23066327011494e-10	0.0263936385057471	0.00331547267816092	0.00451893528735632	0.00233477045977012	0.00218315981034482	0.0185530298850575	7.1551242182891e-10	0.0695098176991148	0.0112009759734513	0.0134182619056048	0.00723419330383479	0.00618403954572274	0.0448705005604718	4.61628567415731e-09	0.266982078651686	0.0472240589887643	0.0581669991596644	0.0274105005602242	0.0311039721910112	0.160928005617978	1.2167809139785e-08	0.399295860215055	0.073988951612903	0.0884708847184986	0.0390560053619303	0.0499367204301074	0.236239274193549	9.43524193548388e-09	0.169805898123324	0.030649839142091	0.0350064959568736	0.013970064690027	0.0204150670241287	0.107177365591398	-7.92587601078143e-10	-0.017726145552561	-0.00762398921832873	-0.0268583018867926	-0.0232410215053764	-0.00401350404312663	0.0161365415549598	-5.03695417789763e-09	-0.0532502702702709	-0.018909973045822	-0.0338603773584905	-0.0126027027027026	-0.0198591374663074	-0.00342686327077746
167	4.69783791666663e-11	0.0101105966666666	0.0011417228879668	0.00190731942916666	0.0011492221790795	0.000716460297520668	0.0069747129166666	3.54026250000002e-10	0.0362084372623573	0.00610931178707225	0.00723481216730044	0.00380794866920149	0.00342706133079848	0.0211453396226415	3.02274455128205e-09	0.175225705128205	0.0307703130990416	0.0411717363344053	0.0208035884244374	0.019821201923077	0.103814519230769	8.67859119496856e-09	0.287249371069182	0.053199843260188	0.072687955974843	0.0395410410094637	0.0334289028213166	0.160477547169812	9.32185534591195e-09	0.18035	0.032940754716981	0.0667303459119495	0.0438937798742138	0.0228351257861636	0.0806879559748425	5.18644654088056e-09	0.0656905660377359	0.0132683962264152	0.0373370440251574	0.0280152232704403	0.00938138364779879	0.0150851257861634	9.51059561128523e-09	0.0992257053291537	0.0202682445141069	0.0802459247648901	0.0680018808777428	0.0122421630094044	-0.00139730407523504
168	-1.04353672988506e-10	-0.0224963614942529	-0.00281052732183908	-0.00425206471264368	-0.00237122954022988	-0.00188064018965518	-0.0154329701149425	-7.0478757817109e-10	-0.0687901823008852	-0.0115700240265487	-0.0138277380943952	-0.0074798066961652	-0.00634796045427726	-0.0433894994395282	-3.68571432584269e-09	-0.214417921348314	-0.0392359410112357	-0.0515630008403356	-0.0269894994397758	-0.0242260278089888	-0.124301994382022	-9.06219086021501e-09	-0.301104139784945	-0.058871048387097	-0.0787091152815014	-0.0427139946380697	-0.0354832795698926	-0.164460725806451	-1.14147580645161e-08	-0.223794101876676	-0.048070160857909	-0.0775935040431263	-0.0494199353099731	-0.0287649329758713	-0.0951226344086024	-1.02525876010781e-08	-0.127626145552561	-0.0252239892183287	-0.0713583018867926	-0.0580910215053764	-0.0136635040431266	-0.0316534584450402	-1.15969541778976e-08	-0.107050270270271	-0.020409973045822	-0.0694603773584905	-0.0624027027027026	-0.00585913746630738	-0.0200668632707775
168	NA	NA	NA	NA	NA	NA	NA	NA	NA	NA	NA	NA	NA	NA	NA	NA	NA	NA	NA	NA	NA	-1.40244088050314e-08	-0.466650628930818	-0.0922501567398119	-0.118172044025157	-0.0580889589905363	-0.0598910971786833	-0.257122452830189	-1.5618144654088e-08	-0.30215	-0.063629245283019	-0.10160965408805	-0.0592262201257862	-0.0423848742138364	-0.136912044025157	-1.13835534591194e-08	-0.139409433962264	-0.0423416037735848	-0.0545729559748426	-0.0333947767295597	-0.0211786163522012	-0.0424648742138366	-2.37894043887148e-08	-0.235274294670846	-0.0532317554858931	-0.15235407523511	-0.121698119122257	-0.0306578369905956	-0.029647304075235
169	4.00663270114943e-11	0.00854363850574711	0.000914472678160918	0.00167793528735632	0.00116877045977012	0.000509159810344823	0.00595302988505747	1.7751242182891e-10	0.0174098176991148	0.00254097597345131	0.00406826190560476	0.0026941933038348	0.00136903954572275	0.0107805005604718	1.68028567415731e-09	0.0966820786516854	0.0167440589887643	0.0208969991596643	0.0117305005602242	0.00952397219101117	0.0583280056179775	5.62780913978498e-09	0.184595860215055	0.033988951612903	0.0414708847184986	0.0208560053619303	0.0211067204301074	0.108139274193549	4.70524193548388e-09	0.0841058981233237	0.0114498391420911	0.0246064959568736	0.015670064690027	0.00835506702412867	0.0510773655913977	4.8741239892186e-10	0.00417385444743908	0.00527601078167127	-0.00755830188679257	-0.00996102150537637	0.00196649595687336	0.00593654155495984	5.03045822102382e-10	0.00854972972972906	0.00349002695417797	0.00633962264150949	0.00729729729729735	0.000340862533692599	-0.00408686327077745
169	-6.60216208333337e-11	-0.0141794033333334	-0.0018472771120332	-0.00248768057083334	-0.0012087778209205	-0.00131953970247933	-0.00992528708333339	-3.50573749999998e-10	-0.0325115627376427	-0.00536068821292775	-0.00611518783269956	-0.00312105133079851	-0.00299093866920152	-0.0227246603773585	-8.94255448717953e-10	-0.0517742948717953	-0.00947968690095837	-0.0100182636655947	-0.00371641157556266	-0.00681879807692299	-0.0318854807692311	-9.51408805031439e-10	-0.0296506289308177	-0.00490015673981197	-0.002012044025157	0.00309104100946365	-0.00490109717868332	-0.0236224528301885	1.56185534591196e-09	0.0365499999999996	0.00794075471698107	0.0301303459119495	0.0240937798742138	0.00600512578616359	-0.00151204402515747	4.63644654088056e-09	0.0628905660377359	0.0259683962264152	0.0323370440251574	0.0179152232704403	0.0144613836477988	0.00468512578616341	1.51205956112852e-08	0.160325705329154	0.0477682445141069	0.10644592476489	0.0683018808777428	0.0381421630094044	0.00640269592476497
170	-4.54336729885057e-11	-0.00967636149425288	-0.00140552732183908	-0.00103706471264368	1.47704597701189e-05	-0.00105184018965518	-0.00723697011494253	-4.8728757817109e-10	-0.0461601823008852	-0.00693502402654869	-0.00634573809439524	-0.0029908066961652	-0.00335496045427726	-0.0328794994395282	-2.61171432584269e-09	-0.148617921348314	-0.0252259410112357	-0.0277630008403357	-0.0114094994397758	-0.0160060278089888	-0.0963719943820224	-5.06219086021502e-09	-0.160704139784945	-0.027911048387097	-0.0218291152815014	-0.00218399463806968	-0.0190932795698926	-0.112060725806451	-3.68475806451611e-09	-0.0626941018766763	-0.019150160857909	0.0160064959568736	0.023070064690027	-0.00763493297587131	-0.0565226344086023	5.67741239892186e-09	0.080873854447439	0.0390760107816713	0.0473416981132074	0.0280389784946236	0.0189264959568734	-0.00610345844504015	2.84830458221024e-08	0.303649729729729	0.0866900269541779	0.203039622641509	0.133597297297297	0.0707408625336926	0.0115431367292225
170	-1.07621620833334e-10	-0.0230694033333334	-0.0030252771120332	-0.00380368057083334	-0.0017357778209205	-0.00210853970247933	-0.0163252870833334	-7.38673749999998e-10	-0.0693115627376427	-0.0107496882129278	-0.0117161878326996	-0.00636605133079851	-0.00534893866920152	-0.0485346603773585	-3.85425544871795e-09	-0.220474294871795	-0.0389496869009584	-0.0423582636655947	-0.0192864115755626	-0.023588798076923	-0.138765480769231	-9.28140880503144e-09	-0.300650628930818	-0.056260156739812	-0.054712044025157	-0.0175589589905364	-0.0370010971786834	-0.190522452830188	-7.68814465408805e-09	-0.13475	-0.0261592452830189	-0.0087696540880505	0.00655377987421385	-0.0153048742138364	-0.0998120440251575	3.33644654088056e-09	0.0539905660377359	0.0251683962264152	0.0475370440251574	0.0345152232704403	0.0129713836477988	-0.0187048742138366	2.18205956112852e-08	0.236325705329154	0.0666682445141068	0.16914592476489	0.110901880877743	0.0582421630094044	0.000702695924764971
171	2.49466327011494e-10	0.0536136385057471	0.00694847267816092	0.00935193528735632	0.00478977045977012	0.00456615981034482	0.0373030298850575	1.60651242182891e-09	0.155409817699115	0.0253809759734513	0.0285982619056048	0.0153841933038348	0.0132140395457227	0.101470500560472	9.7562856741573e-09	0.563782078651685	0.101524058988764	0.121266999159664	0.0568205005602242	0.0648239721910112	0.340328005617978	2.4177809139785e-08	0.796295860215055	0.149788951612903	0.181370884718499	0.0821560053619304	0.0998367204301074	0.464239274193549	2.07052419354839e-08	0.379505898123324	0.074549839142091	0.0830064959568736	0.0347700646900269	0.0476350670241287	0.224977365591398	5.33741239892186e-09	0.0499738544474391	0.0115760107816713	-0.0163583018867926	-0.0191810215053764	0.00245649595687336	0.0541365415549598	-9.56954177897617e-10	-0.0278502702702709	-0.018109973045822	-0.0400603773584905	-0.00950270270270264	-0.0292591374663074	0.0274431367292225
171	2.93978379166666e-10	0.0636605966666665	0.0077147228879668	0.0128123194291667	0.0072492221790795	0.00551746029752067	0.0430747129166666	1.91102625e-09	0.188508437262357	0.0303293117870722	0.0396148121673005	0.0218779486692015	0.0177370613307985	0.116885339622642	1.1209744551282e-08	0.652725705128205	0.115170313099042	0.154471736334405	0.0762835884244374	0.077671201923077	0.383414519230769	2.62885911949686e-08	0.871349371069182	0.160599843260188	0.214887955974843	0.104941041009464	0.110028902821317	0.494777547169812	2.0761855345912e-08	0.37625	0.070340754716981	0.0634303459119495	0.0174937798742139	0.0459351257861636	0.242487955974843	2.36644654088056e-09	0.00699056603773595	-0.0304716037735848	-0.0245629559748426	-0.0130747767295597	-0.0114886163522012	0.0619851257861634	-2.12094043887148e-08	-0.249774294670846	-0.0896317554858931	-0.19265407523511	-0.110898119122257	-0.0817778369905956	0.032502695924765
172	8.88663270114942e-11	0.0191936385057471	0.00242647267816092	0.00367993528735633	0.00203277045977012	0.00164615981034482	0.0130930298850575	5.3551242182891e-10	0.0522098176991148	0.00899097597345131	0.0100082619056048	0.00506419330383479	0.00494403954572274	0.0332105005604718	3.42628567415731e-09	0.198482078651686	0.0361640589887643	0.0425669991596643	0.0193105005602242	0.0236439721910112	0.119028005617978	9.27780913978499e-09	0.308995860215055	0.057788951612903	0.0798708847184986	0.0412560053619303	0.0390367204301074	0.170339274193549	8.59524193548388e-09	0.162405898123324	0.027849839142091	0.0577064959568736	0.0357700646900269	0.0213550670241287	0.0798773655913977	6.43741239892186e-09	0.080773854447439	0.0198760107816713	0.0428416981132074	0.0326389784946237	0.00986649595687336	0.0174365415549598	2.07830458221024e-08	0.215649729729729	0.044490026954178	0.157339622641509	0.125797297297297	0.0328408625336926	0.0113431367292226
172	1.32253430656934e-10	0.0284233175182482	0.0036794408759124	0.00507579706959708	0.00264300554945056	0.00240109306569343	0.0197531605839416	8.7862383157895e-10	0.0854360052631578	0.014712582756579	0.0163677697029703	0.00852993722772272	0.00774504878289475	0.0545910116447368	5.54368269794722e-09	0.32155944281525	0.0588820410557185	0.0723758882352941	0.0341314911764705	0.0379412146627566	0.191034134897361	1.53095208913649e-08	0.507589136490251	0.0973979108635098	0.126628966480447	0.0625616480446926	0.0635468050139276	0.284956323119777	1.49041061452514e-08	0.282593016759777	0.0495368156424581	0.0882443296089385	0.0520117458100557	0.0362324581005586	0.143536016713092	8.8941340782123e-09	0.108573184357542	0.029563816155989	0.0435710027855152	0.0275884401114206	0.0159748467966574	0.0345857821229051	2.19913649025069e-08	0.222321727019499	0.0481334261838438	0.154983844011142	0.123523119777159	0.0314587743732591	0.0191553631284917
173	1.44663270114943e-11	0.00282363850574711	0.000744472678160918	-0.00113606471264368	-0.00176622954022988	0.000630159810344823	0.00321302988505747	2.5651242182891e-10	0.0231098176991148	0.00292097597345131	0.000498261905604765	-0.000443806696165205	0.000944039545722745	0.0196805005604718	2.01028567415731e-09	0.113282078651685	0.0197240589887643	0.0148769991596643	0.00217050056022418	0.0130639721910112	0.0779280056179776	4.61780913978499e-09	0.143395860215055	0.026888951612903	0.00187088471849864	-0.0176939946380697	0.0200667204301074	0.113739274193549	2.62524193548388e-09	0.0342058981233237	0.014549839142091	-0.0358935040431264	-0.0427299353099731	0.00627506702412868	0.0584773655913977	-7.13258760107814e-09	-0.102426145552561	-0.0446339892183287	-0.0683583018867926	-0.0476210215053764	-0.0210835040431266	0.00983654155495985	-3.10469541778976e-08	-0.329950270270271	-0.0955099730458221	-0.234460377358491	-0.157802702702703	-0.0753391374663074	-0.00276686327077745
173	3.86653430656934e-10	0.0826133175182481	0.0114804408759124	0.0114957970695971	0.00350600554945056	0.00796309306569343	0.0597631605839416	2.82862383157895e-09	0.271636005263158	0.044052582756579	0.0443977697029703	0.0218499372277227	0.0224550487828947	0.183391011644737	1.67236826979472e-08	0.962659442815249	0.173982041055718	0.194475888235294	0.0801114911764706	0.114021214662757	0.595334134897361	3.96295208913649e-08	1.29158913649025	0.24759791086351	0.242328966480447	0.0732616480446926	0.168546805013928	0.802956323119777	3.28941061452514e-08	0.589593016759777	0.120836815642458	0.0667443296089385	-0.00906825418994422	0.0758324581005585	0.400436016713092	2.84134078212291e-10	-0.0373268156424581	-0.0481461838440111	-0.0889689972144848	-0.0662515598885793	-0.0227151532033426	0.098885782122905	-4.12986350974931e-08	-0.477178272980502	-0.153166573816156	-0.372216155988858	-0.227476880222841	-0.144661225626741	0.0485553631284917
174	-1.43673672988506e-10	-0.0307663614942529	-0.00383262732183908	-0.00531297471264368	-0.00288336954022988	-0.00242961018965518	-0.0216209701149425	NA	NA	NA	NA	NA	NA	NA	-5.28351432584269e-09	-0.306347921348315	-0.0555919410112357	-0.0714200008403357	-0.0373214994397758	-0.0337506278089888	-0.180001994382022	-1.4229190860215e-08	-0.470604139784945	-0.091631048387097	-0.116999115281501	-0.0614439946380696	-0.0550332795698926	-0.263000725806451	-1.78947580645161e-08	-0.348894101876676	-0.073100160857909	-0.121583504043126	-0.078149935309973	-0.0440349329758713	-0.151222634408602	-1.29625876010781e-08	-0.161726145552561	-0.0339739892183287	-0.0869783018867926	-0.0671910215053764	-0.0201435040431266	-0.0413934584450402	-1.42469541778976e-08	-0.135850270270271	-0.0266099730458221	-0.0980603773584906	-0.0898027027027026	-0.00705913746630739	-0.0140068632707774
174	NA	NA	NA	NA	NA	NA	NA	NA	NA	NA	NA	NA	NA	NA	-5.62076284829717e-09	-0.325778204334363	-0.0598020185185185	-0.0742300154798762	-0.0382135895061727	-0.036475968111455	-0.192518699690401	-1.52195223880596e-08	-0.503122686567162	-0.097562149253731	-0.122884583333333	-0.0622182142857145	-0.0600946567164182	-0.283619014925375	-1.72409226190477e-08	-0.32876875	-0.0662469047619049	-0.103615297619048	-0.0622950982142858	-0.0413232142857142	-0.158915535714286	-1.00824107142857e-08	-0.12342619047619	-0.0332053869047617	-0.0533387499999998	-0.0367622321428569	-0.0166056249999999	-0.0368153869047617	-1.88426190476191e-08	-0.190417261904765	-0.0432068656716417	-0.136517014925374	-0.112037313432836	-0.0244812238805966	-0.0120637611940298
175	-8.13367298850572e-12	-0.00182636149425288	-0.000540527321839082	-9.40647126436772e-05	0.000292770459770119	-0.000386840189655177	-0.00119697011494253	-4.37875781710902e-11	-0.00458018230088523	-0.00166902402654869	-0.000541738094395234	0.000571193303834795	-0.00111396045427725	-0.00236949943952818	5.4228567415731e-10	0.0297820786516855	0.0037540589887643	0.00567699915966432	0.00600050056022418	3.39721910111724e-05	0.0196280056179776	3.22780913978498e-09	0.103195860215055	0.017788951612903	0.0187708847184986	0.0107560053619303	0.0085967204301074	0.0655392741935487	3.47524193548389e-09	0.0590058981233238	0.00734983914209103	0.0127064959568736	0.00857006469002699	0.00353506702412868	0.0419773655913977	1.77412398921858e-10	7.38544474390857e-05	0.00017601078167127	-0.00515830188679256	-0.00466102150537637	-0.000873504043126637	0.00443654155495984	-6.54695417789762e-09	-0.0662502702702709	-0.015109973045822	-0.0482603773584905	-0.0314027027027027	-0.0155591374663074	-0.00575686327077746
175	9.24783791666663e-11	0.0197305966666666	0.0022607228879668	0.00329231942916666	0.0018172221790795	0.00143546029752067	0.0140947129166666	5.69026250000002e-10	0.0572084372623573	0.00920931178707224	0.0120748121673004	0.00677794866920149	0.00529706133079848	0.0342853396226415	4.00974455128205e-09	0.232925705128205	0.0402703130990416	0.0564717363344053	0.0293535884244374	0.026631201923077	0.136514519230769	1.11385911949686e-08	0.366349371069182	0.067399843260188	0.084987955974843	0.0424410410094637	0.0427289028213166	0.213077547169812	8.64185534591195e-09	0.15665	0.0230407547169811	0.0339303459119495	0.0179937798742139	0.0160151257861636	0.0995879559748425	-3.5534591194417e-12	-0.00350943396226407	-0.0103316037735848	-0.00246295597484261	0.000565223270440322	-0.00302861635220123	0.00928512578616341	-5.93940438871476e-09	-0.0616742946708461	-0.0228317554858931	-0.02775407523511	-0.00689811912225727	-0.0208578369905956	-0.011157304075235
176	-9.53136729885058e-11	-0.0203763614942529	-0.00274252732183908	-0.00316206471264368	-0.00145722954022988	-0.00170474018965518	-0.0144669701149425	-6.4988757817109e-10	-0.0626701823008852	-0.0104100240265487	-0.0108037380943952	-0.00553980669616521	-0.00526396045427726	-0.0414594994395282	-3.57971432584269e-09	-0.206317921348314	-0.0375959410112357	-0.0434730008403356	-0.0195394994397758	-0.0235760278089888	-0.125961994382022	-7.93219086021501e-09	-0.260904139784945	-0.050031048387097	-0.0578291152815014	-0.0242639946380697	-0.0330632795698926	-0.153960725806451	-7.42475806451612e-09	-0.139794101876676	-0.0314501608579089	-0.0260935040431264	-0.00818993530997301	-0.0185149329758713	-0.0792226344086023	-2.04258760107814e-09	-0.018626145552561	-0.00702398921832874	0.00854169811320743	0.00803897849462363	0.000206495956873359	-0.0207634584450401	-1.25695417789761e-09	-0.00245027027027096	0.00189002695417798	0.00533962264150949	-0.00140270270270264	0.00804086253369262	-0.0125568632707774
176	-1.06966569343066e-10	-0.0229566824817518	-0.0029755591240876	-0.00382520293040292	-0.00192849445054944	-0.00192860693430657	-0.0160648394160584	-6.3317616842105e-10	-0.0612239947368421	-0.010320417243421	-0.0105582302970297	-0.00532606277227728	-0.00532595121710526	-0.0401289883552632	-3.41531730205278e-09	-0.196740557184751	-0.0356379589442815	-0.0399441117647059	-0.0179985088235295	-0.0222877853372433	-0.120425865102639	-8.01047910863509e-09	-0.264210863509749	-0.0503220891364902	-0.0605110335195532	-0.0281383519553074	-0.0328931949860724	-0.152243676880223	-7.93589385474862e-09	-0.150006983240223	-0.0310631843575419	-0.0407556703910615	-0.0203682541899442	-0.0203975418994414	-0.0794639832869082	-3.72586592178771e-09	-0.0429268156424581	-0.00833618384401105	-0.0163289972144848	-0.0126015598885793	-0.00372515320334258	-0.0192742178770949	-7.17863509749307e-09	-0.0692782729805016	-0.00896657381615624	-0.0515161559888577	-0.0484768802228408	-0.00304122562674089	-0.00839463687150831
177	-7.53367298850572e-12	-0.00151636149425288	-0.000206527321839082	8.99352873563226e-05	0.000187770459770119	-9.78401896551774e-05	-0.00139697011494253	-6.44875781710902e-11	-0.00596018230088523	-0.000769024026548688	-0.000601738094395233	-0.000346806696165203	-0.000252960454277255	-0.00458949943952818	-5.07143258426899e-11	-0.00211792134831453	-0.000625941011235691	0.00124699915966432	0.00149050056022418	0.000113972191011177	-0.00337199438202243	1.18780913978498e-09	0.0410958602150547	0.00748895161290301	0.0151708847184987	0.0111560053619303	0.00454672043010741	0.0173392741935487	2.22524193548389e-09	0.0441058981233238	0.00814983914209105	0.0276064959568736	0.020770064690027	0.00616506702412868	0.0113773655913977	1.06741239892186e-09	0.0158738544474391	0.00247601078167126	0.0136416981132074	0.00923897849462364	0.00414649595687336	-0.000943458445040151	4.81304582210238e-09	0.0566497297297291	0.0132900269541779	0.0485396226415095	0.0385972972972973	0.0111408625336926	-0.00774686327077746
177	-1.18545414840989e-10	-0.0255417445229681	-0.00340054640035335	-0.00467427134385965	-0.00237204825524475	-0.00226494187985865	-0.0176246886925794	-7.23013423333333e-10	-0.0702722486666664	-0.01188926442	-0.013473715282392	-0.00694069246511624	-0.00640550413666666	-0.0451767026666668	-3.70636284829717e-09	-0.215628204334363	-0.0405210185185185	-0.0487940154798761	-0.0229525895061726	-0.026299968111455	-0.127068699690401	-8.37852238805963e-09	-0.278422686567162	-0.053922149253731	-0.069554583333333	-0.0325282142857145	-0.0365046567164182	-0.155919014925375	-8.39092261904769e-09	-0.15896875	-0.0342669047619048	-0.0432852976190476	-0.0214950982142858	-0.0218232142857142	-0.0814155357142857	-5.12241071428569e-09	-0.0590261904761905	-0.0140753869047616	-0.0177387499999998	-0.0110722321428569	-0.00666562499999989	-0.0272253869047617	-6.6626190476191e-09	-0.057917261904765	-0.0112068656716417	-0.0256170149253741	-0.0239373134328364	-0.00178122388059658	-0.0225237611940298
178	-1.52336729885057e-11	-0.00326636149425288	-0.000322527321839082	-0.000638064712643678	-0.000397229540229881	-0.000239840189655177	-0.00230697011494253	-1.0018757817109e-10	-0.0100101823008852	-0.00189902402654869	-0.00240173809439524	-0.0012778066961652	-0.00112596045427725	-0.00570949943952817	3.12856741573098e-11	0.00148207865168546	-7.59410112356906e-05	-0.00134300084033568	-0.00140949943977582	0.000413972191011178	0.00222800561797759	7.57809139784984e-10	0.0247958602150547	0.004088951612903	0.00287088471849864	-0.00106399463806967	0.00446672043010741	0.0167392741935487	1.75241935483883e-10	-0.000694101876676183	0.00344983914209104	-0.00849350404312637	-0.011219935309973	0.00217506702412868	0.0072773655913977	-3.04258760107814e-09	-0.0400261455525609	-0.00382398921832874	-0.0338583018867926	-0.0325410215053763	-0.00169350404312664	-0.00291345844504015	-9.16954177897625e-10	-0.00485027027027091	0.00179002695417799	-0.00556037735849053	-0.00650270270270263	0.00214086253369262	-0.00388686327077746
178	-4.36799727874563e-11	-0.00936445010452961	-0.000973414773519166	-0.00193133555749128	-0.00134139567569445	-0.000637350731707316	-0.00645995177003483	-2.01093650485436e-10	-0.0195308699029126	-0.00327573955663425	-0.00389336728802591	-0.00232602928155339	-0.00156544635275082	-0.0123627893203883	-6.65670218579234e-10	-0.0378110655737705	-0.00708764480874297	-0.00689872131147536	-0.00354051639344266	-0.00335773633879776	-0.0238115846994536	-2.17770899470898e-09	-0.0713095502645502	-0.01343082010582	-0.0159159682539685	-0.00788874920634899	-0.00730282281167103	-0.0388507161803714	-1.6906631299735e-09	-0.030381167108754	0.00170236074270543	-0.0114943766578248	-0.00984297082228092	-0.00167084880636605	-0.0205848275862069	-3.47743386243385e-09	-0.0435751322751322	-0.00968222222222246	-0.0259255291005293	-0.0227020079365077	-0.00326298941798955	-0.00793066137566132	-9.88939153439162e-09	-0.100441269841269	-0.0192319047619043	-0.0724382275132268	-0.0574863492063486	-0.0149532169312171	-0.0087483333333333
179	8.40148432055758e-11	0.0183834773519165	0.00219609599303134	0.00455140588850178	0.00310408381533104	0.00144733141463414	0.0116452264808364	4.39006920415228e-10	0.0438769792387539	0.00763303217993085	0.0112157844290657	0.00675213183391004	0.00445340775086508	0.0249973287197234	2.63798557377049e-09	0.155826098360655	0.0291609213114754	0.0427132721311474	0.0238975049180328	0.0188251668852458	0.0839485573770491	7.03535806451616e-09	0.239357741935484	0.0465976774193547	0.0764554838709677	0.0458939032258064	0.0305608064516129	0.116304967741934	7.94922580645165e-09	0.156585483870967	0.027460451612903	0.0670319677419356	0.0472362580645162	0.0198391290322581	0.0621906451612905	1.03364516129033e-08	0.128059032258064	0.0357920322580646	0.0575514516129033	0.0388446129032258	0.0187379032258065	0.0347170645161288	1.45012258064517e-08	0.134248709677419	0.0327603225806452	0.0638767741935478	0.0477419354838705	0.016134548387097	0.0379016129032257
179	2.35145851590111e-11	0.00520825547703188	0.00047645359964665	0.00167172865614035	0.00152415174475525	0.000184758120141351	0.00290531130742056	4.68865766666669e-11	0.00573775133333359	0.00176673558000004	0.00332028471760796	0.00222630753488376	0.00122749586333334	0.000403297333333189	4.01637151702828e-10	0.0260717956656369	0.00531898148148151	0.0131859845201238	0.00908741049382734	0.00363003188854502	0.0068313003095988	2.29147761194037e-09	0.0829773134328376	0.017237850746269	0.041845416666667	0.0330917857142855	0.00936534328358178	0.0228809850746246	4.0790773809523e-09	0.0899312499999998	0.0102330952380952	0.0714147023809524	0.0610449017857142	0.0103367857142858	0.00838446428571437	1.23775892857143e-08	0.16487380952381	0.0546246130952383	0.0966612500000002	0.0691877678571431	0.0274843750000001	0.0135846130952383	3.06373809523809e-08	0.316082738095235	0.0836931343283583	0.209782985074626	0.150062686567164	0.0597187761194034	0.0209862388059702
180	NA	NA	NA	NA	NA	NA	NA	NA	NA	NA	NA	NA	NA	NA	NA	NA	NA	NA	NA	NA	NA	-1.4347190860215e-08	-0.476604139784945	-0.091041048387097	-0.123539115281501	-0.0651439946380696	-0.0578732795698926	-0.262980725806451	-1.63647580645161e-08	-0.316994101876676	-0.059570160857909	-0.108823504043126	-0.069799935309973	-0.0396149329758713	-0.145622634408602	-1.12125876010781e-08	-0.138526145552561	-0.0211239892183287	-0.0765583018867926	-0.0604210215053764	-0.0165135040431266	-0.0414034584450402	-1.07169541778976e-08	-0.097150270270271	-0.012609973045822	-0.0685603773584906	-0.0672027027027026	4.08625336926039e-05	-0.0189068632707775
180	-1.24286569343066e-10	-0.0267986824817519	-0.0035280591240876	-0.00471950293040292	-0.00236389445054944	-0.00238730693430657	-0.0184648394160584	NA	NA	NA	NA	NA	NA	NA	NA	NA	NA	NA	NA	NA	NA	-1.32604791086351e-08	-0.437510863509749	-0.0854620891364902	-0.100281033519553	-0.0472083519553074	-0.0535931949860724	-0.250533676880223	-1.70158938547486e-08	-0.328206983240223	-0.0720231843575419	-0.106915670391061	-0.0624682541899442	-0.0444475418994415	-0.150563983286908	-1.16758659217877e-08	-0.141526815642458	-0.0323361838440111	-0.0609289972144848	-0.0405815598885794	-0.0203351532033426	-0.0492642178770949	-9.60863509749307e-09	-0.0843782729805016	-0.0146665738161562	-0.0435161559888579	-0.0454768802228408	0.00195877437325911	-0.0258046368715083
181	1.69663270114943e-11	0.00362363850574711	0.000208472678160918	0.000921935287356323	0.000761770459770119	0.000160159810344823	0.00249302988505747	-2.58757817109024e-12	0.000429817699114774	9.75973451311377e-07	0.00180826190560477	0.0013141933038348	0.000494039545722745	-0.00137949943952818	1.8628567415731e-10	0.0117820786516855	0.0012340589887643	0.00599699915966432	0.00526050056022418	0.00108397219101117	0.00382800561797758	1.86780913978498e-09	0.0626958602150548	0.011288951612903	0.0191708847184987	0.0134560053619303	0.0062067204301074	0.0312392741935487	1.59524193548388e-09	0.0279058981233238	0.00134983914209105	0.0147064959568736	0.012270064690027	0.00186506702412868	0.0148773655913977	-2.25876010781435e-11	0.00217385444743908	-0.00462398921832875	0.0117416981132074	0.0113389784946236	5.64959568733621e-05	-0.00555345844504015	2.85304582210237e-09	0.0385497297297291	0.00719002695417794	0.0413396226415094	0.0342972972972974	0.00834086253369261	-0.0127568632707775
181	8.37200272125437e-11	0.0179755498954704	0.00223158522648083	0.00324666444250872	0.00177060432430555	0.00142864926829268	0.0125000482299652	5.07106349514564e-10	0.0497391300970874	0.00824426044336575	0.0104666327119741	0.0055819707184466	0.00488455364724918	0.0309772106796117	3.51632978142077e-09	0.204688934426229	0.0366123551912571	0.0483012786885247	0.0240494836065573	0.0242622636612022	0.119788415300546	9.33229100529102e-09	0.30899044973545	0.05816917989418	0.0772840317460315	0.039841250793651	0.038137177188329	0.176749283819629	7.9593368700265e-09	0.150118832891246	0.0257023607427054	0.0457056233421752	0.0275770291777191	0.0180991511936339	0.0787151724137931	2.95256613756616e-09	0.0376248677248679	0.00641777777777752	0.0222744708994707	0.0166979920634923	0.00557701058201045	0.00892933862433868	7.29060846560838e-09	0.0779587301587307	0.0130680952380957	0.0709617724867731	0.0622136507936514	0.00874678306878292	-0.0061083333333333
182	-6.64436729885058e-11	-0.0141863614942529	-0.00178752732183908	-0.00233506471264367	-0.00123222954022988	-0.00110284018965518	-0.0100669701149425	-4.0958757817109e-10	-0.0400801823008852	-0.00707402402654869	-0.00779473809439524	-0.00375880669616521	-0.00403596045427726	-0.0252094994395282	-1.94471432584269e-09	-0.112817921348314	-0.0201559410112357	-0.0263530008403357	-0.0128894994397758	-0.0131160278089888	-0.0669719943820224	-4.41219086021502e-09	-0.147404139784945	-0.028311048387097	-0.0419291152815014	-0.0241439946380697	-0.0172632795698926	-0.0782607258064514	-5.45475806451612e-09	-0.110894101876676	-0.0228501608579089	-0.0461935040431264	-0.0326699353099731	-0.0140949329758713	-0.0389226344086023	-3.08258760107814e-09	-0.0402261455525609	-0.00782398921832874	-0.0284583018867926	-0.0251010215053764	-0.00368350404312664	-0.00451345844504015	-6.42695417789763e-09	-0.0671502702702709	-0.015309973045822	-0.0629603773584905	-0.0536027027027026	-0.0079591374663074	0.00814313672922254
182	-5.32216208333337e-11	-0.0113694033333334	-0.0014472771120332	-0.00197368057083334	-0.0010897778209205	-0.000924539702479331	-0.00802528708333339	-2.87273749999998e-10	-0.0261315627376427	-0.00428068821292775	-0.00445518783269956	-0.00228005133079851	-0.00217093866920151	-0.0190946603773585	-1.10025544871795e-09	-0.0622742948717953	-0.0115496869009584	-0.00992826366559473	-0.00449641157556265	-0.00594879807692299	-0.0403854807692311	-2.81140880503144e-09	-0.0916506289308177	-0.017300156739812	-0.020012044025157	-0.00915895899053634	-0.0106810971786833	-0.0552224528301885	-3.15814465408804e-09	-0.0605500000000004	-0.0108592452830189	-0.0208696540880505	-0.0137362201257861	-0.00718487421383642	-0.0287120440251575	-3.23553459119441e-10	-0.00290943396226408	0.00176839622641518	-0.0022629559748426	-0.00366477672955968	0.00144138364779878	-0.00251487421383659	3.70595611285234e-10	0.00252570532915373	0.0034682445141069	-0.00805407523510989	-0.0126981191222573	0.00464216300940442	0.00710269592476497
183	3.52466327011494e-10	0.0755236385057471	0.00991847267816092	0.0123419352873563	0.00581777045977012	0.00652715981034482	0.0532930298850575	2.16951242182891e-09	0.210809817699115	0.0351309759734513	0.0399482619056048	0.0209341933038348	0.0190140395457228	0.135770500560472	1.23162856741573e-08	0.715082078651685	0.128524058988764	0.161166999159664	0.0762305005602242	0.0851839721910112	0.424728005617978	3.0837809139785e-08	1.01729586021505	0.194088951612903	0.232470884718499	0.10435600536193	0.128636720430107	0.589639274193549	2.77652419354839e-08	0.511105898123324	0.103349839142091	0.112006495956874	0.046270064690027	0.0651350670241286	0.298677365591398	6.38741239892186e-09	0.057473854447439	-0.00182398921832873	-0.0133583018867926	-0.0128610215053764	-0.000893504043126644	0.0721365415549598	-7.94695417789762e-09	-0.106050270270271	-0.048509973045822	-0.0883603773584906	-0.0313027027027026	-0.0557591374663074	0.0280431367292225
183	3.53553430656934e-10	0.0757133175182481	0.0100004408759124	0.0125057970695971	0.00609100554945056	0.00638209306569343	0.0533331605839416	2.27162383157895e-09	0.220636005263158	0.037492582756579	0.0415077697029703	0.0217999372277227	0.0196150487828947	0.141791011644737	1.33236826979472e-08	0.772659442815249	0.141282041055718	0.173275888235294	0.0830114911764706	0.0899212146627567	0.458934134897361	3.47995208913649e-08	1.14858913649025	0.22289791086351	0.270928966480447	0.129261648044693	0.141146805013928	0.656356323119777	3.48141061452514e-08	0.655593016759777	0.129736815642458	0.183044329608939	0.100511745810056	0.0825324581005585	0.341836016713092	1.51441340782123e-08	0.170773184357542	0.0398638161559889	0.0390710027855152	0.0195884401114207	0.0194248467966574	0.0908857821229051	1.01913649025069e-08	0.0763217270194984	0.0101334261838438	0.0236838440111422	0.0448231197771592	-0.0211412256267409	0.0427553631284917
184	-7.86936729885058e-11	-0.0168963614942529	-0.00222452732183908	-0.00270606471264367	-0.00112622954022988	-0.00157944018965518	-0.0119669701149425	-6.3888757817109e-10	-0.0614401823008852	-0.00970702402654869	-0.0104617380943952	-0.00535680669616521	-0.00510496045427726	-0.0412694994395282	-3.34671432584269e-09	-0.192717921348314	-0.0334059410112357	-0.0416930008403356	-0.0196594994397758	-0.0216860278089888	-0.118321994382022	-7.09219086021501e-09	-0.231404139784945	-0.041451048387097	-0.0498291152815014	-0.0217139946380697	-0.0276132795698926	-0.141060725806451	-6.73475806451612e-09	-0.126694101876676	-0.0287501608579089	-0.0244935040431264	-0.010249935309973	-0.0148149329758713	-0.0704226344086023	4.37412398921863e-10	0.0122738544474391	0.0206760107816713	0.00544169811320744	-0.00386102150537637	0.00899649595687337	-0.0144634584450401	2.15830458221024e-08	0.235649729729729	0.0663900269541779	0.161639622641509	0.101497297297298	0.0613408625336926	0.00524313672922254
184	NA	NA	NA	NA	NA	NA	NA	-8.59973749999998e-10	-0.0818715627376427	-0.0136256882129278	-0.0153741878326995	-0.00825105133079851	-0.00712353866920152	-0.0545646603773585	-4.50925544871795e-09	-0.260274294871795	-0.0478096869009584	-0.0548982636655947	-0.0262564115755626	-0.029151798076923	-0.157175480769231	-1.14104088050314e-08	-0.377150628930818	-0.072580156739812	-0.090762044025157	-0.0437089589905363	-0.0468610971786834	-0.214622452830188	-1.2078144654088e-08	-0.22955	-0.0433892452830189	-0.0713696540880505	-0.0422662201257862	-0.0290848742138364	-0.114812044025157	-7.12355345911944e-09	-0.0841094339622641	-0.0198316037735848	-0.0318629559748426	-0.0226947767295597	-0.00914861635220122	-0.0324348742138366	-6.33940438871476e-09	-0.0534742946708462	-0.00753175548589312	-0.02635407523511	-0.0314981191222573	0.00514216300940442	-0.019527304075235
185	3.08666327011494e-10	0.0660236385057471	0.00827847267816091	0.0111019352873563	0.00586977045977012	0.00523715981034482	0.0466430298850575	1.57051242182891e-09	0.154209817699115	0.0262409759734513	0.0325982619056048	0.0173441933038348	0.0152540395457227	0.0953705005604718	8.7062856741573e-09	0.508782078651686	0.0911240589887643	0.121966999159664	0.0596505005602242	0.0626739721910112	0.294928005617978	2.2427809139785e-08	0.743295860215055	0.142388951612903	0.180970884718499	0.0870560053619304	0.0944367204301074	0.419139274193549	1.75852419354839e-08	0.323705898123324	0.056249839142091	0.0844064959568736	0.0453700646900269	0.0383350670241287	0.186177365591398	3.06741239892186e-09	0.0292738544474391	0.00287601078167125	-0.00415830188679256	-0.00506102150537638	0.000546495956873367	0.0298365415549599	3.95304582210238e-09	0.037849729729729	-0.00200997304582204	0.0390396226415094	0.0531972972972973	-0.0128591374663074	-0.00211686327077745
185	1.96678379166666e-10	0.0423405966666666	0.0052247228879668	0.00781231942916666	0.0043722221790795	0.00340046029752067	0.0292147129166666	1.17902625e-09	0.117008437262357	0.0198093117870722	0.0241948121673005	0.0130379486692015	0.0111570613307985	0.0712853396226416	7.45974455128205e-09	0.434225705128205	0.0771703130990417	0.103371736334405	0.0509335884244373	0.051921201923077	0.254114519230769	1.97385911949686e-08	0.655349371069182	0.123499843260188	0.164587955974843	0.0838410410094637	0.0809289028213167	0.365877547169812	1.7091855345912e-08	0.32055	0.0553407547169811	0.0910303459119495	0.0511937798742138	0.0398351257861636	0.174187955974843	7.44644654088055e-09	0.0880905660377359	0.0180683962264152	0.0345370440251574	0.0240152232704403	0.0105613836477988	0.0354851257861634	1.52205956112852e-08	0.150325705329154	0.0219682445141069	0.11784592476489	0.108101880877743	0.00974216300940441	0.010902695924765
186	-1.42553672988506e-10	-0.0305183614942529	-0.00378532732183908	-0.00525546471264368	-0.00285025954022988	-0.00240519018965518	-0.0214769701149425	NA	NA	NA	NA	NA	NA	NA	-5.08471432584269e-09	-0.294287921348314	-0.0527869410112357	-0.0669270008403357	-0.0337814994397758	-0.0327980278089888	-0.175231994382022	-1.2775190860215e-08	-0.421804139784945	-0.080361048387097	-0.103389115281501	-0.0530339946380697	-0.0498432795698926	-0.239060725806451	-1.43447580645161e-08	-0.275994101876676	-0.054830160857909	-0.0868435040431263	-0.0536799353099731	-0.0337649329758713	-0.131322634408602	-8.53258760107814e-09	-0.102726145552561	-0.0143239892183287	-0.0545583018867926	-0.0465110215053764	-0.00838350404312664	-0.0344934584450402	-6.32695417789762e-09	-0.0533502702702709	-0.00310997304582203	-0.0415603773584906	-0.0482027027027026	0.00794086253369263	-0.0116468632707775
186	NA	NA	NA	NA	NA	NA	NA	-8.58273749999998e-10	-0.0822915627376427	-0.0139416882129278	-0.0165421878326995	-0.00884115133079851	-0.00770093866920152	-0.0534946603773585	-4.20225544871795e-09	-0.243274294871795	-0.0449496869009584	-0.0534582636655947	-0.0267064115755626	-0.027268798076923	-0.144465480769231	-1.09424088050314e-08	-0.362150628930818	-0.070150156739812	-0.089882044025157	-0.0460689589905363	-0.0436310971786834	-0.202922452830188	-1.1568144654088e-08	-0.22105	-0.0422592452830189	-0.0730196540880505	-0.0458362201257862	-0.0271948742138364	-0.105712044025157	-7.99355345911944e-09	-0.0994094339622641	-0.0265916037735848	-0.0483629559748426	-0.0356447767295597	-0.0127286163522012	-0.0244248742138366	-1.44994043887148e-08	-0.145674294670846	-0.0304317554858931	-0.10535407523511	-0.0892981191222571	-0.0160578369905956	-0.00987730407523504
187	8.35663270114942e-11	0.0174736385057471	0.00223647267816092	0.00156993528735632	0.000176770459770119	0.00139315981034482	0.0136630298850575	4.3151242182891e-10	0.0412098176991148	0.00608097597345131	0.00652826190560477	0.0034041933038348	0.00312403954572274	0.0285605005604718	2.71828567415731e-09	0.155882078651686	0.0261540589887643	0.0303669991596643	0.0128905005602242	0.0178239721910112	0.0986280056179776	6.64780913978498e-09	0.211095860215055	0.038588951612903	0.0233708847184986	-0.00226399463806968	0.0261767204301074	0.148039274193549	1.29524193548388e-09	0.00520589812332383	-0.00385016085790897	-0.0395935040431264	-0.035689935309973	-0.00449493297587133	0.0515773655913977	-1.11425876010781e-08	-0.151026145552561	-0.0478139892183287	-0.0963083018867926	-0.0708410215053764	-0.0258235040431266	-0.00748345844504015	-3.73369541778976e-08	-0.385350270270271	-0.100309973045822	-0.25806037735849	-0.174802702702703	-0.0819791374663074	-0.0298368632707775
187	1.41978379166666e-10	0.0302005966666666	0.0037327228879668	0.00442231942916665	0.0020332221790795	0.00235346029752067	0.0219547129166666	8.28026250000002e-10	0.0821084372623573	0.0134093117870722	0.0159948121673004	0.00842794866920149	0.00756706133079848	0.0509853396226415	5.25974455128205e-09	0.304425705128205	0.0528703130990416	0.0690717363344053	0.0326735884244373	0.035841201923077	0.182914519230769	1.32685911949686e-08	0.433349371069183	0.0808998432601881	0.089487955974843	0.0374410410094637	0.0523289028213166	0.262377547169812	8.82185534591195e-09	0.15455	0.0229407547169811	0.0181303459119495	0.00354377987421385	0.0145651257861636	0.113587955974842	-2.34355345911944e-09	-0.0359094339622642	-0.0212316037735848	-0.0234629559748426	-0.0140047767295597	-0.00941861635220122	0.00878512578616341	-1.38394043887148e-08	-0.145274294670846	-0.0455317554858931	-0.0843540752351098	-0.0437981191222573	-0.0405578369905956	-0.015437304075235
188	3.01566327011494e-10	0.0646136385057471	0.00820847267816091	0.0108819352873563	0.00553077045977012	0.00535515981034482	0.0455230298850575	1.91351242182891e-09	0.185109817699115	0.0297409759734513	0.0346282619056048	0.0189841933038348	0.0156440395457228	0.120770500560472	1.13762856741573e-08	0.657082078651685	0.116724058988764	0.144966999159664	0.0709305005602242	0.0744839721910112	0.395228005617978	2.8677809139785e-08	0.941295860215055	0.176288951612903	0.208670884718499	0.0944560053619303	0.114836720430107	0.555639274193548	2.46852419354839e-08	0.447105898123324	0.088249839142091	0.0813064959568737	0.027670064690027	0.0530350670241286	0.280177365591398	1.44741239892186e-09	-0.00652614555256096	-0.0151239892183287	-0.0526583018867926	-0.0424410215053764	-0.0105335040431266	0.0605365415549598	-2.47269541778976e-08	-0.279150270270271	-0.0835099730458221	-0.214860377358491	-0.128402702702703	-0.0851591374663074	0.0163431367292225
188	2.63620027212544e-10	0.0565655498954704	0.00709458522648083	0.00998166444250872	0.00532460432430555	0.00461164926829269	0.0394900482299652	1.64310634951456e-09	0.159939130097087	0.0263042604433658	0.0316666327119741	0.0173219707184466	0.0143445536472492	0.101997210679612	1.01323297814208e-08	0.587788934426229	0.104502355191257	0.135001278688525	0.0673094836065573	0.0676922636612023	0.348288415300546	2.6002291005291e-08	0.85899044973545	0.16086917989418	0.208184031746032	0.103341250793651	0.105537177188329	0.493049283819629	2.32693368700265e-08	0.433718832891246	0.0810023607427054	0.112405623342175	0.0597770291777191	0.0526291511936339	0.240315172413793	7.43256613756615e-09	0.0803248677248679	0.0100177777777775	0.0180744708994707	0.0126979920634923	0.00537701058201045	0.0522293386243387	-2.19391534391623e-10	-0.0187412698412694	-0.0214319047619043	-0.0115382275132269	0.0209136507936514	-0.0325532169312171	0.0143216666666667
189	1.71066327011494e-10	0.0367436385057471	0.00434547267816092	0.00665193528735632	0.00356777045977012	0.00308215981034482	0.0257530298850575	1.07751242182891e-09	0.104609817699115	0.0165209759734513	0.0205682619056048	0.0113941933038348	0.00917403954572274	0.0675705005604719	6.62628567415731e-09	0.382782078651686	0.0663240589887643	0.0846669991596643	0.0422405005602242	0.0427439721910112	0.231128005617978	1.7827809139785e-08	0.584295860215055	0.105988951612903	0.130270884718499	0.0610560053619304	0.0696367204301074	0.347239274193549	1.37952419354839e-08	0.246205898123324	0.035149839142091	0.0519064959568736	0.026870064690027	0.0244350670241287	0.162177365591398	-6.22587601078142e-10	-0.0174261455525609	-0.0320239892183287	-0.00605830188679257	0.00623897849462363	-0.0126035040431266	0.0200365415549598	-2.10069541778976e-08	-0.222950270270271	-0.0774099730458221	-0.133960377358491	-0.0654027027027026	-0.0672591374663074	-0.0144168632707775
189	2.04253430656934e-10	0.0438833175182482	0.00529244087591239	0.00789579706959707	0.00407700554945056	0.00378409306569343	0.0307831605839416	1.46362383157895e-09	0.141736005263158	0.022302582756579	0.0273877697029703	0.0152299372277227	0.0120650487828947	0.0922910116447368	9.03368269794722e-09	0.52175944281525	0.0910820410557185	0.116675888235294	0.0582014911764705	0.0581012146627567	0.314734134897361	2.34995208913649e-08	0.769589136490251	0.14059791086351	0.169728966480447	0.0773616480446926	0.0917468050139276	0.460256323119777	1.83241061452514e-08	0.326593016759777	0.0519368156424581	0.0510443296089385	0.0176117458100558	0.0334324581005586	0.222336016713092	-3.13586592178771e-09	-0.0573268156424581	-0.049276183844011	-0.0423289972144848	-0.0209515598885794	-0.0213551532033426	0.0332857821229051	-3.82786350974931e-08	-0.413378272980502	-0.123166573816156	-0.280316155988858	-0.170976880222841	-0.109291225626741	-0.0095546368715083
190	5.87663270114942e-11	0.0123736385057471	0.00181747267816092	0.00116293528735632	7.97704597701188e-05	0.00108415981034482	0.00939302988505747	4.2451242182891e-10	0.0399098176991148	0.00606097597345131	0.00477826190560477	0.0022841933038348	0.00248903954572274	0.0290405005604718	3.02728567415731e-09	0.172482078651685	0.0301040589887643	0.0306669991596643	0.0123405005602242	0.0187039721910112	0.111028005617978	7.54780913978498e-09	0.243595860215055	0.045188951612903	0.0395708847184986	0.00974600536193033	0.0303367204301074	0.157839274193549	5.09524193548388e-09	0.0830058981233237	0.018849839142091	-0.00839350404312638	-0.018259935309973	0.00930506702412868	0.0754773655913977	-5.60258760107814e-09	-0.082126145552561	-0.0199239892183287	-0.0718583018867926	-0.0578010215053764	-0.0144135040431266	0.00913654155495984	-2.19369541778976e-08	-0.231650270270271	-0.058709973045822	-0.169560377358491	-0.115702702702703	-0.0525591374663074	-0.00627686327077746
190	-4.23465693430657e-11	-0.00929668248175186	-0.000974559124087601	-0.00257820293040292	-0.00204579445054944	-0.000563906934306573	-0.00565683941605841	-2.71761684210502e-11	-0.00399399473684219	-0.00145741724342104	-0.00329223029702969	-0.00202606277227728	-0.00135895121710525	0.0009610116447368	7.5268269794722e-10	0.0408594428152495	0.00635204105571848	0.00357588823529411	-2.85088235294768e-05	0.00327121466275666	0.0316341348973607	2.71952089136491e-09	0.0827891364902506	0.0146979108635098	-0.00027103351955319	-0.0106483519553074	0.00990680501392762	0.0695563231197772	2.98410614525138e-09	0.0479930167597766	0.0142368156424581	-0.0148556703910615	-0.0208882541899442	0.00602245810055857	0.0473360167130918	-7.6158659217877e-09	-0.106726815642458	-0.0388561838440111	-0.0741789972144848	-0.0553015598885793	-0.0188751532033426	0.00528578212290508	-2.98986350974931e-08	-0.313878272980502	-0.0795665738161562	-0.220316155988858	-0.155676880222841	-0.0646412256267409	-0.0136346368715083
191	-3.01336729885058e-11	-0.00651636149425288	-0.000875527321839082	-0.00126406471264368	-0.000709229540229881	-0.000554840189655177	-0.00437697011494253	-2.3528757817109e-10	-0.0227701823008852	-0.00396902402654869	-0.00408173809439523	-0.0021988066961652	-0.00188796045427725	-0.0147094994395282	-1.23271432584269e-09	-0.0712179213483146	-0.0141259410112357	-0.0154230008403357	-0.00710949943977582	-0.00796602780898881	-0.0422719943820225	-2.82219086021501e-09	-0.0939041397849453	-0.019211048387097	-0.0246291152815014	-0.0122339946380697	-0.0118932795698926	-0.0510607258064513	-3.99475806451611e-09	-0.0803941018766763	-0.014450160857909	-0.0295935040431264	-0.019619935309973	-0.0105649329758713	-0.0333226344086023	-5.36258760107814e-09	-0.066226145552561	-0.0208239892183287	-0.0275583018867926	-0.0182610215053764	-0.00965350404312664	-0.0185434584450401	-1.04669541778976e-08	-0.099350270270271	-0.024709973045822	-0.0574603773584906	-0.0400027027027026	-0.0161591374663074	-0.0201268632707775
191	3.02534306569343e-11	0.00647331751824815	0.000732440875912397	0.00127779706959708	0.000791005549450556	0.000455093065693427	0.00455316058394159	1.7362383157895e-10	0.0173360052631578	0.00280258275657896	0.00451776970297031	0.00238993722772272	0.00203004878289474	0.0102310116447368	1.33568269794722e-09	0.0782594428152494	0.0122020410557185	0.0211958882352941	0.0108614911764705	0.00998121466275666	0.0455341348973607	3.90952089136492e-09	0.130589136490251	0.0216979108635098	0.0386289664804468	0.0218616480446926	0.0162768050139276	0.0714563231197771	1.86410614525138e-09	0.0339930167597766	0.00393681564245811	0.00864432960893852	0.00471174581005578	0.00391245810055857	0.0201360167130918	-2.30586592178771e-09	-0.0282268156424581	-0.016236183844011	-0.0052289972144848	0.000788440111420651	-0.00598515320334258	-0.00780421787709493	-4.68863509749306e-09	-0.0431782729805015	-0.0189665738161562	-0.00451615598885784	0.0092231197771592	-0.0137412256267409	-0.0194046368715083
192	1.30766327011494e-10	0.0279736385057471	0.00352847267816092	0.00464193528735632	0.00237377045977012	0.00226415981034482	0.0198030298850575	7.7651242182891e-10	0.0755098176991148	0.0125309759734513	0.0144882619056048	0.00764419330383479	0.00684403954572274	0.0484705005604718	4.89628567415731e-09	0.282982078651686	0.0501240589887643	0.0622669991596643	0.0304705005602242	0.0321039721910112	0.169928005617978	1.3627809139785e-08	0.448295860215055	0.084288951612903	0.104470884718499	0.0511560053619303	0.0538367204301074	0.259039274193549	1.27552419354839e-08	0.237105898123324	0.044649839142091	0.0683064959568736	0.038970064690027	0.0287350670241287	0.127177365591398	3.33741239892186e-09	0.038273854447439	0.00537601078167125	0.0140416981132074	0.00973897849462365	0.00387649595687337	0.0182365415549599	4.41304582210239e-09	0.0476497297297289	0.00409002695417796	0.0474396226415095	0.0510972972972973	-0.00235913746630738	-0.00654686327077745
192	1.70253430656934e-10	0.0365533175182482	0.00468644087591239	0.00630579706959708	0.00311600554945056	0.00316209306569343	0.0256431605839416	1.19362383157895e-09	0.115736005263158	0.018792582756579	0.0219577697029703	0.0117799372277227	0.0100950487828947	0.0751910116447368	7.51368269794722e-09	0.43465944281525	0.0774820410557185	0.0967758882352941	0.0466514911764705	0.0498112146627567	0.261134134897361	1.98095208913649e-08	0.651589136490251	0.12239791086351	0.148728966480447	0.0681616480446927	0.0800468050139276	0.381656323119777	1.81141061452514e-08	0.335593016759777	0.0633368156424581	0.0799443296089385	0.0392117458100558	0.0408324581005585	0.191036016713092	3.13413407821229e-09	0.027973184357542	-0.00713618384401106	-0.00442899721448481	-0.00431155988857936	-0.000125153203342578	0.0385857821229051	-8.77863509749307e-09	-0.102378272980502	-0.0381665738161562	-0.0684161559888578	-0.0283768802228408	-0.0400412256267409	0.00455536312849169
193	1.55663270114943e-11	0.00332363850574711	0.000326472678160918	0.000764935287356323	0.000670770459770119	9.41598103448226e-05	0.00223302988505747	2.17124218289096e-11	0.00250981769911477	0.000800975973451311	0.00120826190560477	0.000712193303834796	0.000492039545722745	0.000500500560471824	5.7928567415731e-10	0.0336820786516855	0.0063340589887643	0.00809699915966431	0.00559050056022418	0.00285397219101118	0.0185280056179775	3.34780913978498e-09	0.112895860215055	0.022288951612903	0.0345708847184987	0.0234560053619303	0.0116667204301074	0.0549392741935487	5.40524193548388e-09	0.107005898123324	0.0195498391420911	0.0555064959568736	0.0413700646900269	0.0135350670241287	0.0349773655913977	6.31741239892186e-09	0.084573854447439	0.0321760107816712	0.0459416981132074	0.0296389784946236	0.0160164959568734	0.00583654155495984	2.24830458221024e-08	0.242649729729729	0.0655900269541779	0.174239622641509	0.125297297297297	0.0502408625336926	-0.000106863270777451
193	7.88534306569343e-11	0.0168233175182482	0.0021324408759124	0.00288579706959708	0.00162600554945055	0.00122809306569343	0.0118831605839416	4.7762383157895e-10	0.0467360052631578	0.00795258275657896	0.00971776970297032	0.00522993722772272	0.00439504878289474	0.0292410116447368	3.23868269794722e-09	0.187859442815249	0.0340120410557185	0.0437758882352941	0.0221014911764705	0.0213212146627567	0.110834134897361	9.33952089136491e-09	0.308589136490251	0.0593979108635098	0.0769289664804468	0.0401616480446926	0.0361468050139276	0.173456323119777	9.04410614525138e-09	0.171593016759777	0.0303368156424581	0.0557443296089385	0.0356117458100558	0.0201624581005586	0.0841360167130918	4.54413407821229e-09	0.057173184357542	0.019463816155989	0.0237710027855152	0.0143884401114206	0.00944484679665742	0.0129857821229051	1.03913649025069e-08	0.108321727019499	0.0284334261838438	0.0804838440111421	0.0642231197771592	0.0162587743732591	-0.000244636871508306
194	-5.42336729885058e-11	-0.0117063614942529	-0.00140952732183908	-0.00247206471264367	-0.00166422954022988	-0.000807840189655177	-0.00782697011494253	-3.8148757817109e-10	-0.0372501823008852	-0.00660902402654869	-0.00744773809439524	-0.00414880669616521	-0.00329896045427726	-0.0231894994395282	-2.33471432584269e-09	-0.134917921348314	-0.0256859410112357	-0.0308930008403357	-0.0167294994397758	-0.0138160278089888	-0.0789719943820224	-6.62219086021501e-09	-0.221304139784945	-0.043811048387097	-0.0627291152815014	-0.0371239946380697	-0.0250632795698926	-0.115760725806451	-1.00447580645161e-08	-0.202394101876676	-0.038990160857909	-0.0878735040431263	-0.062179935309973	-0.0262949329758713	-0.0725226344086023	-1.25725876010781e-08	-0.161026145552561	-0.0517339892183287	-0.0815583018867926	-0.0576810215053764	-0.0242335040431266	-0.0283434584450402	-2.80669541778976e-08	-0.283550270270271	-0.0742099730458221	-0.188360377358491	-0.137502702702703	-0.0495591374663074	-0.0238768632707775
194	5.04534306569342e-11	0.0106833175182482	0.0015054408759124	0.00117879706959708	5.80055494505562e-05	0.00108809306569343	0.0080831605839416	4.5662383157895e-10	0.0436360052631578	0.00680258275657896	0.00706776970297031	0.00353993722772272	0.00343304878289475	0.0300010116447368	3.03868269794722e-09	0.174959442815249	0.0305020410557185	0.0368758882352941	0.0160314911764705	0.0205012146627567	0.108334134897361	8.21952089136491e-09	0.266189136490251	0.0495979108635098	0.0473289664804468	0.0130516480446926	0.0337468050139276	0.170556323119777	6.36410614525138e-09	0.108693016759777	0.0217368156424581	-0.00315567039106149	-0.0157482541899442	0.0125724581005586	0.0888360167130918	-5.84586592178771e-09	-0.084326815642458	-0.0331561838440111	-0.0632289972144848	-0.0483115598885794	-0.0149251532033426	0.0110857821229051	-2.08386350974931e-08	-0.219078272980501	-0.0598665738161562	-0.148616155988858	-0.100676880222841	-0.0479412256267409	-0.0102546368715083
195	-3.87336729885057e-11	-0.00830636149425289	-0.000934527321839082	-0.00172806471264368	-0.00125422954022988	-0.000473840189655177	-0.00564697011494253	-2.2398757817109e-10	-0.0220401823008852	-0.00381902402654869	-0.00487173809439523	-0.0028168066961652	-0.00205496045427726	-0.0133394994395282	-1.24071432584269e-09	-0.0714179213483146	-0.0134159410112357	-0.0163630008403357	-0.00918949943977583	-0.00683602780898881	-0.0422719943820225	-2.97219086021502e-09	-0.0990041397849453	-0.019911048387097	-0.0286291152815014	-0.0177839946380697	-0.0102932795698926	-0.0515607258064513	-3.99475806451611e-09	-0.0820941018766763	-0.016150160857909	-0.0351935040431264	-0.025609935309973	-0.0101449329758713	-0.0277226344086023	-6.36258760107814e-09	-0.082926145552561	-0.0278239892183287	-0.0455583018867926	-0.0336310215053763	-0.0122935040431266	-0.0101934584450401	-1.58769541778976e-08	-0.160750270270271	-0.040909973045822	-0.111960377358491	-0.0823027027027026	-0.0283591374663074	-0.0108068632707774
195	NA	NA	NA	NA	NA	NA	NA	NA	NA	NA	NA	NA	NA	NA	-4.40831730205278e-09	-0.25581055718475	-0.0474379589442815	-0.0566041117647059	-0.0272205088235295	-0.0297267853372433	-0.151025865102639	-1.10754791086351e-08	-0.368810863509749	-0.0720020891364902	-0.0940410335195532	-0.0485183519553074	-0.0460431949860724	-0.201543676880223	-1.27058938547486e-08	-0.246906983240223	-0.0501631843575419	-0.0884756703910615	-0.0547482541899443	-0.0337275418994415	-0.109563983286908	-1.13958659217877e-08	-0.142826815642458	-0.0404861838440111	-0.0693289972144848	-0.0487415598885794	-0.0205951532033426	-0.0339442178770949	-2.40486350974931e-08	-0.241278272980501	-0.0540665738161562	-0.162916155988858	-0.128776880222841	-0.0341412256267409	-0.0238446368715083
196	-6.77636729885058e-11	-0.0145663614942529	-0.00192552732183908	-0.00251806471264367	-0.00125722954022988	-0.00126084018965518	-0.0101269701149425	-4.3398757817109e-10	-0.0421601823008852	-0.00702202402654869	-0.00793273809439525	-0.00409280669616521	-0.00383996045427726	-0.0272094994395282	-1.99671432584269e-09	-0.116017921348314	-0.0209259410112357	-0.0262630008403357	-0.0113394994397758	-0.0145760278089888	-0.0694719943820224	-3.30219086021502e-09	-0.110204139784945	-0.021011048387097	-0.0278291152815014	-0.0113839946380697	-0.0159032795698926	-0.0623607258064513	-1.55475806451612e-09	-0.0275941018766762	-0.00655016085790897	0.00860649595687363	0.012670064690027	-0.00465493297587132	-0.0267226344086023	7.47412398921863e-10	0.014573854447439	0.00207601078167125	0.0200416981132074	0.0151389784946236	0.00452649595687336	-0.00821345844504014	-6.36954177897625e-10	0.0010497297297291	0.00169002695417795	0.0082396226415095	0.00709729729729737	0.00244086253369262	-0.0116668632707774
196	-4.46216208333337e-11	-0.00961940333333343	-0.0014492771120332	-0.00176668057083334	-0.000948777820920496	-0.000858539702479332	-0.0064852870833334	-8.69737499999979e-11	-0.00762156273764272	-0.00212068821292775	-0.00228518783269956	-0.000733051330798507	-0.00155293866920151	-0.00491466037735848	7.94744551282047e-10	0.0444257051282047	0.00607031309904162	0.00996173633440527	0.00710358842443735	0.002341201923077	0.0288145192307688	3.29859119496856e-09	0.104649371069182	0.016699843260188	0.016787955974843	0.00781104100946365	0.00911890282131668	0.0702775471698115	3.67185534591195e-09	0.0647499999999996	0.0106407547169811	0.00993034591194951	0.00545377987421386	0.00450512578616359	0.0441879559748426	-2.26355345911944e-09	-0.0339094339622642	-0.0196316037735848	-0.0204629559748426	-0.0114447767295597	-0.00906861635220122	0.00618512578616341	-2.12394043887148e-08	-0.224574294670846	-0.0566317554858931	-0.15735407523511	-0.107098119122257	-0.0502578369905956	-0.010517304075235
197	-5.65965472312702e-11	-0.0121439543973941	-0.00171545276872964	-0.00157670162866449	-0.000224906970684014	-0.00138253655844156	-0.00884880130293157	-6.12263488294309e-10	-0.0578196802675584	-0.00811426421739122	-0.00829146616722419	-0.00458925175250834	-0.00370229334782605	-0.0420780936666666	-3.71701838006231e-09	-0.211881775700935	-0.0359210747663553	-0.0401675576323986	-0.0175914436137071	-0.0225863495327102	-0.1358307788162	-8.51580060422962e-09	-0.271580362537765	-0.048148398791541	-0.0353594545454547	-0.00191227963525842	-0.0329046969696971	-0.189044608433735	-6.25475903614455e-09	-0.10236686746988	-0.0246168373493977	0.0202395180722893	0.0317118795180724	-0.0114125903614458	-0.0978920783132533	9.02978915662654e-09	0.130990361445783	0.0541015662650602	0.0947743373493973	0.0698970783132531	0.0249075301204819	-0.0178987349397589	4.81888855421686e-08	0.51601626506024	0.138695180722892	0.370810843373494	0.254452108433735	0.116255993975904	0.00659009036144574
197	-9.845826122449e-11	-0.0212622734693878	-0.00256942557142858	-0.00425402421160408	-0.00262714234812287	-0.00165753848979591	-0.0143607685714286	-5.220119993266e-10	-0.0515019389898993	-0.00894059896296299	-0.0111451354594594	-0.00598359461486486	-0.00525657336835016	-0.0311961281144779	-2.61913493589744e-09	-0.152720897435898	-0.0277964294871795	-0.0365854391025639	-0.0180009678456591	-0.0181923820512819	-0.0883245512820517	-5.62643558282207e-09	-0.18945754601227	-0.0354989263803685	-0.0549330461538466	-0.0314190432098765	-0.0235612760736196	-0.0975082515337431	-4.25222769230772e-09	-0.0822679999999999	-0.0124636	-0.0327544307692304	-0.0225661846153848	-0.0101602153846153	-0.0387385582822088	-5.29329230769233e-09	-0.0689561349693253	-0.0155226073619633	-0.0432916564417183	-0.0368555521472393	-0.00644588957055221	-0.00972541538461522	-1.10347384615384e-08	-0.109445846153846	-0.0180648923076922	-0.0812443076923066	-0.0728009202453993	-0.00988107692307705	-0.00966339506172843
198	-7.77136729885058e-11	-0.0163463614942529	-0.00172452732183908	-0.00241606471264367	-0.00145022954022988	-0.000966840189655177	-0.0122069701149425	-4.7968757817109e-10	-0.0464901823008852	-0.00730402402654869	-0.00904973809439524	-0.00513780669616521	-0.00391196045427726	-0.0301394994395282	-2.75571432584269e-09	-0.157417921348314	-0.0265759410112357	-0.0346330008403357	-0.0203994994397758	-0.0138860278089888	-0.0968719943820224	-8.14219086021501e-09	-0.263404139784945	-0.048851048387097	-0.0557291152815014	-0.0303439946380697	-0.0248632795698926	-0.159860725806451	-9.21475806451612e-09	-0.176294101876676	-0.031250160857909	-0.0580935040431263	-0.0429799353099731	-0.0157049329758713	-0.0839226344086023	-2.68258760107814e-09	-0.0359261455525609	0.000376010781671248	-0.0358583018867926	-0.0354710215053763	-0.000693504043126638	-0.00109345844504015	5.98304582210238e-09	0.0566497297297291	0.018690026954178	0.00173962264150944	-0.0176027027027026	0.0206408625336926	0.0334431367292226
198	-9.50316208333337e-11	-0.0202294033333334	-0.0022232771120332	-0.00374968057083334	-0.0024783778209205	-0.00131253970247933	-0.0143352870833334	-4.96973749999998e-10	-0.0469215627376427	-0.00781568821292775	-0.00976418783269956	-0.00580205133079851	-0.00396193866920152	-0.0310246603773585	-2.60425544871795e-09	-0.149074294871795	-0.0273096869009584	-0.0319082636655947	-0.0197864115755626	-0.012638798076923	-0.0894854807692311	-9.00140880503144e-09	-0.294950628930818	-0.057810156739812	-0.070462044025157	-0.0409789589905363	-0.0293010971786833	-0.167522452830188	-1.1808144654088e-08	-0.22945	-0.0392592452830189	-0.0955596540880505	-0.0718762201257862	-0.0236948742138364	-0.0946120440251575	-1.11235534591194e-08	-0.145709433962264	-0.0425816037735848	-0.0870029559748427	-0.0663647767295597	-0.0206386163522012	-0.0160748742138366	-2.03794043887148e-08	-0.215674294670846	-0.0525317554858931	-0.17085407523511	-0.138898119122257	-0.0318578369905956	0.00770269592476496
199	-1.28433672988506e-10	-0.0275343614942529	-0.00348892732183908	-0.00486726471264368	-0.00273812954022988	-0.00212914018965518	-0.0191779701149425	-8.02087578171091e-10	-0.0781441823008852	-0.0134067240265487	-0.0152283380943952	-0.0081620066961652	-0.00706627045427726	-0.0495084994395282	-4.81371432584269e-09	-0.278597921348315	-0.0511359410112357	-0.0630630008403357	-0.0320384994397758	-0.0306820278089888	-0.165051994382022	-1.3010190860215e-08	-0.430704139784945	-0.083581048387097	-0.107599115281501	-0.0558839946380697	-0.0512032795698926	-0.240560725806451	-1.57547580645161e-08	-0.308094101876676	-0.061730160857909	-0.111063504043126	-0.072599935309973	-0.0390749329758713	-0.132222634408602	-1.17725876010781e-08	-0.147926145552561	-0.0421239892183287	-0.0702583018867926	-0.0478910215053764	-0.0226935040431266	-0.0361534584450402	-1.89769541778976e-08	-0.187750270270271	-0.046109973045822	-0.129560377358491	-0.104902702702703	-0.0232591374663074	-0.0149168632707775
199	-9.15065693430657e-11	-0.0195566824817518	-0.0022565591240876	-0.00360820293040292	-0.00237959445054944	-0.00125990693430657	-0.0136068394160584	-4.3747616842105e-10	-0.0429439947368422	-0.00780441724342104	-0.00876623029702969	-0.00484606277227728	-0.00401295121710525	-0.0261589883552632	-2.49131730205278e-09	-0.144040557184751	-0.0270079589442815	-0.0323641117647059	-0.0184085088235295	-0.0142987853372433	-0.0838658651026394	-7.66047910863509e-09	-0.254810863509749	-0.0499420891364902	-0.0692710335195532	-0.0430883519553074	-0.0267031949860724	-0.134343676880223	-1.08758938547486e-08	-0.217406983240223	-0.0396931843575419	-0.102885670391061	-0.0771182541899442	-0.0257675418994414	-0.0760639832869082	-1.28558659217877e-08	-0.168026815642458	-0.0541961838440111	-0.0957589972144848	-0.0707815598885793	-0.0249751532033426	-0.0190242178770949	-3.0738635097493e-08	-0.320678272980502	-0.0820665738161562	-0.232216155988858	-0.177876880222841	-0.0543412256267409	-0.0060246368715083
200	-7.41236729885057e-11	-0.0157363614942529	-0.00187952732183908	-0.00245306471264368	-0.00131722954022988	-0.00113584018965518	-0.0114069701149425	-5.3828757817109e-10	-0.0516901823008852	-0.00791002402654869	-0.00912073809439524	-0.00517880669616521	-0.00394196045427726	-0.0346594994395282	-3.44471432584269e-09	-0.197017921348314	-0.0341159410112357	-0.0413530008403356	-0.0217594994397758	-0.0192560278089888	-0.122211994382022	-9.14219086021501e-09	-0.296404139784945	-0.055491048387097	-0.0587291152815014	-0.0257039946380697	-0.0325132795698926	-0.183160725806451	-9.96475806451612e-09	-0.187294101876676	-0.040310160857909	-0.0431935040431264	-0.022889935309973	-0.0208849329758713	-0.100822634408602	-1.34258760107814e-09	-0.012126145552561	0.00267601078167124	0.000641698113207446	-0.000161021505376376	0.00038649595687336	-0.0160834584450401	1.27830458221024e-08	0.138649729729729	0.037790026954178	0.0863396226415094	0.0485972972972973	0.0390408625336926	0.0114431367292226
200	-1.30081620833334e-10	-0.0277894033333334	-0.0035022771120332	-0.00464968057083335	-0.0024459778209205	-0.00224413970247933	-0.0197162870833334	-7.82273749999998e-10	-0.0741215627376427	-0.0120076882129278	-0.0135861878326996	-0.00729605133079851	-0.00628993866920152	-0.0502146603773585	-4.14325544871795e-09	-0.237974294871795	-0.0429196869009584	-0.0491882636655947	-0.0250164115755626	-0.024688798076923	-0.145455480769231	-1.10474088050314e-08	-0.360950628930818	-0.0692001567398119	-0.078072044025157	-0.0364689589905363	-0.0414210971786834	-0.214622452830188	-1.1898144654088e-08	-0.22385	-0.0475792452830189	-0.0612696540880505	-0.0350262201257862	-0.0262548742138364	-0.115012044025157	-4.00355345911944e-09	-0.0464094339622641	-0.00633160377358483	-0.0197629559748426	-0.0163347767295597	-0.00338861635220123	-0.0203348742138366	3.82059561128524e-09	0.0434257053291538	0.0179682445141069	0.0176459247648901	-0.00619811912225729	0.0238421630094044	0.00780269592476497
[truncated: 99 more columns]
